# Supplementary material for: Reconstructed covalent organic frameworks
Source: Nature. 2022 Apr 6;604(7904):72–9. doi: 10.1038/s41586-022-04443-4 (PMC8986529; doi:10.1038/s41586-022-04443-4)
Supplement: Supplementary file 2 — This file contains coordinates files. [file 41586_2022_4443_MOESM2_ESM.zip]

Archive with 21 entries (17 files):
- Coordinates File_CIFs_COF_models/
- Coordinates File_CIFs_COF_models/CIFs_COF_models/
- Coordinates File_CIFs_COF_models/CIFs_COF_models/RC-COF-1_SG175.cif
- Coordinates File_CIFs_COF_models/CIFs_COF_models/RC-COF-2_SG168.cif
- Coordinates File_CIFs_COF_models/CIFs_COF_models/RC-COF-3_SG168.cif
- Coordinates File_CIFs_COF_models/CIFs_COF_models/RC-COF-4_SG175.cif
- Coordinates File_CIFs_COF_models/CIFs_COF_models/Urea-COF-1_SG175.cif
- Coordinates File_CIFs_COF_models/CIFs_COF_models/Urea-COF-2_SG168.cif
- Coordinates File_CIFs_COF_models/CIFs_COF_models/Urea-COF-3_SG168.cif
- Coordinates File_CIFs_COF_models/CIFs_COF_models/Urea-COF-4_SG175.cif
- Coordinates File_CIFs_COF_models/__MACOSX/
- Coordinates File_CIFs_COF_models/__MACOSX/._CIFs_COF_models
- Coordinates File_CIFs_COF_models/__MACOSX/CIFs_COF_models/
- Coordinates File_CIFs_COF_models/__MACOSX/CIFs_COF_models/._RC-COF-1_SG175.cif
- Coordinates File_CIFs_COF_models/__MACOSX/CIFs_COF_models/._RC-COF-2_SG168.cif
- Coordinates File_CIFs_COF_models/__MACOSX/CIFs_COF_models/._RC-COF-3_SG168.cif
- Coordinates File_CIFs_COF_models/__MACOSX/CIFs_COF_models/._RC-COF-4_SG175.cif
- Coordinates File_CIFs_COF_models/__MACOSX/CIFs_COF_models/._Urea-COF-1_SG175.cif
- Coordinates File_CIFs_COF_models/__MACOSX/CIFs_COF_models/._Urea-COF-2_SG168.cif
- Coordinates File_CIFs_COF_models/__MACOSX/CIFs_COF_models/._Urea-COF-3_SG168.cif
- Coordinates File_CIFs_COF_models/__MACOSX/CIFs_COF_models/._Urea-COF-4_SG175.cif
