# Supplementary material for: Reconstructed covalent organic frameworks
Source: Nature. 2022 Apr 6;604(7904):72–9. doi: 10.1038/s41586-022-04443-4 (PMC8986529; doi:10.1038/s41586-022-04443-4)
Supplement: Supplementary file 2 — This file contains coordinates files. [file 41586_2022_4443_MOESM2_ESM.zip › Coordinates File_CIFs_COF_models/CIFs_COF_models/RC-COF-2_SG168.cif]

data_RC-COF-2
_symmetry_space_group_name_H-M    'P6'
_symmetry_Int_Tables_number       168
_symmetry_cell_setting            hexagonal
loop_
_symmetry_equiv_pos_as_xyz
  x,y,z
  -y,x-y,z
  -x+y,-x,z
  -x,-y,z
  y,-x+y,z
  x-y,x,z
_cell_length_a                    29.2900
_cell_length_b                    29.2900
_cell_length_c                    3.5300
_cell_angle_alpha                 90.0000
_cell_angle_beta                  90.0000
_cell_angle_gamma                 120.0000
loop_
_atom_site_label
_atom_site_type_symbol
_atom_site_fract_x
_atom_site_fract_y
_atom_site_fract_z
_atom_site_U_iso_or_equiv
_atom_site_adp_type
_atom_site_occupancy
C1     C     0.27852   0.63083   0.67510   0.01267  Uiso   1.00
C7     C     0.29673   0.68592   0.67684   0.01267  Uiso   1.00
C13    C     0.22601   0.59509   0.68750   0.01267  Uiso   1.00
C19    C     0.13673   0.57759   0.71076   0.01267  Uiso   1.00
C25    C     0.11269   0.52592   0.59806   0.01267  Uiso   1.00
C31    C     0.05929   0.49547   0.60674   0.01267  Uiso   1.00
C37    C     0.02835   0.51590   0.72138   0.01267  Uiso   1.00
C43    C     0.05316   0.56779   0.83097   0.01267  Uiso   1.00
C49    C     0.10672   0.59918   0.83075   0.01267  Uiso   1.00
C55    C     0.13202   0.65417   0.95961   0.01267  Uiso   1.00
O1     O     0.29713   0.56243   0.68554   0.01267  Uiso   1.00
N1     N     0.19035   0.60943   0.70414   0.01267  Uiso   1.00
H1     H     0.21398   0.55409   0.69100   0.01267  Uiso   1.00
H7     H     0.20824   0.65001   0.71081   0.01267  Uiso   1.00
H13    H     0.13580   0.51000   0.49166   0.01267  Uiso   1.00
H19    H     0.04105   0.45583   0.50801   0.01267  Uiso   1.00
H25    H     0.02983   0.58392   0.93084   0.01267  Uiso   1.00
H31    H     0.68188   0.53219   0.73566   0.01267  Uiso   1.00
H37    H     0.66298   0.49970   0.15310   0.01267  Uiso   1.00
H43    H     0.66182   0.55816   0.09154   0.01267  Uiso   1.00
