# Supplementary material for: Reconstructed covalent organic frameworks
Source: Nature. 2022 Apr 6;604(7904):72–9. doi: 10.1038/s41586-022-04443-4 (PMC8986529; doi:10.1038/s41586-022-04443-4)
Supplement: Supplementary file 2 — This file contains coordinates files. [file 41586_2022_4443_MOESM2_ESM.zip › Coordinates File_CIFs_COF_models/CIFs_COF_models/RC-COF-3_SG168.cif]

data_RC-COF-3
_symmetry_space_group_name_H-M    'P6'
_symmetry_Int_Tables_number       168
_symmetry_cell_setting            hexagonal
loop_
_symmetry_equiv_pos_as_xyz
  x,y,z
  -y,x-y,z
  -x+y,-x,z
  -x,-y,z
  y,-x+y,z
  x-y,x,z
_cell_length_a                    29.0564
_cell_length_b                    29.0564
_cell_length_c                    3.5821
_cell_angle_alpha                 90.0000
_cell_angle_beta                  90.0000
_cell_angle_gamma                 120.0000
loop_
_atom_site_label
_atom_site_type_symbol
_atom_site_fract_x
_atom_site_fract_y
_atom_site_fract_z
_atom_site_U_iso_or_equiv
_atom_site_adp_type
_atom_site_occupancy
C1     C     0.27854   0.63102   0.70134   0.01267  Uiso   1.00
C7     C     0.29690   0.68610   0.70372   0.01267  Uiso   1.00
C13    C     0.22612   0.59545   0.70291   0.01267  Uiso   1.00
C19    C     0.13691   0.57756   0.70572   0.01267  Uiso   1.00
C25    C     0.11307   0.52564   0.59841   0.01267  Uiso   1.00
C31    C     0.05968   0.49567   0.60059   0.01267  Uiso   1.00
C37    C     0.02827   0.51605   0.70550   0.01267  Uiso   1.00
C43    C     0.05280   0.56828   0.80781   0.01267  Uiso   1.00
C49    C     0.10612   0.59863   0.80851   0.01267  Uiso   1.00
O1     O     0.29686   0.56254   0.70980   0.01267  Uiso   1.00
N1     N     0.19033   0.60961   0.71165   0.01267  Uiso   1.00
H1     H     0.21415   0.55453   0.70158   0.01267  Uiso   1.00
H7     H     0.20768   0.65002   0.72292   0.01267  Uiso   1.00
H13    H     0.13613   0.50908   0.50285   0.01267  Uiso   1.00
H19    H     0.04168   0.45581   0.50655   0.01267  Uiso   1.00
H25    H     0.02957   0.58492   0.89871   0.01267  Uiso   1.00
H31    H     0.12467   0.63877   0.89708   0.01267  Uiso   1.00
