# Supplementary material for: Reconstructed covalent organic frameworks
Source: Nature. 2022 Apr 6;604(7904):72–9. doi: 10.1038/s41586-022-04443-4 (PMC8986529; doi:10.1038/s41586-022-04443-4)
Supplement: Supplementary file 2 — This file contains coordinates files. [file 41586_2022_4443_MOESM2_ESM.zip › Coordinates File_CIFs_COF_models/CIFs_COF_models/RC-COF-4_SG175.cif]

data_RC-COF-4
_symmetry_space_group_name_H-M    'P6/M'
_symmetry_Int_Tables_number       175
_symmetry_cell_setting            hexagonal
loop_
_symmetry_equiv_pos_as_xyz
  x,y,z
  -y,x-y,z
  -x+y,-x,z
  -x,-y,z
  y,-x+y,z
  x-y,x,z
  -x,-y,-z
  y,-x+y,-z
  x-y,x,-z
  x,y,-z
  -y,x-y,-z
  -x+y,-x,-z
_cell_length_a                    32.0951
_cell_length_b                    32.0951
_cell_length_c                    3.1590
_cell_angle_alpha                 90.0000
_cell_angle_beta                  90.0000
_cell_angle_gamma                 120.0000
loop_
_atom_site_label
_atom_site_type_symbol
_atom_site_fract_x
_atom_site_fract_y
_atom_site_fract_z
_atom_site_U_iso_or_equiv
_atom_site_adp_type
_atom_site_occupancy
C1     C     0.28707   0.63750   0.00000   0.00000  Uiso   1.00
C7     C     0.84127   0.41476   0.00000   0.00000  Uiso   1.00
C13    C     0.86729   0.39346   0.00000   0.00000  Uiso   1.00
C19    C     0.91386   0.41864   0.00000   0.00000  Uiso   1.00
C25    C     0.93626   0.46621   0.00000   0.00000  Uiso   1.00
C31    C     0.98374   0.49162   0.00000   0.00000  Uiso   1.00
C37    C     0.38337   0.70226   0.00000   0.00000  Uiso   1.00
C43    C     0.90976   0.48722   0.00000   0.00000  Uiso   1.00
C49    C     0.86307   0.46207   0.00000   0.00000  Uiso   1.00
C55    C     0.76287   0.39879   0.00000   0.00000  Uiso   1.00
N1     N     0.79465   0.38708   0.00000   0.00000  Uiso   1.00
H1     H     0.85017   0.35672   0.00000   0.00000  Uiso   1.00
H7     H     0.93382   0.40194   0.00000   0.00000  Uiso   1.00
H13    H     0.77973   0.35168   0.00000   0.00000  Uiso   1.00
H19    H     0.92662   0.52391   0.00000   0.00000  Uiso   1.00
H25    H     0.84362   0.47932   0.00000   0.00000  Uiso   1.00
H31    H     0.77248   0.43435   0.00000   0.00000  Uiso   1.00
O1     O     0.42544   0.73028   0.00000   0.00000  Uiso   1.00
