# Supplementary material for: Reconstructed covalent organic frameworks
Source: Nature. 2022 Apr 6;604(7904):72–9. doi: 10.1038/s41586-022-04443-4 (PMC8986529; doi:10.1038/s41586-022-04443-4)
Supplement: Supplementary file 2 — This file contains coordinates files. [file 41586_2022_4443_MOESM2_ESM.zip › Coordinates File_CIFs_COF_models/CIFs_COF_models/Urea-COF-1_SG175.cif]

data_Urea-COF-1
_symmetry_space_group_name_H-M    'P6/M'
_symmetry_Int_Tables_number       175
_symmetry_cell_setting            hexagonal
loop_
_symmetry_equiv_pos_as_xyz
  x,y,z
  -y,x-y,z
  -x+y,-x,z
  -x,-y,z
  y,-x+y,z
  x-y,x,z
  -x,-y,-z
  y,-x+y,-z
  x-y,x,-z
  x,y,-z
  -y,x-y,-z
  -x+y,-x,-z
_cell_length_a                    29.3910
_cell_length_b                    29.3910
_cell_length_c                    3.5584
_cell_angle_alpha                 90.0000
_cell_angle_beta                  90.0000
_cell_angle_gamma                 120.0000
loop_
_atom_site_label
_atom_site_type_symbol
_atom_site_fract_x
_atom_site_fract_y
_atom_site_fract_z
_atom_site_U_iso_or_equiv
_atom_site_adp_type
_atom_site_occupancy
C1     C     0.28215   0.62356   0.00000   0.01267  Uiso   1.00
C7     C     0.94663   0.47177   0.00000   0.01267  Uiso   1.00
C13    C     0.38543   0.71057   0.00000   0.01267  Uiso   1.00
C19    C     0.85763   0.45618   0.00000   0.01267  Uiso   1.00
C25    C     0.02443   0.55260   0.00000   0.01267  Uiso   1.00
C31    C     0.97163   0.52513   0.00000   0.01267  Uiso   1.00
C37    C     0.76639   0.41858   0.00000   0.01267  Uiso   1.00
N1     N     0.89341   0.44097   0.00000   0.01267  Uiso   1.00
N7     N     0.80787   0.41368   0.00000   0.01267  Uiso   1.00
H1     H     0.88010   0.40290   0.00000   0.01267  Uiso   1.00
H7     H     0.79770   0.37485   0.00000   0.01267  Uiso   1.00
H13    H     0.77226   0.45713   0.00000   0.01267  Uiso   1.00
H19    H     0.04360   0.59415   0.00000   0.01267  Uiso   1.00
H25    H     0.94950   0.54430   0.00000   0.01267  Uiso   1.00
O1     O     0.43042   0.74818   0.00000   0.01267  Uiso   1.00
O7     O     0.86610   0.50012   0.00000   0.01267  Uiso   1.00
