# Supplementary material for: Reconstructed covalent organic frameworks
Source: Nature. 2022 Apr 6;604(7904):72–9. doi: 10.1038/s41586-022-04443-4 (PMC8986529; doi:10.1038/s41586-022-04443-4)
Supplement: Supplementary file 2 — This file contains coordinates files. [file 41586_2022_4443_MOESM2_ESM.zip › Coordinates File_CIFs_COF_models/CIFs_COF_models/Urea-COF-2_SG168.cif]

data_Urea-COF-2
_symmetry_space_group_name_H-M    'P6'
_symmetry_Int_Tables_number       168
_symmetry_cell_setting            hexagonal
loop_
_symmetry_equiv_pos_as_xyz
  x,y,z
  -y,x-y,z
  -x+y,-x,z
  -x,-y,z
  y,-x+y,z
  x-y,x,z
_cell_length_a                    33.9300
_cell_length_b                    33.9300
_cell_length_c                    4.1300
_cell_angle_alpha                 90.0000
_cell_angle_beta                  90.0000
_cell_angle_gamma                 120.0000
loop_
_atom_site_label
_atom_site_type_symbol
_atom_site_fract_x
_atom_site_fract_y
_atom_site_fract_z
_atom_site_U_iso_or_equiv
_atom_site_adp_type
_atom_site_occupancy
C1     C     0.56962   0.38929   0.28462   0.01267  Uiso   1.00
C7     C     0.49453   0.44819   0.16990   0.01267  Uiso   1.00
C13    C     0.55746   0.44880   0.30607   0.01267  Uiso   1.00
C19    C     0.51675   0.42790   0.18482   0.01267  Uiso   1.00
C25    C     0.57615   0.49054   0.40636   0.01267  Uiso   1.00
C31    C     0.51197   0.48944   0.27105   0.01267  Uiso   1.00
C37    C     0.55300   0.50991   0.38462   0.01267  Uiso   1.00
C43    C     0.63202   0.33991   0.40405   0.01267  Uiso   1.00
C49    C     0.62470   0.29805   0.41251   0.01267  Uiso   1.00
C55    C     0.59834   0.34518   0.36719   0.01267  Uiso   1.00
C61    C     0.61950   0.51332   0.54392   0.01267  Uiso   1.00
N1     N     0.58135   0.42989   0.33612   0.01267  Uiso   1.00
N7     N     0.60252   0.38260   0.36210   0.01267  Uiso   1.00
H1     H     0.60976   0.44770   0.44174   0.01267  Uiso   1.00
H7     H     0.46305   0.43168   0.07140   0.01267  Uiso   1.00
H13    H     0.50307   0.39599   0.10474   0.01267  Uiso   1.00
H19    H     0.56749   0.31897   0.33692   0.01267  Uiso   1.00
H25    H     0.63364   0.40548   0.39227   0.01267  Uiso   1.00
H31    H     0.56693   0.54174   0.47306   0.01267  Uiso   1.00
H37    H     0.64205   0.51661   0.33661   0.01267  Uiso   1.00
H43    H     0.62386   0.49793   0.77969   0.01267  Uiso   1.00
H49    H     0.62758   0.54424   0.63195   0.01267  Uiso   1.00
O1     O     0.58845   0.26785   0.42152   0.01267  Uiso   1.00
O7     O     0.53608   0.36200   0.18168   0.01267  Uiso   1.00
