# Supplementary material for: Reconstructed covalent organic frameworks
Source: Nature. 2022 Apr 6;604(7904):72–9. doi: 10.1038/s41586-022-04443-4 (PMC8986529; doi:10.1038/s41586-022-04443-4)
Supplement: Supplementary file 2 — This file contains coordinates files. [file 41586_2022_4443_MOESM2_ESM.zip › Coordinates File_CIFs_COF_models/CIFs_COF_models/Urea-COF-3_SG168.cif]

data_Urea-COF-3
_symmetry_space_group_name_H-M    'P6'
_symmetry_Int_Tables_number       168
_symmetry_cell_setting            hexagonal
loop_
_symmetry_equiv_pos_as_xyz
  x,y,z
  -y,x-y,z
  -x+y,-x,z
  -x,-y,z
  y,-x+y,z
  x-y,x,z
_cell_length_a                    37.7300
_cell_length_b                    37.7300
_cell_length_c                    3.6300
_cell_angle_alpha                 90.0000
_cell_angle_beta                  90.0000
_cell_angle_gamma                 120.0000
loop_
_atom_site_label
_atom_site_type_symbol
_atom_site_fract_x
_atom_site_fract_y
_atom_site_fract_z
_atom_site_U_iso_or_equiv
_atom_site_adp_type
_atom_site_occupancy
C1     C     0.57037   0.39000   0.29154   0.01267  Uiso   1.00
C7     C     0.49517   0.44852   0.15515   0.01267  Uiso   1.00
C13    C     0.55791   0.44915   0.29647   0.01267  Uiso   1.00
C19    C     0.51731   0.42814   0.17021   0.01267  Uiso   1.00
C25    C     0.57580   0.49061   0.39475   0.01267  Uiso   1.00
C31    C     0.51222   0.48971   0.25966   0.01267  Uiso   1.00
C37    C     0.55328   0.51048   0.37583   0.01267  Uiso   1.00
C43    C     0.63221   0.34020   0.42025   0.01267  Uiso   1.00
C49    C     0.62460   0.29825   0.42984   0.01267  Uiso   1.00
C55    C     0.59874   0.34575   0.38116   0.01267  Uiso   1.00
N1     N     0.58213   0.43070   0.33412   0.01267  Uiso   1.00
N7     N     0.60315   0.38327   0.37427   0.01267  Uiso   1.00
H1     H     0.61051   0.44901   0.44061   0.01267  Uiso   1.00
H7     H     0.46374   0.43199   0.05340   0.01267  Uiso   1.00
H13    H     0.50360   0.39626   0.08817   0.01267  Uiso   1.00
H19    H     0.56785   0.31968   0.34927   0.01267  Uiso   1.00
H25    H     0.63425   0.40603   0.40606   0.01267  Uiso   1.00
H31    H     0.56725   0.54228   0.46543   0.01267  Uiso   1.00
H37    H     0.60728   0.50700   0.49673   0.01267  Uiso   1.00
O1     O     0.58830   0.26824   0.44102   0.01267  Uiso   1.00
O7     O     0.53672   0.36257   0.19079   0.01267  Uiso   1.00
