# Supplementary material for: Reconstructed covalent organic frameworks
Source: Nature. 2022 Apr 6;604(7904):72–9. doi: 10.1038/s41586-022-04443-4 (PMC8986529; doi:10.1038/s41586-022-04443-4)
Supplement: Supplementary file 2 — This file contains coordinates files. [file 41586_2022_4443_MOESM2_ESM.zip › Coordinates File_CIFs_COF_models/CIFs_COF_models/Urea-COF-4_SG175.cif]

data_Urea-COF-4
_symmetry_space_group_name_H-M    'P6/M'
_symmetry_Int_Tables_number       175
_symmetry_cell_setting            hexagonal
loop_
_symmetry_equiv_pos_as_xyz
  x,y,z
  -y,x-y,z
  -x+y,-x,z
  -x,-y,z
  y,-x+y,z
  x-y,x,z
  -x,-y,-z
  y,-x+y,-z
  x-y,x,-z
  x,y,-z
  -y,x-y,-z
  -x+y,-x,-z
_cell_length_a                    38.1000
_cell_length_b                    38.1000
_cell_length_c                    3.1600
_cell_angle_alpha                 90.0000
_cell_angle_beta                  90.0000
_cell_angle_gamma                 120.0000
loop_
_atom_site_label
_atom_site_type_symbol
_atom_site_fract_x
_atom_site_fract_y
_atom_site_fract_z
_atom_site_U_iso_or_equiv
_atom_site_adp_type
_atom_site_occupancy
C1     C     0.29696   0.63487   0.00000   0.00000  Uiso   1.00
C7     C     0.07543   0.50856   0.00000   0.00000  Uiso   1.00
C13    C     0.11346   0.52733   0.00000   0.00000  Uiso   1.00
C19    C     0.19637   0.57584   0.00000   0.00000  Uiso   1.00
C25    C     0.26242   0.60382   0.00000   0.00000  Uiso   1.00
C31    C     0.37032   0.69900   0.00000   0.00000  Uiso   1.00
C37    C     0.13254   0.56579   0.00000   0.00000  Uiso   1.00
C43    C     0.11295   0.58470   0.00000   0.00000  Uiso   1.00
C49    C     0.07505   0.56579   0.00000   0.00000  Uiso   1.00
C55    C     0.05537   0.52713   0.00000   0.00000  Uiso   1.00
C61    C     0.01672   0.50798   0.00000   0.00000  Uiso   1.00
O1     O     0.19015   0.54418   0.00000   0.00000  Uiso   1.00
O7     O     0.40236   0.72673   0.00000   0.00000  Uiso   1.00
H1     H     0.06057   0.47871   0.00000   0.00000  Uiso   1.00
H7     H     0.12866   0.51277   0.00000   0.00000  Uiso   1.00
H13    H     0.25901   0.57638   0.00000   0.00000  Uiso   1.00
H19    H     0.12783   0.61464   0.00000   0.00000  Uiso   1.00
H25    H     0.06003   0.58061   0.00000   0.00000  Uiso   1.00
H31    H     0.18089   0.61463   0.00000   0.00000  Uiso   1.00
H37    H     0.23906   0.63445   0.00000   0.00000  Uiso   1.00
N1     N     0.17084   0.58714   0.00000   0.00000  Uiso   1.00
N7     N     0.23213   0.60655   0.00000   0.00000  Uiso   1.00
