# Supplementary material for: Reconstructed covalent organic frameworks
Source: Nature. 2022 Apr 6;604(7904):72–9. doi: 10.1038/s41586-022-04443-4 (PMC8986529; doi:10.1038/s41586-022-04443-4)
Supplement: Supplementary file 3 — Source Data Fig. 2 [file 41586_2022_4443_MOESM3_ESM.xlsx]

## Sheet: Sheet1
Fig.2a														Fig.2b									Fig.2c														Fig.2d									Fig.2e
90 °C		110 °C		120 °C		130 °C		150 °C		160 °C					90	110	120	130	150	160			Pristine (Urea-COF-1)		o-DCB		NMP		Acetic acid		NMP/H2O (9/1)		H2O (RC-COF-1)					Pristine (Urea-COF-1)	NMP	Acetic acid	NMP/H2O (9/1)	H2O (RC-COF-1)	DP-COF-1			DP-COF-1		Urea-COF-1
2θ (°)	Intensity (a.u.)	2θ (°)	Intensity (a.u.)	2θ (°)	Intensity (a.u.)	2θ (°)	Intensity (a.u.)	2θ (°)	Intensity (a.u.)	2θ (°)	Intensity (a.u.)			Wavenumbers (cm-1)	Transmittance (a.u.)	Transmittance (a.u.)	Transmittance (a.u.)	Transmittance (a.u.)	Transmittance (a.u.)	Transmittance (a.u.)			2θ (°)	Intensity (a.u.)	2θ (°)	Intensity (a.u.)	2θ (°)	Intensity (a.u.)	2θ (°)	Intensity (a.u.)	2θ (°)	Intensity (a.u.)	2θ (°)	Intensity (a.u.)			Wavenumbers (cm-1)	Transmittance (a.u.)	Transmittance (a.u.)	Transmittance (a.u.)	Transmittance (a.u.)	Transmittance (a.u.)	Transmittance (a.u.)			Chemical shift (ppm)		Chemical shift (ppm)
2	0.34613	2	1.65497	2	2.70481	2	3.9729	2	4.82938	2	5.92738			4000	0.92603	1.82498	2.80322	3.80334	4.83325	5.88173			2	0.34613	2	2	3	2.24163	2	3.88658	2	4.54104	2	5.79421			4000	0.92603	1.84504	2.80297	3.88173	4.83127	5.72692			-37.8477	1.46333	-37.8202	-1.31642
2.02051	0.33016	2.02051	1.63808	2.02051	2.68592	2.02051	3.93298	2.02051	4.80029	2.02051	5.85976			3999	0.92586	1.82473	2.80316	3.80332	4.83294	5.88136			2.02051	0.33016	2.02051	1.9881	3.02051	2.23584	2.02051	3.84039	2.02051	4.54542	2.0205	5.76323			3999	0.92586	1.84541	2.80269	3.88136	4.83123	5.72662			-37.7032	1.45956	-37.748	-1.3148
2.04101	0.30954	2.04101	1.58773	2.04101	2.63414	2.04101	3.87922	2.04101	4.75955	2.04101	5.82647			3998	0.92616	1.82516	2.8037	3.80324	4.83221	5.8808			2.04101	0.30954	2.04101	1.94444	3.04101	2.23133	2.04101	3.82686	2.04101	4.52081	2.041	5.7332			3998	0.92616	1.84597	2.8025	3.8808	4.83143	5.72616			-37.5587	1.45826	-37.6758	-1.31306
2.06152	0.30658	2.06152	1.58708	2.06152	2.62354	2.06152	3.85256	2.06152	4.75494	2.06152	5.82647			3997	0.92681	1.82618	2.80447	3.80319	4.83131	5.88023			2.06152	0.30658	2.06152	1.88161	3.06152	2.22039	2.06152	3.78847	2.06152	4.5047	2.0615	5.70489			3997	0.92681	1.84628	2.80245	3.88023	4.83193	5.72591			-37.4142	1.45852	-37.6036	-1.32321
2.08203	0.28638	2.08203	1.56642	2.08203	2.60315	2.08203	3.82721	2.08203	4.69093	2.08203	5.79734			3996	0.92751	1.82757	2.80524	3.80341	4.83085	5.87998			2.08203	0.28638	2.08203	1.87368	3.08203	2.22339	2.08203	3.77802	2.08203	4.48203	2.082	5.67926			3996	0.92751	1.84625	2.80275	3.87998	4.83271	5.72636			-37.2697	1.44999	-37.5313	-1.32312
2.10253	0.27929	2.10253	1.54772	2.10253	2.58046	2.10253	3.79968	2.10253	4.6928	2.10253	5.74906			3995	0.92803	1.8292	2.80611	3.80412	4.83141	5.88048			2.10253	0.27929	2.10253	1.83333	3.10253	2.20858	2.10253	3.74272	2.10253	4.48486	2.1025	5.66024			3995	0.92803	1.84627	2.80359	3.88048	4.83365	5.72773			-37.1252	1.44818	-37.4591	-1.31506
2.12304	0.27961	2.12304	1.52361	2.12304	2.57217	2.12304	3.75816	2.12304	4.66502	2.12304	5.75468			3994	0.9284	1.83074	2.80719	3.80522	4.83293	5.88174			2.12304	0.27961	2.12304	1.79101	3.12304	2.21395	2.12304	3.7155	2.12304	4.46321	2.123	5.63167			3994	0.9284	1.84665	2.80487	3.88174	4.83449	5.72974			-36.9807	1.45322	-37.3869	-1.32522
2.14354	0.26523	2.14354	1.51263	2.14354	2.5511	2.14354	3.74038	2.14354	4.64339	2.14354	5.7295			3993	0.92858	1.83157	2.80826	3.80615	4.83448	5.88319			2.14354	0.26523	2.14354	1.75265	3.14354	2.20279	2.14354	3.67667	2.14354	4.43976	2.1435	5.60617			3993	0.92858	1.84719	2.80609	3.88319	4.83481	5.73158			-36.8362	1.45098	-37.3146	-1.33348
2.16405	0.25709	2.16405	1.47721	2.16405	2.53479	2.16405	3.6961	2.16405	4.6031	2.16405	5.68997			3992	0.92829	1.83115	2.80883	3.80618	4.83489	5.88392			2.16405	0.25709	2.16405	1.71561	3.16405	2.20794	2.16405	3.65049	2.16405	4.44286	2.164	5.59208			3992	0.92829	1.84731	2.80662	3.88392	4.8343	5.73242			-36.6917	1.44916	-37.2424	-1.32802
2.18456	0.24672	2.18456	1.45638	2.18456	2.51794	2.18456	3.67045	2.18456	4.60222	2.18456	5.6521			3991	0.92735	1.82958	2.80856	3.80507	4.83386	5.88347			2.18456	0.24672	2.18456	1.67196	3.18456	2.19185	2.18456	3.62974	2.18456	4.41154	2.1845	5.57006			3991	0.92735	1.84672	2.80628	3.88347	4.83313	5.73206			-36.5472	1.44907	-37.1702	-1.33206
2.20506	0.24408	2.20506	1.4449	2.20506	2.48641	2.20506	3.66681	2.20506	4.57642	2.20506	5.64544			3990	0.92605	1.8278	2.80768	3.80337	4.83233	5.88221			2.20506	0.24408	2.20506	1.62103	3.20506	2.19914	2.20506	3.61312	2.20506	4.39608	2.205	5.53902			3990	0.92605	1.84589	2.8055	3.88221	4.832	5.73108			-36.4027	1.44721	-37.0979	-1.33228
2.22557	0.23319	2.22557	1.41719	2.22557	2.47377	2.22557	3.6234	2.22557	4.55072	2.22557	5.61902			3989	0.92511	1.827	2.80682	3.80203	4.8316	5.88107			2.22557	0.23319	2.22557	1.62037	3.22557	2.19914	2.22557	3.59091	2.22557	4.38436	2.2255	5.52613			3989	0.92511	1.84561	2.80501	3.88107	4.83169	5.73041			-36.2582	1.44686	-37.0257	-1.32087
2.24608	0.23223	2.24608	1.38849	2.24608	2.45175	2.24608	3.60431	2.24608	4.53689	2.24608	5.59967			3988	0.92508	1.82771	2.80656	3.80172	4.83226	5.88073			2.24608	0.23223	2.24608	1.57474	3.24608	2.20107	2.24608	3.57179	2.24608	4.36915	2.246	5.50631			3988	0.92508	1.84626	2.80527	3.88073	4.83247	5.73057			-36.1137	1.44564	-36.9535	-1.32541
2.26658	0.21277	2.26658	1.39078	2.26658	2.42933	2.26658	3.58596	2.26658	4.50154	2.26658	5.55306			3987	0.92587	1.82941	2.80703	3.80238	4.83384	5.8812			2.26658	0.21277	2.26658	1.56548	3.26658	2.18455	2.26658	3.55531	2.26658	4.35446	2.2665	5.48648			3987	0.92587	1.84746	2.80617	3.8812	4.83386	5.73134			-35.9693	1.44442	-36.8813	-1.33645
2.28709	0.19956	2.28709	1.35323	2.28709	2.42158	2.28709	3.57721	2.28709	4.4821	2.28709	5.54911			3986	0.92689	1.83102	2.80781	3.80341	4.83547	5.88198			2.28709	0.19956	2.28709	1.53704	3.28709	2.19206	2.28709	3.52707	2.28709	4.33836	2.287	5.46666			3986	0.92689	1.84839	2.80718	3.88198	4.83506	5.732			-35.8248	1.44078	-36.809	-1.33692
2.30759	0.19585	2.30759	1.34142	2.30759	2.40011	2.30759	3.54924	2.30759	4.46717	2.30759	5.51373			3985	0.9276	1.83167	2.80834	3.80418	4.83657	5.88256			2.30759	0.19585	2.30759	1.51786	3.30759	2.19678	2.30759	3.5153	2.30759	4.33527	2.3075	5.43782			3985	0.9276	1.84848	2.8077	3.88256	4.83549	5.73195			-35.6803	1.43601	-36.7368	-1.33997
2.3281	0.18718	2.3281	1.3288	2.3281	2.38747	2.3281	3.51792	2.3281	4.43456	2.3281	5.50416			3984	0.92784	1.83136	2.80828	3.80452	4.83706	5.88284			2.3281	0.18718	2.3281	1.50926	3.3281	2.1809	2.3281	3.5	2.3281	4.3229	2.328	5.42914			3984	0.92784	1.84781	2.80741	3.88284	4.83517	5.73115			-35.5358	1.43395	-36.6646	-1.34133
2.34861	0.1783	2.34861	1.29731	2.34861	2.36382	2.34861	3.48019	2.34861	4.42413	2.34861	5.49397			3983	0.92783	1.83075	2.80774	3.80466	4.8371	5.88301			2.34861	0.1783	2.34861	1.47487	3.34861	2.17253	2.34861	3.45131	2.34861	4.29829	2.3485	5.41032			3983	0.92783	1.84699	2.80648	3.88301	4.83464	5.73015			-35.3913	1.43019	-36.5923	-1.33822
2.36911	0.16476	2.36911	1.29813	2.36911	2.34928	2.36911	3.49228	2.36911	4.41381	2.36911	5.46504			3982	0.92787	1.83053	2.80711	3.80482	4.83678	5.88319			2.36911	0.16476	2.36911	1.42857	3.36911	2.16524	2.36911	3.44292	2.36911	4.293	2.369	5.3983			3982	0.92787	1.84668	2.80546	3.88319	4.83447	5.72963			-35.2468	1.43379	-36.5201	-1.34151
2.38962	0.16138	2.38962	1.26041	2.38962	2.33773	2.38962	3.47115	2.38962	4.40503	2.38962	5.44174			3981	0.92801	1.83079	2.80668	3.80486	4.83607	5.88325			2.38962	0.16138	2.38962	1.39616	3.38962	2.17275	2.38962	3.42307	2.38962	4.2961	2.3895	5.37901			3981	0.92801	1.84707	2.80491	3.88325	4.83481	5.72989			-35.1023	1.43802	-36.4479	-1.34252
2.41012	0.15778	2.41012	1.24992	2.41012	2.31068	2.41012	3.44187	2.41012	4.37868	2.41012	5.433			3980	0.92811	1.83107	2.80652	3.80452	4.8351	5.88302			2.41012	0.15778	2.41012	1.37434	3.41012	2.17983	2.41012	3.41203	2.41012	4.27123	2.41	5.35845			3980	0.92811	1.84785	2.80499	3.88302	4.83535	5.73062			-34.9578	1.43052	-36.3756	-1.34255
2.43063	0.15102	2.43063	1.2286	2.43063	2.30593	2.43063	3.43429	2.43063	4.37637	2.43063	5.40283			3979	0.92803	1.83092	2.80663	3.80389	4.83434	5.88261			2.43063	0.15102	2.43063	1.37103	3.43063	2.17039	2.43063	3.39467	2.43063	4.27445	2.4305	5.34524			3979	0.92803	1.8485	2.80539	3.88261	4.83572	5.73121			-34.8133	1.43117	-36.3034	-1.3461
2.45114	0.14107	2.45114	1.2227	2.45114	2.3013	2.45114	3.39336	2.45114	4.3498	2.45114	5.40533			3978	0.9279	1.8303	2.80704	3.80348	4.83439	5.88242			2.45114	0.14107	2.45114	1.34127	3.45114	2.17918	2.45114	3.3729	2.45114	4.24945	2.451	5.32348			3978	0.9279	1.8487	2.80568	3.88242	4.83584	5.73129			-34.6688	1.43291	-36.2312	-1.33855
2.47164	0.14171	2.47164	1.214	2.47164	2.27249	2.47164	3.38767	2.47164	4.34168	2.47164	5.36725			3977	0.92792	1.82955	2.80769	3.80378	4.8354	5.88275			2.47164	0.14171	2.47164	1.31283	3.47164	2.17361	2.47164	3.34804	2.47164	4.24868	2.4715	5.3172			3977	0.92792	1.8485	2.80572	3.88275	4.83596	5.73091			-34.5243	1.42571	-36.1589	-1.33631
2.49215	0.13018	2.49215	1.18941	2.49215	2.26991	2.49215	3.37485	2.49215	4.32323	2.49215	5.3737			3976	0.92806	1.82904	2.80832	3.8048	4.83674	5.88347			2.49215	0.13018	2.49215	1.27315	3.49215	2.17382	2.49215	3.34407	2.49215	4.22742	2.492	5.30432			3976	0.92806	1.84815	2.80569	3.88347	4.8363	5.73031			-34.3798	1.42999	-36.0867	-1.35212
2.51266	0.12183	2.51266	1.18039	2.51266	2.25646	2.51266	3.35504	2.51266	4.31094	2.51266	5.33271			3975	0.92801	1.8289	2.80852	3.80599	4.83755	5.8841			2.51266	0.12183	2.51266	1.29034	3.51266	2.16781	2.51266	3.32289	2.51266	4.22381	2.5125	5.2883			3975	0.92801	1.84782	2.80586	3.8841	4.83687	5.72968			-34.2353	1.43356	-36.0145	-1.35195
2.53316	0.11876	2.53316	1.16432	2.53316	2.2464	2.53316	3.34091	2.53316	4.29282	2.53316	5.32314			3974	0.92746	1.82906	2.80818	3.80681	4.83743	5.88429			2.53316	0.11876	2.53316	1.24669	3.53316	2.16652	2.53316	3.31333	2.53316	4.21685	2.533	5.28222			3974	0.92746	1.8476	2.80626	3.88429	4.83747	5.72909			-34.0908	1.42791	-35.9423	-1.34079
2.55367	0.11041	2.55367	1.15054	2.55367	2.21881	2.55367	3.32998	2.55367	4.27822	2.55367	5.32106			3973	0.92656	1.82944	2.80769	3.8071	4.83684	5.88408			2.55367	0.11041	2.55367	1.25331	3.55367	2.1603	2.55367	3.29979	2.55367	4.19727	2.5535	5.26741			3973	0.92656	1.84759	2.8068	3.88408	4.83792	5.72875			-33.9463	1.42954	-35.87	-1.3511
2.57417	0.10343	2.57417	1.14119	2.57417	2.21867	2.57417	3.32823	2.57417	4.26976	2.57417	5.29713			3972	0.92581	1.83005	2.80773	3.80716	4.83652	5.88389			2.57417	0.10343	2.57417	1.21495	3.57417	2.16202	2.57417	3.29788	2.57417	4.20216	2.574	5.25599			3972	0.92581	1.84796	2.80738	3.88389	4.83826	5.72895			-33.8018	1.43388	-35.7978	-1.36114
2.59468	0.09391	2.59468	1.13873	2.59468	2.20277	2.59468	3.31192	2.59468	4.26263	2.59468	5.29359			3971	0.92571	1.83082	2.8087	3.80737	4.83692	5.8841			2.59468	0.09391	2.59468	1.1918	3.59468	2.16524	2.59468	3.27788	2.59468	4.18477	2.5945	5.2341			3971	0.92571	1.84878	2.80801	3.8841	4.83874	5.72989			-33.6573	1.43295	-35.7256	-1.35267
2.61519	0.09	2.61519	1.1161	2.61519	2.19353	2.61519	3.29545	2.61519	4.24517	2.61519	5.28548			3970	0.92639	1.83154	2.81031	3.80785	4.83787	5.88469			2.61519	0.09	2.61519	1.19709	3.61519	2.15923	2.61519	3.27184	2.61519	4.17472	2.615	5.22822			3970	0.92639	1.84984	2.8087	3.88469	4.8395	5.73136			-33.5128	1.42833	-35.6533	-1.34498
2.63569	0.08904	2.63569	1.11496	2.63569	2.19095	2.63569	3.27506	2.63569	4.23792	2.63569	5.27486			3969	0.9276	1.83194	2.81181	3.80845	4.83889	5.88535			2.63569	0.08904	2.63569	1.18452	3.63569	2.16373	2.63569	3.25625	2.63569	4.17408	2.6355	5.22035			3969	0.9276	1.8507	2.80931	3.88535	4.84035	5.73283			-33.3683	1.42952	-35.5811	-1.34527
2.6562	0.08767	2.6562	1.11053	2.6562	2.18279	2.6562	3.27185	2.6562	4.23101	2.6562	5.2449			3968	0.92892	1.83197	2.8125	3.809	4.83955	5.8858			2.6562	0.08767	2.6562	1.14947	3.6562	2.1588	2.6562	3.24669	2.6562	4.16171	2.656	5.2076			3968	0.92892	1.85101	2.80963	3.8858	4.84087	5.73376			-33.2238	1.4342	-35.5089	-1.35221
2.67671	0.08703	2.67671	1.09183	2.67671	2.17994	2.67671	3.25087	2.67671	4.22859	2.67671	5.2372			3967	0.92999	1.83191	2.81217	3.8094	4.83969	5.886			2.67671	0.08703	2.67671	1.15873	3.67671	2.16845	2.67671	3.23654	2.67671	4.16068	2.6765	5.20092			3967	0.92999	1.85081	2.80956	3.886	4.84073	5.73392			-33.0793	1.42825	-35.4366	-1.35882
2.69721	0.08111	2.69721	1.09265	2.69721	2.16336	2.69721	3.25685	2.69721	4.22387	2.69721	5.23949			3966	0.93049	1.83201	2.81101	3.80957	4.83931	5.88598			2.69721	0.08111	2.69721	1.13228	3.69721	2.16223	2.69721	3.23625	2.69721	4.15642	2.697	5.19378			3966	0.93049	1.85039	2.80909	3.88598	4.83991	5.73347			-32.9348	1.42443	-35.3644	-1.35678
2.71772	0.07984	2.71772	1.08937	2.71772	2.17043	2.71772	3.23645	2.71772	4.2108	2.71772	5.21764			3965	0.93018	1.83217	2.80939	3.80932	4.83842	5.88562			2.71772	0.07984	2.71772	1.14153	3.71772	2.16288	2.71772	3.22492	2.71772	4.13993	2.7175	5.18196			3965	0.93018	1.84995	2.80823	3.88562	4.83856	5.73275			-32.7903	1.42577	-35.2922	-1.36119
2.73822	0.07276	2.73822	1.09101	2.73822	2.16404	2.73822	3.22917	2.73822	4.22112	2.73822	5.21536			3964	0.92903	1.83208	2.80775	3.8086	4.83713	5.88479			2.73822	0.07276	2.73822	1.11177	3.73822	2.1676	2.73822	3.21227	2.73822	4.14367	2.738	5.18343			3964	0.92903	1.84943	2.80702	3.88479	4.83698	5.73209			-32.6458	1.42182	-35.2199	-1.36994
2.75873	0.07424	2.75873	1.08363	2.75873	2.15711	2.75873	3.22742	2.75873	4.20323	2.75873	5.19871			3963	0.92745	1.83165	2.80666	3.80768	4.83579	5.88364			2.75873	0.07424	2.75873	1.10847	3.75873	2.15923	2.75873	3.20241	2.75873	4.13568	2.7585	5.17055			3963	0.92745	1.8488	2.80569	3.88364	4.8356	5.73176			-32.5013	1.42359	-35.1477	-1.36104
2.77924	0.07128	2.77924	1.08626	2.77924	2.15235	2.77924	3.2146	2.77924	4.20004	2.77924	5.20474			3962	0.92607	1.83114	2.80659	3.80709	4.83493	5.88268			2.77924	0.07128	2.77924	1.10714	3.77924	2.16288	2.77924	3.19697	2.77924	4.13375	2.779	5.16915			3962	0.92607	1.84829	2.80475	3.88268	4.8349	5.73195			-32.3568	1.42979	-35.0755	-1.35073
2.79974	0.06504	2.79974	1.08167	2.79974	2.15371	2.79974	3.21678	2.79974	4.1839	2.79974	5.1856			3961	0.92546	1.83092	2.80763	3.80722	4.83491	5.8824			2.79974	0.06504	2.79974	1.12235	3.79974	2.17833	2.79974	3.1852	2.79974	4.12601	2.7995	5.16548			3961	0.92546	1.84828	2.80471	3.8824	4.83511	5.73269			-32.2123	1.4349	-35.0033	-1.35493
2.82025	0.07159	2.82025	1.08413	2.82025	2.13876	2.82025	3.20178	2.82025	4.18336	2.82025	5.1856			3960	0.92572	1.83109	2.80934	3.80802	4.83563	5.8829			2.82025	0.07159	2.82025	1.11177	3.82025	2.16395	2.82025	3.18505	2.82025	4.12576	2.82	5.16221			3960	0.92572	1.84894	2.80574	3.8829	4.836	5.73376			-32.0678	1.43713	-34.931	-1.35743
2.84076	0.079	2.84076	1.0774	2.84076	2.14338	2.84076	3.20047	2.84076	4.17819	2.84076	5.18581			3959	0.92662	1.83147	2.81095	3.80899	4.8366	5.8838			2.84076	0.079	2.84076	1.1131	3.84076	2.16309	2.84076	3.18152	2.84076	4.12498	2.8405	5.15233			3959	0.92662	1.84999	2.80745	3.8838	4.83696	5.73476			-31.9233	1.42888	-34.8588	-1.36068
2.86126	0.07128	2.86126	1.07724	2.86126	2.13849	2.86126	3.19508	2.86126	4.16765	2.86126	5.17104			3958	0.92776	1.83173	2.81172	3.80956	4.8372	5.8845			2.86126	0.07128	2.86126	1.1045	3.86126	2.17725	2.86126	3.1802	2.86126	4.13027	2.861	5.14812			3958	0.92776	1.85085	2.80897	3.8845	4.83746	5.7352			-31.7789	1.42477	-34.7866	-1.37131
2.88177	0.0808	2.88177	1.08101	2.88177	2.14243	2.88177	3.18735	2.88177	4.16974	2.88177	5.17291			3957	0.92886	1.83168	2.81132	3.80947	4.83707	5.88462			2.88177	0.0808	2.88177	1.09458	3.88177	2.17232	2.88177	3.1724	2.88177	4.12215	2.8815	5.15299			3957	0.92886	1.85106	2.80951	3.88462	4.83732	5.73478			-31.6344	1.42993	-34.7143	-1.37591
2.90227	0.07508	2.90227	1.08052	2.90227	2.12408	2.90227	3.19406	2.90227	4.17062	2.90227	5.17832			3956	0.92974	1.83147	2.81006	3.80894	4.83635	5.88429			2.90227	0.07508	2.90227	1.10913	3.90227	2.1691	2.90227	3.16799	2.90227	4.11828	2.902	5.14739			3956	0.92974	1.85061	2.80892	3.88429	4.83688	5.73371			-31.4899	1.4297	-34.6421	-1.37278
2.92278	0.08101	2.92278	1.08167	2.92278	2.134	2.92278	3.18459	2.92278	4.16711	2.92278	5.17645			3955	0.93028	1.8315	2.80875	3.80851	4.83572	5.88407			2.92278	0.08101	2.92278	1.09127	3.92278	2.1794	2.92278	3.16578	2.92278	4.12099	2.9225	5.14505			3955	0.93028	1.84992	2.80781	3.88407	4.8367	5.73268			-31.3454	1.42979	-34.5699	-1.36428
2.94329	0.08048	2.94329	1.08527	2.94329	2.12517	2.94329	3.17701	2.94329	4.15733	2.94329	5.17457			3954	0.93047	1.83211	2.80819	3.80862	4.83585	5.88448			2.94329	0.08048	2.94329	1.09193	3.94329	2.17833	2.94329	3.16564	2.94329	4.11017	2.943	5.13797			3954	0.93047	1.84942	2.80703	3.88448	4.83706	5.73246			-31.2009	1.43255	-34.4976	-1.35362
2.96379	0.08323	2.96379	1.08987	2.96379	2.13088	2.96379	3.17876	2.96379	4.1513	2.96379	5.14856			3953	0.93031	1.83315	2.80858	3.80928	4.83674	5.88551			2.96379	0.08323	2.96379	1.10185	3.96379	2.18412	2.96379	3.16284	2.96379	4.11416	2.9635	5.13991			3953	0.93031	1.84925	2.8069	3.88551	4.83777	5.73324			-31.0564	1.42877	-34.4254	-1.35739
2.9843	0.08439	2.9843	1.09134	2.9843	2.1196	2.9843	3.1706	2.9843	4.15294	2.9843	5.15169			3952	0.92978	1.83408	2.80948	3.81006	4.83763	5.88659			2.9843	0.08439	2.9843	1.10648	3.9843	2.19421	2.9843	3.15681	2.9843	4.11261	2.984	5.1347			3952	0.92978	1.84926	2.80711	3.88659	4.83828	5.73446			-30.9119	1.42552	-34.3532	-1.36969
3.00481	0.08693	3.00481	1.0938	3.00481	2.12232	3.00481	3.16477	3.00481	4.14932	3.00481	5.15439			3951	0.92892	1.83448	2.81028	3.81057	4.83782	5.88711			3.00481	0.08693	3.00481	1.0959	4.00481	2.19871	3.00481	3.14887	3.00481	4.10063	3.0045	5.12389			3951	0.92892	1.84931	2.80722	3.88711	4.83823	5.73536			-30.7674	1.42894	-34.2809	-1.37118
3.02531	0.09052	3.02531	1.0938	3.02531	2.12245	3.02531	3.16594	3.02531	4.14668	3.02531	5.1496			3950	0.92796	1.83439	2.81076	3.81068	4.83745	5.88689			3.02531	0.09052	3.02531	1.10053	4.02531	2.21652	3.02531	3.14607	3.02531	4.11042	3.025	5.12509			3950	0.92796	1.84943	2.8072	3.88689	4.83773	5.7356			-30.6229	1.43021	-34.2087	-1.36934
3.04582	0.09602	3.04582	1.09036	3.04582	2.12259	3.04582	3.17614	3.04582	4.14537	3.04582	5.13733			3949	0.92726	1.83416	2.81107	3.8105	4.83733	5.88624			3.04582	0.09602	3.04582	1.08333	4.04582	2.20322	3.04582	3.14298	3.04582	4.10128	3.0455	5.12716			3949	0.92726	1.84973	2.80744	3.88624	4.83716	5.73545			-30.4784	1.42875	-34.1365	-1.36848
3.06632	0.10036	3.06632	1.10397	3.06632	2.12571	3.06632	3.17206	3.06632	4.14306	3.06632	5.13712			3948	0.92711	1.83403	2.81148	3.81015	4.83804	5.88559			3.06632	0.10036	3.06632	1.08003	4.06632	2.22747	3.06632	3.14872	3.06632	4.10398	3.066	5.12215			3948	0.92711	1.85023	2.80815	3.88559	4.83687	5.73532			-30.3339	1.43082	-34.0643	-1.36409
3.08683	0.11051	3.08683	1.09282	3.08683	2.12911	3.08683	3.15938	3.08683	4.14449	3.08683	5.13858			3947	0.92752	1.83398	2.812	3.80959	4.83937	5.88521			3.08683	0.11051	3.08683	1.09458	4.08683	2.21974	3.08683	3.14548	3.08683	4.09896	3.0865	5.11421			3947	0.92752	1.85075	2.809	3.88521	4.837	5.73535			-30.1894	1.43176	-33.992	-1.36772
3.10734	0.11622	3.10734	1.11266	3.10734	2.12422	3.10734	3.15079	3.10734	4.13406	3.10734	5.12443			3946	0.92829	1.83386	2.81243	3.80878	4.84063	5.88512			3.10734	0.11622	3.10734	1.0754	4.10734	2.24785	3.10734	3.13872	3.10734	4.10076	3.107	5.11475			3946	0.92829	1.85101	2.80937	3.88512	4.8375	5.73533			-30.0449	1.42924	-33.9198	-1.37386
3.12784	0.12627	3.12784	1.11922	3.12784	2.13033	3.12784	3.15967	3.12784	4.12824	3.12784	5.12692			3945	0.92924	1.83367	2.81255	3.80787	4.8413	5.88526			3.12784	0.12627	3.12784	1.08466	4.12784	2.24742	3.12784	3.13327	3.12784	4.09251	3.1275	5.11208			3945	0.92924	1.85083	2.80893	3.88526	4.83821	5.73517			-29.9004	1.42883	-33.8476	-1.36447
3.14835	0.13748	3.14835	1.1225	3.14835	2.1234	3.14835	3.14438	3.14835	4.13373	3.14835	5.11756			3944	0.93019	1.83354	2.81241	3.80718	4.84137	5.88552			3.14835	0.13748	3.14835	1.08862	4.14835	2.24034	3.14835	3.13548	3.14835	4.09123	3.148	5.11127			3944	0.93019	1.85013	2.80793	3.88552	4.83892	5.73512			-29.7559	1.43149	-33.7753	-1.35501
3.16886	0.14604	3.16886	1.11578	3.16886	2.12354	3.16886	3.14962	3.16886	4.13856	3.16886	5.11964			3943	0.93096	1.83357	2.81227	3.80703	4.84108	5.88575			3.16886	0.14604	3.16886	1.10384	4.16886	2.27103	3.16886	3.13195	3.16886	4.0911	3.1685	5.11141			3943	0.93096	1.84905	2.8069	3.88575	4.83944	5.73556			-29.6114	1.43155	-33.7031	-1.36112
3.18936	0.15778	3.18936	1.15005	3.18936	2.12599	3.18936	3.13826	3.18936	4.13054	3.18936	5.1186			3942	0.93134	1.83372	2.81239	3.80752	4.84054	5.8858			3.18936	0.15778	3.18936	1.08003	4.18936	2.26974	3.18936	3.12342	3.18936	4.08697	3.189	5.1014			3942	0.93134	1.84797	2.80622	3.8858	4.83968	5.73656			-29.4669	1.42887	-33.6309	-1.36588
3.20987	0.17121	3.20987	1.15235	3.20987	2.12599	3.20987	3.13651	3.20987	4.12407	3.20987	5.12131			3941	0.93122	1.83377	2.81269	3.8084	4.83972	5.8856			3.20987	0.17121	3.20987	1.08664	4.20987	2.28197	3.20987	3.11768	3.20987	4.08208	3.2095	5.10413			3941	0.93122	1.84737	2.80589	3.8856	4.83957	5.73773			-29.3224	1.43038	-33.5586	-1.36315
3.23037	0.19459	3.23037	1.16284	3.23037	2.123	3.23037	3.13534	3.23037	4.12297	3.23037	5.11402			3940	0.93072	1.83355	2.81282	3.80928	4.83865	5.88522			3.23037	0.19459	3.23037	1.08267	4.23037	2.29549	3.23037	3.12268	3.23037	4.09045	3.23	5.10093			3940	0.93072	1.84751	2.8056	3.88522	4.83916	5.73858			-29.1779	1.43068	-33.4864	-1.36728
3.25088	0.2095	3.25088	1.17448	3.25088	2.12259	3.25088	3.13884	3.25088	4.11989	3.25088	5.11756			3939	0.9301	1.83306	2.81248	3.80985	4.83751	5.88476			3.25088	0.2095	3.25088	1.06746	4.25088	2.28584	3.25088	3.12239	3.25088	4.08749	3.2505	5.09652			3939	0.9301	1.84817	2.80508	3.88476	4.83862	5.7388			-29.0334	1.42829	-33.4142	-1.37218
3.27139	0.24291	3.27139	1.18793	3.27139	2.13332	3.27139	3.12646	3.27139	4.11836	3.27139	5.11257			3938	0.92957	1.83253	2.81176	3.81001	4.83649	5.88432			3.27139	0.24291	3.27139	1.07143	4.27139	2.29549	3.27139	3.11503	3.27139	4.08581	3.271	5.09966			3938	0.92957	1.84873	2.80423	3.88432	4.83821	5.7384			-28.8889	1.43106	-33.342	-1.36289
3.29189	0.25571	3.29189	1.20384	3.29189	2.1374	3.29189	3.13258	3.29189	4.11638	3.29189	5.10591			3937	0.92927	1.83224	2.81115	3.80987	4.8358	5.88396			3.29189	0.25571	3.29189	1.08267	4.29189	2.3	3.29189	3.11812	3.29189	4.08491	3.2915	5.09439			3937	0.92927	1.84878	2.80341	3.88396	4.83815	5.73759			-28.7444	1.43095	-33.2697	-1.35517
3.3124	0.29262	3.3124	1.23926	3.3124	2.14365	3.3124	3.13578	3.3124	4.1211	3.3124	5.10903			3936	0.92931	1.83237	2.81123	3.80974	4.83576	5.88383			3.3124	0.29262	3.3124	1.07077	4.3124	2.27854	3.3124	3.11342	3.3124	4.08762	3.312	5.09559			3936	0.92931	1.84853	2.80326	3.88383	4.83849	5.73683			-28.5999	1.42894	-33.1975	-1.36385
3.3329	0.33185	3.3329	1.24024	3.3329	2.14338	3.3329	3.1285	3.3329	4.11111	3.3329	5.09759			3935	0.92969	1.83294	2.81215	3.80995	4.83663	5.88411			3.3329	0.33185	3.3329	1.07672	4.3329	2.2912	3.3329	3.11915	3.3329	4.08208	3.3325	5.08911			3935	0.92969	1.8486	2.8043	3.88411	4.83906	5.73667			-28.4554	1.43189	-33.1253	-1.36706
3.35341	0.37585	3.35341	1.31027	3.35341	2.162	3.35341	3.12413	3.35341	4.10474	3.35341	5.10653			3934	0.93025	1.83374	2.81353	3.81055	4.83829	5.88475			3.35341	0.37585	3.35341	1.0668	4.35341	2.28133	3.35341	3.11047	3.35341	4.07654	3.353	5.08918			3934	0.93025	1.84932	2.80628	3.88475	4.83947	5.7373			-28.3109	1.43199	-33.053	-1.35857
3.37392	0.42661	3.37392	1.33782	3.37392	2.16051	3.37392	3.12267	3.37392	4.11298	3.37392	5.09592			3933	0.9307	1.83449	2.81479	3.81129	4.84022	5.88545			3.37392	0.42661	3.37392	1.08201	4.37392	2.29399	3.37392	3.11312	3.37392	4.08285	3.3735	5.08551			3933	0.9307	1.85024	2.80827	3.88545	4.83937	5.7384			-28.1664	1.43078	-32.9808	-1.36066
3.39442	0.47716	3.39442	1.37963	3.39442	2.16689	3.39442	3.11932	3.39442	4.111	3.39442	5.10154			3932	0.93091	1.83505	2.8156	3.81183	4.84175	5.88594			3.39442	0.47716	3.39442	1.07077	4.39442	2.2809	3.39442	3.11695	3.39442	4.07525	3.394	5.08878			3932	0.93091	1.85068	2.80945	3.88594	4.83874	5.73939			-28.0219	1.43125	-32.9086	-1.36425
3.41493	0.5478	3.41493	1.45933	3.41493	2.17722	3.41493	3.12354	3.41493	4.10573	3.41493	5.09114			3931	0.931	1.83556	2.81607	3.81201	4.84264	5.88622			3.41493	0.5478	3.41493	1.08862	4.41493	2.28262	3.41493	3.10621	3.41493	4.07718	3.4145	5.08965			3931	0.931	1.85047	2.80973	3.88622	4.83796	5.73989			-27.8774	1.43139	-32.8363	-1.35835
3.43544	0.61802	3.43544	1.51164	3.43544	2.18973	3.43544	3.11655	3.43544	4.1054	3.43544	5.09821			3930	0.93122	1.83619	2.8165	3.81199	4.84314	5.88651			3.43544	0.61802	3.43544	1.07738	4.43544	2.29292	3.43544	3.10253	3.43544	4.08568	3.435	5.0779			3930	0.93122	1.85018	2.80973	3.88651	4.83768	5.73999			-27.733	1.43206	-32.7641	-1.3661
3.45594	0.68687	3.45594	1.57527	3.45594	2.20114	3.45594	3.12107	3.45594	4.09794	3.45594	5.09051			3929	0.93161	1.83682	2.817	3.81195	4.84349	5.88697			3.45594	0.68687	3.45594	1.08003	4.45594	2.28755	3.45594	3.10179	3.45594	4.07911	3.4555	5.08584			3929	0.93161	1.85052	2.80999	3.88697	4.83824	5.73996			-27.5885	1.43322	-32.6919	-1.37864
3.47645	0.75804	3.47645	1.67793	3.47645	2.21256	3.47645	3.11349	3.47645	4.10474	3.47645	5.09218			3928	0.93191	1.83701	2.8173	3.81188	4.84347	5.8875			3.47645	0.75804	3.47645	1.07077	4.47645	2.27361	3.47645	3.10886	3.47645	4.07744	3.476	5.08117			3928	0.93191	1.85159	2.81038	3.8875	4.83945	5.73994			-27.444	1.43531	-32.6196	-1.37141
3.49695	0.83746	3.49695	1.73631	3.49695	2.23661	3.49695	3.11699	3.49695	4.10145	3.49695	5.0928			3927	0.93185	1.83635	2.817	3.81165	4.84269	5.88787			3.49695	0.83746	3.49695	1.0787	4.49695	2.28691	3.49695	3.10003	3.49695	4.07886	3.4965	5.08197			3927	0.93185	1.85272	2.81034	3.88787	4.84075	5.73983			-27.2995	1.43659	-32.5474	-1.36706
3.51746	0.89975	3.51746	1.81371	3.51746	2.24884	3.51746	3.11728	3.51746	4.09827	3.51746	5.08635			3926	0.93148	1.83499	2.81596	3.81123	4.84129	5.88801			3.51746	0.89975	3.51746	1.07209	4.51746	2.28262	3.51746	3.099	3.51746	4.07808	3.517	5.07663			3926	0.93148	1.85314	2.8095	3.88801	4.84167	5.73958			-27.155	1.44117	-32.4752	-1.37264
3.53797	0.95463	3.53797	1.92719	3.53797	2.27562	3.53797	3.1199	3.53797	4.10496	3.53797	5.09259			3925	0.9312	1.8337	2.81469	3.81092	4.84008	5.88809			3.53797	0.95463	3.53797	1.07407	4.53797	2.28197	3.53797	3.10018	3.53797	4.07409	3.5375	5.07349			3925	0.9312	1.85267	2.8082	3.88809	4.84214	5.73946			-27.0105	1.4437	-32.403	-1.3668
3.55847	0.99175	3.55847	1.95802	3.55847	2.30321	3.55847	3.1132	3.55847	4.09695	3.55847	5.09134			3924	0.93137	1.83337	2.81413	3.81111	4.83997	5.88836			3.55847	0.99175	3.55847	1.07077	4.55847	2.26695	3.55847	3.10415	3.55847	4.07383	3.558	5.0813			3924	0.93137	1.85195	2.80728	3.88836	4.84238	5.73977			-26.866	1.43504	-32.3307	-1.36509
3.57898	1	3.57898	2	3.57898	2.33012	3.57898	3.12427	3.57898	4.09772	3.57898	5.08677			3923	0.93192	1.83433	2.81488	3.81199	4.84112	5.88883			3.57898	1	3.57898	1.06746	4.57898	2.27897	3.57898	3.10856	3.57898	4.07473	3.5785	5.07743			3923	0.93192	1.85179	2.80742	3.88883	4.84263	5.74061			-26.7215	1.43054	-32.2585	-1.37293
3.59949	0.95505	3.59949	1.97639	3.59949	2.38217	3.59949	3.11757	3.59949	4.09398	3.59949	5.08822			3922	0.93243	1.83608	2.81648	3.81333	4.84285	5.8893			3.59949	0.95505	3.59949	1.06878	4.59949	2.27661	3.59949	3.10547	3.59949	4.0786	3.599	5.08003			3922	0.93243	1.85244	2.80862	3.8893	4.84297	5.7417			-26.577	1.43061	-32.1863	-1.3695
3.61999	0.87426	3.61999	1.92145	3.61999	2.40921	3.61999	3.12034	3.61999	4.0975	3.61999	5.08864			3921	0.93261	1.83776	2.8177	3.8146	4.84423	5.88951			3.61999	0.87426	3.61999	1.07738	4.61999	2.26781	3.61999	3.10768	3.61999	4.08027	3.6195	5.07309			3921	0.93261	1.85338	2.81015	3.88951	4.84326	5.74265			-26.4325	1.42677	-32.114	-1.37057
3.6405	0.75899	3.6405	1.80207	3.6405	2.45366	3.6405	3.11859	3.6405	4.09541	3.6405	5.08261			3920	0.93249	1.83871	2.8176	3.81528	4.84467	5.88934			3.6405	0.75899	3.6405	1.0668	4.6405	2.27039	3.6405	3.09826	3.6405	4.07087	3.64	5.07022			3920	0.93249	1.85388	2.81105	3.88934	4.84322	5.74318			-26.288	1.42717	-32.0418	-1.37837
3.661	0.61093	3.661	1.67399	3.661	2.52011	3.661	3.12311	3.661	4.08827	3.661	5.08593			3919	0.93227	1.83886	2.81636	3.81512	4.84415	5.88893			3.661	0.61093	3.661	1.06548	4.661	2.27318	3.661	3.10488	3.661	4.07022	3.6605	5.07656			3919	0.93227	1.85356	2.81078	3.88893	4.84261	5.74315			-26.1435	1.42977	-31.9696	-1.36612
3.68151	0.46542	3.68151	1.55084	3.68151	2.58127	3.68151	3.12238	3.68151	4.09508	3.68151	5.08281			3918	0.93203	1.83859	2.81484	3.81425	4.84311	5.8884			3.68151	0.46542	3.68151	1.07474	4.68151	2.26567	3.68151	3.10518	3.68151	4.07654	3.681	5.07309			3918	0.93203	1.85268	2.80954	3.8884	4.84148	5.74254			-25.999	1.4318	-31.8973	-1.36046
3.70202	0.3694	3.70202	1.4344	3.70202	2.65847	3.70202	3.12136	3.70202	4.0931	3.70202	5.07761			3917	0.93171	1.83834	2.81368	3.81307	4.84201	5.88769			3.70202	0.3694	3.70202	1.0668	4.70202	2.25687	3.70202	3.10562	3.70202	4.06288	3.7015	5.07196			3917	0.93171	1.85179	2.80814	3.88769	4.84021	5.74153			-25.8545	1.42826	-31.8251	-1.38144
3.72252	0.30319	3.72252	1.36848	3.72252	2.72805	3.72252	3.12602	3.72252	4.09541	3.72252	5.07948			3916	0.93136	1.83825	2.81298	3.81204	4.84117	5.88675			3.72252	0.30319	3.72252	1.06151	4.72252	2.25558	3.72252	3.10076	3.72252	4.06958	3.722	5.07202			3916	0.93136	1.8513	2.80736	3.88675	4.83922	5.74051			-25.71	1.42374	-31.7529	-1.38501
3.74303	0.25127	3.74303	1.30453	3.74303	2.80253	3.74303	3.12034	3.74303	4.09201	3.74303	5.07928			3915	0.93127	1.83824	2.81269	3.81156	4.84083	5.88592			3.74303	0.25127	3.74303	1.08135	4.74303	2.26245	3.74303	3.10106	3.74303	4.07241	3.7425	5.06875			3915	0.93127	1.85129	2.80759	3.88592	4.83882	5.73998			-25.5655	1.43182	-31.6806	-1.36741
3.76354	0.21362	3.76354	1.26353	3.76354	2.86437	3.76354	3.12034	3.76354	4.09343	3.76354	5.07824			3914	0.93171	1.83825	2.81294	3.81183	4.84111	5.8858			3.76354	0.21362	3.76354	1.05357	4.76354	2.24635	3.76354	3.10606	3.76354	4.06919	3.763	5.07243			3914	0.93171	1.85164	2.80878	3.8858	4.83913	5.74025			-25.421	1.43484	-31.6084	-1.36527
3.78404	0.19226	3.78404	1.23745	3.78404	2.95203	3.78404	3.13156	3.78404	4.09256	3.78404	5.07303			3913	0.93248	1.83835	2.8138	3.81276	4.84192	5.88678			3.78404	0.19226	3.78404	1.06283	4.78404	2.2367	3.78404	3.10562	3.78404	4.06739	3.7835	5.06922			3913	0.93248	1.85219	2.8106	3.88678	4.8401	5.74121			-25.2765	1.43017	-31.5362	-1.37091
3.80455	0.17989	3.80455	1.20564	3.80455	2.97445	3.80455	3.12981	3.80455	4.09585	3.80455	5.07074			3912	0.93307	1.8386	2.81522	3.81401	4.84287	5.88863			3.80455	0.17989	3.80455	1.05886	4.80455	2.22468	3.80455	3.10753	3.80455	4.07241	3.804	5.07069			3912	0.93307	1.85276	2.81244	3.88863	4.84144	5.74239			-25.132	1.43231	-31.464	-1.3714
3.82505	0.1618	3.82505	1.19974	3.82505	3	3.82505	3.13826	3.82505	4.09256	3.82505	5.07366			3911	0.93305	1.83886	2.81692	3.81506	4.84341	5.89056			3.82505	0.1618	3.82505	1.06349	4.82505	2.21438	3.82505	3.11724	3.82505	4.07009	3.8245	5.06675			3911	0.93305	1.85317	2.81366	3.89056	4.84273	5.74326			-24.9875	1.43417	-31.3917	-1.37325
3.84556	0.147	3.84556	1.17826	3.84556	2.94007	3.84556	3.14205	3.84556	4.09695	3.84556	5.07595			3910	0.93251	1.83889	2.81838	3.81552	4.84327	5.89174			3.84556	0.147	3.84556	1.07606	4.84556	2.22403	3.84556	3.12121	3.84556	4.07138	3.845	5.06842			3910	0.93251	1.85332	2.81391	3.89174	4.84359	5.74356			-24.843	1.43656	-31.3195	-1.37256
3.86607	0.13706	3.86607	1.16366	3.86607	2.90351	3.86607	3.14175	3.86607	4.09585	3.86607	5.07303			3909	0.93184	1.83855	2.81898	3.81532	4.84258	5.8918			3.86607	0.13706	3.86607	1.06746	4.86607	2.21245	3.86607	3.12607	3.86607	4.07254	3.8655	5.06735			3909	0.93184	1.85318	2.81335	3.8918	4.84397	5.74347			-24.6985	1.43426	-31.2473	-1.37312
3.88657	0.12817	3.88657	1.15316	3.88657	2.82781	3.88657	3.14846	3.88657	4.09805	3.88657	5.07303			3908	0.93126	1.83787	2.81844	3.81477	4.84172	5.89102			3.88657	0.12817	3.88657	1.07209	4.88657	2.19936	3.88657	3.12474	3.88657	4.08401	3.886	5.06942			3908	0.93126	1.85271	2.81237	3.89102	4.844	5.74326			-24.554	1.42881	-31.175	-1.37247
3.90708	0.12532	3.90708	1.15513	3.90708	2.73947	3.90708	3.16288	3.90708	4.09596	3.90708	5.07345			3907	0.93072	1.83705	2.81714	3.81437	4.84108	5.89002			3.90708	0.12532	3.90708	1.06548	4.90708	2.19936	3.90708	3.13651	3.90708	4.07576	3.9065	5.06889			3907	0.93072	1.85193	2.81131	3.89002	4.8439	5.74311			-24.4095	1.43372	-31.1028	-1.35558
3.92759	0.11231	3.92759	1.14103	3.92759	2.64325	3.92759	3.18124	3.92759	4.09969	3.92759	5.07199			3906	0.93028	1.83638	2.81587	3.81442	4.84095	5.88941			3.92759	0.11231	3.92759	1.05357	4.92759	2.19163	3.92759	3.1521	3.92759	4.08195	3.927	5.07029			3906	0.93028	1.85091	2.81023	3.88941	4.84381	5.74306			-24.265	1.43263	-31.0306	-1.34573
3.94809	0.11495	3.94809	1.12512	3.94809	2.5424	3.94809	3.18196	3.94809	4.10562	3.94809	5.0772			3905	0.93023	1.83615	2.81523	3.81488	4.84147	5.88949			3.94809	0.11495	3.94809	1.05357	4.94809	2.1809	3.94809	3.1449	3.94809	4.0844	3.9475	5.06742			3905	0.93023	1.84991	2.80905	3.88949	4.8438	5.74317			-24.1205	1.42697	-30.9583	-1.36343
3.9686	0.10607	3.9686	1.13152	3.9686	2.48124	3.9686	3.19318	3.9686	4.10782	3.9686	5.07657			3904	0.93093	1.83662	2.81528	3.81545	4.84251	5.89015			3.9686	0.10607	3.9686	1.05556	4.9686	2.19099	3.9686	3.15696	3.9686	4.08581	3.968	5.07162			3904	0.93093	1.84921	2.80767	3.89015	4.8438	5.74355			-23.976	1.4311	-30.8861	-1.37674
3.9891	0.10258	3.9891	1.1184	3.9891	2.41085	3.9891	3.20659	3.9891	4.11078	3.9891	5.08219			3903	0.93232	1.83783	2.81573	3.8158	4.84377	5.89102			3.9891	0.10258	3.9891	1.05556	4.9891	2.17082	3.9891	3.16564	3.9891	4.08826	3.9885	5.07202			3903	0.93232	1.84895	2.80609	3.89102	4.84371	5.74426			-23.8315	1.43295	-30.8139	-1.37276
4.00961	0.09698	4.00961	1.11627	4.00961	2.38937	4.00961	3.23499	4.00961	4.11847	4.00961	5.07678			3902	0.93392	1.8396	2.81633	3.81585	4.84503	5.89163			4.00961	0.09698	4.00961	1.07143	5.00961	2.1706	4.00961	3.1852	4.00961	4.09857	4.009	5.07416			3902	0.93392	1.84893	2.80448	3.89163	4.84349	5.74527			-23.6871	1.43337	-30.7417	-1.3732
4.03012	0.09327	4.03012	1.11217	4.03012	2.34955	4.03012	3.25422	4.03012	4.12176	4.03012	5.07761			3901	0.93519	1.84153	2.81697	3.81583	4.84636	5.8917			4.03012	0.09327	4.03012	1.05688	5.03012	2.17446	4.03012	3.19712	4.03012	4.09896	4.0295	5.07383			3901	0.93519	1.8488	2.80311	3.8917	4.84328	5.74646			-23.5426	1.43313	-30.6694	-1.37958
4.05062	0.08386	4.05062	1.10954	4.05062	2.33175	4.05062	3.28132	4.05062	4.13087	4.05062	5.08136			3900	0.93595	1.84328	2.81775	3.816	4.8479	5.89126			4.05062	0.08386	4.05062	1.04762	5.05062	2.15923	4.05062	3.2183	4.05062	4.0987	4.05	5.07209			3900	0.93595	1.84837	2.80237	3.89126	4.84334	5.74763			-23.3981	1.42949	-30.5972	-1.3843
4.07113	0.08978	4.07113	1.09577	4.07113	2.29166	4.07113	3.30012	4.07113	4.1413	4.07113	5.09155			3899	0.93634	1.84459	2.8189	3.81646	4.84946	5.89069			4.07113	0.08978	4.07113	1.0582	5.07113	2.15601	4.07113	3.2336	4.07113	4.11377	4.0705	5.0773			3899	0.93634	1.84787	2.80259	3.89069	4.84375	5.74848			-23.2536	1.42905	-30.525	-1.38084
4.09164	0.08154	4.09164	1.10594	4.09164	2.27535	4.09164	3.33057	4.09164	4.14822	4.09164	5.09405			3898	0.93663	1.84535	2.82045	3.8171	4.85044	5.8905			4.09164	0.08154	4.09164	1.05225	5.09164	2.1485	4.09164	3.25831	4.09164	4.1215	4.091	5.0791			3898	0.93663	1.84771	2.80368	3.8905	4.84426	5.74868			-23.1091	1.42679	-30.4527	-1.3667
4.11214	0.08027	4.11214	1.10512	4.11214	2.26842	4.11214	3.34805	4.11214	4.15305	4.11214	5.08573			3897	0.93683	1.84543	2.82173	3.81757	4.85009	5.89079			4.11214	0.08027	4.11214	1.06151	5.11214	2.14099	4.11214	3.2895	4.11214	4.12614	4.1115	5.07269			3897	0.93683	1.84808	2.80494	3.89079	4.84439	5.748			-22.9646	1.43059	-30.3805	-1.36403
4.13265	0.07741	4.13265	1.09495	4.13265	2.25156	4.13265	3.40487	4.13265	4.16107	4.13265	5.09259			3896	0.93672	1.84478	2.82174	3.81746	4.84821	5.89116			4.13265	0.07741	4.13265	1.05357	5.13265	2.14227	4.13265	3.31171	4.13265	4.1304	4.132	5.0803			3896	0.93672	1.84879	2.80548	3.89116	4.84386	5.74654			-22.8201	1.43879	-30.3083	-1.37523
4.15315	0.07604	4.15315	1.10626	4.15315	2.23648	4.15315	3.45251	4.15315	4.18248	4.15315	5.09779			3895	0.93621	1.84361	2.82044	3.81673	4.84557	5.89121			4.15315	0.07604	4.15315	1.04894	5.15315	2.13841	4.15315	3.34187	4.15315	4.14148	4.1525	5.08244			3895	0.93621	1.84956	2.80509	3.89121	4.84302	5.74473			-22.6756	1.43192	-30.236	-1.37149
4.17366	0.07043	4.17366	1.07888	4.17366	2.23131	4.17366	3.50175	4.17366	4.19412	4.17366	5.10487			3894	0.93553	1.84249	2.81906	3.81588	4.84351	5.89106			4.17366	0.07043	4.17366	1.06085	5.17366	2.13605	4.17366	3.38879	4.17366	4.13954	4.173	5.08951			3894	0.93553	1.8503	2.80452	3.89106	4.84258	5.74311			-22.5311	1.42903	-30.1638	-1.36042
4.19417	0.0662	4.19417	1.08265	4.19417	2.21895	4.19417	3.57168	4.19417	4.21135	4.19417	5.10882			3893	0.93507	1.84207	2.81893	3.81556	4.84293	5.89105			4.19417	0.0662	4.19417	1.05423	5.19417	2.13433	4.19417	3.43498	4.19417	4.15629	4.1935	5.08965			3893	0.93507	1.851	2.80486	3.89105	4.84296	5.74206			-22.3866	1.43523	-30.0916	-1.36298
4.21467	0.07234	4.21467	1.08445	4.21467	2.20318	4.21467	3.66215	4.21467	4.23891	4.21467	5.1263			3892	0.93499	1.84258	2.82012	3.81599	4.84372	5.89126			4.21467	0.07234	4.21467	1.05688	5.21467	2.12597	4.21467	3.51633	4.21467	4.16403	4.214	5.09666			3892	0.93499	1.85154	2.80656	3.89126	4.84381	5.74169			-22.2421	1.43318	-30.0193	-1.36832
4.23518	0.068	4.23518	1.09085	4.23518	2.19163	4.23518	3.71737	4.23518	4.26735	4.23518	5.12484			3891	0.93507	1.84354	2.82154	3.81671	4.84489	5.89136			4.23518	0.068	4.23518	1.06019	5.23518	2.12017	4.23518	3.5459	4.23518	4.17485	4.2345	5.11154			3891	0.93507	1.85181	2.80899	3.89136	4.84427	5.74183			-22.0976	1.43848	-29.9471	-1.37498
4.25568	0.06673	4.25568	1.08199	4.25568	2.18877	4.25568	3.81935	4.25568	4.29556	4.25568	5.12838			3890	0.93497	1.84413	2.82228	3.81716	4.8455	5.89118			4.25568	0.06673	4.25568	1.05622	5.25568	2.11202	4.25568	3.63077	4.25568	4.19946	4.255	5.11014			3890	0.93497	1.85182	2.81097	3.89118	4.84371	5.74221			-21.9531	1.44333	-29.8749	-1.38409
4.27619	0.06134	4.27619	1.08429	4.27619	2.17912	4.27619	3.89744	4.27619	4.32982	4.27619	5.15543			3889	0.93452	1.84384	2.82226	3.81719	4.84519	5.89084			4.27619	0.06134	4.27619	1.05489	5.27619	2.11245	4.27619	3.69226	4.27619	4.22368	4.2755	5.11768			3889	0.93452	1.85165	2.81156	3.89084	4.84228	5.74261			-21.8086	1.43244	-29.8027	-1.37977
4.2967	0.06514	4.2967	1.07379	4.2967	2.18198	4.2967	3.96227	4.2967	4.37319	4.2967	5.16063			3888	0.93383	1.84287	2.8218	3.81707	4.8442	5.89062			4.2967	0.06514	4.2967	1.05489	5.2967	2.12124	4.2967	3.76817	4.2967	4.24365	4.296	5.12529			3888	0.93383	1.85129	2.81074	3.89062	4.84075	5.743			-21.6641	1.42902	-29.7304	-1.37218
4.3172	0.06218	4.3172	1.08413	4.3172	2.16091	4.3172	3.98427	4.3172	4.45015	4.3172	5.16916			3887	0.93319	1.84196	2.82111	3.81708	4.84314	5.89063			4.3172	0.06218	4.3172	1.06415	5.3172	2.11524	4.3172	3.81274	4.3172	4.2653	4.3165	5.13831			3887	0.93319	1.85074	2.80939	3.89063	4.84006	5.74347			-21.5196	1.43552	-29.6582	-1.37374
4.33771	0.05933	4.33771	1.07937	4.33771	2.17247	4.33771	3.99811	4.33771	4.49407	4.33771	5.19247			3886	0.93291	1.84177	2.82054	3.81726	4.84266	5.89096			4.33771	0.05933	4.33771	1.05754	5.33771	2.10923	4.33771	3.91218	4.33771	4.28682	4.337	5.1564			3886	0.93291	1.85017	2.80839	3.89096	4.84063	5.74408			-21.3751	1.43878	-29.586	-1.36655
4.35822	0.06081	4.35822	1.07806	4.35822	2.16635	4.35822	4	4.35822	4.55424	4.35822	5.2216			3885	0.93308	1.84234	2.82045	3.81747	4.84299	5.89159			4.35822	0.06081	4.35822	1.04828	5.35822	2.11137	4.35822	3.93307	4.35822	4.32109	4.3575	5.17235			3885	0.93308	1.84989	2.80792	3.89159	4.84207	5.74477			-21.2306	1.43888	-29.5137	-1.35587
4.37872	0.05912	4.37872	1.07593	4.37872	2.1495	4.37872	3.97509	4.37872	4.61638	4.37872	5.2345			3884	0.93343	1.84309	2.82069	3.81745	4.8439	5.89216			4.37872	0.05912	4.37872	1.05291	5.37872	2.10472	4.37872	3.96573	4.37872	4.34635	4.378	5.18717			3884	0.93343	1.85008	2.80755	3.89216	4.84336	5.74536			-21.0861	1.43616	-29.4415	-1.36093
4.39923	0.05499	4.39923	1.0756	4.39923	2.15086	4.39923	3.9155	4.39923	4.68709	4.39923	5.28797			3883	0.93366	1.84351	2.82078	3.81718	4.84512	5.89234			4.39923	0.05499	4.39923	1.06019	5.39923	2.10258	4.39923	3.99985	4.39923	4.38809	4.3985	5.21721			3883	0.93366	1.85047	2.80684	3.89234	4.84381	5.74586			-20.9416	1.43372	-29.3693	-1.36591
4.41973	0.05986	4.41973	1.07101	4.41973	2.15222	4.41973	3.87267	4.41973	4.74846	4.41973	5.31232			3882	0.93385	1.84371	2.82031	3.81679	4.84668	5.89215			4.41973	0.05986	4.41973	1.05622	5.41973	2.09077	4.41973	4	4.41973	4.4444	4.419	5.23196			3882	0.93385	1.85053	2.80573	3.89215	4.84365	5.74645			-20.7971	1.43472	-29.297	-1.36279
4.44024	0.05584	4.44024	1.07347	4.44024	2.14257	4.44024	3.75335	4.44024	4.84464	4.44024	5.35289			3881	0.93424	1.84402	2.81935	3.81626	4.84851	5.89195			4.44024	0.05584	4.44024	1.05159	5.44024	2.09292	4.44024	3.97396	4.44024	4.50676	4.4395	5.2668			3881	0.93424	1.84999	2.80449	3.89195	4.84344	5.7472			-20.6526	1.43904	-29.2248	-1.37127
4.46075	0.0551	4.46075	1.07248	4.46075	2.13917	4.46075	3.68604	4.46075	4.89833	4.46075	5.38806			3880	0.93504	1.84451	2.81887	3.81566	4.85031	5.89227			4.46075	0.0551	4.46075	1.05093	5.46075	2.08841	4.46075	3.97352	4.46075	4.53962	4.46	5.30272			3880	0.93504	1.8493	2.80368	3.89227	4.84337	5.74799			-20.5081	1.43559	-29.1526	-1.38667
4.48125	0.05171	4.48125	1.06953	4.48125	2.13645	4.48125	3.60038	4.48125	4.96212	4.48125	5.46504			3879	0.93617	1.84486	2.81982	3.81555	4.85192	5.89342			4.48125	0.05171	4.48125	1.04762	5.48125	2.0867	4.48125	3.90071	4.48125	4.59425	4.4805	5.34918			3879	0.93617	1.84944	2.80396	3.89342	4.84346	5.74884			-20.3636	1.42743	-29.0803	-1.38378
4.50176	0.05319	4.50176	1.06412	4.50176	2.12925	4.50176	3.48907	4.50176	4.99199	4.50176	5.52122			3878	0.93723	1.8448	2.82188	3.81634	4.85323	5.89485			4.50176	0.05319	4.50176	1.04431	5.50176	2.09292	4.50176	3.86011	4.50176	4.67646	4.501	5.39797			3878	0.93723	1.85082	2.80534	3.89485	4.84374	5.74982			-20.2191	1.43266	-29.0081	-1.36694
4.52227	0.04918	4.52227	1.06789	4.52227	2.13129	4.52227	3.43313	4.52227	4.99978	4.52227	5.5876			3877	0.93774	1.8444	2.82366	3.81755	4.85381	5.89551			4.52227	0.04918	4.52227	1.05159	5.52227	2.08948	4.52227	3.807	4.52227	4.75789	4.5215	5.45838			3877	0.93774	1.85265	2.80685	3.89551	4.84426	5.75067			-20.0746	1.43395	-28.9359	-1.36248
4.54277	0.05446	4.54277	1.07281	4.54277	2.13468	4.54277	3.40676	4.54277	5	4.54277	5.65397			3876	0.93767	1.84404	2.82412	3.81826	4.85326	5.89484			4.54277	0.05446	4.54277	1.05357	5.54277	2.09163	4.54277	3.70874	4.54277	4.81098	4.542	5.51879			3876	0.93767	1.85374	2.80745	3.89484	4.84501	5.75093			-19.9301	1.42982	-28.8637	-1.36896
4.56328	0.05002	4.56328	1.06674	4.56328	2.11905	4.56328	3.3428	4.56328	4.9361	4.56328	5.77008			3875	0.93735	1.84401	2.82361	3.81816	4.85171	5.89325			4.56328	0.05002	4.56328	1.04497	5.56328	2.08798	4.56328	3.65299	4.56328	4.8678	4.5625	5.59148			3875	0.93735	1.85362	2.80698	3.89325	4.84588	5.75042			-19.7856	1.44111	-28.7914	-1.36514
4.58378	0.05055	4.58378	1.07379	4.58378	2.12435	4.58378	3.32474	4.58378	4.87736	4.58378	5.80899			3874	0.93714	1.84427	2.82331	3.81786	4.85003	5.89176			4.58378	0.05055	4.58378	1.04101	5.58378	2.07897	4.58378	3.57708	4.58378	4.92733	4.583	5.67432			3874	0.93714	1.85285	2.80627	3.89176	4.84654	5.74945			-19.6411	1.44243	-28.7192	-1.35908
4.60429	0.04981	4.60429	1.06182	4.60429	2.11905	4.60429	3.30463	4.60429	4.80292	4.60429	5.90762			3873	0.93706	1.84447	2.82386	3.81809	4.84918	5.89114			4.60429	0.04981	4.60429	1.04762	5.60429	2.07833	4.60429	3.52574	4.60429	4.95684	4.6035	5.75816			3873	0.93706	1.85223	2.80633	3.89114	4.84668	5.74873			-19.4967	1.43047	-28.647	-1.36524
4.6248	0.04569	4.6248	1.05871	4.6248	2.11457	4.6248	3.29065	4.6248	4.71344	4.6248	5.97066			3872	0.93683	1.84424	2.82481	3.81876	4.84928	5.89134			4.6248	0.04569	4.6248	1.04894	5.6248	2.08283	4.6248	3.46175	4.6248	5	4.624	5.84554			3872	0.93683	1.85194	2.80725	3.89134	4.84612	5.74867			-19.3522	1.43408	-28.5747	-1.36925
4.6453	0.04907	4.6453	1.06199	4.6453	2.10968	4.6453	3.2838	4.6453	4.64218	4.6453	5.97316			3871	0.93632	1.84364	2.8252	3.81917	4.84959	5.89178			4.6453	0.04907	4.6453	1.04497	5.6453	2.08026	4.6453	3.40365	4.6453	4.99884	4.6445	5.92017			3871	0.93632	1.8515	2.8082	3.89178	4.84507	5.74907			-19.2077	1.44101	-28.5025	-1.36909
4.66581	0.046	4.66581	1.06445	4.66581	2.11348	4.66581	3.26297	4.66581	4.57038	4.66581	6			3870	0.93575	1.84313	2.82443	3.81889	4.84929	5.89201			4.66581	0.046	4.66581	1.04365	5.66581	2.07704	4.66581	3.34584	4.66581	4.979	4.665	5.95481			3870	0.93575	1.85052	2.80826	3.89201	4.84404	5.74949			-19.0632	1.44073	-28.4303	-1.37596
4.68632	0.04727	4.68632	1.06215	4.68632	2.11117	4.68632	3.24519	4.68632	4.50165	4.68632	5.99064			3869	0.93551	1.84315	2.823	3.81818	4.84816	5.89207			4.68632	0.04727	4.68632	1.04167	5.68632	2.0779	4.68632	3.31774	4.68632	4.9473	4.6855	5.99126			3869	0.93551	1.84913	2.8072	3.89207	4.84345	5.74965			-18.9187	1.44105	-28.358	-1.37389
4.70682	0.04621	4.70682	1.05887	4.70682	2.10859	4.70682	3.23339	4.70682	4.45685	4.70682	5.9459			3868	0.9359	1.8438	2.8222	3.81778	4.84678	5.8924			4.70682	0.04621	4.70682	1.04497	5.70682	2.07747	4.70682	3.26831	4.70682	4.90671	4.706	6			3868	0.9359	1.84798	2.80575	3.8924	4.84356	5.74973			-18.7742	1.43824	-28.2858	-1.35778
4.72733	0.04769	4.72733	1.05477	4.72733	2.10383	4.72733	3.24009	4.72733	4.39471	4.72733	5.85144			3867	0.93694	1.84489	2.8226	3.81831	4.84616	5.89325			4.72733	0.04769	4.72733	1.04233	5.72733	2.08047	4.72733	3.25802	4.72733	4.84255	4.7265	5.96022			3867	0.93694	1.84758	2.80508	3.89325	4.84451	5.75026			-18.6297	1.43613	-28.2136	-1.3524
4.74783	0.04188	4.74783	1.06461	4.74783	2.10438	4.74783	3.22145	4.74783	4.35913	4.74783	5.75489			3866	0.93839	1.84626	2.82345	3.81962	4.84679	5.8944			4.74783	0.04188	4.74783	1.04431	5.74783	2.07468	4.74783	3.2233	4.74783	4.76923	4.747	5.92337			3866	0.93839	1.84785	2.80569	3.8944	4.8462	5.75149			-18.4852	1.43701	-28.1413	-1.36003
4.76834	0.04674	4.76834	1.06035	4.76834	2.10723	4.76834	3.21066	4.76834	4.32224	4.76834	5.72659			3865	0.93992	1.84782	2.82395	3.82092	4.84828	5.89545			4.76834	0.04674	4.76834	1.04365	5.76834	2.07554	4.76834	3.20859	4.76834	4.69308	4.7675	5.85535			3865	0.93992	1.84833	2.8069	3.89545	4.84799	5.75307			-18.3407	1.43475	-28.0691	-1.36309
4.78885	0.04283	4.78885	1.05494	4.78885	2.10465	4.78885	3.20178	4.78885	4.30457	4.78885	5.61673			3864	0.94122	1.84919	2.8246	3.82173	4.84999	5.89641			4.78885	0.04283	4.78885	1.04563	5.78885	2.06953	4.78885	3.19844	4.78885	4.59103	4.788	5.76851			3864	0.94122	1.84879	2.80767	3.89641	4.84896	5.75425			-18.1962	1.4355	-27.9969	-1.36034
4.80935	0.04558	4.80935	1.06117	4.80935	2.10152	4.80935	3.19857	4.80935	4.27152	4.80935	5.54161			3863	0.94185	1.84977	2.82594	3.82217	4.85157	5.89729			4.80935	0.04558	4.80935	1.04696	5.80935	2.08348	4.80935	3.18108	4.80935	4.5047	4.8085	5.67746			3863	0.94185	1.84947	2.80779	3.89729	4.84882	5.75459			-18.0517	1.43908	-27.9247	-1.35948
4.82986	0.04695	4.82986	1.05887	4.82986	2.10234	4.82986	3.1891	4.82986	4.24704	4.82986	5.46317			3862	0.94142	1.84924	2.82741	3.8224	4.85273	5.89761			4.82986	0.04695	4.82986	1.0496	5.82986	2.0794	4.82986	3.17211	4.82986	4.43358	4.829	5.55971			3862	0.94142	1.85051	2.8079	3.89761	4.84815	5.75422			-17.9072	1.43886	-27.8524	-1.36172
4.85037	0.03966	4.85037	1.06264	4.85037	2.09106	4.85037	3.18604	4.85037	4.23452	4.85037	5.39139			3861	0.94016	1.84799	2.82814	3.82239	4.85327	5.89698			4.85037	0.03966	4.85037	1.04828	5.85037	2.06717	4.85037	3.15975	4.85037	4.36116	4.8495	5.48395			3861	0.94016	1.85151	2.80844	3.89698	4.8477	5.75356			-17.7627	1.43678	-27.7802	-1.36263
4.87087	0.04717	4.87087	1.06576	4.87087	2.09364	4.87087	3.18211	4.87087	4.21531	4.87087	5.33104			3860	0.93892	1.84687	2.82812	3.82209	4.85315	5.89577			4.87087	0.04717	4.87087	1.04696	5.87087	2.0676	4.87087	3.15372	4.87087	4.29906	4.87	5.37748			3860	0.93892	1.85194	2.80915	3.89577	4.84778	5.75293			-17.6182	1.43149	-27.708	-1.36492
4.89138	0.04368	4.89138	1.0592	4.89138	2.09269	4.89138	3.17963	4.89138	4.20498	4.89138	5.29463			3859	0.9385	1.8465	2.82811	3.8218	4.85277	5.8949			4.89138	0.04368	4.89138	1.03836	5.89138	2.06652	4.89138	3.13975	4.89138	4.26118	4.8905	5.32822			3859	0.9385	1.85177	2.80967	3.8949	4.84834	5.7525			-17.4737	1.43254	-27.6357	-1.37211
4.91188	0.04495	4.91188	1.06002	4.91188	2.09622	4.91188	3.16113	4.91188	4.19027	4.91188	5.27466			3858	0.93914	1.847	2.82858	3.82212	4.85284	5.89516			4.91188	0.04495	4.91188	1.04431	5.91188	2.06567	4.91188	3.12768	4.91188	4.22884	4.911	5.27488			3858	0.93914	1.85145	2.80993	3.89516	4.84929	5.75251			-17.3292	1.43945	-27.5635	-1.37003
4.93239	0.04272	4.93239	1.05658	4.93239	2.09174	4.93239	3.16798	4.93239	4.19016	4.93239	5.24698			3857	0.94028	1.84784	2.82902	3.82303	4.85345	5.89636			4.93239	0.04272	4.93239	1.04365	5.93239	2.07382	4.93239	3.13916	4.93239	4.19856	4.9315	5.23209			3857	0.94028	1.8515	2.80993	3.89636	4.85037	5.75303			-17.1847	1.43493	-27.4913	-1.36048
4.9529	0.04653	4.9529	1.05608	4.9529	2.08616	4.9529	3.16186	4.9529	4.17852	4.9529	5.22909			3856	0.94097	1.84835	2.82862	3.82374	4.85371	5.89751			4.9529	0.04653	4.9529	1.04233	5.9529	2.06867	4.9529	3.1218	4.9529	4.18335	4.952	5.20085			3856	0.94097	1.85182	2.8096	3.89751	4.85096	5.75368			-17.0402	1.4331	-27.419	-1.3674
4.9734	0.04304	4.9734	1.05625	4.9734	2.08521	4.9734	3.16404	4.9734	4.16403	4.9734	5.20849			3855	0.94086	1.84845	2.82721	3.82371	4.85305	5.89789			4.9734	0.04304	4.9734	1.04101	5.9734	2.06867	4.9734	3.12136	4.9734	4.16776	4.9725	5.18664			3855	0.94086	1.85173	2.8088	3.89789	4.85081	5.75401			-16.8957	1.43531	-27.3468	-1.37622
4.99391	0.04431	4.99391	1.05231	4.99391	2.09704	4.99391	3.15487	4.99391	4.16447	4.99391	5.18519			3854	0.94034	1.84874	2.82545	3.82336	4.85204	5.89769			4.99391	0.04431	4.99391	1.04034	5.99391	2.06781	4.99391	3.12518	4.99391	4.14818	4.993	5.16654			3854	0.94034	1.85053	2.80741	3.89769	4.85035	5.75399			-16.7512	1.42881	-27.2746	-1.36552
5.01442	0.04061	5.01442	1.05887	5.01442	2.08698	5.01442	3.14802	5.01442	4.14493	5.01442	5.17707			3853	0.93996	1.84971	2.82418	3.82347	4.85162	5.89753			5.01442	0.04061	5.01442	1.04828	6.01442	2.0691	5.01442	3.11503	5.01442	4.14431	5.0135	5.15019			3853	0.93996	1.84835	2.80561	3.89753	4.85019	5.7539			-16.6067	1.43016	-27.2024	-1.36234
5.03492	0.04399	5.03492	1.05805	5.03492	2.08222	5.03492	3.14714	5.03492	4.14943	5.03492	5.16042			3852	0.93991	1.85108	2.8241	3.82433	4.85205	5.89784			5.03492	0.04399	5.03492	1.04299	6.03492	2.06888	5.03492	3.11033	5.03492	4.1331	5.034	5.13958			3852	0.93991	1.84639	2.80442	3.89784	4.85036	5.75393			-16.4622	1.43453	-27.1301	-1.37597
5.05543	0.03997	5.05543	1.0533	5.05543	2.08467	5.05543	3.15253	5.05543	4.1379	5.05543	5.15918			3851	0.94009	1.85207	2.82554	3.82583	4.85318	5.89886			5.05543	0.03997	5.05543	1.03307	6.05543	2.06416	5.05543	3.10841	5.05543	4.12099	5.0545	5.12482			3851	0.94009	1.84572	2.80454	3.89886	4.8506	5.75425			-16.3177	1.43656	-27.0579	-1.37931
5.07593	0.04643	5.07593	1.05297	5.07593	2.08331	5.07593	3.13986	5.07593	4.13296	5.07593	5.14315			3850	0.94024	1.8523	2.82751	3.82741	4.85491	5.90026			5.07593	0.04643	5.07593	1.04762	6.07593	2.05901	5.07593	3.09826	5.07593	4.1139	5.075	5.11868			3850	0.94024	1.84605	2.80506	3.90026	4.85118	5.7549			-16.1732	1.44078	-26.9857	-1.37236
5.09644	0.04685	5.09644	1.05412	5.09644	2.07842	5.09644	3.14103	5.09644	4.12143	5.09644	5.14336			3849	0.93986	1.85219	2.82792	3.82782	4.85635	5.90089			5.09644	0.04685	5.09644	1.04233	6.09644	2.06266	5.09644	3.10356	5.09644	4.11081	5.0955	5.11014			3849	0.93986	1.84642	2.80493	3.90089	4.85216	5.75531			-16.0287	1.4355	-26.9134	-1.36822
5.11695	0.04473	5.11695	1.05477	5.11695	2.08127	5.11695	3.12485	5.11695	4.1222	5.11695	5.12047			3848	0.93892	1.85225	2.82669	3.82668	4.85652	5.9003			5.11695	0.04473	5.11695	1.03307	6.11695	2.05837	5.11695	3.10282	5.11695	4.10205	5.116	5.10647			3848	0.93892	1.84658	2.80414	3.9003	4.85271	5.75491			-15.8842	1.43521	-26.8412	-1.36781
5.13745	0.04093	5.13745	1.05149	5.13745	2.08046	5.13745	3.11684	5.13745	4.11836	5.13745	5.12734			3847	0.93826	1.85253	2.82608	3.82563	4.85598	5.89953			5.13745	0.04093	5.13745	1.04101	6.13745	2.05815	5.13745	3.09444	5.13745	4.0996	5.1365	5.10427			3847	0.93826	1.84737	2.80381	3.89953	4.8525	5.75434			-15.7397	1.43979	-26.769	-1.37299
5.15796	0.04452	5.15796	1.051	5.15796	2.07434	5.15796	3.11742	5.15796	4.11309	5.15796	5.11819			3846	0.93842	1.85249	2.8272	3.8256	4.85549	5.89931			5.15796	0.04452	5.15796	1.04431	6.15796	2.05901	5.15796	3.08929	5.15796	4.10205	5.157	5.09859			3846	0.93842	1.84969	2.8053	3.89931	4.85192	5.75449			-15.5952	1.43649	-26.6967	-1.3777
5.17846	0.04103	5.17846	1.05608	5.17846	2.08005	5.17846	3.12034	5.17846	4.11067	5.17846	5.10404			3845	0.93878	1.85163	2.82887	3.82544	4.85469	5.89911			5.17846	0.04103	5.17846	1.04101	6.17846	2.06009	5.17846	3.09429	5.17846	4.0938	5.1775	5.09085			3845	0.93878	1.85285	2.80822	3.89911	4.85104	5.755			-15.4508	1.44375	-26.6245	-1.37565
5.19897	0.04114	5.19897	1.0492	5.19897	2.07488	5.19897	3.11699	5.19897	4.11122	5.19897	5.10008			3844	0.93866	1.85025	2.82961	3.82434	4.85334	5.89836			5.19897	0.04114	5.19897	1.03108	6.19897	2.0588	5.19897	3.08547	5.19897	4.08517	5.198	5.08604			3844	0.93866	1.8553	2.81079	3.89836	4.84973	5.7551			-15.3063	1.44993	-26.5523	-1.36917
5.21948	0.04188	5.21948	1.05772	5.21948	2.08399	5.21948	3.11874	5.21948	4.10738	5.21948	5.09717			3843	0.93811	1.84901	2.82913	3.82285	4.85182	5.8971			5.21948	0.04188	5.21948	1.03439	6.21948	2.05408	5.21948	3.08105	5.21948	4.08233	5.2185	5.0807			3843	0.93811	1.8563	2.8118	3.8971	4.84816	5.75475			-15.1618	1.44281	-26.48	-1.36247
5.23998	0.04526	5.23998	1.05248	5.23998	2.08073	5.23998	3.10606	5.23998	4.1031	5.23998	5.10237			3842	0.93747	1.84818	2.8281	3.82176	4.85058	5.89568			5.23998	0.04526	5.23998	1.03439	6.23998	2.05966	5.23998	3.08046	5.23998	4.08169	5.239	5.08104			3842	0.93747	1.856	2.8112	3.89568	4.84665	5.75437			-15.0173	1.44136	-26.4078	-1.36867
5.26049	0.04188	5.26049	1.05805	5.26049	2.0742	5.26049	3.1097	5.26049	4.09025	5.26049	5.09488			3841	0.93693	1.84767	2.82727	3.82134	4.84973	5.89452			5.26049	0.04188	5.26049	1.03902	6.26049	2.0573	5.26049	3.08385	5.26049	4.07538	5.2595	5.0777			3841	0.93693	1.85485	2.80957	3.89452	4.84557	5.75432			-14.8728	1.44238	-26.3356	-1.37684
5.281	0.0405	5.281	1.051	5.281	2.07774	5.281	3.11466	5.281	4.09761	5.281	5.09176			3840	0.93655	1.84731	2.82699	3.82138	4.84925	5.89397			5.281	0.0405	5.281	1.0377	6.281	2.05021	5.281	3.0812	5.281	4.07267	5.28	5.07376			3840	0.93655	1.85326	2.80782	3.89397	4.84512	5.7546			-14.7283	1.44192	-26.2634	-1.36044
5.3015	0.04188	5.3015	1.05149	5.3015	2.07244	5.3015	3.10577	5.3015	4.09014	5.3015	5.09384			3839	0.9364	1.84707	2.82718	3.8218	4.84922	5.89425			5.3015	0.04188	5.3015	1.03704	6.3015	2.05365	5.3015	3.08091	5.3015	4.07783	5.3005	5.07002			3839	0.9364	1.85159	2.80669	3.89425	4.8453	5.755			-14.5838	1.44633	-26.1911	-1.35133
5.32201	0.04177	5.32201	1.05149	5.32201	2.07203	5.32201	3.10723	5.32201	4.08794	5.32201	5.0722			3838	0.93675	1.84718	2.82766	3.82284	4.84997	5.89537			5.32201	0.04177	5.32201	1.05159	6.32201	2.05429	5.32201	3.08503	5.32201	4.07241	5.321	5.07122			3838	0.93675	1.85014	2.80632	3.89537	4.84597	5.75541			-14.4393	1.44961	-26.1189	-1.37212
5.34251	0.04114	5.34251	1.05215	5.34251	2.07638	5.34251	3.10344	5.34251	4.09047	5.34251	5.08489			3837	0.93786	1.84781	2.82837	3.82478	4.85166	5.8971			5.34251	0.04114	5.34251	1.04563	6.34251	2.05515	5.34251	3.08252	5.34251	4.06636	5.3415	5.06722			3837	0.93786	1.84918	2.80631	3.8971	4.84693	5.75589			-14.2948	1.44976	-26.0467	-1.37385
5.36302	0.04526	5.36302	1.04936	5.36302	2.06782	5.36302	3.10038	5.36302	4.08235	5.36302	5.08177			3836	0.9397	1.84887	2.82917	3.82733	4.85398	5.89886			5.36302	0.04526	5.36302	1.03439	6.36302	2.05	5.36302	3.08135	5.36302	4.0679	5.362	5.06755			3836	0.9397	1.84883	2.80611	3.89886	4.84802	5.75649			-14.1503	1.45232	-25.9744	-1.35929
5.38353	0.04526	5.38353	1.05084	5.38353	2.06768	5.38353	3.09747	5.38353	4.08092	5.38353	5.07407			3835	0.94184	1.84994	2.82973	3.82959	4.85621	5.89995			5.38353	0.04526	5.38353	1.03373	6.38353	2.05708	5.38353	3.07914	5.38353	4.06378	5.3825	5.06321			3835	0.94184	1.84888	2.80553	3.89995	4.84918	5.75714			-14.0058	1.45254	-25.9022	-1.37211
5.40403	0.04135	5.40403	1.05264	5.40403	2.07122	5.40403	3.09251	5.40403	4.08015	5.40403	5.07844			3834	0.94364	1.85055	2.82987	3.83057	4.85761	5.89994			5.40403	0.04135	5.40403	1.02844	6.40403	2.05107	5.40403	3.0737	5.40403	4.05914	5.403	5.06134			3834	0.94364	1.84899	2.80498	3.89994	4.85024	5.75758			-13.8613	1.44756	-25.83	-1.38154
5.42454	0.04008	5.42454	1.0533	5.42454	2.06496	5.42454	3.09237	5.42454	4.07795	5.42454	5.06991			3833	0.94456	1.85043	2.82985	3.83	4.85789	5.8989			5.42454	0.04008	5.42454	1.03902	6.42454	2.05107	5.42454	3.07693	5.42454	4.05991	5.4235	5.05928			3833	0.94456	1.84899	2.805	3.8989	4.85104	5.7577			-13.7168	1.45051	-25.7577	-1.36751
5.44505	0.04547	5.44505	1.0492	5.44505	2.06469	5.44505	3.08698	5.44505	4.07675	5.44505	5.07179			3832	0.94437	1.84975	2.83006	3.82851	4.85714	5.89743			5.44505	0.04547	5.44505	1.04762	6.44505	2.05236	5.44505	3.07546	5.44505	4.06223	5.444	5.06301			3832	0.94437	1.84906	2.80577	3.89743	4.85144	5.75763			-13.5723	1.46044	-25.6855	-1.36231
5.46555	0.04431	5.46555	1.04903	5.46555	2.06619	5.46555	3.09003	5.46555	4.07675	5.46555	5.06554			3831	0.94326	1.84891	2.83041	3.82706	4.85562	5.89625			5.46555	0.04431	5.46555	1.03638	6.46555	2.04592	5.46555	3.06502	5.46555	4.05656	5.4645	5.05647			3831	0.94326	1.84956	2.80678	3.89625	4.85143	5.75751			-13.4278	1.46471	-25.6133	-1.36222
5.48606	0.04442	5.48606	1.04723	5.48606	2.06809	5.48606	3.09003	5.48606	4.06928	5.48606	5.06658			3830	0.94181	1.84826	2.83042	3.82609	4.8536	5.8957			5.48606	0.04442	5.48606	1.03704	6.48606	2.04828	5.48606	3.06458	5.48606	4.0585	5.485	5.05867			3830	0.94181	1.85061	2.80741	3.8957	4.85103	5.75727			-13.2833	1.46208	-25.541	-1.3626
5.50656	0.04558	5.50656	1.05871	5.50656	2.06809	5.50656	3.08596	5.50656	4.07301	5.50656	5.07054			3829	0.94069	1.84794	2.82983	3.82553	4.85146	5.89572			5.50656	0.04558	5.50656	1.03042	6.50656	2.05429	5.50656	3.06281	5.50656	4.05798	5.5055	5.05534			3829	0.94069	1.85193	2.80759	3.89572	4.85038	5.75678			-13.1388	1.45681	-25.4688	-1.37348
5.52707	0.05002	5.52707	1.05789	5.52707	2.06496	5.52707	3.081	5.52707	4.0717	5.52707	5.06367			3828	0.94031	1.84802	2.82888	3.82528	4.84981	5.89602			5.52707	0.05002	5.52707	1.03704	6.52707	2.05365	5.52707	3.0684	5.52707	4.05953	5.526	5.05754			3828	0.94031	1.85309	2.80774	3.89602	4.84977	5.75621			-12.9943	1.46089	-25.3966	-1.37088
5.54758	0.04769	5.54758	1.05461	5.54758	2.0704	5.54758	3.0743	5.54758	4.07104	5.54758	5.05951			3827	0.94064	1.84859	2.82821	3.82531	4.84906	5.89641			5.54758	0.04769	5.54758	1.03373	6.54758	2.05708	5.54758	3.06634	5.54758	4.05412	5.5465	5.05267			3827	0.94064	1.85394	2.80835	3.89641	4.84954	5.75585			-12.8498	1.4699	-25.3244	-1.35834
5.56808	0.05013	5.56808	1.05854	5.56808	2.06727	5.56808	3.0778	5.56808	4.06533	5.56808	5.05847			3826	0.94125	1.84965	2.82845	3.82556	4.84915	5.89685			5.56808	0.05013	5.56808	1.03638	6.56808	2.0515	5.56808	3.06296	5.56808	4.05193	5.567	5.05173			3826	0.94125	1.85473	2.80948	3.89685	4.84987	5.75587			-12.7053	1.4702	-25.2521	-1.36311
5.58859	0.0478	5.58859	1.05461	5.58859	2.06292	5.58859	3.08348	5.58859	4.06961	5.58859	5.06471			3825	0.94161	1.85088	2.82967	3.8259	4.84964	5.8974			5.58859	0.0478	5.58859	1.0291	6.58859	2.05086	5.58859	3.06752	5.58859	4.05102	5.5875	5.05414			3825	0.94161	1.8557	2.8107	3.8974	4.85075	5.75623			-12.5608	1.47054	-25.1799	-1.36583
5.6091	0.04843	5.6091	1.05625	5.6091	2.06958	5.6091	3.07241	5.6091	4.06313	5.6091	5.05764			3824	0.94144	1.8518	2.83114	3.82613	4.85005	5.89795			5.6091	0.04843	5.6091	1.02579	6.6091	2.05494	5.6091	3.06237	5.6091	4.05193	5.608	5.05233			3824	0.94144	1.85669	2.8114	3.89795	4.85191	5.75684			-12.4163	1.46973	-25.1077	-1.36219
5.6296	0.05171	5.6296	1.06133	5.6296	2.06129	5.6296	3.07459	5.6296	4.05797	5.6296	5.05868			3823	0.94089	1.85212	2.83176	3.82617	4.85026	5.89818			5.6296	0.05171	5.6296	1.02844	6.6296	2.0427	5.6296	3.06678	5.6296	4.04896	5.6285	5.05013			3823	0.94089	1.85716	2.81124	3.89818	4.85292	5.75762			-12.2718	1.46535	-25.0354	-1.3744
5.65011	0.04949	5.65011	1.05789	5.65011	2.05694	5.65011	3.07386	5.65011	4.06083	5.65011	5.05743			3822	0.94042	1.85208	2.83112	3.82615	4.85039	5.89786			5.65011	0.04949	5.65011	1.03108	6.65011	2.047	5.65011	3.0659	5.65011	4.04432	5.649	5.04826			3822	0.94042	1.85674	2.81018	3.89786	4.85342	5.75842			-12.1273	1.46537	-24.9632	-1.38177
5.67061	0.05499	5.67061	1.05526	5.67061	2.0617	5.67061	3.07547	5.67061	4.06203	5.67061	5.05347			3821	0.94041	1.85217	2.83015	3.82624	4.85046	5.89726			5.67061	0.05499	5.67061	1.02844	6.67061	2.04979	5.67061	3.06311	5.67061	4.04574	5.6695	5.05046			3821	0.94041	1.85575	2.80864	3.89726	4.85315	5.75895			-11.9828	1.46147	-24.891	-1.36903
5.69112	0.05742	5.69112	1.06117	5.69112	2.067	5.69112	3.06789	5.69112	4.06225	5.69112	5.06533			3820	0.94088	1.85262	2.83035	3.82654	4.85026	5.89701			5.69112	0.05742	5.69112	1.03638	6.69112	2.0485	5.69112	3.05855	5.69112	4.0451	5.69	5.04739			3820	0.94088	1.8551	2.80757	3.89701	4.852	5.75892			-11.8383	1.45733	-24.8187	-1.36009
5.71163	0.06345	5.71163	1.05887	5.71163	2.06157	5.71163	3.06745	5.71163	4.06203	5.71163	5.05472			3819	0.94146	1.8532	2.83231	3.82698	4.84978	5.89755			5.71163	0.06345	5.71163	1.03108	6.71163	2.047	5.71163	3.05693	5.71163	4.05167	5.7105	5.04839			3819	0.94146	1.85536	2.80771	3.89755	4.85014	5.75844			-11.6938	1.46065	-24.7465	-1.36387
5.73213	0.0662	5.73213	1.05723	5.73213	2.06456	5.73213	3.06833	5.73213	4.05852	5.73213	5.05493			3818	0.94171	1.85356	2.83475	3.8274	4.84949	5.89866			5.73213	0.0662	5.73213	1.03836	6.73213	2.05258	5.73213	3.06178	5.73213	4.04729	5.731	5.04412			3818	0.94171	1.85594	2.80866	3.89866	4.84817	5.75797			-11.5493	1.4589	-24.6743	-1.36941
5.75264	0.07064	5.75264	1.05986	5.75264	2.06184	5.75264	3.0676	5.75264	4.05698	5.75264	5.05181			3817	0.94139	1.85376	2.83538	3.8275	4.84983	5.89946			5.75264	0.07064	5.75264	1.0291	6.75264	2.04571	5.75264	3.05678	5.75264	4.04909	5.7515	5.04759			3817	0.94139	1.85572	2.80945	3.89946	4.84676	5.75775			-11.4048	1.45332	-24.6021	-1.36826
5.77315	0.07011	5.77315	1.06379	5.77315	2.06687	5.77315	3.06571	5.77315	4.0583	5.77315	5.04619			3816	0.94062	1.85417	2.83372	3.82734	4.85074	5.89959			5.77315	0.07011	5.77315	1.03042	6.77315	2.04592	5.77315	3.05325	5.77315	4.04407	5.772	5.04259			3816	0.94062	1.85438	2.8096	3.89959	4.84608	5.75765			-11.2604	1.44944	-24.5298	-1.36862
5.79365	0.08217	5.79365	1.06773	5.79365	2.05912	5.79365	3.06702	5.79365	4.05797	5.79365	5.04453			3815	0.93993	1.85496	2.83203	3.82771	4.85207	5.89976			5.79365	0.08217	5.79365	1.03241	6.79365	2.05258	5.79365	3.05531	5.79365	4.04394	5.7925	5.04292			3815	0.93993	1.85298	2.80958	3.89976	4.84613	5.75763			-11.1159	1.44487	-24.4576	-1.38344
5.81416	0.09042	5.81416	1.07215	5.81416	2.06727	5.81416	3.06133	5.81416	4.05248	5.81416	5.05285			3814	0.93964	1.85587	2.8323	3.82896	4.85335	5.90046			5.81416	0.09042	5.81416	1.02315	6.81416	2.04506	5.81416	3.05443	5.81416	4.04497	5.813	5.04312			3814	0.93964	1.85304	2.81039	3.90046	4.8468	5.75789			-10.9714	1.44716	-24.3854	-1.38985
5.83466	0.10015	5.83466	1.07133	5.83466	2.05803	5.83466	3.06425	5.83466	4.05072	5.83466	5.05202			3813	0.9395	1.85636	2.83396	3.83012	4.85381	5.90099			5.83466	0.10015	5.83466	1.02712	6.83466	2.0485	5.83466	3.05737	5.83466	4.03969	5.8335	5.04292			3813	0.9395	1.85481	2.81228	3.90099	4.84754	5.75848			-10.8269	1.45104	-24.3131	-1.37399
5.85517	0.1085	5.85517	1.08035	5.85517	2.06129	5.85517	3.06774	5.85517	4.05171	5.85517	5.05098			3812	0.9393	1.85631	2.83492	3.83024	4.85338	5.90055			5.85517	0.1085	5.85517	1.0291	6.85517	2.04335	5.85517	3.05325	5.85517	4.04072	5.854	5.04105			3812	0.9393	1.85719	2.81443	3.90055	4.84807	5.75936			-10.6824	1.44736	-24.2409	-1.37025
5.87568	0.1231	5.87568	1.0756	5.87568	2.06048	5.87568	3.06512	5.87568	4.04974	5.87568	5.05472			3811	0.93938	1.85625	2.83443	3.82944	4.85263	5.89935			5.87568	0.1231	5.87568	1.02116	6.87568	2.04549	5.87568	3.05752	5.87568	4.03981	5.8745	5.04185			3811	0.93938	1.85936	2.81613	3.89935	4.84877	5.76047			-10.5379	1.4455	-24.1687	-1.38011
5.89618	0.13304	5.89618	1.08199	5.89618	2.06007	5.89618	3.0609	5.89618	4.05325	5.89618	5.04702			3810	0.94029	1.85674	2.83386	3.82879	4.85222	5.8985			5.89618	0.13304	5.89618	1.0291	6.89618	2.04742	5.89618	3.05619	5.89618	4.04239	5.895	5.04125			3810	0.94029	1.86151	2.81744	3.8985	4.85025	5.7616			-10.3934	1.44083	-24.0964	-1.3742
5.91669	0.1563	5.91669	1.10052	5.91669	2.05749	5.91669	3.05755	5.91669	4.04315	5.91669	5.04536			3809	0.94197	1.85769	2.83432	3.82917	4.85254	5.89861			5.91669	0.1563	5.91669	1.02315	6.91669	2.04764	5.91669	3.05516	5.91669	4.03956	5.9155	5.03952			3809	0.94197	1.86395	2.81881	3.89861	4.85262	5.76248			-10.2489	1.43183	-24.0242	-1.3663
5.9372	0.17735	5.9372	1.10692	5.9372	2.06388	5.9372	3.06046	5.9372	4.04732	5.9372	5.04578			3808	0.94329	1.85825	2.83511	3.82999	4.85316	5.89885			5.9372	0.17735	5.9372	1.02381	6.9372	2.04592	5.9372	3.0484	5.9372	4.04007	5.936	5.04279			3808	0.94329	1.86593	2.82006	3.89885	4.85479	5.76271			-10.1044	1.43375	-23.952	-1.37042
5.9577	0.20453	5.9577	1.1166	5.9577	2.05762	5.9577	3.05959	5.9577	4.04875	5.9577	5.04307			3807	0.94329	1.8577	2.83507	3.8301	4.85334	5.89822			5.9577	0.20453	5.9577	1.03241	6.9577	2.04034	5.9577	3.05399	5.9577	4.03634	5.9565	5.03565			3807	0.94329	1.86635	2.82054	3.89822	4.85543	5.76205			-9.95988	1.43619	-23.8797	-1.37265
5.97821	0.22208	5.97821	1.13775	5.97821	2.06102	5.97821	3.05973	5.97821	4.04732	5.97821	5.04931			3806	0.94219	1.85621	2.83433	3.8294	4.85306	5.89709			5.97821	0.22208	5.97821	1.0291	6.97821	2.04678	5.97821	3.05987	5.97821	4.04007	5.977	5.03478			3806	0.94219	1.86513	2.82002	3.89709	4.85448	5.76077			-9.81539	1.43194	-23.8075	-1.37231
5.99871	0.23615	5.99871	1.14743	5.99871	2.06157	5.99871	3.05594	5.99871	4.04886	5.99871	5.04494			3805	0.94102	1.85449	2.834	3.82876	4.85294	5.89662			5.99871	0.23615	5.99871	1.03439	6.99871	2.05451	5.99871	3.05031	5.99871	4.03917	5.9975	5.03811			3805	0.94102	1.86315	2.81888	3.89662	4.85298	5.7595			-9.67089	1.43344	-23.7353	-1.37284
6.01922	0.25931	6.01922	1.1653	6.01922	2.0632	6.01922	3.05711	6.01922	4.04611	6.01922	5.0437			3804	0.94063	1.85322	2.83464	3.82894	4.85361	5.89746			6.01922	0.25931	6.01922	1.02579	7.01922	2.0485	6.01922	3.05678	6.01922	4.03737	6.018	5.03531			3804	0.94063	1.86116	2.81765	3.89746	4.85214	5.75897			-9.5264	1.43798	-23.6631	-1.37331
6.03973	0.27644	6.03973	1.18563	6.03973	2.06374	6.03973	3.0558	6.03973	4.04633	6.03973	5.04266			3803	0.9411	1.85285	2.83549	3.82988	4.85505	5.89904			6.03973	0.27644	6.03973	1.03108	7.03973	2.04914	6.03973	3.05502	6.03973	4.03698	6.0385	5.03771			3803	0.9411	1.85926	2.81659	3.89904	4.8525	5.75951			-9.3819	1.43932	-23.5908	-1.37241
6.06023	0.27654	6.06023	1.2145	6.06023	2.05341	6.06023	3.06133	6.06023	4.04787	6.06023	5.04806			3802	0.94189	1.85349	2.83584	3.83099	4.85642	5.9004			6.06023	0.27654	6.06023	1.03042	7.06023	2.04871	6.06023	3.05001	6.06023	4.04162	6.059	5.03651			3802	0.94189	1.85725	2.81559	3.9004	4.85354	5.76077			-9.2374	1.43488	-23.5186	-1.36403
6.08074	0.28469	6.08074	1.23024	6.08074	2.06129	6.08074	3.05842	6.08074	4.04963	6.08074	5.04245			3801	0.94236	1.8547	2.83615	3.83185	4.85681	5.9013			6.08074	0.28469	6.08074	1.02778	7.08074	2.04506	6.08074	3.05428	6.08074	4.03543	6.0795	5.03865			3801	0.94236	1.85538	2.81441	3.9013	4.8542	5.76192			-9.09291	1.43144	-23.4464	-1.3612
6.10124	0.27929	6.10124	1.25484	6.10124	2.06809	6.10124	3.0558	6.10124	4.04644	6.10124	5.04203			3800	0.94222	1.85562	2.83709	3.8324	4.85592	5.90215			6.10124	0.27929	6.10124	1.02579	7.10124	2.04399	6.10124	3.04428	6.10124	4.03543	6.1	5.03698			3800	0.94222	1.85442	2.81324	3.90215	4.8539	5.76235			-8.94841	1.43969	-23.3741	-1.37066
6.12175	0.25476	6.12175	1.25615	6.12175	2.06619	6.12175	3.05376	6.12175	4.04348	6.12175	5.03995			3799	0.94155	1.85547	2.83842	3.83245	4.85415	5.90311			6.12175	0.25476	6.12175	1.02778	7.12175	2.04421	6.12175	3.05119	6.12175	4.03492	6.1205	5.03511			3799	0.94155	1.85467	2.81234	3.90311	4.85281	5.76217			-8.80391	1.44798	-23.3019	-1.36897
6.14226	0.22695	6.14226	1.26123	6.14226	2.0636	6.14226	3.05361	6.14226	4.04502	6.14226	5.04536			3798	0.94077	1.85434	2.83906	3.8319	4.85249	5.90379			6.14226	0.22695	6.14226	1.03042	7.14226	2.04742	6.14226	3.05237	6.14226	4.03221	6.141	5.03364			3798	0.94077	1.85548	2.8118	3.90379	4.85176	5.76209			-8.65942	1.44899	-23.2297	-1.36429
6.16276	0.19681	6.16276	1.26828	6.16276	2.06741	6.16276	3.05376	6.16276	4.04732	6.16276	5.03829			3797	0.94037	1.85334	2.83844	3.83095	4.85199	5.90371			6.16276	0.19681	6.16276	1.02381	7.16276	2.04528	6.16276	3.04854	6.16276	4.03131	6.1615	5.03371			3797	0.94037	1.85616	2.81178	3.90371	4.85153	5.76278			-8.51492	1.44974	-23.1574	-1.37552
6.18327	0.16772	6.18327	1.25746	6.18327	2.07339	6.18327	3.05449	6.18327	4.04084	6.18327	5.04057			3796	0.94078	1.85358	2.83801	3.83042	4.85335	5.9033			6.18327	0.16772	6.18327	1.02844	7.18327	2.05494	6.18327	3.04957	6.18327	4.03415	6.182	5.03785			3796	0.94078	1.85694	2.81286	3.9033	4.85229	5.76436			-8.37042	1.45035	-23.0852	-1.37831
6.20378	0.1342	6.20378	1.25074	6.20378	2.06591	6.20378	3.05478	6.20378	4.04238	6.20378	5.04744			3795	0.9421	1.85535	2.83945	3.83141	4.85665	5.90355			6.20378	0.1342	6.20378	1.02381	7.20378	2.047	6.20378	3.05252	6.20378	4.03208	6.2025	5.03531			3795	0.9421	1.85858	2.81563	3.90355	4.85379	5.76648			-8.22593	1.44979	-23.013	-1.37224
6.22428	0.12288	6.22428	1.21286	6.22428	2.07611	6.22428	3.04618	6.22428	4.03876	6.22428	5.03849			3794	0.94362	1.85751	2.84182	3.8334	4.86032	5.90432			6.22428	0.12288	6.22428	1.02116	7.22428	2.04785	6.22428	3.05487	6.22428	4.03183	6.223	5.03471			3794	0.94362	1.86106	2.81967	3.90432	4.85526	5.76818			-8.08143	1.44832	-22.9407	-1.37724
6.24479	0.10205	6.24479	1.19039	6.24479	2.08209	6.24479	3.05128	6.24479	4.04139	6.24479	5.0439			3793	0.94437	1.85857	2.84276	3.83451	4.8621	5.90456			6.24479	0.10205	6.24479	1.02381	7.24479	2.04764	6.24479	3.04487	6.24479	4.03208	6.2435	5.03257			3793	0.94437	1.86325	2.82353	3.90456	4.85578	5.76857			-7.93693	1.44692	-22.8685	-1.37227
6.26529	0.0919	6.26529	1.15349	6.26529	2.0791	6.26529	3.05216	6.26529	4.04271	6.26529	5.04099			3792	0.94428	1.85838	2.84146	3.83393	4.86157	5.90389			6.26529	0.0919	6.26529	1.02513	7.26529	2.04356	6.26529	3.04575	6.26529	4.03054	6.264	5.03224			3792	0.94428	1.8644	2.8261	3.90389	4.85547	5.76769			-7.79244	1.44606	-22.7963	-1.35757
6.2858	0.08587	6.2858	1.13841	6.2858	2.08657	6.2858	3.04633	6.2858	4.03865	6.2858	5.04203			3791	0.94401	1.85777	2.83924	3.83247	4.85997	5.90302			6.2858	0.08587	6.2858	1.0291	7.2858	2.05086	6.2858	3.04678	6.2858	4.03324	6.2845	5.03084			3791	0.94401	1.86489	2.82732	3.90302	4.85521	5.76624			-7.64794	1.4473	-22.7241	-1.36074
6.30631	0.07783	6.30631	1.12561	6.30631	2.09119	6.30631	3.04939	6.30631	4.04216	6.30631	5.04099			3790	0.94405	1.8573	2.83776	3.83129	4.85842	5.90265			6.30631	0.07783	6.30631	1.02976	7.30631	2.05536	6.30631	3.04075	6.30631	4.03144	6.305	5.03618			3790	0.94405	1.8656	2.82776	3.90265	4.85558	5.76486			-7.50344	1.45063	-22.6518	-1.36595
6.32681	0.0735	6.32681	1.11692	6.32681	2.09418	6.32681	3.04662	6.32681	4.04139	6.32681	5.03558			3789	0.94428	1.8569	2.83738	3.83079	4.85711	5.90262			6.32681	0.0735	6.32681	1.0205	7.32681	2.05279	6.32681	3.04943	6.32681	4.03466	6.3255	5.03444			3789	0.94428	1.86682	2.82796	3.90262	4.85646	5.76384			-7.35895	1.45036	-22.5796	-1.35896
6.34732	0.06715	6.34732	1.09626	6.34732	2.10519	6.34732	3.04618	6.34732	4.03964	6.34732	5.03704			3788	0.94423	1.85635	2.83732	3.83053	4.85582	5.90217			6.34732	0.06715	6.34732	1.02844	7.34732	2.04592	6.34732	3.04678	6.34732	4.02873	6.346	5.03511			3788	0.94423	1.8681	2.82808	3.90217	4.85725	5.76321			-7.21445	1.44946	-22.5074	-1.35848
6.36783	0.07011	6.36783	1.09347	6.36783	2.11457	6.36783	3.04633	6.36783	4.04381	6.36783	5.04661			3787	0.94383	1.85581	2.83702	3.83017	4.8547	5.9011			6.36783	0.07011	6.36783	1.02844	7.36783	2.0573	6.36783	3.04354	6.36783	4.02757	6.3665	5.03217			3787	0.94383	1.86897	2.82801	3.9011	4.85754	5.76294			-7.06995	1.45257	-22.4351	-1.3658
6.38833	0.06504	6.38833	1.08757	6.38833	2.12191	6.38833	3.05084	6.38833	4.03579	6.38833	5.03912			3786	0.94348	1.85577	2.83676	3.83002	4.85436	5.90004			6.38833	0.06504	6.38833	1.01786	7.38833	2.04828	6.38833	3.04898	6.38833	4.03247	6.387	5.03177			3786	0.94348	1.86956	2.82776	3.90004	4.85745	5.76302			-6.92546	1.45827	-22.3629	-1.37087
6.40884	0.06187	6.40884	1.08691	6.40884	2.12666	6.40884	3.04181	6.40884	4.04062	6.40884	5.03392			3785	0.94354	1.85635	2.83697	3.83056	4.85512	5.89981			6.40884	0.06187	6.40884	1.03439	7.40884	2.05322	6.40884	3.04237	6.40884	4.03183	6.4075	5.03031			3785	0.94354	1.87018	2.82746	3.89981	4.85729	5.76331			-6.78096	1.46338	-22.2907	-1.37399
6.42934	0.05933	6.42934	1.07822	6.42934	2.13387	6.42934	3.04822	6.42934	4.03777	6.42934	5.03537			3784	0.94388	1.85714	2.83761	3.83175	4.85638	5.90057			6.42934	0.05933	6.42934	1.02381	7.42934	2.04828	6.42934	3.05163	6.42934	4.02848	6.428	5.02964			3784	0.94388	1.8708	2.82721	3.90057	4.85716	5.76351			-6.63647	1.46223	-22.2184	-1.37695
6.44985	0.05615	6.44985	1.07183	6.44985	2.14855	6.44985	3.04225	6.44985	4.04139	6.44985	5.03849			3783	0.94409	1.85758	2.83819	3.8329	4.8571	5.90181			6.44985	0.05615	6.44985	1.02116	7.44985	2.04721	6.44985	3.04325	6.44985	4.02899	6.4485	5.03077			3783	0.94409	1.87096	2.82696	3.90181	4.85705	5.76338			-6.49197	1.46051	-22.1462	-1.37828
6.47036	0.05351	6.47036	1.07297	6.47036	2.15711	6.47036	3.04429	6.47036	4.03832	6.47036	5.03288			3782	0.94396	1.85756	2.83829	3.83338	4.85679	5.9029			6.47036	0.05351	6.47036	1.0205	7.47036	2.05258	6.47036	3.05016	6.47036	4.02422	6.469	5.03071			3782	0.94396	1.87036	2.82663	3.9029	4.85707	5.76311			-6.34747	1.46245	-22.074	-1.37056
6.49086	0.0515	6.49086	1.07117	6.49086	2.15915	6.49086	3.0421	6.49086	4.03634	6.49086	5.03371			3781	0.94366	1.85742	2.83789	3.83313	4.85585	5.90356			6.49086	0.0515	6.49086	1.02712	7.49086	2.05279	6.49086	3.04884	6.49086	4.03131	6.4895	5.03071			3781	0.94366	1.86919	2.82616	3.90356	4.85738	5.76325			-6.20298	1.46529	-22.0017	-1.36151
6.51137	0.05319	6.51137	1.06232	6.51137	2.17342	6.51137	3.04327	6.51137	4.03294	6.51137	5.03974			3780	0.94346	1.85749	2.83742	3.83268	4.85506	5.90391			6.51137	0.05319	6.51137	1.01852	7.51137	2.05386	6.51137	3.04487	6.51137	4.02835	6.51	5.03204			3780	0.94346	1.86796	2.82553	3.90391	4.85788	5.76414			-6.05848	1.47269	-21.9295	-1.36577
6.53188	0.05224	6.53188	1.07068	6.53188	2.1654	6.53188	3.04618	6.53188	4.037	6.53188	5.036			3779	0.94342	1.85768	2.83749	3.83266	4.85469	5.90421			6.53188	0.05224	6.53188	1.0205	7.53188	2.05258	6.53188	3.04442	6.53188	4.02796	6.5305	5.02837			3779	0.94342	1.86715	2.8249	3.90421	4.85804	5.76554			-5.91398	1.47486	-21.8573	-1.36643
6.55238	0.0497	6.55238	1.06707	6.55238	2.17287	6.55238	3.0472	6.55238	4.03876	6.55238	5.0335			3778	0.94343	1.85769	2.83839	3.83333	4.85448	5.90452			6.55238	0.0497	6.55238	1.02315	7.55238	2.05601	6.55238	3.04281	6.55238	4.03054	6.551	5.03184			3778	0.94343	1.86689	2.82475	3.90452	4.85744	5.76675			-5.76949	1.46646	-21.7851	-1.35916
6.57289	0.05214	6.57289	1.07117	6.57289	2.15344	6.57289	3.04079	6.57289	4.03513	6.57289	5.03246			3777	0.94347	1.85748	2.83985	3.83446	4.85412	5.9047			6.57289	0.05214	6.57289	1.02183	7.57289	2.047	6.57289	3.04987	6.57289	4.02719	6.5715	5.02703			3777	0.94347	1.86697	2.8254	3.9047	4.85631	5.7673			-5.62499	1.46081	-21.7128	-1.36822
6.59339	0.04611	6.59339	1.06182	6.59339	2.15643	6.59339	3.04895	6.59339	4.03557	6.59339	5.03204			3776	0.94372	1.85741	2.84118	3.83553	4.85369	5.9046			6.59339	0.04611	6.59339	1.0205	7.59339	2.05622	6.59339	3.04325	6.59339	4.02513	6.592	5.02804			3776	0.94372	1.86713	2.82661	3.9046	4.85538	5.76728			-5.48049	1.45822	-21.6406	-1.37839
6.6139	0.04896	6.6139	1.05986	6.6139	2.15588	6.6139	3.04152	6.6139	4.03722	6.6139	5.03516			3775	0.94423	1.85784	2.84181	3.83602	4.85341	5.90411			6.6139	0.04896	6.6139	1.02646	7.6139	2.06223	6.6139	3.04531	6.6139	4.02641	6.6125	5.0269			3775	0.94423	1.86725	2.8277	3.90411	4.85513	5.76695			-5.336	1.4582	-21.5684	-1.37027
6.63441	0.05023	6.63441	1.05969	6.63441	2.1442	6.63441	3.03846	6.63441	4.03513	6.63441	5.03392			3774	0.94474	1.85866	2.84183	3.83578	4.85338	5.90336			6.63441	0.05023	6.63441	1.01852	7.63441	2.04893	6.63441	3.0459	6.63441	4.02422	6.633	5.02737			3774	0.94474	1.86739	2.82807	3.90336	4.85535	5.76644			-5.1915	1.46347	-21.4961	-1.3667
6.65491	0.04791	6.65491	1.06461	6.65491	2.12952	6.65491	3.04575	6.65491	4.03711	6.65491	5.03163			3773	0.94483	1.85924	2.84162	3.83504	4.85351	5.90257			6.65491	0.04791	6.65491	1.02315	7.65491	2.05579	6.65491	3.04575	6.65491	4.02564	6.6535	5.02743			3773	0.94483	1.86758	2.82758	3.90257	4.85545	5.76575			-5.047	1.46268	-21.4239	-1.3688
6.67542	0.05203	6.67542	1.06117	6.67542	2.11294	6.67542	3.04808	6.67542	4.0348	6.67542	5.03475			3772	0.94432	1.85906	2.84121	3.83414	4.8537	5.90183			6.67542	0.05203	6.67542	1.02315	7.67542	2.05386	6.67542	3.0484	6.67542	4.03041	6.674	5.0259			3772	0.94432	1.86764	2.82655	3.90183	4.85511	5.76502			-4.90251	1.45446	-21.3517	-1.36117
6.69593	0.04939	6.69593	1.0574	6.69593	2.10981	6.69593	3.04254	6.69593	4.03415	6.69593	5.03558			3771	0.94355	1.85824	2.84036	3.83325	4.85396	5.90113			6.69593	0.04939	6.69593	1.01918	7.69593	2.05258	6.69593	3.04237	6.69593	4.0277	6.6945	5.02663			3771	0.94355	1.86741	2.82541	3.90113	4.85454	5.76464			-4.75801	1.45221	-21.2794	-1.35665
6.71643	0.04685	6.71643	1.05444	6.71643	2.10832	6.71643	3.04531	6.71643	4.03491	6.71643	5.02809			3770	0.94308	1.85743	2.83918	3.83252	4.85433	5.90064			6.71643	0.04685	6.71643	1.02381	7.71643	2.05	6.71643	3.0431	6.71643	4.02809	6.715	5.02643			3770	0.94308	1.86703	2.82446	3.90064	4.85424	5.76497			-4.61351	1.45791	-21.2072	-1.36317
6.73694	0.05044	6.73694	1.05969	6.73694	2.09568	6.73694	3.044	6.73694	4.03546	6.73694	5.0412			3769	0.94323	1.85709	2.83845	3.83219	4.85471	5.90077			6.73694	0.05044	6.73694	1.01984	7.73694	2.05322	6.73694	3.04251	6.73694	4.02603	6.7355	5.02764			3769	0.94323	1.86694	2.82398	3.90077	4.85448	5.76602			-4.46902	1.46038	-21.135	-1.37176
6.75744	0.05087	6.75744	1.05608	6.75744	2.09187	6.75744	3.04298	6.75744	4.03557	6.75744	5.03475			3768	0.94385	1.85722	2.83888	3.83249	4.85494	5.9017			6.75744	0.05087	6.75744	1.01918	7.75744	2.06245	6.75744	3.04428	6.75744	4.02629	6.756	5.02844			3768	0.94385	1.86744	2.82421	3.9017	4.85519	5.76743			-4.32452	1.45512	-21.0628	-1.36807
6.77795	0.046	6.77795	1.06232	6.77795	2.0897	6.77795	3.04414	6.77795	4.03557	6.77795	5.03745			3767	0.94454	1.85756	2.84023	3.83338	4.85507	5.90314			6.77795	0.046	6.77795	1.02249	7.77795	2.05644	6.77795	3.0431	6.77795	4.02873	6.7765	5.02323			3767	0.94454	1.8683	2.825	3.90314	4.85617	5.76875			-4.18003	1.45275	-20.9905	-1.35203
6.79846	0.05626	6.79846	1.05526	6.79846	2.08331	6.79846	3.044	6.79846	4.03722	6.79846	5.03288			3766	0.94493	1.85795	2.84152	3.83443	4.85537	5.90436			6.79846	0.05626	6.79846	1.0172	7.79846	2.0588	6.79846	3.04398	6.79846	4.02616	6.797	5.0249			3766	0.94493	1.86891	2.82583	3.90436	4.85711	5.76964			-4.03553	1.45612	-20.9183	-1.36056
6.81896	0.05013	6.81896	1.05346	6.81896	2.08127	6.81896	3.04793	6.81896	4.03294	6.81896	5.03308			3765	0.94489	1.85835	2.84217	3.83518	4.85601	5.90481			6.81896	0.05013	6.81896	1.01984	7.81896	2.04871	6.81896	3.04178	6.81896	4.02487	6.8175	5.0267			3765	0.94489	1.86885	2.82616	3.90481	4.85756	5.76993			-3.89103	1.4536	-20.8461	-1.38981
6.83947	0.05288	6.83947	1.05986	6.83947	2.08127	6.83947	3.04487	6.83947	4.03195	6.83947	5.03246			3764	0.94457	1.85863	2.84249	3.83555	4.85693	5.90456			6.83947	0.05288	6.83947	1.01918	7.83947	2.06438	6.83947	3.04531	6.83947	4.02603	6.838	5.02784			3764	0.94457	1.86826	2.82597	3.90456	4.85722	5.76983			-3.74654	1.44976	-20.7738	-1.38138
6.85998	0.0533	6.85998	1.0528	6.85998	2.08073	6.85998	3.04516	6.85998	4.03228	6.85998	5.03225			3763	0.94425	1.85875	2.84295	3.83584	4.85797	5.90412			6.85998	0.0533	6.85998	1.01786	7.85998	2.05408	6.85998	3.0459	6.85998	4.02332	6.8585	5.02603			3763	0.94425	1.86765	2.82577	3.90412	4.85648	5.76987			-3.60204	1.45234	-20.7016	-1.35451
6.88048	0.05605	6.88048	1.05854	6.88048	2.07054	6.88048	3.03919	6.88048	4.03546	6.88048	5.02871			3762	0.94416	1.85895	2.84343	3.83627	4.85901	5.90391			6.88048	0.05605	6.88048	1.02116	7.88048	2.05966	6.88048	3.04369	6.88048	4.02448	6.879	5.02496			3762	0.94416	1.86744	2.82602	3.90391	4.85615	5.77042			-3.45754	1.45171	-20.6294	-1.36346
6.90099	0.05626	6.90099	1.0569	6.90099	2.06999	6.90099	3.04647	6.90099	4.03557	6.90099	5.02934			3761	0.94442	1.85965	2.84346	3.83675	4.8601	5.90404			6.90099	0.05626	6.90099	1.03175	7.90099	2.05944	6.90099	3.04457	6.90099	4.025	6.8995	5.02784			3761	0.94442	1.8677	2.82654	3.90404	4.85677	5.77139			-3.31305	1.45122	-20.5571	-1.37751
6.92149	0.06239	6.92149	1.05674	6.92149	2.07094	6.92149	3.04006	6.92149	4.0325	6.92149	5.02538			3760	0.94503	1.86105	2.84299	3.83706	4.86125	5.90437			6.92149	0.06239	6.92149	1.02315	7.92149	2.06545	6.92149	3.0484	6.92149	4.02629	6.92	5.0273			3760	0.94503	1.86816	2.82658	3.90437	4.85802	5.77232			-3.16855	1.45447	-20.4849	-1.37259
6.942	0.06578	6.942	1.06396	6.942	2.06537	6.942	3.04414	6.942	4.03305	6.942	5.03412			3759	0.94578	1.86269	2.84243	3.83709	4.86205	5.90468			6.942	0.06578	6.942	1.02183	7.942	2.0603	6.942	3.04913	6.942	4.02564	6.9405	5.02316			3759	0.94578	1.86854	2.82575	3.90468	4.85913	5.7727			-3.02405	1.4525	-20.4127	-1.37316
6.96251	0.06536	6.96251	1.05379	6.96251	2.0689	6.96251	3.04735	6.96251	4.03513	6.96251	5.03184			3758	0.94628	1.86379	2.84206	3.83689	4.86209	5.90463			6.96251	0.06536	6.96251	1.01918	7.96251	2.0691	6.96251	3.04472	6.96251	4.02448	6.961	5.02797			3758	0.94628	1.86861	2.82448	3.90463	4.8595	5.77243			-2.87956	1.45153	-20.3404	-1.37096
6.98301	0.06197	6.98301	1.06674	6.98301	2.06727	6.98301	3.04371	6.98301	4.03458	6.98301	5.03079			3757	0.94618	1.86395	2.84168	3.83667	4.86138	5.90411			6.98301	0.06197	6.98301	1.02579	7.98301	2.053	6.98301	3.04163	6.98301	4.02306	6.9815	5.0283			3757	0.94618	1.86826	2.82347	3.90411	4.85923	5.77177			-2.73506	1.45217	-20.2682	-1.36051
7.00352	0.06747	7.00352	1.05674	7.00352	2.06646	7.00352	3.0507	7.00352	4.03491	7.00352	5.03204			3756	0.94547	1.86345	2.84113	3.83659	4.86033	5.90334			7.00352	0.06747	7.00352	1.02315	8.00352	2.05751	7.00352	3.0406	7.00352	4.02629	7.002	5.02577			3756	0.94547	1.86741	2.82276	3.90334	4.85878	5.77099			-2.59056	1.4494	-20.196	-1.36086
7.02402	0.06927	7.02402	1.05723	7.02402	2.05545	7.02402	3.04968	7.02402	4.03041	7.02402	5.02809			3755	0.94443	1.86287	2.84059	3.8366	4.8591	5.90278			7.02402	0.06927	7.02402	1.01786	8.02402	2.06073	7.02402	3.04134	7.02402	4.025	7.0225	5.02356			3755	0.94443	1.86617	2.82183	3.90278	4.85828	5.77014			-2.44607	1.44937	-20.1238	-1.36455
7.04453	0.06239	7.04453	1.06314	7.04453	2.06034	7.04453	3.04371	7.04453	4.03283	7.04453	5.036			3754	0.94357	1.86264	2.84039	3.83664	4.85764	5.90282			7.04453	0.06239	7.04453	1.01852	8.04453	2.0588	7.04453	3.04604	7.04453	4.02551	7.043	5.0257			3754	0.94357	1.86478	2.82037	3.90282	4.85763	5.76927			-2.30157	1.44831	-20.0515	-1.36422
7.06504	0.06387	7.06504	1.06674	7.06504	2.06279	7.06504	3.04881	7.06504	4.03217	7.06504	5.03059			3753	0.94343	1.86295	2.84058	3.83669	4.85618	5.90351			7.06504	0.06387	7.06504	1.01455	8.06504	2.06116	7.06504	3.05134	7.06504	4.02306	7.0635	5.02784			3753	0.94343	1.86332	2.81847	3.90351	4.85697	5.76871			-2.15707	1.44794	-19.9793	-1.36778
7.08554	0.05192	7.08554	1.06969	7.08554	2.06347	7.08554	3.0491	7.08554	4.03546	7.08554	5.03433			3752	0.94412	1.8637	2.84087	3.83665	4.8551	5.90451			7.08554	0.05192	7.08554	1.02116	8.08554	2.06438	7.08554	3.04766	7.08554	4.02319	7.084	5.0275			3752	0.94412	1.86163	2.8164	3.90451	4.85673	5.76873			-2.01258	1.45316	-19.9071	-1.37465
7.10605	0.05182	7.10605	1.07215	7.10605	2.0617	7.10605	3.05055	7.10605	4.03469	7.10605	5.03496			3751	0.94517	1.86463	2.84103	3.83643	4.85467	5.90538			7.10605	0.05182	7.10605	1.0172	8.10605	2.05794	7.10605	3.0434	7.10605	4.02693	7.1045	5.02944			3751	0.94517	1.85959	2.81446	3.90538	4.85719	5.76917			-1.86808	1.45527	-19.8348	-1.38321
7.12656	0.05002	7.12656	1.06658	7.12656	2.05722	7.12656	3.05726	7.12656	4.03579	7.12656	5.02809			3750	0.9459	1.86548	2.84112	3.83625	4.8549	5.906			7.12656	0.05002	7.12656	1.02315	8.12656	2.06202	7.12656	3.04575	7.12656	4.02384	7.125	5.02543			3750	0.9459	1.85755	2.81308	3.906	4.85817	5.76967			-1.72359	1.45446	-19.7626	-1.3807
7.14706	0.046	7.14706	1.06232	7.14706	2.06456	7.14706	3.05551	7.14706	4.0359	7.14706	5.03496			3749	0.94603	1.86605	2.84144	3.83655	4.85573	5.90652			7.14706	0.046	7.14706	1.02381	8.14706	2.06137	7.14706	3.04943	7.14706	4.02616	7.1455	5.02223			3749	0.94603	1.85607	2.81234	3.90652	4.85921	5.77017			-1.57909	1.45304	-19.6904	-1.36499
7.16757	0.04114	7.16757	1.05838	7.16757	2.06225	7.16757	3.05726	7.16757	4.03601	7.16757	5.03246			3748	0.94581	1.86624	2.84215	3.83756	4.85709	5.90712			7.16757	0.04114	7.16757	1.02513	8.16757	2.05129	7.16757	3.05663	7.16757	4.02384	7.166	5.02703			3748	0.94581	1.8552	2.81137	3.90712	4.85999	5.77085			-1.43459	1.45213	-19.6181	-1.36647
7.18807	0.04177	7.18807	1.06182	7.18807	2.0564	7.18807	3.06352	7.18807	4.03623	7.18807	5.03225			3747	0.94569	1.86601	2.84305	3.83881	4.85883	5.90769			7.18807	0.04177	7.18807	1.02116	8.18807	2.06245	7.18807	3.05207	7.18807	4.02577	7.1865	5.02416			3747	0.94569	1.85465	2.80967	3.90769	4.86038	5.7718			-1.2901	1.45491	-19.5459	-1.38034
7.20858	0.03902	7.20858	1.051	7.20858	2.06007	7.20858	3.06716	7.20858	4.0336	7.20858	5.03059			3746	0.94604	1.86553	2.84369	3.83972	4.8611	5.90805			7.20858	0.03902	7.20858	1.01918	8.20858	2.0618	7.20858	3.05134	7.20858	4.02242	7.207	5.0247			3746	0.94604	1.85443	2.80841	3.90805	4.86056	5.77295			-1.1456	1.45572	-19.4737	-1.3773
7.22909	0.04135	7.22909	1.05461	7.22909	2.05368	7.22909	3.06978	7.22909	4.04095	7.22909	5.03059			3745	0.94704	1.86514	2.8439	3.84029	4.86424	5.90831			7.22909	0.04135	7.22909	1.01852	8.22909	2.05837	7.22909	3.05722	7.22909	4.02886	7.2275	5.0271			3745	0.94704	1.85478	2.80916	3.90831	4.86102	5.77416			-1.0011	1.45576	-19.4014	-1.37241
7.24959	0.0404	7.24959	1.05067	7.24959	2.05966	7.24959	3.0708	7.24959	4.0392	7.24959	5.03683			3744	0.9485	1.86525	2.84395	3.84084	4.86784	5.90861			7.24959	0.0404	7.24959	1.01786	8.24959	2.05322	7.24959	3.05884	7.24959	4.02693	7.248	5.0225			3744	0.9485	1.85577	2.81197	3.90861	4.862	5.77496			-0.85661	1.45774	-19.3292	-1.37388
7.2701	0.04378	7.2701	1.05002	7.2701	2.04838	7.2701	3.07896	7.2701	4.03821	7.2701	5.0335			3743	0.94988	1.86607	2.84428	3.84145	4.87077	5.90889			7.2701	0.04378	7.2701	1.0205	8.2701	2.0573	7.2701	3.05914	7.2701	4.02667	7.2685	5.0239			3743	0.94988	1.85738	2.81521	3.90889	4.86297	5.77488			-0.71211	1.45789	-19.257	-1.36779
7.29061	0.03987	7.29061	1.05264	7.29061	2.05314	7.29061	3.08668	7.29061	4.04051	7.29061	5.03558			3742	0.95085	1.86743	2.8451	3.84202	4.87256	5.90921			7.29061	0.03987	7.29061	1.01852	8.29061	2.05322	7.29061	3.06531	7.29061	4.02422	7.289	5.02543			3742	0.95085	1.85951	2.81735	3.90921	4.86324	5.77425			-0.56761	1.45791	-19.1848	-1.3652
7.31111	0.03596	7.31111	1.04821	7.31111	2.05355	7.31111	3.08829	7.31111	4.03996	7.31111	5.03641			3741	0.95155	1.86902	2.84571	3.84255	4.87402	5.90966			7.31111	0.03596	7.31111	1.01984	8.31111	2.05579	7.31111	3.06561	7.31111	4.02242	7.3095	5.02163			3741	0.95155	1.86179	2.81828	3.90966	4.86306	5.77405			-0.42312	1.45787	-19.1125	-1.36707
7.33162	0.03881	7.33162	1.04887	7.33162	2.06021	7.33162	3.0947	7.33162	4.04128	7.33162	5.03079			3740	0.95203	1.87065	2.84508	3.84249	4.87564	5.90992			7.33162	0.03881	7.33162	1.01918	8.33162	2.05215	7.33162	3.07031	7.33162	4.03247	7.33	5.02383			3740	0.95203	1.86357	2.81856	3.90992	4.86304	5.77482			-0.27862	1.45846	-19.0403	-1.36938
7.35212	0.0405	7.35212	1.0451	7.35212	2.05776	7.35212	3.11436	7.35212	4.04172	7.35212	5.03246			3739	0.95228	1.87191	2.84394	3.84135	4.87658	5.90991			7.35212	0.0405	7.35212	1.01455	8.35212	2.04764	7.35212	3.07267	7.35212	4.02848	7.3505	5.02637			3739	0.95228	1.86459	2.81858	3.90991	4.86293	5.77598			-0.13412	1.45763	-18.9681	-1.38422
7.37263	0.03712	7.37263	1.04395	7.37263	2.05463	7.37263	3.12194	7.37263	4.04084	7.37263	5.03038			3738	0.95237	1.87218	2.84386	3.84014	4.87617	5.90999			7.37263	0.03712	7.37263	1.0172	8.37263	2.0515	7.37263	3.08635	7.37263	4.02757	7.371	5.0277			3738	0.95237	1.86508	2.8184	3.90999	4.86254	5.77669			0.01037	1.45364	-18.8958	-1.38792
7.39314	0.03352	7.39314	1.04805	7.39314	2.05735	7.39314	3.13228	7.39314	4.04831	7.39314	5.03184			3737	0.952	1.87124	2.84463	3.83985	4.87444	5.90995			7.39314	0.03352	7.39314	1.01521	8.39314	2.04914	7.39314	3.09473	7.39314	4.02641	7.3915	5.0253			3737	0.952	1.86514	2.8178	3.90995	4.86198	5.77661			0.15487	1.45409	-18.8236	-1.36978
7.41364	0.03342	7.41364	1.05051	7.41364	2.05491	7.41364	3.13112	7.41364	4.04491	7.41364	5.03537			3736	0.95085	1.86964	2.84495	3.83989	4.8717	5.90916			7.41364	0.03342	7.41364	1.02249	8.41364	2.04185	7.41364	3.09488	7.41364	4.0277	7.412	5.02483			3736	0.95085	1.8643	2.8163	3.90916	4.8609	5.77591			0.29937	1.45374	-18.7514	-1.3686
7.43415	0.0386	7.43415	1.04592	7.43415	2.05627	7.43415	3.13855	7.43415	4.05138	7.43415	5.03579			3735	0.94926	1.86829	2.8445	3.83943	4.86879	5.90779			7.43415	0.0386	7.43415	1.02116	8.43415	2.05408	7.43415	3.10327	7.43415	4.02719	7.4325	5.0271			3735	0.94926	1.86251	2.81404	3.90779	4.8592	5.77513			0.44386	1.45064	-18.6791	-1.37304
7.45466	0.03574	7.45466	1.04903	7.45466	2.0583	7.45466	3.1486	7.45466	4.05479	7.45466	5.03579			3734	0.94801	1.8677	2.84415	3.83862	4.86678	5.90659			7.45466	0.03574	7.45466	1.01389	8.45466	2.05258	7.45466	3.11827	7.45466	4.03118	7.453	5.02597			3734	0.94801	1.86065	2.81222	3.90659	4.85736	5.77489			0.58836	1.45452	-18.6069	-1.35935
7.47516	0.03691	7.47516	1.04592	7.47516	2.05463	7.47516	3.13403	7.47516	4.05621	7.47516	5.03537			3733	0.94761	1.86786	2.84463	3.83809	4.86634	5.90603			7.47516	0.03691	7.47516	1.01389	8.47516	2.04893	7.47516	3.13033	7.47516	4.0335	7.4735	5.02677			3733	0.94761	1.85977	2.81215	3.90603	4.85607	5.77548			0.73286	1.45512	-18.5347	-1.36401
7.49567	0.03384	7.49567	1.04362	7.49567	2.05885	7.49567	3.12908	7.49567	4.05874	7.49567	5.03537			3732	0.94789	1.86851	2.8456	3.8381	4.86703	5.90582			7.49567	0.03384	7.49567	1.01653	8.49567	2.04056	7.49567	3.14137	7.49567	4.0344	7.494	5.0283			3732	0.94789	1.86022	2.81375	3.90582	4.8557	5.77655			0.87735	1.44645	-18.4625	-1.37903
7.51617	0.03818	7.51617	1.0446	7.51617	2.05586	7.51617	3.12733	7.51617	4.06577	7.51617	5.03662			3731	0.94826	1.86917	2.84642	3.83826	4.86752	5.90522			7.51617	0.03818	7.51617	1.01389	8.51617	2.047	7.51617	3.14284	7.51617	4.03363	7.5145	5.02844			3731	0.94826	1.86156	2.81539	3.90522	4.85579	5.77706			1.02185	1.44135	-18.3902	-1.3677
7.53668	0.03458	7.53668	1.04854	7.53668	2.06537	7.53668	3.11801	7.53668	4.07411	7.53668	5.03808			3730	0.9483	1.86946	2.84702	3.83824	4.86715	5.90399			7.53668	0.03458	7.53668	1.01852	8.53668	2.04335	7.53668	3.15034	7.53668	4.03711	7.535	5.0293			3730	0.9483	1.86314	2.81546	3.90399	4.85565	5.77622			1.16634	1.44594	-18.318	-1.36344
7.55719	0.03522	7.55719	1.04575	7.55719	2.05192	7.55719	3.11233	7.55719	4.07543	7.55719	5.04224			3729	0.94817	1.86953	2.84754	3.83845	4.8668	5.90287			7.55719	0.03522	7.55719	1.01455	8.55719	2.04442	7.55719	3.16667	7.55719	4.04007	7.5555	5.03171			3729	0.94817	1.86468	2.81423	3.90287	4.85535	5.77461			1.31084	1.45068	-18.2458	-1.37716
7.57769	0.03553	7.57769	1.04477	7.57769	2.05518	7.57769	3.10854	7.57769	4.0908	7.57769	5.03995			3728	0.94822	1.86993	2.84775	3.8395	4.86748	5.90287			7.57769	0.03553	7.57769	1.01984	8.57769	2.04464	7.57769	3.16049	7.57769	4.03969	7.576	5.02797			3728	0.94822	1.86618	2.81362	3.90287	4.8556	5.77378			1.45534	1.44361	-18.1735	-1.37363
7.5982	0.03268	7.5982	1.04526	7.5982	2.04825	7.5982	3.09003	7.5982	4.09453	7.5982	5.04328			3727	0.94848	1.87085	2.84756	3.84116	4.86882	5.90404			7.5982	0.03268	7.5982	1.02249	8.5982	2.03863	7.5982	3.15961	7.5982	4.04304	7.5965	5.03071			3727	0.94848	1.86757	2.81506	3.90404	4.85671	5.77447			1.59983	1.43873	-18.1013	-1.3693
7.61871	0.0368	7.61871	1.04116	7.61871	2.05667	7.61871	3.08552	7.61871	4.1054	7.61871	5.04869			3726	0.94869	1.87167	2.8472	3.84241	4.86944	5.90538			7.61871	0.0368	7.61871	1.02249	8.61871	2.04378	7.61871	3.16211	7.61871	4.04716	7.617	5.03224			3726	0.94869	1.86859	2.818	3.90538	4.85841	5.77581			1.74433	1.44386	-18.0291	-1.37879
7.63921	0.03797	7.63921	1.05067	7.63921	2.05409	7.63921	3.08843	7.63921	4.11254	7.63921	5.05098			3725	0.94866	1.87156	2.84689	3.84241	4.86854	5.90585			7.63921	0.03797	7.63921	1.01786	8.63921	2.03777	7.63921	3.15828	7.63921	4.04368	7.6375	5.03084			3725	0.94866	1.86908	2.82082	3.90585	4.86013	5.77647			1.88883	1.44272	-17.9568	-1.37974
7.65972	0.03247	7.65972	1.04739	7.65972	2.05287	7.65972	3.07765	7.65972	4.13241	7.65972	5.05993			3724	0.9484	1.87028	2.84648	3.84113	4.8666	5.90521			7.65972	0.03247	7.65972	1.02315	8.65972	2.04034	7.65972	3.16799	7.65972	4.04716	7.658	5.03638			3724	0.9484	1.86905	2.82246	3.90521	4.86134	5.77597			2.03332	1.44053	-17.8846	-1.3811
7.68022	0.03564	7.68022	1.03509	7.68022	2.0473	7.68022	3.07867	7.68022	4.14262	7.68022	5.05993			3723	0.94801	1.86845	2.84575	3.83934	4.86478	5.90401			7.68022	0.03564	7.68022	1.02183	8.68022	2.04335	7.68022	3.15137	7.68022	4.05115	7.6785	5.03745			3723	0.94801	1.86861	2.82289	3.90401	4.86172	5.7749			2.17782	1.43945	-17.8124	-1.38646
7.70073	0.03479	7.70073	1.04592	7.70073	2.04838	7.70073	3.06818	7.70073	4.14998	7.70073	5.06638			3722	0.94756	1.86699	2.84494	3.83789	4.86387	5.90308			7.70073	0.03479	7.70073	1.02381	8.70073	2.03841	7.70073	3.14063	7.70073	4.0612	7.699	5.04012			3722	0.94756	1.86796	2.82271	3.90308	4.86127	5.77412			2.32232	1.43471	-17.7401	-1.37756
7.72124	0.03289	7.72124	1.04247	7.72124	2.04172	7.72124	3.06745	7.72124	4.15876	7.72124	5.06596			3721	0.94723	1.86656	2.84481	3.83736	4.86404	5.9031			7.72124	0.03289	7.72124	1.02579	8.72124	2.03841	7.72124	3.13783	7.72124	4.07203	7.7195	5.04165			3721	0.94723	1.8675	2.82281	3.9031	4.86039	5.77407			2.46681	1.43657	-17.6679	-1.37382
7.74174	0.03204	7.74174	1.04214	7.74174	2.05395	7.74174	3.06731	7.74174	4.17216	7.74174	5.0774			3720	0.94732	1.86731	2.84589	3.83794	4.86504	5.90425			7.74174	0.03204	7.74174	1.01521	8.74174	2.03455	7.74174	3.13357	7.74174	4.07551	7.74	5.04592			3720	0.94732	1.86776	2.82413	3.90425	4.85981	5.77477			2.61131	1.43388	-17.5957	-1.38148
7.76225	0.035	7.76225	1.041	7.76225	2.05029	7.76225	3.0676	7.76225	4.17776	7.76225	5.08635			3719	0.94804	1.86888	2.8478	3.8393	4.86621	5.90602			7.76225	0.035	7.76225	1.02116	8.76225	2.03927	7.76225	3.11901	7.76225	4.08388	7.7605	5.04759			3719	0.94804	1.86881	2.82695	3.90602	4.8601	5.77597			2.75581	1.42611	-17.5235	-1.37306
7.78276	0.03384	7.78276	1.03837	7.78276	2.04784	7.78276	3.0711	7.78276	4.17852	7.78276	5.09634			3718	0.94903	1.87056	2.8497	3.8406	4.86667	5.90753			7.78276	0.03384	7.78276	1.0172	8.78276	2.03069	7.78276	3.109	7.78276	4.08916	7.781	5.05567			3718	0.94903	1.8702	2.83036	3.90753	4.86098	5.77713			2.9003	1.42945	-17.4512	-1.36679
7.80326	0.03458	7.80326	1.04067	7.80326	2.04621	7.80326	3.06104	7.80326	4.16645	7.80326	5.10133			3717	0.94961	1.87166	2.85112	3.84108	4.86593	5.90822			7.80326	0.03458	7.80326	1.01852	8.80326	2.04378	7.80326	3.104	7.80326	4.10334	7.8015	5.06034			3717	0.94961	1.87135	2.83274	3.90822	4.86158	5.7777			3.0448	1.43232	-17.379	-1.37982
7.82377	0.03352	7.82377	1.0428	7.82377	2.04553	7.82377	3.06381	7.82377	4.16491	7.82377	5.11382			3716	0.94928	1.87176	2.85217	3.84059	4.86431	5.90815			7.82377	0.03352	7.82377	1.02183	8.82377	2.03991	7.82377	3.09915	7.82377	4.11687	7.822	5.06468			3716	0.94928	1.87195	2.83296	3.90815	4.86133	5.77752			3.1893	1.43173	-17.3068	-1.3752
7.84427	0.03606	7.84427	1.04116	7.84427	2.04621	7.84427	3.06498	7.84427	4.15591	7.84427	5.13525			3715	0.94819	1.8709	2.85307	3.8395	4.86266	5.90776			7.84427	0.03606	7.84427	1.01786	8.84427	2.03498	7.84427	3.09091	7.84427	4.12614	7.8425	5.07583			3715	0.94819	1.87206	2.83135	3.90776	4.86051	5.77688			3.33379	1.43122	-17.2345	-1.35803
7.86478	0.03109	7.86478	1.04182	7.86478	2.04621	7.86478	3.06046	7.86478	4.14756	7.86478	5.15189			3714	0.94706	1.86972	2.85377	3.8384	4.86175	5.90734			7.86478	0.03109	7.86478	1.01852	8.86478	2.03498	7.86478	3.07973	7.86478	4.14289	7.863	5.0819			3714	0.94706	1.87181	2.82935	3.90734	4.85994	5.77632			3.47829	1.42687	-17.1623	-1.36886
7.88529	0.03109	7.88529	1.0469	7.88529	2.0473	7.88529	3.05798	7.88529	4.13208	7.88529	5.1571			3713	0.94657	1.86908	2.85412	3.8379	4.8619	5.907			7.88529	0.03109	7.88529	1.02381	8.88529	2.03476	7.88529	3.0709	7.88529	4.1541	7.8835	5.09205			3713	0.94657	1.87125	2.828	3.907	4.86033	5.77621			3.62278	1.42674	-17.0901	-1.38158
7.90579	0.03088	7.90579	1.04395	7.90579	2.04403	7.90579	3.05828	7.90579	4.11891	7.90579	5.18165			3712	0.947	1.86941	2.85424	3.83824	4.86288	5.9068			7.90579	0.03088	7.90579	1.01918	8.90579	2.03562	7.90579	3.07635	7.90579	4.16853	7.904	5.11041			3712	0.947	1.87042	2.82709	3.9068	4.86163	5.77654			3.76728	1.42774	-17.0178	-1.36507
7.9263	0.03363	7.9263	1.03542	7.9263	2.04213	7.9263	3.06104	7.9263	4.11166	7.9263	5.196			3711	0.94808	1.87039	2.85448	3.83924	4.8642	5.9069			7.9263	0.03363	7.9263	1.01521	8.9263	2.03648	7.9263	3.06767	7.9263	4.18103	7.9245	5.12202			3711	0.94808	1.86947	2.826	3.9069	4.86308	5.77713			3.91178	1.42817	-16.9456	-1.35365
7.9468	0.03818	7.9468	1.04346	7.9468	2.04526	7.9468	3.05609	7.9468	4.10068	7.9468	5.21764			3710	0.94925	1.87125	2.85504	3.84051	4.86544	5.90742			7.9468	0.03818	7.9468	1.0205	8.9468	2.03283	7.9468	3.06428	7.9468	4.18902	7.945	5.14258			3710	0.94925	1.86862	2.82481	3.90742	4.86377	5.7779			4.05627	1.43121	-16.8734	-1.36339
7.96731	0.02993	7.96731	1.04444	7.96731	2.04064	7.96731	3.0558	7.96731	4.09135	7.96731	5.20953			3709	0.94997	1.87139	2.8557	3.8416	4.86632	5.90821			7.96731	0.02993	7.96731	1.0205	8.96731	2.03519	7.96731	3.06222	7.96731	4.20539	7.9655	5.1568			3709	0.94997	1.86793	2.82403	3.90821	4.86324	5.77879			4.20077	1.42778	-16.8011	-1.3689
7.98782	0.03448	7.98782	1.04034	7.98782	2.04553	7.98782	3.05186	7.98782	4.08344	7.98782	5.21244			3708	0.94991	1.87064	2.85573	3.84206	4.86644	5.90875			7.98782	0.03448	7.98782	1.01389	8.98782	2.03627	7.98782	3.05281	7.98782	4.21801	7.986	5.18483			3708	0.94991	1.86726	2.82362	3.90875	4.86159	5.77952			4.34527	1.42409	-16.7289	-1.37009
8.00832	0.03067	8.00832	1.04247	8.00832	2.04471	8.00832	3.05755	8.00832	4.0796	8.00832	5.20662			3707	0.94918	1.86927	2.85451	3.84153	4.86549	5.90848			8.00832	0.03067	8.00832	1.01852	9.00832	2.03627	8.00832	3.05222	8.00832	4.21685	8.0065	5.20125			3707	0.94918	1.86662	2.82321	3.90848	4.85925	5.7796			4.48976	1.42548	-16.6567	-1.37551
8.02883	0.03342	8.02883	1.04182	8.02883	2.04403	8.02883	3.05682	8.02883	4.07839	8.02883	5.20225			3706	0.94849	1.86785	2.85234	3.8403	4.86405	5.90758			8.02883	0.03342	8.02883	1.01852	9.02883	2.03369	8.02883	3.0584	8.02883	4.20822	8.027	5.21307			3706	0.94849	1.86645	2.82275	3.90758	4.85702	5.77903			4.63426	1.42641	-16.5845	-1.37442
8.04934	0.03173	8.04934	1.03493	8.04934	2.04865	8.04934	3.05347	8.04934	4.07532	8.04934	5.18269			3705	0.94876	1.86714	2.85034	3.8391	4.86354	5.9068			8.04934	0.03173	8.04934	1.02381	9.04934	2.0324	8.04934	3.05619	8.04934	4.19263	8.0475	5.21821			3705	0.94876	1.86724	2.82283	3.9068	4.85584	5.77844			4.77876	1.42961	-16.5122	-1.37053
8.06984	0.03003	8.06984	1.03493	8.06984	2.04036	8.06984	3.05332	8.06984	4.06555	8.06984	5.17457			3704	0.95018	1.86761	2.84937	3.83841	4.86467	5.90647			8.06984	0.03003	8.06984	1.01455	9.06984	2.03541	8.06984	3.05516	8.06984	4.18825	8.068	5.23169			3704	0.95018	1.86867	2.82389	3.90647	4.85598	5.7784			4.92325	1.43182	-16.44	-1.37467
8.09035	0.03458	8.09035	1.04182	8.09035	2.0424	8.09035	3.0456	8.09035	4.06994	8.09035	5.15127			3703	0.9519	1.869	2.84949	3.83812	4.86656	5.90613			8.09035	0.03458	8.09035	1.01257	9.09035	2.03326	8.09035	3.05075	8.09035	4.18967	8.0885	5.22535			3703	0.9519	1.86969	2.82545	3.90613	4.85675	5.77873			5.06775	1.43208	-16.3678	-1.37849
8.11085	0.03077	8.11085	1.04083	8.11085	2.03697	8.11085	3.04983	8.11085	4.06467	8.11085	5.13837			3702	0.95295	1.8705	2.85021	3.83784	4.8676	5.90514			8.11085	0.03077	8.11085	1.01389	9.11085	2.03476	8.11085	3.05001	8.11085	4.17472	8.109	5.22195			3702	0.95295	1.86961	2.82664	3.90514	4.85722	5.77892			5.21225	1.43177	-16.2955	-1.37611
8.13136	0.03321	8.13136	1.03821	8.13136	2.0405	8.13136	3.05857	8.13136	4.05995	8.13136	5.12297			3701	0.953	1.87136	2.85112	3.83735	4.86692	5.90354			8.13136	0.03321	8.13136	1.02447	9.13136	2.02961	8.13136	3.05399	8.13136	4.14715	8.1295	5.20392			3701	0.953	1.86883	2.8271	3.90354	4.85694	5.77866			5.35674	1.43003	-16.2233	-1.37348
8.15187	0.03194	8.15187	1.04395	8.15187	2.04159	8.15187	3.0542	8.15187	4.05665	8.15187	5.1211			3700	0.9524	1.87137	2.85198	3.83657	4.86497	5.9019			8.15187	0.03194	8.15187	1.01653	9.15187	2.03541	8.15187	3.05016	8.15187	4.13387	8.15	5.19491			3700	0.9524	1.86823	2.82706	3.9019	4.85608	5.77808			5.50124	1.43249	-16.1511	-1.37389
8.17237	0.03458	8.17237	1.04313	8.17237	2.04172	8.17237	3.05157	8.17237	4.06006	8.17237	5.09821			3699	0.95167	1.8709	2.85254	3.83551	4.86281	5.90081			8.17237	0.03458	8.17237	1.01521	9.17237	2.03927	8.17237	3.04796	8.17237	4.12241	8.1705	5.16982			3699	0.95167	1.86821	2.8266	3.90081	4.85506	5.77746			5.64574	1.43235	-16.0788	-1.37657
8.19288	0.03278	8.19288	1.04116	8.19288	2.03697	8.19288	3.04735	8.19288	4.05138	8.19288	5.08739			3698	0.95113	1.87058	2.8525	3.83413	4.86124	5.90027			8.19288	0.03278	8.19288	1.02116	9.19288	2.03004	8.19288	3.04487	8.19288	4.10669	8.191	5.15466			3698	0.95113	1.86835	2.82558	3.90027	4.8542	5.77691			5.79023	1.42927	-16.0066	-1.37652
8.21339	0.02898	8.21339	1.04854	8.21339	2.03534	8.21339	3.05463	8.21339	4.05314	8.21339	5.08635			3697	0.95078	1.87091	2.85186	3.83248	4.86031	5.89987			8.21339	0.02898	8.21339	1.01257	9.21339	2.03112	8.21339	3.04487	8.21339	4.09664	8.2115	5.13304			3697	0.95078	1.86797	2.824	3.89987	4.85353	5.77636			5.93473	1.43345	-15.9344	-1.37219
8.23389	0.03426	8.23389	1.0328	8.23389	2.04431	8.23389	3.04997	8.23389	4.05171	8.23389	5.08448			3696	0.95041	1.87191	2.8512	3.83087	4.85968	5.89926			8.23389	0.03426	8.23389	1.01587	9.23389	2.02661	8.23389	3.0481	8.23389	4.08427	8.232	5.11541			3696	0.95041	1.86678	2.82233	3.89926	4.85295	5.77572			6.07922	1.43667	-15.8621	-1.37106
8.2544	0.02866	8.2544	1.04198	8.2544	2.03574	8.2544	3.04953	8.2544	4.0516	8.2544	5.07179			3695	0.94978	1.873	2.85116	3.82975	4.85899	5.89851			8.2544	0.02866	8.2544	1.01786	9.2544	2.02725	8.2544	3.04634	8.2544	4.06765	8.2525	5.10073			3695	0.94978	1.86516	2.82112	3.89851	4.85233	5.77499			6.22372	1.43815	-15.7899	-1.37215
8.2749	0.02982	8.2749	1.04378	8.2749	2.03819	8.2749	3.0491	8.2749	4.05094	8.2749	5.067			3694	0.94898	1.87345	2.85181	3.82923	4.85828	5.89796			8.2749	0.02982	8.2749	1.01455	9.2749	2.02725	8.2749	3.04457	8.2749	4.06829	8.273	5.08457			3694	0.94898	1.86364	2.82039	3.89796	4.85158	5.77426			6.36822	1.43891	-15.7177	-1.36932
8.29541	0.02802	8.29541	1.04018	8.29541	2.04254	8.29541	3.04677	8.29541	4.04842	8.29541	5.06263			3693	0.94843	1.87305	2.85264	3.82907	4.85796	5.89794			8.29541	0.02802	8.29541	1.0172	9.29541	2.03412	8.29541	3.04398	8.29541	4.06172	8.2935	5.0757			3693	0.94843	1.86228	2.81939	3.89794	4.8507	5.77365			6.51271	1.43162	-15.6455	-1.36894
8.31592	0.03025	8.31592	1.04329	8.31592	2.03669	8.31592	3.05114	8.31592	4.04853	8.31592	5.05764			3692	0.94854	1.87232	2.8533	3.82893	4.85834	5.89849			8.31592	0.03025	8.31592	1.01786	9.31592	2.02961	8.31592	3.04016	8.31592	4.05566	8.314	5.06855			3692	0.94854	1.86069	2.8171	3.89849	4.84983	5.77329			6.65721	1.42621	-15.5732	-1.37314
8.33642	0.0276	8.33642	1.03985	8.33642	2.04186	8.33642	3.04837	8.33642	4.04952	8.33642	5.06159			3691	0.94919	1.87195	2.85372	3.82847	4.85921	5.89935			8.33642	0.0276	8.33642	1.01521	9.33642	2.02918	8.33642	3.04442	8.33642	4.05373	8.3345	5.06161			3691	0.94919	1.85848	2.81317	3.89935	4.84907	5.77311			6.80171	1.42712	-15.501	-1.37407
8.35693	0.02993	8.35693	1.04247	8.35693	2.03914	8.35693	3.04516	8.35693	4.04787	8.35693	5.06367			3690	0.94971	1.87236	2.85385	3.82749	4.85991	5.9			8.35693	0.02993	8.35693	1.01984	9.35693	2.03562	8.35693	3.04781	8.35693	4.05051	8.355	5.05714			3690	0.94971	1.85567	2.80826	3.9	4.84832	5.77294			6.9462	1.42865	-15.4288	-1.37578
8.37744	0.02802	8.37744	1.04542	8.37744	2.03697	8.37744	3.04618	8.37744	4.04447	8.37744	5.05514			3689	0.9495	1.87337	2.85362	3.82602	4.85998	5.90003			8.37744	0.02802	8.37744	1.01389	9.37744	2.03047	8.37744	3.04413	8.37744	4.05025	8.3755	5.051			3689	0.9495	1.85267	2.80378	3.90003	4.84735	5.77267			7.0907	1.42997	-15.3565	-1.38354
8.39794	0.03215	8.39794	1.03887	8.39794	2.03737	8.39794	3.04953	8.39794	4.0415	8.39794	5.05535			3688	0.94858	1.87446	2.85332	3.82438	4.85954	5.89965			8.39794	0.03215	8.39794	1.01389	9.39794	2.0309	8.39794	3.04075	8.39794	4.04278	8.396	5.04966			3688	0.94858	1.85008	2.80087	3.89965	4.84604	5.77239			7.2352	1.43147	-15.2843	-1.38501
8.41845	0.02802	8.41845	1.04034	8.41845	2.03928	8.41845	3.04545	8.41845	4.0426	8.41845	5.05223			3687	0.94763	1.87515	2.85354	3.82304	4.85906	5.89951			8.41845	0.02802	8.41845	1.01984	9.41845	2.03047	8.41845	3.0459	8.41845	4.04432	8.4165	5.04813			3687	0.94763	1.84836	2.79961	3.89951	4.84449	5.77228			7.37969	1.43521	-15.2121	-1.373
8.43895	0.02824	8.43895	1.03116	8.43895	2.04064	8.43895	3.04269	8.43895	4.04458	8.43895	5.04973			3686	0.94729	1.87522	2.85439	3.82233	4.85879	5.90004			8.43895	0.02824	8.43895	1.0172	9.43895	2.03455	8.43895	3.04178	8.43895	4.03595	8.437	5.04499			3686	0.94729	1.84766	2.79928	3.90004	4.843	5.77248			7.52419	1.43379	-15.1398	-1.36269
8.45946	0.02951	8.45946	1.03887	8.45946	2.03765	8.45946	3.05055	8.45946	4.037	8.45946	5.04931			3685	0.94763	1.87477	2.85515	3.82218	4.85856	5.90088			8.45946	0.02951	8.45946	1.01653	9.45946	2.03176	8.45946	3.05134	8.45946	4.0384	8.4575	5.04092			3685	0.94763	1.84788	2.79955	3.90088	4.84197	5.77282			7.66869	1.42872	-15.0676	-1.36501
8.47997	0.02929	8.47997	1.04182	8.47997	2.03792	8.47997	3.05041	8.47997	4.04051	8.47997	5.04786			3684	0.9482	1.87406	2.85518	3.82227	4.85817	5.90128			8.47997	0.02929	8.47997	1.01587	9.47997	2.03133	8.47997	3.0431	8.47997	4.03299	8.478	5.03985			3684	0.9482	1.84878	2.80048	3.90128	4.84166	5.77296			7.81318	1.43045	-14.9954	-1.3683
8.50047	0.02845	8.50047	1.03673	8.50047	2.03683	8.50047	3.04604	8.50047	4.03931	8.50047	5.05139			3683	0.94866	1.87334	2.85477	3.82232	4.85781	5.90097			8.50047	0.02845	8.50047	1.01323	9.50047	2.03326	8.50047	3.04163	8.50047	4.03595	8.4985	5.03892			3683	0.94866	1.85001	2.80192	3.90097	4.84216	5.77256			7.95768	1.43133	-14.9232	-1.36598
8.52098	0.02866	8.52098	1.03936	8.52098	2.04009	8.52098	3.04764	8.52098	4.03799	8.52098	5.04661			3682	0.94908	1.87267	2.85462	3.82202	4.85784	5.90035			8.52098	0.02866	8.52098	1.01653	9.52098	2.02811	8.52098	3.0434	8.52098	4.03415	8.519	5.03691			3682	0.94908	1.85117	2.80335	3.90035	4.84318	5.77156			8.10218	1.43074	-14.8509	-1.36954
8.54149	0.03194	8.54149	1.03493	8.54149	2.03466	8.54149	3.05143	8.54149	4.03854	8.54149	5.03704			3681	0.94953	1.87203	2.85488	3.82104	4.8582	5.89975			8.54149	0.03194	8.54149	1.01389	9.54149	2.02768	8.54149	3.0431	8.54149	4.03234	8.5395	5.03398			3681	0.94953	1.85176	2.80405	3.89975	4.84403	5.77026			8.24667	1.43331	-14.7787	-1.37682
8.56199	0.02951	8.56199	1.04247	8.56199	2.03751	8.56199	3.04837	8.56199	4.04095	8.56199	5.04224			3680	0.94985	1.87142	2.85497	3.81931	4.85824	5.899			8.56199	0.02951	8.56199	1.01587	9.56199	2.02854	8.56199	3.04148	8.56199	4.03157	8.56	5.03384			3680	0.94985	1.85142	2.80354	3.899	4.844	5.76903			8.39117	1.43585	-14.7065	-1.37484
8.5825	0.03173	8.5825	1.03624	8.5825	2.03398	8.5825	3.0456	8.5825	4.03722	8.5825	5.04161			3679	0.94979	1.87094	2.85446	3.81723	4.8575	5.89778			8.5825	0.03173	8.5825	1.01323	9.5825	2.03004	8.5825	3.04295	8.5825	4.03337	8.5805	5.03157			3679	0.94979	1.85013	2.80164	3.89778	4.84298	5.76815			8.53566	1.43987	-14.6342	-1.37117
8.603	0.0275	8.603	1.03739	8.603	2.03656	8.603	3.04793	8.603	4.03623	8.603	5.03933			3678	0.94933	1.87067	2.85363	3.81546	4.85618	5.89624			8.603	0.0275	8.603	1.02183	9.603	2.03584	8.603	3.04648	8.603	4.02719	8.601	5.03284			3678	0.94933	1.84822	2.7988	3.89624	4.84139	5.76776			8.68016	1.44157	-14.562	-1.37031
8.62351	0.02834	8.62351	1.03608	8.62351	2.03737	8.62351	3.04502	8.62351	4.03832	8.62351	5.0439			3677	0.94868	1.87063	2.85292	3.81457	4.85494	5.89486			8.62351	0.02834	8.62351	1.01852	9.62351	2.02897	8.62351	3.04442	8.62351	4.02899	8.6215	5.03151			3677	0.94868	1.84614	2.79578	3.89486	4.83999	5.76794			8.82466	1.43886	-14.4898	-1.36016
8.64402	0.02982	8.64402	1.04116	8.64402	2.04159	8.64402	3.04691	8.64402	4.03349	8.64402	5.04245			3676	0.94813	1.87083	2.85232	3.8148	4.85422	5.89404			8.64402	0.02982	8.64402	1.01852	9.64402	2.03519	8.64402	3.04266	8.64402	4.03015	8.642	5.02877			3676	0.94813	1.84411	2.79324	3.89404	4.83944	5.76859			8.96915	1.43437	-14.4175	-1.35224
8.66452	0.03099	8.66452	1.04231	8.66452	2.03765	8.66452	3.04443	8.66452	4.03854	8.66452	5.03641			3675	0.9479	1.87126	2.85171	3.81589	4.8539	5.89384			8.66452	0.03099	8.66452	1.01587	9.66452	2.03176	8.66452	3.04266	8.66452	4.02938	8.6625	5.03044			3675	0.9479	1.8422	2.79141	3.89384	4.83969	5.76937			9.11365	1.4326	-14.3453	-1.36485
8.68503	0.03342	8.68503	1.03706	8.68503	2.042	8.68503	3.04429	8.68503	4.03546	8.68503	5.04141			3674	0.94813	1.87181	2.8514	3.81723	4.85347	5.89414			8.68503	0.03342	8.68503	1.01587	9.68503	2.03047	8.68503	3.03781	8.68503	4.03105	8.683	5.02837			3674	0.94813	1.84044	2.79034	3.89414	4.83986	5.76985			9.25815	1.43802	-14.2731	-1.37854
8.70554	0.03025	8.70554	1.03591	8.70554	2.03357	8.70554	3.04181	8.70554	4.037	8.70554	5.03912			3673	0.94877	1.8723	2.85161	3.81827	4.85288	5.89468			8.70554	0.03025	8.70554	1.01521	9.70554	2.02382	8.70554	3.04796	8.70554	4.02564	8.7035	5.02864			3673	0.94877	1.83863	2.78952	3.89468	4.83913	5.76987			9.40264	1.43989	-14.2008	-1.37604
8.72604	0.03173	8.72604	1.03723	8.72604	2.03466	8.72604	3.03963	8.72604	4.037	8.72604	5.03371			3672	0.94957	1.87286	2.85151	3.81854	4.85259	5.89489			8.72604	0.03173	8.72604	1.01653	9.72604	2.02897	8.72604	3.0431	8.72604	4.0277	8.724	5.02824			3672	0.94957	1.83615	2.78806	3.89489	4.83757	5.76944			9.54714	1.43543	-14.1286	-1.37104
8.74655	0.03141	8.74655	1.03969	8.74655	2.03466	8.74655	3.04079	8.74655	4.03777	8.74655	5.03537			3671	0.95018	1.87384	2.85039	3.8175	4.85288	5.89424			8.74655	0.03141	8.74655	1.01653	9.74655	2.02446	8.74655	3.0481	8.74655	4.02744	8.7445	5.02577			3671	0.95018	1.8328	2.78586	3.89424	4.83587	5.76843			9.69164	1.43118	-14.0564	-1.36526
8.76705	0.03025	8.76705	1.03969	8.76705	2.03615	8.76705	3.03904	8.76705	4.03601	8.76705	5.04078			3670	0.95066	1.87529	2.84976	3.81553	4.85401	5.89343			8.76705	0.03025	8.76705	1.0205	9.76705	2.01974	8.76705	3.04163	8.76705	4.02667	8.765	5.0271			3670	0.95066	1.82966	2.7841	3.89343	4.83483	5.76692			9.83613	1.42675	-13.9842	-1.35382
8.78756	0.0313	8.78756	1.03772	8.78756	2.03438	8.78756	3.04138	8.78756	4.03975	8.78756	5.03433			3669	0.95133	1.87661	2.85127	3.81388	4.85597	5.89371			8.78756	0.0313	8.78756	1.01786	9.78756	2.03047	8.78756	3.04619	8.78756	4.02216	8.7855	5.0259			3669	0.95133	1.82884	2.78471	3.89371	4.83514	5.76572			9.98063	1.42974	-13.9119	-1.35785
8.80807	0.03204	8.80807	1.03887	8.80807	2.03438	8.80807	3.03904	8.80807	4.03964	8.80807	5.03704			3668	0.95187	1.87689	2.85388	3.81306	4.85771	5.89486			8.80807	0.03204	8.80807	1.02381	9.80807	2.02897	8.80807	3.03854	8.80807	4.02332	8.806	5.0273			3668	0.95187	1.83118	2.78841	3.89486	4.83634	5.76563			10.1251	1.43852	-13.8397	-1.38071
8.82857	0.03225	8.82857	1.03952	8.82857	2.04009	8.82857	3.0405	8.82857	4.04029	8.82857	5.03246			3667	0.95168	1.87585	2.85535	3.81261	4.85829	5.89571			8.82857	0.03225	8.82857	1.01257	9.82857	2.02897	8.82857	3.04693	8.82857	4.02216	8.8265	5.02757			3667	0.95168	1.83496	2.79336	3.89571	4.83716	5.76663			10.2696	1.44033	-13.7675	-1.38511
8.84908	0.03384	8.84908	1.03788	8.84908	2.03873	8.84908	3.03424	8.84908	4.03975	8.84908	5.03225			3666	0.95062	1.87426	2.85458	3.81214	4.85798	5.89558			8.84908	0.03384	8.84908	1.00992	9.84908	2.02446	8.84908	3.04119	8.84908	4.02435	8.847	5.02757			3666	0.95062	1.83784	2.79709	3.89558	4.83734	5.76808			10.4141	1.43682	-13.6952	-1.36059
8.86958	0.0312	8.86958	1.04182	8.86958	2.03602	8.86958	3.03832	8.86958	4.04117	8.86958	5.03371			3665	0.94905	1.87313	2.85249	3.81163	4.85744	5.89468			8.86958	0.0312	8.86958	1.01786	9.86958	2.02403	8.86958	3.0381	8.86958	4.02551	8.8675	5.02496			3665	0.94905	1.83899	2.79877	3.89468	4.83751	5.76921			10.5586	1.43659	-13.623	-1.34368
8.89009	0.03395	8.89009	1.0446	8.89009	2.03561	8.89009	3.03977	8.89009	4.04172	8.89009	5.03579			3664	0.94754	1.87286	2.8511	3.8115	4.85723	5.89384			8.89009	0.03395	8.89009	1.00992	9.89009	2.0221	8.89009	3.03839	8.89009	4.02616	8.888	5.02884			3664	0.94754	1.83928	2.79924	3.89384	4.83825	5.76957			10.7031	1.43917	-13.5508	-1.35393
8.9106	0.03818	8.9106	1.04624	8.9106	2.03778	8.9106	3.03569	8.9106	4.04238	8.9106	5.03516			3663	0.94637	1.87297	2.85114	3.81179	4.85721	5.8934			8.9106	0.03818	8.9106	1.01786	9.9106	2.02511	8.9106	3.03972	8.9106	4.02294	8.9085	5.02557			3663	0.94637	1.84016	2.79991	3.8934	4.83934	5.76922			10.8476	1.43923	-13.4785	-1.37343
8.9311	0.03543	8.9311	1.03591	8.9311	2.03547	8.9311	3.03788	8.9311	4.04348	8.9311	5.03163			3662	0.94525	1.87256	2.85161	3.81182	4.8566	5.89287			8.9311	0.03543	8.9311	1.0172	9.9311	2.03219	8.9311	3.04045	8.9311	4.02938	8.929	5.02677			3662	0.94525	1.8421	2.80119	3.89287	4.83978	5.76848			10.9921	1.43889	-13.4063	-1.38095
8.95161	0.03458	8.95161	1.04264	8.95161	2.03602	8.95161	3.03482	8.95161	4.04194	8.95161	5.03184			3661	0.94403	1.87143	2.85162	3.81121	4.85525	5.89191			8.95161	0.03458	8.95161	1.01918	9.95161	2.02425	8.95161	3.03678	8.95161	4.02358	8.9495	5.02657			3661	0.94403	1.84432	2.80236	3.89191	4.83909	5.76775			11.1366	1.43762	-13.3341	-1.37109
8.97212	0.04272	8.97212	1.03985	8.97212	2.03303	8.97212	3.03307	8.97212	4.03832	8.97212	5.03662			3660	0.94301	1.87016	2.85135	3.81024	4.85381	5.89067			8.97212	0.04272	8.97212	1.01455	9.97212	2.02618	8.97212	3.03957	8.97212	4.02783	8.97	5.02376			3660	0.94301	1.84589	2.80273	3.89067	4.83783	5.76728			11.2811	1.43724	-13.2618	-1.35867
8.99262	0.04251	8.99262	1.03919	8.99262	2.03561	8.99262	3.03453	8.99262	4.04183	8.99262	5.03683			3659	0.94244	1.86925	2.85122	3.80916	4.85267	5.88935			8.99262	0.04251	8.99262	1.01389	9.99262	2.02575	8.99262	3.04163	8.99262	4.02783	8.9905	5.02463			3659	0.94244	1.84631	2.80222	3.88935	4.83678	5.76694			11.4256	1.44084	-13.1896	-1.3612
9.01313	0.04156	9.01313	1.04051	9.01313	2.03846	9.01313	3.03482	9.01313	4.03887	9.01313	5.03912			3658	0.94215	1.86874	2.85112	3.80797	4.85164	5.88801			9.01313	0.04156	9.01313	1.0119	10.0131	2.02575	9.01313	3.04016	9.01313	4.02706	9.011	5.02563			3658	0.94215	1.84542	2.80117	3.88801	4.8362	5.76648			11.5701	1.43739	-13.1174	-1.36957
9.03363	0.04378	9.03363	1.03936	9.03363	2.03506	9.03363	3.03555	9.03363	4.03568	9.03363	5.04598			3657	0.94169	1.86833	2.85051	3.80684	4.85049	5.88678			9.03363	0.04378	9.03363	1.01257	10.0336	2.02811	9.03363	3.03501	9.03363	4.02964	9.0315	5.02597			3657	0.94169	1.84353	2.79995	3.88678	4.83594	5.76576			11.7146	1.43264	-13.0452	-1.36662
9.05414	0.04748	9.05414	1.041	9.05414	2.03479	9.05414	3.03074	9.05414	4.04326	9.05414	5.03662			3656	0.94084	1.86791	2.84915	3.80607	4.84939	5.88597			9.05414	0.04748	9.05414	1.01455	10.0541	2.02597	9.05414	3.03604	9.05414	4.03208	9.052	5.02396			3656	0.94084	1.84138	2.79878	3.88597	4.83576	5.76493			11.8591	1.43667	-12.9729	-1.3585
9.07465	0.05118	9.07465	1.04772	9.07465	2.03438	9.07465	3.03132	9.07465	4.03777	9.07465	5.04266			3655	0.93985	1.86761	2.84757	3.80584	4.84885	5.8858			9.07465	0.05118	9.07465	1.0119	10.0747	2.02983	9.07465	3.03839	9.07465	4.02693	9.0725	5.0261			3655	0.93985	1.83983	2.79774	3.8858	4.83563	5.76429			12.0036	1.44196	-12.9007	-1.35645
9.09515	0.05658	9.09515	1.0492	9.09515	2.03167	9.09515	3.0373	9.09515	4.03338	9.09515	5.03912			3654	0.93907	1.86758	2.84648	3.80575	4.8491	5.88619			9.09515	0.05658	9.09515	1.01257	10.0952	2.02446	9.09515	3.03501	9.09515	4.03144	9.093	5.02643			3654	0.93907	1.83922	2.79664	3.88619	4.83552	5.76407			12.1481	1.44604	-12.8285	-1.35834
9.11566	0.05605	9.11566	1.04493	9.11566	2.03561	9.11566	3.03715	9.11566	4.0336	9.11566	5.04848			3653	0.93848	1.86777	2.84587	3.80513	4.84975	5.88659			9.11566	0.05605	9.11566	1.01852	10.1157	2.02639	9.11566	3.03486	9.11566	4.02783	9.1135	5.02436			3653	0.93848	1.8391	2.79513	3.88659	4.8354	5.76427			12.2926	1.44567	-12.7562	-1.35963
9.13617	0.0625	9.13617	1.05526	9.13617	2.03112	9.13617	3.03569	9.13617	4.0348	9.13617	5.05327			3652	0.93785	1.86798	2.84502	3.80363	4.84995	5.88638			9.13617	0.0625	9.13617	1.01257	10.1362	2.02511	9.13617	3.03854	9.13617	4.03672	9.134	5.02984			3652	0.93785	1.8386	2.79294	3.88638	4.83518	5.76469			12.4371	1.44746	-12.684	-1.35922
9.15667	0.06356	9.15667	1.04936	9.15667	2.0318	9.15667	3.03395	9.15667	4.03074	9.15667	5.03662			3651	0.93718	1.86808	2.84368	3.80184	4.84906	5.8854			9.15667	0.06356	9.15667	1.01521	10.1567	2.02704	9.15667	3.0356	9.15667	4.03118	9.1545	5.02784			3651	0.93718	1.83718	2.79002	3.8854	4.83484	5.76506			12.5816	1.45206	-12.6118	-1.35763
9.17718	0.0717	9.17718	1.05313	9.17718	2.03411	9.17718	3.03045	9.17718	4.03568	9.17718	5.04266			3650	0.93688	1.86821	2.84249	3.80101	4.84737	5.88414			9.17718	0.0717	9.17718	1.01455	10.1772	2.02339	9.17718	3.03442	9.17718	4.03415	9.175	5.03004			3650	0.93688	1.83499	2.78665	3.88414	4.83471	5.76524			12.7261	1.44731	-12.5395	-1.35518
9.19768	0.07424	9.19768	1.05034	9.19768	2.03574	9.19768	3.03307	9.19768	4.02855	9.19768	5.0464			3649	0.93721	1.8686	2.84213	3.8018	4.84595	5.88322			9.19768	0.07424	9.19768	1.01455	10.1977	2.02318	9.19768	3.03413	9.19768	4.0384	9.1955	5.03378			3649	0.93721	1.83281	2.78375	3.88322	4.83509	5.76527			12.8706	1.44454	-12.4673	-1.35388
9.21819	0.07371	9.21819	1.05264	9.21819	2.0371	9.21819	3.03657	9.21819	4.02899	9.21819	5.04765			3648	0.93793	1.86913	2.84276	3.80369	4.84586	5.88294			9.21819	0.07371	9.21819	1.0119	10.2182	2.02618	9.21819	3.03501	9.21819	4.03814	9.216	5.03544			3648	0.93793	1.83156	2.78259	3.88294	4.83574	5.76532			13.0151	1.44378	-12.3951	-1.358
9.2387	0.07984	9.2387	1.05477	9.2387	2.03085	9.2387	3.03293	9.2387	4.03272	9.2387	5.04203			3647	0.93861	1.86938	2.84397	3.8059	4.84745	5.88317			9.2387	0.07984	9.2387	1.01389	10.2387	2.02747	9.2387	3.03222	9.2387	4.03698	9.2365	5.03811			3647	0.93861	1.83154	2.78365	3.88317	4.83634	5.76559			13.1596	1.44009	-12.3229	-1.36302
9.2592	0.07202	9.2592	1.06379	9.2592	2.03425	9.2592	3.02753	9.2592	4.0336	9.2592	5.05223			3646	0.939	1.86907	2.84506	3.80775	4.84995	5.88346			9.2592	0.07202	9.2592	1.01455	10.2592	2.02854	9.2592	3.02736	9.2592	4.03956	9.257	5.03685			3646	0.939	1.83222	2.78605	3.88346	4.83665	5.76596			13.304	1.44396	-12.2506	-1.36599
9.27971	0.06747	9.27971	1.06855	9.27971	2.03629	9.27971	3.0338	9.27971	4.02855	9.27971	5.04578			3645	0.93908	1.86822	2.84558	3.80876	4.85189	5.88339			9.27971	0.06747	9.27971	1.02381	10.2797	2.02618	9.27971	3.02824	9.27971	4.04136	9.2775	5.04032			3645	0.93908	1.83293	2.78876	3.88339	4.83653	5.76615			13.4485	1.44803	-12.1784	-1.37627
9.30022	0.06462	9.30022	1.07215	9.30022	2.0352	9.30022	3.02753	9.30022	4.03151	9.30022	5.03933			3644	0.93885	1.86727	2.84577	3.80902	4.85267	5.88316			9.30022	0.06462	9.30022	1.01058	10.3002	2.02768	9.30022	3.0306	9.30022	4.03904	9.298	5.04225			3644	0.93885	1.83346	2.79157	3.88316	4.83625	5.76632			13.593	1.45009	-12.1062	-1.38053
9.32072	0.06081	9.32072	1.07297	9.32072	2.0337	9.32072	3.03453	9.32072	4.03448	9.32072	5.03829			3643	0.93804	1.8667	2.84585	3.80872	4.85287	5.88324			9.32072	0.06081	9.32072	1.01587	10.3207	2.01867	9.32072	3.03722	9.32072	4.03698	9.3185	5.04085			3643	0.93804	1.83426	2.7948	3.88324	4.8364	5.76697			13.7375	1.45155	-12.0339	-1.35868
9.34123	0.0589	9.34123	1.07461	9.34123	2.0337	9.34123	3.03176	9.34123	4.02888	9.34123	5.03516			3642	0.93623	1.8665	2.84541	3.8077	4.85305	5.88354			9.34123	0.0589	9.34123	1.01653	10.3412	2.02124	9.34123	3.0328	9.34123	4.03453	9.339	5.04386			3642	0.93623	1.83597	2.79856	3.88354	4.837	5.76792			13.882	1.45124	-11.9617	-1.34309
9.36173	0.04992	9.36173	1.06674	9.36173	2.03588	9.36173	3.03191	9.36173	4.0291	9.36173	5.04016			3641	0.93363	1.86617	2.84418	3.80609	4.85322	5.88355			9.36173	0.04992	9.36173	1.01984	10.3617	2.02339	9.36173	3.03089	9.36173	4.03363	9.3595	5.04265			3641	0.93363	1.83878	2.80252	3.88355	4.83747	5.76846			14.0265	1.45541	-11.8895	-1.35895
9.38224	0.04674	9.38224	1.07379	9.38224	2.03534	9.38224	3.02885	9.38224	4.02822	9.38224	5.03745			3640	0.93112	1.86538	2.84263	3.8047	4.85311	5.88304			9.38224	0.04674	9.38224	1.01653	10.3822	2.02403	9.38224	3.03222	9.38224	4.03208	9.38	5.03838			3640	0.93112	1.84227	2.80609	3.88304	4.83744	5.76827			14.171	1.45725	-11.8172	-1.36613
9.40275	0.0404	9.40275	1.07232	9.40275	2.03207	9.40275	3.03205	9.40275	4.02492	9.40275	5.03059			3639	0.92937	1.86414	2.84141	3.80425	4.85255	5.88219			9.40275	0.0404	9.40275	1.01323	10.4027	2.02661	9.40275	3.03016	9.40275	4.0335	9.4005	5.03451			3639	0.92937	1.84565	2.8087	3.88219	4.83708	5.76765			14.3155	1.45834	-11.745	-1.3523
9.42325	0.04621	9.42325	1.07084	9.42325	2.03466	9.42325	3.02826	9.42325	4.02635	9.42325	5.03412			3638	0.92829	1.86275	2.84075	3.8048	4.85159	5.88138			9.42325	0.04621	9.42325	1.01455	10.4232	2.02597	9.42325	3.03575	9.42325	4.02835	9.421	5.03484			3638	0.92829	1.8481	2.80998	3.88138	4.83682	5.76705			14.46	1.46089	-11.6728	-1.35524
9.44376	0.03596	9.44376	1.06035	9.44376	2.02949	9.44376	3.03045	9.44376	4.02646	9.44376	5.03329			3637	0.92737	1.86158	2.84044	3.80587	4.85043	5.88089			9.44376	0.03596	9.44376	1.00992	10.4438	2.02597	9.44376	3.03163	9.44376	4.0268	9.4415	5.03251			3637	0.92737	1.8492	2.80993	3.88089	4.83687	5.76664			14.6045	1.45754	-11.6005	-1.3663
9.46427	0.03923	9.46427	1.06379	9.46427	2.03574	9.46427	3.03584	9.46427	4.03008	9.46427	5.02851			3636	0.92618	1.8608	2.84008	3.8068	4.84923	5.88071			9.46427	0.03923	9.46427	1.01389	10.4643	2.02811	9.46427	3.03089	9.46427	4.02345	9.462	5.03017			3636	0.92618	1.84899	2.80908	3.88071	4.83713	5.76638			14.749	1.45778	-11.5283	-1.35631
9.48477	0.03437	9.48477	1.06281	9.48477	2.03574	9.48477	3.02797	9.48477	4.02437	9.48477	5.02996			3635	0.92462	1.86028	2.83917	3.80712	4.84809	5.88044			9.48477	0.03437	9.48477	1.01257	10.4848	2.02682	9.48477	3.03016	9.48477	4.02551	9.4825	5.03097			3635	0.92462	1.84791	2.80823	3.88044	4.8373	5.76619			14.8935	1.46324	-11.4561	-1.3466
9.50528	0.03479	9.50528	1.05772	9.50528	2.03316	9.50528	3.03045	9.50528	4.02723	9.50528	5.03038			3634	0.92293	1.85967	2.83752	3.80675	4.84707	5.87961			9.50528	0.03479	9.50528	1.01455	10.5053	2.01717	9.50528	3.0328	9.50528	4.02577	9.503	5.03071			3634	0.92293	1.84654	2.80792	3.87961	4.83715	5.76612			15.038	1.46787	-11.3839	-1.35381
9.52578	0.03511	9.52578	1.05559	9.52578	2.03724	9.52578	3.03016	9.52578	4.02602	9.52578	5.03079			3633	0.92148	1.85873	2.83556	3.80594	4.84624	5.87821			9.52578	0.03511	9.52578	1.01653	10.5258	2.01738	9.52578	3.02971	9.52578	4.02294	9.5235	5.02343			3633	0.92148	1.84536	2.80808	3.87821	4.83665	5.76622			15.1825	1.47496	-11.3116	-1.35787
9.54629	0.03596	9.54629	1.05444	9.54629	2.03099	9.54629	3.02826	9.54629	4.02833	9.54629	5.03267			3632	0.9206	1.8575	2.83394	3.80507	4.84564	5.8767			9.54629	0.03596	9.54629	1.01653	10.5463	2.02682	9.54629	3.0328	9.54629	4.02023	9.544	5.02557			3632	0.9206	1.84462	2.80824	3.8767	4.83589	5.76647			15.327	1.48269	-11.2394	-1.35693
9.5668	0.03204	9.5668	1.04887	9.5668	2.03561	9.5668	3.02972	9.5668	4.02448	9.5668	5.02996			3631	0.92042	1.85642	2.8328	3.8044	4.84519	5.87548			9.5668	0.03204	9.5668	1.01058	10.5668	2.02146	9.5668	3.02957	9.5668	4.02203	9.5645	5.0269			3631	0.92042	1.8442	2.80793	3.87548	4.83505	5.76683			15.4715	1.4871	-11.1672	-1.36232
9.5873	0.02919	9.5873	1.05002	9.5873	2.03262	9.5873	3.02885	9.5873	4.02602	9.5873	5.03204			3630	0.9208	1.85599	2.83172	3.80399	4.84491	5.87462			9.5873	0.02919	9.5873	1.02249	10.5873	2.02275	9.5873	3.0306	9.5873	4.0201	9.585	5.0243			3630	0.9208	1.84367	2.80692	3.87462	4.8343	5.76727			15.616	1.48766	-11.0949	-1.36015
9.60781	0.03247	9.60781	1.03837	9.60781	2.03411	9.60781	3.02928	9.60781	4.02712	9.60781	5.03079			3629	0.92141	1.85652	2.83047	3.80378	4.84504	5.87414			9.60781	0.03247	9.60781	1.01389	10.6078	2.02532	9.60781	3.03722	9.60781	4.02487	9.6055	5.02663			3629	0.92141	1.84283	2.80531	3.87414	4.83382	5.76774			15.7605	1.4851	-11.0227	-1.3456
9.62831	0.03025	9.62831	1.04624	9.62831	2.03031	9.62831	3.03263	9.62831	4.02174	9.62831	5.02996			3628	0.92189	1.85781	2.82948	3.80381	4.84604	5.8743			9.62831	0.03025	9.62831	1.01257	10.6283	2.02103	9.62831	3.03074	9.62831	4.01739	9.626	5.02356			3628	0.92189	1.84225	2.80375	3.8743	4.83366	5.76815			15.905	1.48047	-10.9505	-1.34294
9.64882	0.03151	9.64882	1.04329	9.64882	2.03602	9.64882	3.02768	9.64882	4.02624	9.64882	5.02871			3627	0.92198	1.85915	2.82944	3.80414	4.84812	5.87522			9.64882	0.03151	9.64882	1.01653	10.6488	2.02747	9.64882	3.02898	9.64882	4.02435	9.6465	5.02143			3627	0.92198	1.84283	2.80311	3.87522	4.83377	5.76848			16.0495	1.47918	-10.8782	-1.35135
9.66933	0.0276	9.66933	1.04788	9.66933	2.03398	9.66933	3.02855	9.66933	4.02492	9.66933	5.031			3626	0.92164	1.85982	2.83037	3.80471	4.85082	5.8764			9.66933	0.0276	9.66933	1.01984	10.6693	2.02489	9.66933	3.02721	9.66933	4.01881	9.667	5.01942			3626	0.92164	1.84458	2.80333	3.8764	4.83411	5.76878			16.194	1.4819	-10.806	-1.34319
9.68983	0.02887	9.68983	1.04821	9.68983	2.03588	9.68983	3.0287	9.68983	4.02525	9.68983	5.02601			3625	0.92085	1.8596	2.83135	3.80496	4.85292	5.87682			9.68983	0.02887	9.68983	1.01257	10.6898	2.02661	9.68983	3.03339	9.68983	4.02229	9.6875	5.02163			3625	0.92085	1.84644	2.80382	3.87682	4.83459	5.76885			16.3385	1.48259	-10.7338	-1.32503
9.71034	0.02993	9.71034	1.04985	9.71034	2.0337	9.71034	3.0287	9.71034	4.02756	9.71034	5.02726			3624	0.91962	1.85872	2.83193	3.80434	4.85331	5.87603			9.71034	0.02993	9.71034	1.01124	10.7103	2.02253	9.71034	3.02986	9.71034	4.02152	9.708	5.02236			3624	0.91962	1.84738	2.80462	3.87603	4.83483	5.76829			16.483	1.48196	-10.6615	-1.32452
9.73085	0.02792	9.73085	1.04723	9.73085	2.0386	9.73085	3.02957	9.73085	4.0258	9.73085	5.02892			3623	0.91818	1.85745	2.83255	3.80343	4.8524	5.87507			9.73085	0.02792	9.73085	1.01323	10.7309	2.01888	9.73085	3.03854	9.73085	4.01752	9.7285	5.02069			3623	0.91818	1.84741	2.80623	3.87507	4.8347	5.76725			16.6275	1.48076	-10.5893	-1.33997
9.75135	0.02739	9.75135	1.04608	9.75135	2.03343	9.75135	3.02914	9.75135	4.02866	9.75135	5.03038			3622	0.91658	1.85589	2.83275	3.80314	4.85148	5.87511			9.75135	0.02739	9.75135	1.01124	10.7514	2.02639	9.75135	3.03177	9.75135	4.01752	9.749	5.02376			3622	0.91658	1.84749	2.80856	3.87511	4.83471	5.76645			16.772	1.48113	-10.5171	-1.35097
9.77186	0.02887	9.77186	1.03887	9.77186	2.04091	9.77186	3.0303	9.77186	4.0269	9.77186	5.02538			3621	0.9146	1.85398	2.83155	3.80315	4.85101	5.8756			9.77186	0.02887	9.77186	1.0119	10.7719	2.0294	9.77186	3.02854	9.77186	4.02036	9.7695	5.02209			3621	0.9146	1.84812	2.81035	3.8756	4.83507	5.76614			16.9165	1.4789	-10.4449	-1.34491
9.79236	0.02792	9.79236	1.04198	9.79236	2.03574	9.79236	3.03322	9.79236	4.02525	9.79236	5.0231			3620	0.91231	1.85194	2.82921	3.80262	4.85067	5.87523			9.79236	0.02792	9.79236	1.01587	10.7924	2.02897	9.79236	3.02942	9.79236	4.01739	9.79	5.01909			3620	0.91231	1.84869	2.81055	3.87523	4.83537	5.76594			17.061	1.47273	-10.3726	-1.33397
9.81287	0.02802	9.81287	1.04329	9.81287	2.04308	9.81287	3.02943	9.81287	4.02415	9.81287	5.02643			3619	0.91007	1.85033	2.82692	3.80144	4.85022	5.87363			9.81287	0.02802	9.81287	1.01455	10.8129	2.02532	9.81287	3.02824	9.81287	4.02023	9.8105	5.02023			3619	0.91007	1.84847	2.80933	3.87363	4.83525	5.76548			17.2055	1.47319	-10.3004	-1.34313
9.83338	0.02834	9.83338	1.04165	9.83338	2.03996	9.83338	3.02637	9.83338	4.02481	9.83338	5.03038			3618	0.90817	1.84946	2.82552	3.80009	4.84961	5.87138			9.83338	0.02834	9.83338	1.01653	10.8334	2.02597	9.83338	3.0328	9.83338	4.01791	9.831	5.02156			3618	0.90817	1.84737	2.80771	3.87138	4.83456	5.76475			17.35	1.46784	-10.2282	-1.35877
9.85388	0.02644	9.85388	1.03952	9.85388	2.03996	9.85388	3.0287	9.85388	4.02328	9.85388	5.02809			3617	0.90666	1.84916	2.82498	3.79911	4.84889	5.86936			9.85388	0.02644	9.85388	1.01323	10.8539	2.0206	9.85388	3.03266	9.85388	4.01714	9.8515	5.02036			3617	0.90666	1.84575	2.80646	3.86936	4.83335	5.76405			17.4944	1.45871	-10.1559	-1.35531
9.87439	0.02612	9.87439	1.04346	9.87439	2.03737	9.87439	3.02885	9.87439	4.028	9.87439	5.02518			3616	0.90564	1.849	2.8246	3.79866	4.84813	5.8682			9.87439	0.02612	9.87439	1.01455	10.8744	2.02232	9.87439	3.02971	9.87439	4.01907	9.872	5.01849			3616	0.90564	1.84388	2.80555	3.8682	4.83195	5.76376			17.6389	1.46096	-10.0837	-1.35192
9.8949	0.02993	9.8949	1.04083	9.8949	2.03737	9.8949	3.02899	9.8949	4.02064	9.8949	5.0283			3615	0.90521	1.84869	2.82387	3.79857	4.8474	5.86811			9.8949	0.02993	9.8949	1.00926	10.8949	2.0221	9.8949	3.02883	9.8949	4.01739	9.8925	5.01882			3615	0.90521	1.84203	2.80468	3.86811	4.83081	5.76404			17.7834	1.45824	-10.0115	-1.35532
9.9154	0.02559	9.9154	1.03624	9.9154	2.03901	9.9154	3.03074	9.9154	4.02481	9.9154	5.02164			3614	0.90542	1.84834	2.82315	3.79869	4.84695	5.869			9.9154	0.02559	9.9154	1.01852	10.9154	2.02725	9.9154	3.02707	9.9154	4.01598	9.913	5.02049			3614	0.90542	1.84066	2.80391	3.869	4.83033	5.76489			17.9279	1.45746	-9.93924	-1.34544
9.93591	0.02919	9.93591	1.03919	9.93591	2.04403	9.93591	3.02695	9.93591	4.02514	9.93591	5.02206			3613	0.9059	1.84827	2.82315	3.79901	4.84697	5.87054			9.93591	0.02919	9.93591	1.01124	10.9359	2.02039	9.93591	3.02868	9.93591	4.01624	9.9335	5.01789			3613	0.9059	1.84026	2.80364	3.87054	4.83062	5.76613			18.0724	1.463	-9.86701	-1.33841
9.95641	0.0239	9.95641	1.03755	9.95641	2.04363	9.95641	3.02855	9.95641	4.02306	9.95641	5.02788			3612	0.90581	1.84844	2.82383	3.79922	4.84724	5.87194			9.95641	0.0239	9.95641	1.01455	10.9564	2.01867	9.95641	3.03354	9.95641	4.01495	9.954	5.01802			3612	0.90581	1.84085	2.80415	3.87194	4.83115	5.76729			18.2169	1.45502	-9.79478	-1.33979
9.97692	0.02348	9.97692	1.03723	9.97692	2.04295	9.97692	3.02579	9.97692	4.02547	9.97692	5.02434			3611	0.90464	1.84843	2.82438	3.79885	4.84731	5.87238			9.97692	0.02348	9.97692	1.01786	10.9769	2.02361	9.97692	3.03133	9.97692	4.01727	9.9745	5.01842			3611	0.90464	1.84163	2.80509	3.87238	4.83109	5.76777			18.3614	1.44781	-9.72255	-1.32953
9.99743	0.02475	9.99743	1.03854	9.99743	2.03588	9.99743	3.02244	9.99743	4.02448	9.99743	5.02538			3610	0.9028	1.84795	2.82418	3.79787	4.84716	5.87161			9.99743	0.02475	9.99743	1.00926	10.9974	2.02189	9.99743	3.02927	9.99743	4.01984	9.995	5.01889			3610	0.9028	1.84173	2.80561	3.87161	4.83019	5.76734			18.5059	1.45008	-9.65032	-1.33298
10.0179	0.02538	10.0179	1.03952	10.0179	2.03765	10.0179	3.02652	10.0179	4.02361	10.0179	5.02414			3609	0.90121	1.84722	2.82335	3.7968	4.84708	5.87011			10.0179	0.02538	10.0179	1.01852	11.0179	2.02296	10.0179	3.03192	10.0179	4.01739	10.0155	5.01776			3609	0.90121	1.84098	2.80521	3.87011	4.82898	5.76625			18.6504	1.44915	-9.57809	-1.3575
10.0384	0.02676	10.0384	1.03493	10.0384	2.03642	10.0384	3.02433	10.0384	4.02536	10.0384	5.03017			3608	0.90052	1.84655	2.82249	3.7962	4.84722	5.86868			10.0384	0.02676	10.0384	1.01786	11.0384	2.03026	10.0384	3.02898	10.0384	4.01765	10.036	5.01922			3608	0.90052	1.84005	2.80424	3.86868	4.82831	5.76503			18.7949	1.44352	-9.50586	-1.3575
10.0589	0.02824	10.0589	1.03542	10.0589	2.03928	10.0589	3.02477	10.0589	4.02339	10.0589	5.02476			3607	0.90068	1.84591	2.82199	3.79623	4.84737	5.86799			10.0589	0.02824	10.0589	1.01058	11.0589	2.02768	10.0589	3.03442	10.0589	4.0152	10.0565	5.01916			3607	0.90068	1.83993	2.80372	3.86799	4.82868	5.76416			18.9394	1.43891	-9.43363	-1.33963
10.0794	0.02475	10.0794	1.03985	10.0794	2.0371	10.0794	3.03059	10.0794	4.02481	10.0794	5.02726			3606	0.901	1.845	2.82161	3.79648	4.84704	5.86811			10.0794	0.02475	10.0794	1.01389	11.0794	2.02682	10.0794	3.03074	10.0794	4.0143	10.077	5.01822			3606	0.901	1.841	2.80447	3.86811	4.82993	5.76391			19.0839	1.4409	-9.3614	-1.33587
10.1	0.02898	10.1	1.03919	10.1	2.04064	10.1	3.02171	10.1	4.02207	10.1	5.02351			3605	0.90079	1.84372	2.82097	3.7965	4.84598	5.86867			10.1	0.02898	10.1	1.01257	11.1	2.0206	10.1	3.02986	10.1	4.01765	10.0975	5.01829			3605	0.90079	1.84283	2.80633	3.86867	4.83145	5.76419			19.2284	1.444	-9.28917	-1.33659
10.1205	0.0257	10.1205	1.04067	10.1205	2.03928	10.1205	3.02433	10.1205	4.02207	10.1205	5.0231			3604	0.89993	1.84244	2.8202	3.79634	4.84455	5.86929			10.1205	0.0257	10.1205	1.0119	11.1205	2.02597	10.1205	3.03104	10.1205	4.01533	10.118	5.01802			3604	0.89993	1.84469	2.80837	3.86929	4.83269	5.76484			19.3729	1.44284	-9.21694	-1.34549
10.141	0.0258	10.141	1.03001	10.141	2.03669	10.141	3.02622	10.141	4.02152	10.141	5.02226			3603	0.8988	1.84175	2.81996	3.79647	4.84359	5.86985			10.141	0.0258	10.141	1.02116	11.141	2.02618	10.141	3.03016	10.141	4.01714	10.1385	5.01782			3603	0.8988	1.84617	2.80975	3.86985	4.83339	5.76579			19.5174	1.43667	-9.1447	-1.36088
10.1615	0.022	10.1615	1.03591	10.1615	2.03493	10.1615	3.02535	10.1615	4.02064	10.1615	5.02476			3602	0.89782	1.84185	2.82077	3.79708	4.84369	5.87021			10.1615	0.022	10.1615	1.01058	11.1615	2.02382	10.1615	3.02971	10.1615	4.0183	10.159	5.02056			3602	0.89782	1.8472	2.81021	3.87021	4.83355	5.76691			19.6619	1.43236	-9.07247	-1.35456
10.182	0.0258	10.182	1.03821	10.182	2.03479	10.182	3.02812	10.182	4.02196	10.182	5.02393			3601	0.89689	1.84222	2.82218	3.79763	4.84446	5.86994			10.182	0.0258	10.182	1.01257	11.182	2.02232	10.182	3.02707	10.182	4.01443	10.1795	5.01809			3601	0.89689	1.84779	2.80995	3.86994	4.83319	5.76767			19.8064	1.43951	-9.00024	-1.34508
10.2025	0.02665	10.2025	1.03559	10.2025	2.03248	10.2025	3.02229	10.2025	4.02053	10.2025	5.02497			3600	0.89564	1.84218	2.82307	3.79738	4.84497	5.86875			10.2025	0.02665	10.2025	1.01455	11.2025	2.02017	10.2025	3.03163	10.2025	4.01482	10.2	5.01889			3600	0.89564	1.84793	2.80938	3.86875	4.83238	5.76752			19.9509	1.44543	-8.92801	-1.35609
10.223	0.0257	10.223	1.03624	10.223	2.03357	10.223	3.02389	10.223	4.02295	10.223	5.02538			3599	0.89399	1.84147	2.82273	3.7963	4.84482	5.86703			10.223	0.0257	10.223	1.01852	11.223	2.01996	10.223	3.0256	10.223	4.01701	10.2205	5.01822			3599	0.89399	1.8477	2.8089	3.86703	4.83139	5.76653			20.0954	1.44365	-8.85578	-1.35971
10.2435	0.02633	10.2435	1.03362	10.2435	2.03357	10.2435	3.02608	10.2435	4.0247	10.2435	5.02538			3598	0.89239	1.84043	2.82119	3.79495	4.84432	5.86553			10.2435	0.02633	10.2435	1.01786	11.2435	2.02167	10.2435	3.03163	10.2435	4.01701	10.241	5.01642			3598	0.89239	1.84721	2.8088	3.86553	4.8306	5.76544			20.2399	1.44334	-8.78355	-1.34777
10.264	0.02697	10.264	1.03345	10.264	2.03724	10.264	3.02389	10.264	4.02251	10.264	5.02351			3597	0.89133	1.83959	2.81903	3.79373	4.84378	5.86477			10.264	0.02697	10.264	1.01918	11.264	2.02811	10.264	3.02663	10.264	4.01353	10.2615	5.01709			3597	0.89133	1.84648	2.80906	3.86477	4.83013	5.76495			20.3844	1.4432	-8.71132	-1.33822
10.2845	0.02263	10.2845	1.0305	10.2845	2.03588	10.2845	3.0252	10.2845	4.02306	10.2845	5.0258			3596	0.89096	1.83924	2.8171	3.79259	4.84299	5.86473			10.2845	0.02263	10.2845	1.00992	11.2845	2.01953	10.2845	3.03177	10.2845	4.01752	10.282	5.01649			3596	0.89096	1.84548	2.80931	3.86473	4.82971	5.76504			20.5289	1.4412	-8.63909	-1.33682
10.305	0.02401	10.305	1.041	10.305	2.03466	10.305	3.02666	10.305	4.02361	10.305	5.02518			3595	0.89095	1.83928	2.81615	3.79135	4.84168	5.86498			10.305	0.02401	10.305	1.0172	11.305	2.02275	10.305	3.03074	10.305	4.01508	10.3025	5.01762			3595	0.89095	1.84438	2.80914	3.86498	4.82904	5.76505			20.6734	1.4409	-8.56686	-1.34897
10.3255	0.02295	10.3255	1.03903	10.3255	2.03248	10.3255	3.02885	10.3255	4.02119	10.3255	5.02018			3594	0.89079	1.83937	2.81629	3.79018	4.84015	5.865			10.3255	0.02295	10.3255	1.0119	11.3255	2.02532	10.3255	3.02971	10.3255	4.01662	10.323	5.02009			3594	0.89079	1.84358	2.80846	3.865	4.82825	5.76449			20.8179	1.44372	-8.49463	-1.35966
10.346	0.02401	10.346	1.03559	10.346	2.03316	10.346	3.02433	10.346	4.02163	10.346	5.0231			3593	0.89025	1.83924	2.81686	3.78956	4.83934	5.86456			10.346	0.02401	10.346	1.01389	11.346	2.02275	10.346	3.03133	10.346	4.01482	10.3435	5.01762			3593	0.89025	1.84334	2.80771	3.86456	4.82784	5.7636			20.9624	1.44603	-8.4224	-1.35356
10.3665	0.02411	10.3665	1.03493	10.3665	2.03017	10.3665	3.02783	10.3665	4.02635	10.3665	5.03059			3592	0.88951	1.8389	2.81698	3.78974	4.83995	5.86376			10.3665	0.02411	10.3665	1.01257	11.3665	2.02382	10.3665	3.02927	10.3665	4.01173	10.364	5.01428			3592	0.88951	1.84351	2.80746	3.86376	4.82813	5.76292			21.1069	1.45035	-8.35017	-1.35419
10.3871	0.02179	10.3871	1.03657	10.3871	2.03126	10.3871	3.02608	10.3871	4.02119	10.3871	5.02622			3591	0.88888	1.83857	2.81617	3.79048	4.84169	5.8629			10.3871	0.02179	10.3871	1.01455	11.3871	2.02296	10.3871	3.02942	10.3871	4.0143	10.3845	5.01909			3591	0.88888	1.84357	2.80785	3.8629	4.82886	5.76267			21.2514	1.45385	-8.27794	-1.36471
10.4076	0.02485	10.4076	1.04231	10.4076	2.03561	10.4076	3.02346	10.4076	4.02437	10.4076	5.02414			3590	0.88851	1.83841	2.81455	3.7912	4.8435	5.86225			10.4076	0.02485	10.4076	1.01786	11.4076	2.02661	10.4076	3.0278	10.4076	4.01662	10.405	5.01896			3590	0.88851	1.84309	2.80835	3.86225	4.82937	5.76257			21.3959	1.44728	-8.20571	-1.36619
10.4281	0.02316	10.4281	1.03263	10.4281	2.03085	10.4281	3.02433	10.4281	4.02196	10.4281	5.02892			3589	0.88844	1.83842	2.81268	3.79146	4.84445	5.86186			10.4281	0.02316	10.4281	1.01389	11.4281	2.01867	10.4281	3.02574	10.4281	4.01533	10.4255	5.01702			3589	0.88844	1.84205	2.80812	3.86186	4.82922	5.76235			21.5403	1.44209	-8.13348	-1.37034
10.4486	0.02411	10.4486	1.03772	10.4486	2.03275	10.4486	3.02826	10.4486	4.02262	10.4486	5.02518			3588	0.8886	1.83844	2.81119	3.79118	4.84438	5.86161			10.4486	0.02411	10.4486	1.00992	11.4486	2.02103	10.4486	3.02986	10.4486	4.01714	10.446	5.01702			3588	0.8886	1.84085	2.80669	3.86161	4.82863	5.76204			21.6848	1.44467	-8.06125	-1.3746
10.4691	0.02221	10.4691	1.03657	10.4691	2.03058	10.4691	3.03001	10.4691	4.02251	10.4691	5.0206			3587	0.8888	1.83826	2.81046	3.79058	4.84382	5.86133			10.4691	0.02221	10.4691	1.01124	11.4691	2.02446	10.4691	3.02692	10.4691	4.01624	10.4665	5.01662			3587	0.8888	1.83998	2.80452	3.86133	4.8281	5.76184			21.8293	1.44999	-7.98902	-1.36376
10.4896	0.02496	10.4896	1.03919	10.4896	2.02881	10.4896	3.02535	10.4896	4.02306	10.4896	5.02185			3586	0.88876	1.8377	2.81047	3.78989	4.84329	5.86095			10.4896	0.02496	10.4896	1.0172	11.4896	2.02318	10.4896	3.02971	10.4896	4.01353	10.487	5.01782			3586	0.88876	1.83964	2.80262	3.86095	4.82778	5.76183			21.9738	1.45336	-7.91678	-1.35632
10.5101	0.0258	10.5101	1.04231	10.5101	2.0337	10.5101	3.02826	10.5101	4.02229	10.5101	5.02476			3585	0.88817	1.83662	2.81076	3.78921	4.84276	5.86044			10.5101	0.0258	10.5101	1.01058	11.5101	2.02403	10.5101	3.03177	10.5101	4.01598	10.5075	5.01862			3585	0.88817	1.83954	2.80154	3.86044	4.82741	5.7619			22.1183	1.44893	-7.84455	-1.35342
10.5306	0.02147	10.5306	1.04067	10.5306	2.03248	10.5306	3.02681	10.5306	4.02218	10.5306	5.0231			3584	0.88693	1.83512	2.81064	3.78851	4.84166	5.85975			10.5306	0.02147	10.5306	1.00992	11.5306	2.02189	10.5306	3.02868	10.5306	4.01185	10.528	5.01709			3584	0.88693	1.83912	2.8011	3.85975	4.82674	5.76194			22.2628	1.44686	-7.77232	-1.34155
10.5511	0.02274	10.5511	1.03542	10.5511	2.03262	10.5511	3.02637	10.5511	4.02119	10.5511	5.02705			3583	0.88522	1.83366	2.80979	3.78781	4.83974	5.85884			10.5511	0.02274	10.5511	1.01521	11.5511	2.02103	10.5511	3.03119	10.5511	4.01585	10.5485	5.01989			3583	0.88522	1.83816	2.80115	3.85884	4.82591	5.76188			22.4073	1.44787	-7.70009	-1.34398
10.5716	0.02443	10.5716	1.03755	10.5716	2.0352	10.5716	3.02389	10.5716	4.02394	10.5716	5.02705			3582	0.88359	1.83288	2.8088	3.7873	4.83788	5.85791			10.5716	0.02443	10.5716	1.01257	11.5716	2.02425	10.5716	3.02854	10.5716	4.01366	10.569	5.01602			3582	0.88359	1.8373	2.80211	3.85791	4.8255	5.76182			22.5518	1.44983	-7.62786	-1.3651
10.5921	0.02147	10.5921	1.03821	10.5921	2.03044	10.5921	3.02753	10.5921	4.02053	10.5921	5.02018			3581	0.88252	1.83308	2.80847	3.78701	4.83729	5.85726			10.5921	0.02147	10.5921	1.01257	11.5921	2.0206	10.5921	3.03427	10.5921	4.01533	10.5895	5.01742			3581	0.88252	1.83773	2.80438	3.85726	4.82595	5.76188			22.6963	1.45494	-7.55563	-1.37299
10.6126	0.0239	10.6126	1.03739	10.6126	2.03289	10.6126	3.02258	10.6126	4.0224	10.6126	5.02788			3580	0.88202	1.83384	2.8089	3.78653	4.83805	5.85703			10.6126	0.0239	10.6126	1.01587	11.6126	2.0221	10.6126	3.02692	10.6126	4.01392	10.61	5.01482			3580	0.88202	1.83994	2.8075	3.85703	4.82691	5.76201			22.8408	1.45097	-7.4834	-1.36419
10.6331	0.02379	10.6331	1.04378	10.6331	2.03289	10.6331	3.02783	10.6331	4.02492	10.6331	5.02622			3579	0.88179	1.83447	2.8096	3.78564	4.83907	5.85714			10.6331	0.02379	10.6331	1.01455	11.6331	2.01824	10.6331	3.02927	10.6331	4.01366	10.6305	5.01695			3579	0.88179	1.84306	2.81031	3.85714	4.82766	5.76219			22.9853	1.44887	-7.41117	-1.35847
10.6536	0.02475	10.6536	1.03099	10.6536	2.02759	10.6536	3.02491	10.6536	4.02328	10.6536	5.0258			3578	0.88158	1.83472	2.81011	3.78467	4.83922	5.85742			10.6536	0.02475	10.6536	1.01984	11.6536	2.01953	10.6536	3.03383	10.6536	4.01508	10.651	5.01809			3578	0.88158	1.84551	2.81186	3.85742	4.82784	5.76237			23.1298	1.45295	-7.33894	-1.36251
10.6741	0.01925	10.6741	1.03214	10.6741	2.02936	10.6741	3.02083	10.6741	4.0213	10.6741	5.02247			3577	0.88123	1.83475	2.81007	3.78413	4.83804	5.85758			10.6741	0.01925	10.6741	1.00992	11.6741	2.02639	10.6741	3.03016	10.6741	4.01443	10.6715	5.01782			3577	0.88123	1.84623	2.8119	3.85758	4.82759	5.76235			23.2743	1.45307	-7.26671	-1.36701
10.6946	0.02559	10.6946	1.03411	10.6946	2.02827	10.6946	3.02943	10.6946	4.02207	10.6946	5.01831			3576	0.88064	1.83461	2.80933	3.78412	4.83587	5.85735			10.6946	0.02559	10.6946	1.01257	11.6946	2.02425	10.6946	3.02986	10.6946	4.01495	10.692	5.01629			3576	0.88064	1.84524	2.81082	3.85735	4.82714	5.76171			23.4188	1.45938	-7.19448	-1.36415
10.7151	0.01956	10.7151	1.03887	10.7151	2.03044	10.7151	3.02841	10.7151	4.02251	10.7151	5.02268			3575	0.8798	1.83409	2.80808	3.78428	4.83356	5.85667			10.7151	0.01956	10.7151	1.00926	11.7151	2.02618	10.7151	3.03089	10.7151	4.01739	10.7125	5.01535			3575	0.8798	1.8434	2.80929	3.85667	4.82666	5.76032			23.5633	1.4633	-7.12225	-1.36514
10.7356	0.02358	10.7356	1.04051	10.7356	2.02963	10.7356	3.02652	10.7356	4.02229	10.7356	5.02559			3574	0.87883	1.83307	2.80685	3.78422	4.83201	5.85577			10.7356	0.02358	10.7356	1.0119	11.7356	2.02446	10.7356	3.02883	10.7356	4.01469	10.733	5.01609			3574	0.87883	1.84174	2.80808	3.85577	4.82622	5.75855			23.7078	1.45937	-7.05002	-1.36977
10.7562	0.02073	10.7562	1.03723	10.7562	2.02976	10.7562	3.02608	10.7562	4.01998	10.7562	5.02289			3573	0.8779	1.83182	2.80622	3.78383	4.83167	5.85489			10.7562	0.02073	10.7562	1.0086	11.7562	2.02639	10.7562	3.03325	10.7562	4.01817	10.7535	5.01809			3573	0.8779	1.84079	2.80763	3.85489	4.82583	5.75718			23.8523	1.45422	-6.97779	-1.3642
10.7767	0.02316	10.7767	1.03903	10.7767	2.02827	10.7767	3.02855	10.7767	4.01987	10.7767	5.01977			3572	0.87722	1.83091	2.80636	3.78332	4.8324	5.85412			10.7767	0.02316	10.7767	1.01257	11.7767	2.02339	10.7767	3.02677	10.7767	4.0152	10.774	5.01856			3572	0.87722	1.84045	2.80798	3.85412	4.8255	5.75672			23.9968	1.44761	-6.90556	-1.36647
10.7972	0.02549	10.7972	1.03493	10.7972	2.02976	10.7972	3.02622	10.7972	4.02481	10.7972	5.0283			3571	0.87693	1.83067	2.80702	3.78295	4.83374	5.85347			10.7972	0.02549	10.7972	1.01521	11.7972	2.02253	10.7972	3.03457	10.7972	4.01288	10.7945	5.01882			3571	0.87693	1.84041	2.80878	3.85347	4.82522	5.75708			24.1413	1.44876	-6.83333	-1.3812
10.8177	0.02221	10.8177	1.03575	10.8177	2.02528	10.8177	3.02637	10.8177	4.02064	10.8177	5.02039			3570	0.877	1.83098	2.80775	3.78294	4.8352	5.853			10.8177	0.02221	10.8177	1.00992	11.8177	2.01974	10.8177	3.0303	10.8177	4.01082	10.815	5.01782			3570	0.877	1.84039	2.80941	3.853	4.82502	5.75776			24.2858	1.4512	-6.7611	-1.37521
10.8382	0.01925	10.8382	1.03985	10.8382	2.02827	10.8382	3.02229	10.8382	4.02218	10.8382	5.02393			3569	0.87718	1.83139	2.80822	3.78326	4.83636	5.85273			10.8382	0.01925	10.8382	1.01521	11.8382	2.02489	10.8382	3.02515	10.8382	4.01482	10.8355	5.01709			3569	0.87718	1.84014	2.80921	3.85273	4.82485	5.75829			24.4303	1.45049	-6.68886	-1.35997
10.8587	0.02496	10.8587	1.03772	10.8587	2.02854	10.8587	3.02214	10.8587	4.02361	10.8587	5.02559			3568	0.87723	1.83166	2.80831	3.78362	4.83706	5.85252			10.8587	0.02496	10.8587	1.01455	11.8587	2.02554	10.8587	3.02398	10.8587	4.01443	10.856	5.01595			3568	0.87723	1.83942	2.80787	3.85252	4.82451	5.75855			24.5748	1.45326	-6.61663	-1.36428
10.8792	0.02337	10.8792	1.04264	10.8792	2.03058	10.8792	3.02826	10.8792	4.02361	10.8792	5.02601			3567	0.87714	1.83191	2.80812	3.78367	4.83749	5.85218			10.8792	0.02337	10.8792	1.01786	11.8792	2.02189	10.8792	3.03266	10.8792	4.01443	10.8765	5.01742			3567	0.87714	1.83814	2.80575	3.85218	4.8239	5.75866			24.7193	1.4573	-6.5444	-1.36744
10.8997	0.02263	10.8997	1.03542	10.8997	2.02406	10.8997	3.02375	10.8997	4.02317	10.8997	5.02705			3566	0.87713	1.83241	2.808	3.78333	4.8381	5.85167			10.8997	0.02263	10.8997	1.01257	11.8997	2.02296	10.8997	3.02766	10.8997	4.01508	10.897	5.01756			3566	0.87713	1.83653	2.80378	3.85167	4.82315	5.75885			24.8638	1.4645	-6.47217	-1.3631
10.9202	0.02221	10.9202	1.03591	10.9202	2.03071	10.9202	3.02287	10.9202	4.02426	10.9202	5.0206			3565	0.87727	1.83314	2.80813	3.78276	4.83908	5.85106			10.9202	0.02221	10.9202	1.01058	11.9202	2.02189	10.9202	3.02736	10.9202	4.01366	10.9175	5.01662			3565	0.87727	1.83494	2.80246	3.85106	4.82255	5.75922			25.0083	1.47006	-6.39994	-1.367
10.9407	0.02052	10.9407	1.0346	10.9407	2.02895	10.9407	3.02681	10.9407	4.02262	10.9407	5.02643			3564	0.87733	1.83377	2.80815	3.78204	4.83998	5.8504			10.9407	0.02052	10.9407	1.00992	11.9407	2.0221	10.9407	3.02927	10.9407	4.01443	10.938	5.01662			3564	0.87733	1.8336	2.80138	3.8504	4.82225	5.75971			25.1528	1.47301	-6.32771	-1.36758
10.9612	0.02475	10.9612	1.03723	10.9612	2.02813	10.9612	3.02112	10.9612	4.02591	10.9612	5.02434			3563	0.87693	1.83392	2.80745	3.78102	4.84004	5.84971			10.9612	0.02475	10.9612	1.01587	11.9612	2.02167	10.9612	3.03001	10.9612	4.01611	10.9585	5.01896			3563	0.87693	1.83273	2.79995	3.84971	4.82201	5.76005			25.2973	1.47226	-6.25548	-1.36493
10.9817	0.02189	10.9817	1.04067	10.9817	2.02868	10.9817	3.02652	10.9817	4.02569	10.9817	5.02434			3562	0.87602	1.83345	2.80611	3.77973	4.8392	5.84927			10.9817	0.02189	10.9817	1.01058	11.9817	2.02339	10.9817	3.02868	10.9817	4.01185	10.979	5.01562			3562	0.87602	1.83261	2.79849	3.84927	4.82147	5.75996			25.4418	1.46759	-6.18325	-1.36797
11.0022	0.02358	11.0022	1.03624	11.0022	2.02786	11.0022	3.02579	11.0022	4.02064	11.0022	5.02289			3561	0.87482	1.8325	2.80492	3.77854	4.8382	5.8494			11.0022	0.02358	11.0022	1.01852	12.0022	2.02747	11.0022	3.03192	11.0022	4.01417	10.9995	5.01675			3561	0.87482	1.83337	2.79809	3.8494	4.82067	5.75932			25.5862	1.4707	-6.11102	-1.36401
11.0227	0.02284	11.0227	1.04001	11.0227	2.02759	11.0227	3.02491	11.0227	4.01812	11.0227	5.02538			3560	0.87352	1.83124	2.80432	3.7777	4.83753	5.84986			11.0227	0.02284	11.0227	1.00728	12.0227	2.02532	11.0227	3.02854	11.0227	4.01636	11.02	5.01695			3560	0.87352	1.83455	2.79932	3.84986	4.81995	5.75811			25.7307	1.47076	-6.03879	-1.36373
11.0432	0.01819	11.0432	1.03706	11.0432	2.02827	11.0432	3.02695	11.0432	4.02328	11.0432	5.02476			3559	0.87215	1.82976	2.80397	3.7771	4.83698	5.84993			11.0432	0.01819	11.0432	1.01257	12.0432	2.02017	11.0432	3.03133	11.0432	4.01482	11.0405	5.01535			3559	0.87215	1.83554	2.80152	3.84993	4.81966	5.75659			25.8752	1.46714	-5.96656	-1.38076
11.0638	0.02612	11.0638	1.03706	11.0638	2.02895	11.0638	3.02593	11.0638	4.02207	11.0638	5.02185			3558	0.87089	1.82829	2.80342	3.7766	4.83616	5.84926			11.0638	0.02612	11.0638	1.00661	12.0638	2.01996	11.0638	3.02457	11.0638	4.01469	11.061	5.01569			3558	0.87089	1.83614	2.80364	3.84926	4.81985	5.75528			26.0197	1.46866	-5.89433	-1.38669
11.0843	0.02168	11.0843	1.03887	11.0843	2.02813	11.0843	3.02346	11.0843	4.02536	11.0843	5.02643			3557	0.87	1.82718	2.80277	3.77628	4.83482	5.8482			11.0843	0.02168	11.0843	1.00992	12.0843	2.0279	11.0843	3.03148	11.0843	4.0152	11.0815	5.01789			3557	0.87	1.83653	2.80511	3.8482	4.82027	5.75455			26.1642	1.46663	-5.8221	-1.37315
11.1048	0.02221	11.1048	1.03673	11.1048	2.02895	11.1048	3.0338	11.1048	4.02251	11.1048	5.01956			3556	0.86963	1.82666	2.80246	3.77629	4.83303	5.84723			11.1048	0.02221	11.1048	1.01058	12.1048	2.02361	11.1048	3.02898	11.1048	4.01198	11.102	5.01849			3556	0.86963	1.83687	2.80592	3.84723	4.82057	5.75435			26.3087	1.47005	-5.74987	-1.36525
11.1253	0.02506	11.1253	1.03919	11.1253	2.03153	11.1253	3.02826	11.1253	4.02284	11.1253	5.02518			3555	0.86966	1.82672	2.80273	3.77657	4.83122	5.84654			11.1253	0.02506	11.1253	1.0086	12.1253	2.02532	11.1253	3.02986	11.1253	4.01379	11.1225	5.01595			3555	0.86966	1.83714	2.80626	3.84654	4.82049	5.75435			26.4532	1.47258	-5.67764	-1.36228
11.1458	0.02231	11.1458	1.03608	11.1458	2.02772	11.1458	3.03016	11.1458	4.02152	11.1458	5.02414			3554	0.8699	1.82719	2.80338	3.77685	4.83003	5.84604			11.1458	0.02231	11.1458	1.01587	12.1458	2.02146	11.1458	3.02913	11.1458	4.01404	11.143	5.01742			3554	0.8699	1.8373	2.80637	3.84604	4.82012	5.75435			26.5977	1.46731	-5.60541	-1.35615
11.1663	0.01967	11.1663	1.03345	11.1663	2.0265	11.1663	3.02957	11.1663	4.02229	11.1663	5.02622			3553	0.87022	1.82791	2.80384	3.77679	4.82972	5.84565			11.1663	0.01967	11.1663	1.01521	12.1663	2.02318	11.1663	3.03177	11.1663	4.01469	11.1635	5.01549			3553	0.87022	1.83735	2.80642	3.84565	4.81971	5.75438			26.7422	1.46823	-5.53318	-1.35707
11.1868	0.02147	11.1868	1.03969	11.1868	2.02705	11.1868	3.02797	11.1868	4.0235	11.1868	5.02247			3552	0.87049	1.82862	2.80359	3.77615	4.82982	5.84522			11.1868	0.02147	11.1868	1.01124	12.1868	2.02189	11.1868	3.03354	11.1868	4.01508	11.184	5.01529			3552	0.87049	1.83715	2.80634	3.84522	4.81932	5.75449			26.8867	1.4635	-5.46094	-1.36285
11.2073	0.02253	11.2073	1.04149	11.2073	2.03194	11.2073	3.02928	11.2073	4.0258	11.2073	5.0258			3551	0.87047	1.82891	2.8025	3.77488	4.82959	5.84459			11.2073	0.02253	11.2073	1.01257	12.2073	2.02403	11.2073	3.03442	11.2073	4.01662	11.2045	5.01836			3551	0.87047	1.8365	2.80584	3.84459	4.81871	5.75455			27.0312	1.45387	-5.38871	-1.36161
11.2278	0.02549	11.2278	1.03755	11.2278	2.02705	11.2278	3.02957	11.2278	4.02174	11.2278	5.0231			3550	0.87006	1.82857	2.80098	3.7732	4.82892	5.84367			11.2278	0.02549	11.2278	1.01124	12.2278	2.02854	11.2278	3.0353	11.2278	4.01469	11.225	5.01916			3550	0.87006	1.8355	2.80476	3.84367	4.81777	5.7545			27.1757	1.45218	-5.31648	-1.35876
11.2483	0.02221	11.2483	1.04083	11.2483	2.0284	11.2483	3.0322	11.2483	4.02602	11.2483	5.02289			3549	0.86936	1.82787	2.79981	3.77167	4.82854	5.84271			11.2483	0.02221	11.2483	1.00992	12.2483	2.01803	11.2483	3.03295	11.2483	4.01404	11.2455	5.01789			3549	0.86936	1.83463	2.80341	3.84271	4.81691	5.75452			27.3202	1.45087	-5.24425	-1.36345
11.2688	0.02147	11.2688	1.03854	11.2688	2.03357	11.2688	3.0322	11.2688	4.02119	11.2688	5.02414			3548	0.86865	1.82727	2.79965	3.77086	4.82917	5.84217			11.2688	0.02147	11.2688	1.01521	12.2688	2.02103	11.2688	3.0306	11.2688	4.01276	11.266	5.01695			3548	0.86865	1.83447	2.80246	3.84217	4.81677	5.75488			27.4647	1.449	-5.17202	-1.36839
11.2893	0.02401	11.2893	1.03739	11.2893	2.02705	11.2893	3.03628	11.2893	4.02339	11.2893	5.01956			3547	0.86809	1.82693	2.80059	3.77088	4.83074	5.84228			11.2893	0.02401	11.2893	1.01124	12.2893	2.02361	11.2893	3.03545	11.2893	4.01392	11.2865	5.01582			3547	0.86809	1.83504	2.80235	3.84228	4.81763	5.75559			27.6092	1.44738	-5.09979	-1.36815
11.3098	0.0202	11.3098	1.03542	11.3098	2.02446	11.3098	3.03351	11.3098	4.02404	11.3098	5.0231			3546	0.86756	1.82656	2.80194	3.77125	4.83239	5.84262			11.3098	0.0202	11.3098	1.00992	12.3098	2.02296	11.3098	3.02942	11.3098	4.01739	11.307	5.01776			3546	0.86756	1.83565	2.80278	3.84262	4.81895	5.7563			27.7537	1.44522	-5.02756	-1.37048
11.3303	0.02284	11.3303	1.03641	11.3303	2.03316	11.3303	3.03628	11.3303	4.02404	11.3303	5.02684			3545	0.86697	1.82585	2.80275	3.77136	4.83342	5.84251			11.3303	0.02284	11.3303	1.0119	12.3303	2.03133	11.3303	3.03413	11.3303	4.01404	11.3275	5.01655			3545	0.86697	1.8355	2.80296	3.84251	4.81983	5.75663			27.8982	1.44336	-4.95533	-1.37027
11.3508	0.02644	11.3508	1.03263	11.3508	2.02963	11.3508	3.03642	11.3508	4.02229	11.3508	5.0233			3544	0.86646	1.82493	2.80258	3.77104	4.83376	5.84171			11.3508	0.02644	11.3508	1.01257	12.3508	2.0221	11.3508	3.03133	11.3508	4.01392	11.348	5.01569			3544	0.86646	1.83437	2.80234	3.84171	4.81972	5.75648			28.0427	1.44335	-4.8831	-1.36027
11.3713	0.02369	11.3713	1.03198	11.3713	2.0333	11.3713	3.03555	11.3713	4.0258	11.3713	5.02226			3543	0.86629	1.82412	2.80178	3.77066	4.83366	5.84074			11.3713	0.02369	11.3713	1.01587	12.3713	2.02253	11.3713	3.03619	11.3713	4.01649	11.3685	5.01789			3543	0.86629	1.83284	2.80117	3.84074	4.81877	5.75605			28.1872	1.44653	-4.81087	-1.35994
11.3918	0.0203	11.3918	1.03116	11.3918	2.03044	11.3918	3.03511	11.3918	4.02536	11.3918	5.0231			3542	0.86651	1.82361	2.80101	3.77051	4.83314	5.84027			11.3918	0.0203	11.3918	1.01058	12.3918	2.02575	11.3918	3.04016	11.3918	4.0134	11.389	5.01682			3542	0.86651	1.83166	2.80034	3.84027	4.81754	5.75558			28.3317	1.44689	-4.73864	-1.37249
11.4124	0.022	11.4124	1.03821	11.4124	2.02541	11.4124	3.03438	11.4124	4.0291	11.4124	5.02289			3541	0.86689	1.8234	2.80068	3.77046	4.83219	5.84054			11.4124	0.022	11.4124	1.00992	12.4124	2.03004	11.4124	3.03795	11.4124	4.01508	11.4095	5.01829			3541	0.86689	1.83123	2.80065	3.84054	4.81662	5.75516			28.4762	1.44503	-4.66641	-1.36959
11.4329	0.02231	11.4329	1.03575	11.4329	2.02596	11.4329	3.03191	11.4329	4.02547	11.4329	5.0231			3540	0.86706	1.82356	2.80075	3.77019	4.83112	5.84119			11.4329	0.02231	11.4329	1.01257	12.4329	2.0206	11.4329	3.03427	11.4329	4.01624	11.43	5.01769			3540	0.86706	1.83131	2.80223	3.84119	4.81638	5.75477			28.6207	1.44307	-4.59418	-1.35613
11.4534	0.02231	11.4534	1.03477	11.4534	2.03479	11.4534	3.03118	11.4534	4.02942	11.4534	5.02164			3539	0.86688	1.82427	2.80092	3.7697	4.83055	5.84178			11.4534	0.02231	11.4534	1.01124	12.4534	2.02768	11.4534	3.04163	11.4534	4.0152	11.4505	5.01729			3539	0.86688	1.83142	2.80449	3.84178	4.81676	5.75432			28.7652	1.4412	-4.52195	-1.36031
11.4739	0.02358	11.4739	1.03805	11.4739	2.02881	11.4739	3.02987	11.4739	4.02525	11.4739	5.02497			3538	0.86654	1.82553	2.80104	3.76936	4.83082	5.84209			11.4739	0.02358	11.4739	1.01058	12.4739	2.02575	11.4739	3.04001	11.4739	4.01508	11.471	5.01862			3538	0.86654	1.8314	2.80667	3.84209	4.81739	5.7538			28.9097	1.44328	-4.44972	-1.37284
11.4944	0.0203	11.4944	1.03952	11.4944	2.02664	11.4944	3.02972	11.4944	4.02679	11.4944	5.02102			3537	0.8663	1.82695	2.80117	3.76948	4.83169	5.84206			11.4944	0.0203	11.4944	1.00728	12.4944	2.02146	11.4944	3.04604	11.4944	4.01585	11.4915	5.01589			3537	0.8663	1.83154	2.8083	3.84206	4.8178	5.7534			29.0542	1.44292	-4.37749	-1.37238
11.5149	0.02432	11.5149	1.03805	11.5149	2.03058	11.5149	3.02972	11.5149	4.02679	11.5149	5.02622			3536	0.86625	1.82788	2.80142	3.76991	4.83245	5.84161			11.5149	0.02432	11.5149	1.01124	12.5149	2.02339	11.5149	3.04119	11.5149	4.01443	11.512	5.01615			3536	0.86625	1.83213	2.80926	3.84161	4.81778	5.75338			29.1987	1.4365	-4.30526	-1.36606
11.5354	0.0257	11.5354	1.03739	11.5354	2.03167	11.5354	3.03351	11.5354	4.02679	11.5354	5.02809			3535	0.86617	1.82781	2.80172	3.77018	4.83242	5.84078			11.5354	0.0257	11.5354	1.01389	12.5354	2.0221	11.5354	3.04413	11.5354	4.01366	11.5325	5.01782			3535	0.86617	1.83291	2.80957	3.84078	4.81736	5.75373			29.3432	1.43439	-4.23302	-1.36834
11.5559	0.02168	11.5559	1.04067	11.5559	2.02827	11.5559	3.03045	11.5559	4.02646	11.5559	5.02372			3534	0.8656	1.82656	2.80169	3.7699	4.83125	5.83982			11.5559	0.02168	11.5559	1.01389	12.5559	2.02403	11.5559	3.04192	11.5559	4.01392	11.553	5.01642			3534	0.8656	1.83318	2.80925	3.83982	4.81667	5.75399			29.4877	1.43983	-4.16079	-1.37224
11.5764	0.02041	11.5764	1.03985	11.5764	2.02759	11.5764	3.03438	11.5764	4.03019	11.5764	5.02289			3533	0.86421	1.82452	2.80086	3.769	4.82902	5.83897			11.5764	0.02041	11.5764	1.01852	12.5764	2.02103	11.5764	3.04472	11.5764	4.01533	11.5735	5.01749			3533	0.86421	1.83237	2.8082	3.83897	4.8158	5.75358			29.6322	1.4436	-4.08856	-1.36155
11.5969	0.02369	11.5969	1.04051	11.5969	2.02963	11.5969	3.0252	11.5969	4.03063	11.5969	5.02767			3532	0.86225	1.82244	2.79917	3.76772	4.82641	5.83819			11.5969	0.02369	11.5969	1.01058	12.5969	2.02146	11.5969	3.04663	11.5969	4.01752	11.594	5.01589			3532	0.86225	1.83067	2.80637	3.83819	4.81488	5.7524			29.7766	1.44209	-4.01633	-1.34826
11.6174	0.02126	11.6174	1.04214	11.6174	2.02718	11.6174	3.03147	11.6174	4.03063	11.6174	5.02747			3531	0.8606	1.82098	2.79718	3.76655	4.82462	5.8373			11.6174	0.02126	11.6174	1.01257	12.6174	2.02897	11.6174	3.04957	11.6174	4.0134	11.6145	5.01796			3531	0.8606	1.82895	2.80407	3.8373	4.81421	5.75111			29.9211	1.43646	-3.9441	-1.35418
11.6379	0.02253	11.6379	1.0387	11.6379	2.02922	11.6379	3.02797	11.6379	4.03118	11.6379	5.02559			3530	0.86009	1.82029	2.79571	3.76595	4.82455	5.83631			11.6379	0.02253	11.6379	1.00595	12.6379	2.02017	11.6379	3.04531	11.6379	4.01417	11.635	5.01709			3530	0.86009	1.82794	2.80203	3.83631	4.81407	5.75052			30.0656	1.43072	-3.87187	-1.3631
11.6584	0.02231	11.6584	1.04313	11.6584	2.0265	11.6584	3.02957	11.6584	4.03327	11.6584	5.02372			3529	0.86055	1.81993	2.79507	3.76589	4.82588	5.83556			11.6584	0.02231	11.6584	1.00992	12.6584	2.02017	11.6584	3.04898	11.6584	4.01546	11.6555	5.01956			3529	0.86055	1.82759	2.80087	3.83556	4.81439	5.7508			30.2101	1.43509	-3.79964	-1.35904
11.6789	0.02327	11.6789	1.04264	11.6789	2.03004	11.6789	3.03074	11.6789	4.0348	11.6789	5.02289			3528	0.86092	1.81948	2.79489	3.76587	4.82713	5.8354			11.6789	0.02327	11.6789	1.01058	12.6789	2.01953	11.6789	3.04634	11.6789	4.01276	11.676	5.01869			3528	0.86092	1.82728	2.80059	3.8354	4.81476	5.75123			30.3546	1.43948	-3.72741	-1.35913
11.6994	0.02083	11.6994	1.03805	11.6994	2.02569	11.6994	3.03016	11.6994	4.03404	11.6994	5.03163			3527	0.8603	1.81902	2.79465	3.76535	4.82715	5.83579			11.6994	0.02083	11.6994	1.01124	12.6994	2.02554	11.6994	3.04089	11.6994	4.01508	11.6965	5.01782			3527	0.8603	1.82669	2.80076	3.83579	4.81488	5.75099			30.4991	1.43515	-3.65518	-1.36476
11.72	0.02189	11.72	1.03739	11.72	2.02827	11.72	3.0287	11.72	4.04238	11.72	5.02684			3526	0.85884	1.81904	2.79423	3.76421	4.82625	5.83632			11.72	0.02189	11.72	1.00926	12.72	2.03176	11.72	3.04678	11.72	4.02062	11.717	5.01776			3526	0.85884	1.8261	2.80098	3.83632	4.8148	5.74995			30.6436	1.43384	-3.58295	-1.36405
11.7405	0.02358	11.7405	1.03641	11.7405	2.02772	11.7405	3.03103	11.7405	4.0415	11.7405	5.03079			3525	0.85739	1.81986	2.79377	3.7628	4.82569	5.8364			11.7405	0.02358	11.7405	1.0086	12.7405	2.02253	11.7405	3.04678	11.7405	4.01572	11.7375	5.01916			3525	0.85739	1.82588	2.80108	3.8364	4.81457	5.74861			30.7881	1.4323	-3.51072	-1.36318
11.761	0.0221	11.761	1.03608	11.761	2.02637	11.761	3.02608	11.761	4.04326	11.761	5.02622			3524	0.8566	1.82104	2.79328	3.76151	4.82607	5.83564			11.761	0.0221	11.761	1.01124	12.761	2.01867	11.761	3.04192	11.761	4.01675	11.758	5.01929			3524	0.8566	1.82576	2.80084	3.83564	4.81392	5.74756			30.9326	1.43315	-3.43849	-1.36133
11.7815	0.02147	11.7815	1.03821	11.7815	2.02759	11.7815	3.02957	11.7815	4.04754	11.7815	5.03121			3523	0.85637	1.82164	2.79261	3.76061	4.82667	5.83414			11.7815	0.02147	11.7815	1.00661	12.7815	2.02253	11.7815	3.04369	11.7815	4.01598	11.7785	5.01796			3523	0.85637	1.82506	2.80004	3.83414	4.81254	5.74706			31.0771	1.43831	-3.36626	-1.35566
11.802	0.02739	11.802	1.03723	11.802	2.02596	11.802	3.02885	11.802	4.04699	11.802	5.02747			3522	0.85622	1.82088	2.79175	3.76029	4.8265	5.83252			11.802	0.02739	11.802	1.01058	12.802	2.02468	11.802	3.04148	11.802	4.01688	11.799	5.01989			3522	0.85622	1.82361	2.7989	3.83252	4.81056	5.7471			31.2216	1.43439	-3.29403	-1.35518
11.8225	0.02231	11.8225	1.03493	11.8225	2.02813	11.8225	3.0271	11.8225	4.04897	11.8225	5.0231			3521	0.8559	1.81886	2.79097	3.76063	4.82556	5.83153			11.8225	0.02231	11.8225	1.01257	12.8225	2.0221	11.8225	3.04487	11.8225	4.01997	11.8195	5.01869			3521	0.8559	1.82215	2.79819	3.83153	4.8087	5.74762			31.3661	1.42966	-3.2218	-1.35457
11.843	0.02443	11.843	1.04067	11.843	2.028	11.843	3.03147	11.843	4.04853	11.843	5.031			3520	0.85553	1.8165	2.79051	3.76143	4.82471	5.83145			11.843	0.02443	11.843	1.01124	12.843	2.01931	11.843	3.04148	11.843	4.01714	11.84	5.02029			3520	0.85553	1.82159	2.79842	3.83145	4.8077	5.74847			31.5106	1.42938	-3.14957	-1.35012
11.8635	0.02496	11.8635	1.04198	11.8635	2.02949	11.8635	3.0287	11.8635	4.04743	11.8635	5.02975			3519	0.8553	1.8148	2.79038	3.76215	4.82444	5.83192			11.8635	0.02496	11.8635	1.00926	12.8635	2.02361	11.8635	3.03633	11.8635	4.01791	11.8605	5.02049			3519	0.8553	1.8221	2.79928	3.83192	4.80773	5.74931			31.6551	1.42819	-3.07734	-1.35175
11.884	0.02411	11.884	1.03772	11.884	2.02786	11.884	3.02652	11.884	4.04491	11.884	5.02892			3518	0.85522	1.81409	2.79028	3.76225	4.82432	5.8323			11.884	0.02411	11.884	1.01521	12.884	2.02167	11.884	3.03751	11.884	4.02036	11.881	5.02089			3518	0.85522	1.82302	2.80002	3.8323	4.8083	5.74971			31.7996	1.42792	-3.0051	-1.35428
11.9045	0.02062	11.9045	1.03969	11.9045	2.02351	11.9045	3.02943	11.9045	4.0471	11.9045	5.03329			3517	0.85505	1.814	2.78986	3.76157	4.82364	5.83213			11.9045	0.02062	11.9045	1.00926	12.9045	2.02425	11.9045	3.03207	11.9045	4.0183	11.9015	5.02009			3517	0.85505	1.82358	2.80034	3.83213	4.80871	5.74942			31.9441	1.42844	-2.93287	-1.35536
11.925	0.02538	11.925	1.04067	11.925	2.03099	11.925	3.02666	11.925	4.04677	11.925	5.036			3516	0.85456	1.81399	2.78897	3.76034	4.82236	5.83143			11.925	0.02538	11.925	1.01323	12.925	2.02489	11.925	3.0356	11.925	4.01843	11.922	5.02023			3516	0.85456	1.82351	2.80058	3.83143	4.80856	5.74856			32.0886	1.43202	-2.86064	-1.36122
11.9455	0.02432	11.9455	1.03969	11.9455	2.03004	11.9455	3.02797	11.9455	4.0437	11.9455	5.03558			3515	0.85375	1.81389	2.78773	3.75907	4.82125	5.8306			11.9455	0.02432	11.9455	1.01521	12.9455	2.02318	11.9455	3.04281	11.9455	4.02074	11.9425	5.02203			3515	0.85375	1.82306	2.80112	3.8306	4.80806	5.74762			32.2331	1.43463	-2.78841	-1.3595
11.966	0.02527	11.966	1.04149	11.966	2.02772	11.966	3.03118	11.966	4.04326	11.966	5.036			3514	0.85297	1.81393	2.78655	3.75828	4.82116	5.83012			11.966	0.02527	11.966	1.00794	12.966	2.02661	11.966	3.04001	11.966	4.021	11.963	5.02383			3514	0.85297	1.82264	2.80194	3.83012	4.80776	5.74718			32.3776	1.43583	-2.71618	-1.35043
11.9865	0.02591	11.9865	1.03985	11.9865	2.0265	11.9865	3.0252	11.9865	4.04392	11.9865	5.03641			3513	0.85261	1.81439	2.78577	3.75828	4.82215	5.83014			11.9865	0.02591	11.9865	1.00728	12.9865	2.02554	11.9865	3.03074	11.9865	4.02667	11.9835	5.0229			3513	0.85261	1.82244	2.8027	3.83014	4.80804	5.74751			32.5221	1.43391	-2.64395	-1.35088
12.007	0.03077	12.007	1.04231	12.007	2.0318	12.007	3.02593	12.007	4.04447	12.007	5.04619			3512	0.85276	1.81525	2.7854	3.7589	4.82347	5.83047			12.007	0.03077	12.007	1.01058	13.007	2.01609	12.007	3.03354	12.007	4.02822	12.004	5.02283			3512	0.85276	1.82244	2.8032	3.83047	4.80877	5.74842			32.6666	1.42445	-2.57172	-1.3521
12.0275	0.03046	12.0275	1.04034	12.0275	2.03398	12.0275	3.02564	12.0275	4.03678	12.0275	5.04349			3511	0.85306	1.8162	2.78523	3.75961	4.8242	5.83087			12.0275	0.03046	12.0275	1.00661	13.0275	2.01631	12.0275	3.03898	12.0275	4.02848	12.0245	5.02263			3511	0.85306	1.82253	2.80341	3.83087	4.8094	5.74936			32.8111	1.42426	-2.49949	-1.34824
12.048	0.02834	12.048	1.04247	12.048	2.02541	12.048	3.03001	12.048	4.03689	12.048	5.04952			3510	0.85304	1.81673	2.78509	3.75976	4.82398	5.83131			12.048	0.02834	12.048	1.01323	13.048	2.0221	12.048	3.03736	12.048	4.03376	12.045	5.0285			3510	0.85304	1.82259	2.80337	3.83131	4.80944	5.74989			32.9556	1.4295	-2.42726	-1.35061
12.0686	0.0276	12.0686	1.04378	12.0686	2.02936	12.0686	3.02826	12.0686	4.03821	12.0686	5.04723			3509	0.85249	1.81641	2.785	3.75903	4.82315	5.83177			12.0686	0.0276	12.0686	1.01455	13.0686	2.02275	12.0686	3.03383	12.0686	4.03621	12.0655	5.0265			3509	0.85249	1.82255	2.80296	3.83177	4.80877	5.7499			33.1001	1.42751	-2.35503	-1.34903
12.0891	0.02961	12.0891	1.03755	12.0891	2.02868	12.0891	3.02724	12.0891	4.03612	12.0891	5.05035			3508	0.85149	1.81515	2.78501	3.7576	4.8222	5.83195			12.0891	0.02961	12.0891	1.01124	13.0891	2.02361	12.0891	3.03236	12.0891	4.0335	12.086	5.02777			3508	0.85149	1.82233	2.80202	3.83195	4.8077	5.74943			33.2446	1.42778	-2.2828	-1.33747
12.1096	0.03215	12.1096	1.0469	12.1096	2.02732	12.1096	3.02622	12.1096	4.03634	12.1096	5.05868			3507	0.85025	1.8133	2.785	3.75599	4.82128	5.8314			12.1096	0.03215	12.1096	1.00992	13.1096	2.01974	12.1096	3.03501	12.1096	4.04265	12.1065	5.03284			3507	0.85025	1.82191	2.80062	3.8314	4.80681	5.74854			33.3891	1.42593	-2.21057	-1.33254
12.1301	0.0313	12.1301	1.03887	12.1301	2.03044	12.1301	3.02914	12.1301	4.03107	12.1301	5.05743			3506	0.84897	1.81157	2.78474	3.75479	4.82024	5.83009			12.1301	0.0313	12.1301	1.00926	13.1301	2.01416	12.1301	3.03575	12.1301	4.04471	12.127	5.03531			3506	0.84897	1.82137	2.79917	3.83009	4.80656	5.74741			33.5336	1.42291	-2.13834	-1.33404
12.1506	0.02549	12.1506	1.04444	12.1506	2.0318	12.1506	3.02914	12.1506	4.02964	12.1506	5.04557			3505	0.84795	1.81063	2.78411	3.75435	4.81915	5.82863			12.1506	0.02549	12.1506	1.00926	13.1506	2.02039	12.1506	3.03486	12.1506	4.0469	12.1475	5.03771			3505	0.84795	1.82092	2.79828	3.82863	4.80699	5.74646			33.6781	1.42303	-2.06611	-1.33587
12.1711	0.02739	12.1711	1.0446	12.1711	2.0284	12.1711	3.02652	12.1711	4.03019	12.1711	5.05597			3504	0.84753	1.81079	2.78329	3.75461	4.81856	5.82777			12.1711	0.02739	12.1711	1.01124	13.1711	2.02124	12.1711	3.03119	12.1711	4.0451	12.168	5.04272			3504	0.84753	1.82081	2.79834	3.82777	4.80771	5.74624			33.8225	1.42224	-1.99388	-1.34442
12.1916	0.02527	12.1916	1.04641	12.1916	2.0318	12.1916	3.02987	12.1916	4.03305	12.1916	5.05618			3503	0.84788	1.81173	2.78275	3.75516	4.81908	5.82781			12.1916	0.02527	12.1916	1.00992	13.1916	2.02039	12.1916	3.03354	12.1916	4.05553	12.1885	5.04606			3503	0.84788	1.8212	2.79932	3.82781	4.80833	5.74693			33.967	1.42649	-1.92165	-1.35076
12.2121	0.02527	12.2121	1.04788	12.2121	2.03044	12.2121	3.02797	12.2121	4.03239	12.2121	5.04682			3502	0.84864	1.81268	2.78284	3.75551	4.82069	5.82851			12.2121	0.02527	12.2121	1.00529	13.2121	2.01781	12.2121	3.03133	12.2121	4.05206	12.209	5.0494			3502	0.84864	1.82203	2.80083	3.82851	4.80876	5.74812			34.1115	1.43001	-1.84942	-1.34311
12.2326	0.02538	12.2326	1.04788	12.2326	2.02881	12.2326	3.02812	12.2326	4.03063	12.2326	5.05015			3501	0.84911	1.81291	2.78336	3.75535	4.82258	5.82944			12.2326	0.02538	12.2326	1.00728	13.2326	2.02039	12.2326	3.03398	12.2326	4.05566	12.2295	5.05787			3501	0.84911	1.82289	2.80232	3.82944	4.80911	5.7491			34.256	1.43223	-1.77718	-1.33579
12.2531	0.03046	12.2531	1.04198	12.2531	2.02881	12.2531	3.02841	12.2531	4.0336	12.2531	5.04536			3500	0.84874	1.81223	2.78355	3.75471	4.8237	5.83028			12.2531	0.03046	12.2531	1.01124	13.2531	2.0133	12.2531	3.03222	12.2531	4.05025	12.25	5.0562			3500	0.84874	1.82326	2.80323	3.83028	4.80943	5.74933			34.4005	1.4352	-1.70495	-1.3428
12.2736	0.02623	12.2736	1.04772	12.2736	2.02868	12.2736	3.02448	12.2736	4.03184	12.2736	5.0464			3499	0.8476	1.81106	2.78282	3.75393	4.8235	5.83084			12.2736	0.02623	12.2736	1.00926	13.2736	2.02167	12.2736	3.03413	12.2736	4.05077	12.2705	5.05921			3499	0.8476	1.8229	2.80321	3.83084	4.80958	5.74883			34.545	1.42932	-1.63272	-1.35173
12.2941	0.02845	12.2941	1.04641	12.2941	2.02691	12.2941	3.02666	12.2941	4.0269	12.2941	5.04266			3498	0.84618	1.80998	2.78127	3.7534	4.82233	5.8309			12.2941	0.02845	12.2941	1.00992	13.2941	2.01996	12.2941	3.03442	12.2941	4.05128	12.291	5.06228			3498	0.84618	1.82199	2.80225	3.8309	4.80942	5.74801			34.6895	1.42916	-1.56049	-1.34692
12.3146	0.02485	12.3146	1.0487	12.3146	2.03221	12.3146	3.02812	12.3146	4.03327	12.3146	5.0387			3497	0.84494	1.8091	2.77959	3.75328	4.82118	5.83026			12.3146	0.02485	12.3146	1.00595	13.3146	2.01888	12.3146	3.03398	12.3146	4.05102	12.3115	5.06662			3497	0.84494	1.82095	2.8007	3.83026	4.80895	5.74725			34.834	1.43535	-1.48826	-1.33827
12.3351	0.02728	12.3351	1.041	12.3351	2.03194	12.3351	3.03016	12.3351	4.03283	12.3351	5.04224			3496	0.84397	1.80813	2.77823	3.75337	4.82094	5.82881			12.3351	0.02728	12.3351	1.01257	13.3351	2.02017	12.3351	3.03339	12.3351	4.0393	12.332	5.06348			3496	0.84397	1.82008	2.799	3.82881	4.80824	5.74667			34.9785	1.42907	-1.41603	-1.34152
12.3556	0.02401	12.3556	1.04116	12.3556	2.02936	12.3556	3.02389	12.3556	4.02657	12.3556	5.03662			3495	0.84318	1.80673	2.77705	3.75334	4.82166	5.8268			12.3556	0.02401	12.3556	1.0086	13.3556	2.01953	12.3556	3.03133	12.3556	4.04342	12.3525	5.06455			3495	0.84318	1.81941	2.79746	3.8268	4.80732	5.74613			35.123	1.42436	-1.3438	-1.34729
12.3762	0.02358	12.3762	1.04083	12.3762	2.02745	12.3762	3.02608	12.3762	4.02997	12.3762	5.03725			3494	0.84244	1.80495	2.77562	3.75293	4.82245	5.82466			12.3762	0.02358	12.3762	1.01058	13.3762	2.01824	12.3762	3.03383	12.3762	4.03672	12.373	5.05701			3494	0.84244	1.81873	2.79613	3.82466	4.80615	5.74547			35.2675	1.4272	-1.27157	-1.34468
12.3966	0.02443	12.3966	1.04116	12.3966	2.03044	12.3966	3.02637	12.3966	4.03008	12.3966	5.03849			3493	0.8416	1.80303	2.77379	3.75201	4.82223	5.82281			12.3966	0.02443	12.3966	1.00661	13.3966	2.01845	12.3966	3.03619	12.3966	4.03724	12.3935	5.05233			3493	0.8416	1.81777	2.79489	3.82281	4.80476	5.74463			35.412	1.42602	-1.19934	-1.34299
12.4172	0.02549	12.4172	1.04838	12.4172	2.03099	12.4172	3.02579	12.4172	4.03074	12.4172	5.03683			3492	0.84051	1.80132	2.7719	3.7507	4.8207	5.82144			12.4172	0.02549	12.4172	1.00728	13.4172	2.01845	12.4172	3.03236	12.4172	4.03659	12.414	5.0504			3492	0.84051	1.81633	2.79377	3.82144	4.80341	5.74372			35.5565	1.4279	-1.12711	-1.34352
12.4377	0.02411	12.4377	1.04952	12.4377	2.02677	12.4377	3.0255	12.4377	4.02602	12.4377	5.03496			3491	0.8393	1.80017	2.7706	3.74947	4.81874	5.82077			12.4377	0.02411	12.4377	1.01058	13.4377	2.01502	12.4377	3.02854	12.4377	4.02873	12.4345	5.04873			3491	0.8393	1.81455	2.79302	3.82077	4.8025	5.74304			35.701	1.43142	-1.05488	-1.33747
12.4582	0.02834	12.4582	1.04952	12.4582	2.02718	12.4582	3.0252	12.4582	4.02964	12.4582	5.03163			3490	0.83837	1.79984	2.77034	3.74888	4.81762	5.82106			12.4582	0.02834	12.4582	1.01323	13.4582	2.0176	12.4582	3.0328	12.4582	4.02551	12.455	5.04225			3490	0.83837	1.8129	2.79303	3.82106	4.80235	5.74288			35.8455	1.42831	-0.98265	-1.3302
12.4787	0.02221	12.4787	1.04198	12.4787	2.02786	12.4787	3.02404	12.4787	4.02712	12.4787	5.03766			3489	0.83796	1.80022	2.77098	3.7491	4.81765	5.82217			12.4787	0.02221	12.4787	1.00661	13.4787	2.01953	12.4787	3.03457	12.4787	4.02667	12.4755	5.04192			3489	0.83796	1.81187	2.79384	3.82217	4.8028	5.7432			35.99	1.42744	-0.91042	-1.32764
12.4992	0.02253	12.4992	1.04444	12.4992	2.02895	12.4992	3.022	12.4992	4.0291	12.4992	5.03329			3488	0.83773	1.80078	2.77172	3.74959	4.81803	5.8233			12.4992	0.02253	12.4992	1.00992	13.4992	2.0191	12.4992	3.03266	12.4992	4.02732	12.496	5.03611			3488	0.83773	1.81151	2.79489	3.8233	4.8033	5.74357			36.1345	1.43095	-0.83819	-1.32338
12.5197	0.0258	12.5197	1.03805	12.5197	2.0318	12.5197	3.02404	12.5197	4.02558	12.5197	5.02913			3487	0.83724	1.80102	2.77171	3.74971	4.81797	5.82355			12.5197	0.0258	12.5197	1.0086	13.5197	2.02082	12.5197	3.02986	12.5197	4.025	12.5165	5.03344			3487	0.83724	1.81153	2.79547	3.82355	4.80339	5.74361			36.279	1.43021	-0.76596	-1.31784
12.5402	0.02591	12.5402	1.03969	12.5402	2.03153	12.5402	3.02404	12.5402	4.02558	12.5402	5.02892			3486	0.83651	1.80089	2.77077	3.74941	4.81764	5.82281			12.5402	0.02591	12.5402	1.00463	13.5402	2.01524	12.5402	3.03427	12.5402	4.02577	12.537	5.03117			3486	0.83651	1.81174	2.79548	3.82281	4.80313	5.74344			36.4235	1.42642	-0.69373	-1.32098
12.5607	0.02527	12.5607	1.04444	12.5607	2.03004	12.5607	3.02622	12.5607	4.03052	12.5607	5.02767			3485	0.83609	1.8006	2.76937	3.74921	4.81764	5.8219			12.5607	0.02527	12.5607	1.00728	13.5607	2.01695	12.5607	3.03192	12.5607	4.02693	12.5575	5.03017			3485	0.83609	1.81221	2.79536	3.8219	4.8029	5.74342			36.568	1.4258	-0.6215	-1.32807
12.5812	0.0276	12.5812	1.04067	12.5812	2.02637	12.5812	3.02535	12.5812	4.02953	12.5812	5.02518			3484	0.83627	1.80019	2.76805	3.7494	4.81792	5.82152			12.5812	0.0276	12.5812	1.00728	13.5812	2.01931	12.5812	3.03722	12.5812	4.02178	12.578	5.03037			3484	0.83627	1.81286	2.7955	3.82152	4.80296	5.74365			36.7125	1.42508	-0.54927	-1.32323
12.6017	0.02517	12.6017	1.04477	12.6017	2.02976	12.6017	3.0271	12.6017	4.02931	12.6017	5.02414			3483	0.83673	1.79946	2.76697	3.74958	4.81772	5.82155			12.6017	0.02517	12.6017	1.00728	13.6017	2.01459	12.6017	3.02971	12.6017	4.02049	12.5985	5.02757			3483	0.83673	1.81326	2.79586	3.82155	4.8033	5.74394			36.857	1.42031	-0.47703	-1.31501
12.6222	0.02348	12.6222	1.04805	12.6222	2.02827	12.6222	3.02928	12.6222	4.02745	12.6222	5.02809			3482	0.83697	1.79832	2.76606	3.74912	4.81661	5.82143			12.6222	0.02348	12.6222	1.0119	13.6222	2.01674	12.6222	3.0306	12.6222	4.02087	12.619	5.02517			3482	0.83697	1.813	2.79623	3.82143	4.80379	5.74422			37.0015	1.42094	-0.4048	-1.32022
12.6427	0.02665	12.6427	1.04231	12.6427	2.03044	12.6427	3.02535	12.6427	4.02767	12.6427	5.03329			3481	0.83679	1.79703	2.76534	3.74789	4.81518	5.821			12.6427	0.02665	12.6427	1.01058	13.6427	2.01888	12.6427	3.03325	12.6427	4.01739	12.6395	5.02523			3481	0.83679	1.8121	2.79661	3.821	4.80429	5.74471			37.146	1.42542	-0.33257	-1.32149
12.6632	0.0276	12.6632	1.04706	12.6632	2.0318	12.6632	3.02914	12.6632	4.02602	12.6632	5.02663			3480	0.83634	1.79593	2.76496	3.74642	4.81446	5.82064			12.6632	0.0276	12.6632	1.00661	13.6632	2.02146	12.6632	3.03266	12.6632	4.01559	12.66	5.02583			3480	0.83634	1.81108	2.79694	3.82064	4.80457	5.74548			37.2905	1.42313	-0.26034	-1.30987
12.6837	0.0221	12.6837	1.03952	12.6837	2.02759	12.6837	3.02826	12.6837	4.02426	12.6837	5.02851			3479	0.83571	1.79519	2.76493	3.7454	4.81487	5.82065			12.6837	0.0221	12.6837	1.00926	13.6837	2.01695	12.6837	3.03442	12.6837	4.01508	12.6805	5.02483			3479	0.83571	1.81045	2.79698	3.82065	4.8044	5.74606			37.435	1.42473	-0.18811	-1.31108
12.7043	0.02083	12.7043	1.04624	12.7043	2.03153	12.7043	3.02331	12.7043	4.02514	12.7043	5.0283			3478	0.83485	1.79472	2.76503	3.74512	4.81595	5.82082			12.7043	0.02083	12.7043	1.00926	13.7043	2.01652	12.7043	3.03427	12.7043	4.01559	12.701	5.02577			3478	0.83485	1.81044	2.79646	3.82082	4.80374	5.74582			37.5795	1.43348	-0.11588	-1.31898
12.7248	0.02559	12.7248	1.0428	12.7248	2.02786	12.7248	3.02841	12.7248	4.02361	12.7248	5.02538			3477	0.83369	1.79422	2.76488	3.7453	4.81667	5.82078			12.7248	0.02559	12.7248	1.0119	13.7248	2.01738	12.7248	3.0331	12.7248	4.01649	12.7215	5.02303			3477	0.83369	1.8108	2.79547	3.82078	4.80279	5.7445			37.724	1.4385	-0.04365	-1.31217
12.7453	0.0239	12.7453	1.04477	12.7453	2.02936	12.7453	3.0255	12.7453	4.02481	12.7453	5.02684			3476	0.83227	1.79325	2.7641	3.74533	4.81617	5.82038			12.7453	0.0239	12.7453	1.00661	13.7453	2.01888	12.7453	3.03207	12.7453	4.01675	12.742	5.0249			3476	0.83227	1.81105	2.79436	3.82038	4.80186	5.74248			37.8685	1.43815	0.02858	-1.3141
12.7658	0.02623	12.7658	1.04723	12.7658	2.02637	12.7658	3.02564	12.7658	4.02459	12.7658	5.02622			3475	0.83085	1.79162	2.76266	3.74489	4.81437	5.81978			12.7658	0.02623	12.7658	1.0119	13.7658	2.01695	12.7658	3.03457	12.7658	4.01649	12.7625	5.0227			3475	0.83085	1.8108	2.79345	3.81978	4.80122	5.74044			38.0129	1.4345	0.10081	-1.33066
12.7863	0.0257	12.7863	1.04346	12.7863	2.02637	12.7863	3.02418	12.7863	4.02789	12.7863	5.02455			3474	0.82987	1.78979	2.76105	3.74421	4.81224	5.81918			12.7863	0.0257	12.7863	1.00661	13.7863	2.01288	12.7863	3.02898	12.7863	4.01894	12.783	5.02229			3474	0.82987	1.8101	2.79302	3.81918	4.80102	5.73908			38.1574	1.43602	0.17304	-1.33086
12.8068	0.022	12.8068	1.04788	12.8068	2.02963	12.8068	3.02564	12.8068	4.02372	12.8068	5.0258			3473	0.8298	1.78864	2.75994	3.7439	4.81119	5.81873			12.8068	0.022	12.8068	1.00926	13.8068	2.01888	12.8068	3.0331	12.8068	4.01855	12.8035	5.01989			3473	0.8298	1.80935	2.79323	3.81873	4.80123	5.73883			38.3019	1.43902	0.24527	-1.32218
12.8273	0.02104	12.8273	1.04592	12.8273	2.0318	12.8273	3.02491	12.8273	4.02899	12.8273	5.02497			3472	0.83069	1.7887	2.75956	3.74434	4.81171	5.81845			12.8273	0.02104	12.8273	1.00992	13.8273	2.0191	12.8273	3.0303	12.8273	4.01752	12.824	5.02089			3472	0.83069	1.80889	2.79397	3.81845	4.80161	5.73967			38.4464	1.43422	0.3175	-1.32587
12.8478	0.02104	12.8478	1.04608	12.8478	2.03044	12.8478	3.02433	12.8478	4.02635	12.8478	5.01977			3471	0.83194	1.78968	2.75948	3.7454	4.81299	5.81836			12.8478	0.02104	12.8478	1.00463	13.8478	2.01781	12.8478	3.02986	12.8478	4.01636	12.8445	5.01976			3471	0.83194	1.80864	2.79472	3.81836	4.80185	5.74108			38.5909	1.43263	0.38973	-1.33158
12.8683	0.02126	12.8683	1.04542	12.8683	2.02854	12.8683	3.02331	12.8683	4.02964	12.8683	5.02726			3470	0.83274	1.79075	2.75905	3.74659	4.81381	5.81852			12.8683	0.02126	12.8683	1.00595	13.8683	2.0206	12.8683	3.03148	12.8683	4.0143	12.865	5.02149			3470	0.83274	1.8084	2.79506	3.81852	4.80185	5.74226			38.7354	1.43414	0.46196	-1.33084
12.8888	0.02253	12.8888	1.04346	12.8888	2.03248	12.8888	3.02462	12.8888	4.02547	12.8888	5.02705			3469	0.83264	1.79118	2.75816	3.74744	4.8138	5.81899			12.8888	0.02253	12.8888	1.00794	13.8888	2.01502	12.8888	3.03177	12.8888	4.01959	12.8855	5.02023			3469	0.83264	1.80808	2.79506	3.81899	4.80182	5.74264			38.8799	1.43331	0.53419	-1.32158
12.9093	0.02358	12.9093	1.04116	12.9093	2.02949	12.9093	3.02404	12.9093	4.02569	12.9093	5.02372			3468	0.83172	1.79066	2.75723	3.74769	4.81347	5.81955			12.9093	0.02358	12.9093	1.00595	13.9093	2.01588	12.9093	3.03383	12.9093	4.01508	12.906	5.02056			3468	0.83172	1.80765	2.79504	3.81955	4.80192	5.74212			39.0244	1.43293	0.60643	-1.31109
12.9298	0.02179	12.9298	1.04706	12.9298	2.02745	12.9298	3.02462	12.9298	4.02383	12.9298	5.02206			3467	0.83023	1.78926	2.7567	3.74723	4.81313	5.81968			12.9298	0.02179	12.9298	1.00661	13.9298	2.0103	12.9298	3.03045	12.9298	4.01559	12.9265	5.02029			3467	0.83023	1.80698	2.79491	3.81968	4.80192	5.74103			39.1689	1.4297	0.67866	-1.32142
12.9503	0.02348	12.9503	1.0487	12.9503	2.03085	12.9503	3.02506	12.9503	4.02734	12.9503	5.02684			3466	0.82838	1.78741	2.75665	3.74617	4.81248	5.81902			12.9503	0.02348	12.9503	1.01124	13.9503	2.01803	12.9503	3.03354	12.9503	4.01817	12.947	5.01796			3466	0.82838	1.80593	2.79429	3.81902	4.80145	5.73983			39.3134	1.4303	0.75089	-1.3383
12.9708	0.02009	12.9708	1.0487	12.9708	2.0333	12.9708	3.0271	12.9708	4.02734	12.9708	5.02622			3465	0.82655	1.78583	2.75678	3.74482	4.81135	5.81777			12.9708	0.02009	12.9708	1.00794	13.9708	2.01931	12.9708	3.02913	12.9708	4.01379	12.9675	5.01976			3465	0.82655	1.80476	2.79332	3.81777	4.80045	5.73897			39.4579	1.43546	0.82312	-1.33366
12.9913	0.022	12.9913	1.04247	12.9913	2.03262	12.9913	3.0271	12.9913	4.02481	12.9913	5.0283			3464	0.82537	1.7852	2.75668	3.74353	4.81027	5.81658			12.9913	0.022	12.9913	1.01058	13.9913	2.01567	12.9913	3.03398	12.9913	4.01752	12.988	5.01902			3464	0.82537	1.80401	2.79283	3.81658	4.79945	5.73869			39.6024	1.43585	0.89535	-1.32774
13.0118	0.01956	13.0118	1.04116	13.0118	2.03153	13.0118	3.02404	13.0118	4.02624	13.0118	5.02372			3463	0.82534	1.7856	2.75615	3.74254	4.81	5.81594			13.0118	0.01956	13.0118	1.00794	14.0118	2.01803	13.0118	3.02795	13.0118	4.01482	13.0085	5.01976			3463	0.82534	1.804	2.79349	3.81594	4.79904	5.73894			39.7469	1.4349	0.96758	-1.33254
13.0323	0.02453	13.0323	1.04247	13.0323	2.02922	13.0323	3.02681	13.0323	4.0291	13.0323	5.02268			3462	0.82625	1.78637	2.75535	3.74179	4.81047	5.81571			13.0323	0.02453	13.0323	1.00794	14.0323	2.01652	13.0323	3.0331	13.0323	4.01443	13.029	5.02136			3462	0.82625	1.80436	2.79495	3.81571	4.79934	5.73931			39.8914	1.43437	1.03981	-1.32917
13.0528	0.02369	13.0528	1.04346	13.0528	2.02786	13.0528	3.02608	13.0528	4.02284	13.0528	5.02559			3461	0.82729	1.78667	2.75459	3.74117	4.81083	5.81547			13.0528	0.02369	13.0528	1.00728	14.0528	2.01931	13.0528	3.03074	13.0528	4.01379	13.0495	5.01689			3461	0.82729	1.80445	2.79619	3.81547	4.79996	5.73936			40.0359	1.43439	1.11204	-1.32753
13.0734	0.02443	13.0734	1.03903	13.0734	2.02351	13.0734	3.02346	13.0734	4.02921	13.0734	5.02289			3460	0.82775	1.78619	2.75406	3.7407	4.81054	5.81511			13.0734	0.02443	13.0734	1.00794	14.0734	2.01373	13.0734	3.03222	13.0734	4.01404	13.07	5.02043			3460	0.82775	1.80402	2.79646	3.81511	4.80054	5.73892			40.1804	1.43405	1.18427	-1.3355
13.0939	0.02179	13.0939	1.04969	13.0939	2.02609	13.0939	3.02404	13.0939	4.02558	13.0939	5.0258			3459	0.82751	1.78534	2.75357	3.74046	4.81001	5.81501			13.0939	0.02179	13.0939	1.00595	14.0939	2.01567	13.0939	3.03104	13.0939	4.0116	13.0905	5.02009			3459	0.82751	1.80349	2.79586	3.81501	4.80114	5.73827			40.3249	1.43001	1.2565	-1.3324
13.1144	0.02115	13.1144	1.04362	13.1144	2.02868	13.1144	3.02287	13.1144	4.02481	13.1144	5.02622			3458	0.82685	1.78465	2.75277	3.74042	4.80997	5.81551			13.1144	0.02115	13.1144	1.0086	14.1144	2.01588	13.1144	3.03545	13.1144	4.0134	13.111	5.01662			3458	0.82685	1.80344	2.79491	3.81551	4.80182	5.73772			40.4694	1.4293	1.32873	-1.32308
13.1349	0.02242	13.1349	1.04411	13.1349	2.03112	13.1349	3.02593	13.1349	4.02394	13.1349	5.02476			3457	0.826	1.78417	2.75146	3.74029	4.81035	5.8164			13.1349	0.02242	13.1349	1.00926	14.1349	2.01545	13.1349	3.03177	13.1349	4.01404	13.1315	5.01682			3457	0.826	1.80385	2.79399	3.8164	4.80218	5.73731			40.6139	1.43082	1.40096	-1.32738
13.1554	0.02115	13.1554	1.041	13.1554	2.02854	13.1554	3.01646	13.1554	4.02086	13.1554	5.02185			3456	0.82513	1.7835	2.74981	3.73984	4.81032	5.81702			13.1554	0.02115	13.1554	1.0086	14.1554	2.01481	13.1554	3.03251	13.1554	4.01031	13.152	5.01762			3456	0.82513	1.80409	2.79315	3.81702	4.80156	5.73676			40.7584	1.42677	1.47319	-1.3389
13.1759	0.02263	13.1759	1.04214	13.1759	2.02514	13.1759	3.0236	13.1759	4.02646	13.1759	5.02289			3455	0.82454	1.78234	2.74824	3.73917	4.80935	5.81683			13.1759	0.02263	13.1759	1.01058	14.1759	2.01867	13.1759	3.03074	13.1759	4.01276	13.1725	5.01749			3455	0.82454	1.80363	2.79236	3.81683	4.80003	5.73591			40.9029	1.42545	1.54542	-1.34171
13.1964	0.022	13.1964	1.04575	13.1964	2.02772	13.1964	3.0271	13.1964	4.02591	13.1964	5.0231			3454	0.82459	1.78105	2.74723	3.7387	4.80806	5.8159			13.1964	0.022	13.1964	1.00595	14.1964	2.01502	13.1964	3.0303	13.1964	4.01276	13.193	5.01869			3454	0.82459	1.80269	2.79175	3.8159	4.79854	5.73496			41.0474	1.43008	1.61765	-1.33439
13.2169	0.02242	13.2169	1.0428	13.2169	2.02963	13.2169	3.0252	13.2169	4.02624	13.2169	5.02247			3453	0.8253	1.7804	2.7471	3.73867	4.80759	5.8148			13.2169	0.02242	13.2169	1.0086	14.2169	2.01502	13.2169	3.03001	13.2169	4.0125	13.2135	5.01776			3453	0.8253	1.80207	2.79153	3.8148	4.79802	5.7343			41.1919	1.42941	1.68988	-1.33342
13.2374	0.02062	13.2374	1.04346	13.2374	2.02868	13.2374	3.02316	13.2374	4.02986	13.2374	5.02393			3452	0.8262	1.78081	2.7478	3.73899	4.80847	5.81408			13.2374	0.02062	13.2374	1.0086	14.2374	2.01545	13.2374	3.0303	13.2374	4.01301	13.234	5.01949			3452	0.8262	1.80228	2.79186	3.81408	4.7984	5.7341			41.3364	1.42441	1.76211	-1.34084
13.2579	0.02284	13.2579	1.0528	13.2579	2.02677	13.2579	3.02564	13.2579	4.02141	13.2579	5.02143			3451	0.82678	1.78188	2.74892	3.73941	4.81002	5.81389			13.2579	0.02284	13.2579	1.00926	14.2579	2.01288	13.2579	3.03236	13.2579	4.01572	13.2545	5.02003			3451	0.82678	1.80312	2.79259	3.81389	4.79889	5.73425			41.4809	1.42338	1.83434	-1.3337
13.2784	0.02126	13.2784	1.04018	13.2784	2.02569	13.2784	3.02448	13.2784	4.02383	13.2784	5.02247			3450	0.82687	1.78269	2.74988	3.7398	4.81108	5.81402			13.2784	0.02126	13.2784	1.00728	14.2784	2.01717	13.2784	3.02957	13.2784	4.01198	13.275	5.01782			3450	0.82687	1.80393	2.79332	3.81402	4.79892	5.7346			41.6254	1.42576	1.90658	-1.32399
13.2989	0.01999	13.2989	1.04182	13.2989	2.03207	13.2989	3.02287	13.2989	4.028	13.2989	5.0231			3449	0.82669	1.78255	2.75032	3.73999	4.81113	5.81417			13.2989	0.01999	13.2989	1.00728	14.2989	2.01524	13.2989	3.03266	13.2989	4.01611	13.2955	5.01675			3449	0.82669	1.80422	2.79376	3.81417	4.79874	5.73509			41.7699	1.43068	1.97881	-1.33716
13.3194	0.02104	13.3194	1.04231	13.3194	2.02854	13.3194	3.02346	13.3194	4.02119	13.3194	5.0231			3448	0.8265	1.78155	2.75023	3.73978	4.81063	5.81418			13.3194	0.02104	13.3194	1.0086	14.3194	2.01695	13.3194	3.02986	13.3194	4.0143	13.316	5.01635			3448	0.8265	1.80398	2.79392	3.81418	4.79889	5.73564			41.9144	1.43509	2.05104	-1.34411
13.3399	0.02485	13.3399	1.04182	13.3399	2.02976	13.3399	3.02681	13.3399	4.02701	13.3399	5.02434			3447	0.82637	1.78042	2.74994	3.73915	4.81054	5.81404			13.3399	0.02485	13.3399	1.00595	14.3399	2.01288	13.3399	3.02824	13.3399	4.01417	13.3365	5.01649			3447	0.82637	1.8035	2.79399	3.81404	4.79951	5.73607			42.0588	1.43583	2.12327	-1.33214
13.3605	0.01999	13.3605	1.04739	13.3605	2.02936	13.3605	3.02418	13.3605	4.02613	13.3605	5.01977			3446	0.82628	1.77993	2.74984	3.73842	4.81125	5.81378			13.3605	0.01999	13.3605	1.00529	14.3605	2.01481	13.3605	3.02824	13.3605	4.01224	13.357	5.01589			3446	0.82628	1.80307	2.79399	3.81378	4.80025	5.73612			42.2033	1.435	2.1955	-1.33401
13.381	0.02073	13.381	1.0446	13.381	2.0337	13.381	3.0236	13.381	4.02306	13.381	5.02102			3445	0.82622	1.78028	2.75005	3.738	4.81222	5.81341			13.381	0.02073	13.381	1.00331	14.381	2.01695	13.381	3.0303	13.381	4.01263	13.3775	5.01695			3445	0.82622	1.80282	2.79368	3.81341	4.80069	5.73563			42.3478	1.43053	2.26773	-1.34005
13.4015	0.01872	13.4015	1.03936	13.4015	2.03506	13.4015	3.02273	13.4015	4.02767	13.4015	5.02497			3444	0.82623	1.78112	2.75029	3.73791	4.81246	5.81303			13.4015	0.01872	13.4015	1.00992	14.4015	2.01738	13.4015	3.02898	13.4015	4.01237	13.398	5.01669			3444	0.82623	1.80272	2.79278	3.81303	4.80066	5.73479			42.4923	1.42654	2.33996	-1.33528
13.422	0.01999	13.422	1.0469	13.422	2.02895	13.422	3.02695	13.422	4.02536	13.422	5.01956			3443	0.82637	1.78194	2.75011	3.73789	4.81147	5.81292			13.422	0.01999	13.422	1.00728	14.422	2.00944	13.422	3.03074	13.422	4.01379	13.4185	5.01762			3443	0.82637	1.8026	2.79137	3.81292	4.80032	5.73404			42.6368	1.43111	2.41219	-1.34564
13.4425	0.01882	13.4425	1.04378	13.4425	2.03099	13.4425	3.02214	13.4425	4.0235	13.4425	5.02476			3442	0.82671	1.78242	2.74933	3.73791	4.80962	5.81331			13.4425	0.01882	13.4425	1.00661	14.4425	2.01502	13.4425	3.03045	13.4425	4.01288	13.439	5.01742			3442	0.82671	1.80232	2.78991	3.81331	4.79994	5.73384			42.7813	1.43706	2.48442	-1.3591
13.463	0.02052	13.463	1.04477	13.463	2.03004	13.463	3.02433	13.463	4.02339	13.463	5.02268			3441	0.8271	1.78253	2.74826	3.73822	4.8078	5.81409			13.463	0.02052	13.463	1.0086	14.463	2.01803	13.463	3.02766	13.463	4.01121	13.4595	5.01802			3441	0.8271	1.8019	2.78903	3.81409	4.7997	5.73425			42.9258	1.4353	2.55665	-1.35071
13.4835	0.02136	13.4835	1.03723	13.4835	2.03167	13.4835	3.02506	13.4835	4.0235	13.4835	5.02559			3440	0.82726	1.78228	2.74743	3.73889	4.80674	5.81482			13.4835	0.02136	13.4835	1.00463	14.4835	2.01567	13.4835	3.03545	13.4835	4.0116	13.48	5.01749			3440	0.82726	1.80142	2.7891	3.81482	4.79963	5.73487			43.0703	1.43044	2.62888	-1.34532
13.504	0.0202	13.504	1.04133	13.504	2.02827	13.504	3.02462	13.504	4.02536	13.504	5.0231			3439	0.82699	1.78174	2.74715	3.73948	4.80669	5.81513			13.504	0.0202	13.504	1.00595	14.504	2.01845	13.504	3.02942	13.504	4.01379	13.5005	5.01635			3439	0.82699	1.80099	2.79	3.81513	4.79965	5.73521			43.2148	1.43001	2.70111	-1.35199
13.5245	0.01988	13.5245	1.04313	13.5245	2.02718	13.5245	3.02302	13.5245	4.02657	13.5245	5.02455			3438	0.82645	1.78099	2.74721	3.73949	4.80749	5.815			13.5245	0.01988	13.5245	1.00595	14.5245	2.01524	13.5245	3.0353	13.5245	4.01185	13.521	5.01615			3438	0.82645	1.80073	2.79113	3.815	4.79964	5.73508			43.3593	1.42976	2.77334	-1.35489
13.545	0.02189	13.545	1.04706	13.545	2.02813	13.545	3.02404	13.545	4.02394	13.545	5.02226			3437	0.82594	1.78022	2.74714	3.73887	4.80864	5.81458			13.545	0.02189	13.545	1.00728	14.545	2.01116	13.545	3.02839	13.545	4.01379	13.5415	5.01475			3437	0.82594	1.80074	2.7919	3.81458	4.79939	5.7347			43.5038	1.42833	2.84557	-1.35645
13.5655	0.02379	13.5655	1.04641	13.5655	2.03167	13.5655	3.02273	13.5655	4.02042	13.5655	5.01685			3436	0.82565	1.77954	2.74659	3.73809	4.80956	5.81384			13.5655	0.02379	13.5655	1.0086	14.5655	2.01695	13.5655	3.03236	13.5655	4.0143	13.562	5.01702			3436	0.82565	1.80092	2.79208	3.81384	4.79874	5.73442			43.6483	1.4329	2.9178	-1.34876
13.586	0.02189	13.586	1.04903	13.586	2.02745	13.586	3.0201	13.586	4.02119	13.586	5.02206			3435	0.82561	1.77904	2.74568	3.73772	4.80983	5.81269			13.586	0.02189	13.586	1.0086	14.586	2.01159	13.586	3.02766	13.586	4.01366	13.5825	5.01562			3435	0.82561	1.80096	2.79193	3.81269	4.79792	5.73449			43.7928	1.43586	2.99003	-1.33214
13.6065	0.02295	13.6065	1.04641	13.6065	2.03411	13.6065	3.02404	13.6065	4.02986	13.6065	5.02393			3434	0.82581	1.77891	2.74491	3.73788	4.80945	5.81137			13.6065	0.02295	13.6065	1.00661	14.6065	2.01373	13.6065	3.02971	13.6065	4.0116	13.603	5.01689			3434	0.82581	1.80056	2.79189	3.81137	4.79753	5.7349			43.9373	1.43325	3.06226	-1.33432
13.627	0.02147	13.627	1.05264	13.627	2.03235	13.627	3.02579	13.627	4.02163	13.627	5.02393			3433	0.82611	1.77926	2.74465	3.73826	4.80863	5.81036			13.627	0.02147	13.627	1.00529	14.627	2.01245	13.627	3.0281	13.627	4.01147	13.6235	5.01869			3433	0.82611	1.79969	2.79211	3.81036	4.79792	5.7354			44.0818	1.43365	3.1345	-1.34854
13.6475	0.02602	13.6475	1.04575	13.6475	2.03343	13.6475	3.02462	13.6475	4.01965	13.6475	5.02018			3432	0.82615	1.78001	2.74469	3.73836	4.80754	5.8099			13.6475	0.02602	13.6475	1.00728	14.6475	2.01352	13.6475	3.03398	13.6475	4.00979	13.644	5.01615			3432	0.82615	1.79869	2.7924	3.8099	4.79866	5.73559			44.2263	1.43269	3.20673	-1.35025
13.668	0.02295	13.668	1.04805	13.668	2.03044	13.668	3.02302	13.668	4.02404	13.668	5.02018			3431	0.82564	1.78072	2.74454	3.73801	4.80642	5.80978			13.668	0.02295	13.668	1.0086	14.668	2.01631	13.668	3.02854	13.668	4.01095	13.6645	5.01702			3431	0.82564	1.79801	2.79253	3.80978	4.799	5.73526			44.3708	1.43173	3.27896	-1.34886
13.6885	0.02327	13.6885	1.04083	13.6885	2.02976	13.6885	3.02127	13.6885	4.02415	13.6885	5.02747			3430	0.82475	1.78095	2.744	3.73751	4.80578	5.80967			13.6885	0.02327	13.6885	1.00992	14.6885	2.01502	13.6885	3.02957	13.6885	4.01611	13.685	5.01662			3430	0.82475	1.79797	2.79257	3.80967	4.79864	5.73474			44.5153	1.43706	3.35119	-1.352
13.709	0.01882	13.709	1.04624	13.709	2.02963	13.709	3.02346	13.709	4.02404	13.709	5.02164			3429	0.82413	1.7806	2.74339	3.73735	4.80621	5.8095			13.709	0.01882	13.709	1.00529	14.709	2.01888	13.709	3.02942	13.709	4.01314	13.7055	5.01449			3429	0.82413	1.79855	2.79274	3.8095	4.79808	5.73465			44.6598	1.43808	3.42342	-1.35419
13.7296	0.02009	13.7296	1.04182	13.7296	2.03112	13.7296	3.0236	13.7296	4.02361	13.7296	5.02414			3428	0.82425	1.78001	2.7431	3.73769	4.80779	5.80952			13.7296	0.02009	13.7296	1.00926	14.7296	2.0118	13.7296	3.03207	13.7296	4.01379	13.726	5.01776			3428	0.82425	1.79945	2.79307	3.80952	4.798	5.73526			44.8043	1.43488	3.49565	-1.35412
13.7501	0.01692	13.7501	1.04723	13.7501	2.03112	13.7501	3.022	13.7501	4.02404	13.7501	5.02206			3427	0.82506	1.77964	2.74312	3.73821	4.80995	5.80992			13.7501	0.01692	13.7501	1.00397	14.7501	2.01888	13.7501	3.03119	13.7501	4.01211	13.7465	5.01569			3427	0.82506	1.80024	2.79334	3.80992	4.79854	5.73618			44.9488	1.43794	3.56788	-1.34539
13.7706	0.01713	13.7706	1.04133	13.7706	2.03112	13.7706	3.02477	13.7706	4.02635	13.7706	5.02247			3426	0.82611	1.77974	2.74314	3.73845	4.81193	5.81062			13.7706	0.01713	13.7706	1.00926	14.7706	2.01395	13.7706	3.02751	13.7706	4.01417	13.767	5.01776			3426	0.82611	1.80066	2.79339	3.81062	4.79924	5.73674			45.0933	1.43992	3.64011	-1.3356
13.7911	0.02263	13.7911	1.04395	13.7911	2.02908	13.7911	3.02142	13.7911	4.02295	13.7911	5.02455			3425	0.82704	1.78012	2.74296	3.7381	4.81328	5.8113			13.7911	0.02263	13.7911	1.00926	14.7911	2.01438	13.7911	3.03104	13.7911	4.01469	13.7875	5.01896			3425	0.82704	1.8007	2.79324	3.8113	4.79952	5.73668			45.2378	1.43627	3.71234	-1.34042
13.8116	0.01861	13.8116	1.04542	13.8116	2.02732	13.8116	3.02448	13.8116	4.02372	13.8116	5.02185			3424	0.82768	1.78032	2.74258	3.73719	4.81396	5.81172			13.8116	0.01861	13.8116	1.00529	14.8116	2.01481	13.8116	3.02795	13.8116	4.01134	13.808	5.01655			3424	0.82768	1.80055	2.79301	3.81172	4.79916	5.73628			45.3823	1.4358	3.78457	-1.35076
13.8321	0.01851	13.8321	1.04903	13.8321	2.03207	13.8321	3.02666	13.8321	4.01888	13.8321	5.02663			3423	0.82796	1.78003	2.74206	3.73596	4.81416	5.81183			13.8321	0.01851	13.8321	1.00728	14.8321	2.01373	13.8321	3.03074	13.8321	4.0143	13.8285	5.01742			3423	0.82796	1.80039	2.79272	3.81183	4.79845	5.73606			45.5268	1.4355	3.8568	-1.35783
13.8526	0.02358	13.8526	1.04772	13.8526	2.03194	13.8526	3.02404	13.8526	4.02229	13.8526	5.01977			3422	0.82772	1.77931	2.74141	3.73475	4.81412	5.8118			13.8526	0.02358	13.8526	1.01389	14.8526	2.01717	13.8526	3.02736	13.8526	4.0143	13.849	5.01989			3422	0.82772	1.80025	2.79241	3.8118	4.79789	5.73635			45.6713	1.43133	3.92903	-1.36034
13.8731	0.01872	13.8731	1.04674	13.8731	2.03153	13.8731	3.02244	13.8731	4.02306	13.8731	5.02102			3421	0.82686	1.77855	2.74058	3.73387	4.81392	5.81172			13.8731	0.01872	13.8731	1.00529	14.8731	2.01309	13.8731	3.03236	13.8731	4.01508	13.8695	5.01729			3421	0.82686	1.80005	2.79218	3.81172	4.79774	5.7371			45.8158	1.43245	4.00126	-1.35094
13.8936	0.0202	13.8936	1.04641	13.8936	2.02936	13.8936	3.02316	13.8936	4.02262	13.8936	5.02102			3420	0.82548	1.77798	2.73949	3.73343	4.81334	5.81145			13.8936	0.0202	13.8936	1.00265	14.8936	2.01223	13.8936	3.03045	13.8936	4.01675	13.89	5.01856			3420	0.82548	1.79968	2.792	3.81145	4.79775	5.7379			45.9603	1.43628	4.07349	-1.34371
13.9141	0.02231	13.9141	1.04264	13.9141	2.02976	13.9141	3.01865	13.9141	4.02306	13.9141	5.0233			3419	0.82385	1.77758	2.7382	3.73332	4.81213	5.81079			13.9141	0.02231	13.9141	1.00529	14.9141	2.01137	13.9141	3.03119	13.9141	4.01495	13.9105	5.01902			3419	0.82385	1.79897	2.79165	3.81079	4.79753	5.73816			46.1047	1.43203	4.14572	-1.35004
13.9346	0.01745	13.9346	1.04559	13.9346	2.0299	13.9346	3.02185	13.9346	4.02262	13.9346	5.02705			3418	0.8222	1.7771	2.737	3.73331	4.81032	5.8098			13.9346	0.01745	13.9346	1.00595	14.9346	2.01481	13.9346	3.03119	13.9346	4.0125	13.931	5.01649			3418	0.8222	1.7978	2.79085	3.8098	4.79713	5.73756			46.2492	1.42718	4.21795	-1.35163
13.9551	0.01914	13.9551	1.04395	13.9551	2.03343	13.9551	3.02083	13.9551	4.02448	13.9551	5.02226			3417	0.8206	1.7763	2.7363	3.73313	4.80841	5.80879			13.9551	0.01914	13.9551	1.00529	14.9551	2.01567	13.9551	3.02927	13.9551	4.01392	13.9515	5.01969			3417	0.8206	1.79617	2.78945	3.80879	4.79687	5.73626			46.3937	1.42999	4.29018	-1.3513
13.9756	0.02242	13.9756	1.04116	13.9756	2.03126	13.9756	3.02608	13.9756	4.02372	13.9756	5.01977			3416	0.81905	1.77509	2.73625	3.73272	4.80693	5.80819			13.9756	0.02242	13.9756	1.01323	14.9756	2.01588	13.9756	3.03177	13.9756	4.01288	13.972	5.01876			3416	0.81905	1.79436	2.78758	3.80819	4.79693	5.73477			46.5382	1.43073	4.36242	-1.36007
13.9961	0.01904	13.9961	1.04723	13.9961	2.03153	13.9961	3.02579	13.9961	4.02053	13.9961	5.01561			3415	0.81776	1.77362	2.73658	3.73233	4.80604	5.80821			13.9961	0.01904	13.9961	1.00661	14.9961	2.01009	13.9961	3.02515	13.9961	4.01469	13.9925	5.01736			3415	0.81776	1.79296	2.78567	3.80821	4.79715	5.73353			46.6827	1.42768	4.43465	-1.36026
14.0167	0.0203	14.0167	1.04756	14.0167	2.02623	14.0167	3.02098	14.0167	4.02361	14.0167	5.01998			3414	0.81714	1.77229	2.73688	3.7325	4.80556	5.80892			14.0167	0.0203	14.0167	1.00794	15.0167	2.01159	14.0167	3.03016	14.0167	4.01456	14.013	5.01742			3414	0.81714	1.79258	2.78446	3.80892	4.79742	5.73271			46.8272	1.42943	4.50688	-1.35536
14.0372	0.0221	14.0372	1.04378	14.0372	2.02786	14.0372	3.02331	14.0372	4.02481	14.0372	5.01893			3413	0.8174	1.7716	2.73712	3.73357	4.80537	5.81016			14.0372	0.0221	14.0372	1.00926	15.0372	2.01309	14.0372	3.0306	14.0372	4.01263	14.0335	5.01769			3413	0.8174	1.79351	2.78478	3.81016	4.79802	5.73246			46.9717	1.43044	4.57911	-1.36173
14.0577	0.02115	14.0577	1.05116	14.0577	2.02908	14.0577	3.02287	14.0577	4.02361	14.0577	5.02351			3412	0.81835	1.77171	2.73754	3.7353	4.8057	5.81157			14.0577	0.02115	14.0577	1.00529	15.0577	2.00837	14.0577	3.02589	14.0577	4.0152	14.054	5.01782			3412	0.81835	1.79542	2.78689	3.81157	4.79923	5.73303			47.1162	1.42925	4.65134	-1.36447
14.0782	0.01999	14.0782	1.0469	14.0782	2.02963	14.0782	3.02506	14.0782	4.02031	14.0782	5.0258			3411	0.81954	1.77235	2.73813	3.73696	4.80692	5.81274			14.0782	0.01999	14.0782	1.00728	15.0782	2.01202	14.0782	3.03089	14.0782	4.01469	14.0745	5.01842			3411	0.81954	1.79762	2.79	3.81274	4.80093	5.73457			47.2607	1.43152	4.72357	-1.35946
14.0987	0.02453	14.0987	1.04674	14.0987	2.0318	14.0987	3.02506	14.0987	4.02394	14.0987	5.02018			3410	0.82072	1.77306	2.73847	3.73798	4.80908	5.81343			14.0987	0.02453	14.0987	1.00529	15.0987	2.01416	14.0987	3.03369	14.0987	4.01404	14.095	5.01655			3410	0.82072	1.79949	2.79266	3.81343	4.80263	5.73668			47.4052	1.43067	4.7958	-1.35805
14.1192	0.01882	14.1192	1.04264	14.1192	2.03194	14.1192	3.0201	14.1192	4.02075	14.1192	5.01935			3409	0.82183	1.77351	2.73804	3.73834	4.81158	5.81375			14.1192	0.01882	14.1192	1.00463	15.1192	2.01438	14.1192	3.03222	14.1192	4.01057	14.1155	5.01669			3409	0.82183	1.80067	2.79371	3.81375	4.80379	5.73852			47.5497	1.42758	4.86803	-1.356
14.1397	0.01967	14.1397	1.04805	14.1397	2.03017	14.1397	3.0204	14.1397	4.02174	14.1397	5.01706			3408	0.82259	1.7735	2.73674	3.73834	4.81333	5.81386			14.1397	0.01967	14.1397	1.00728	15.1397	2.01738	14.1397	3.03016	14.1397	4.01185	14.136	5.01769			3408	0.82259	1.80105	2.7931	3.81386	4.80406	5.73936			47.6942	1.4281	4.94026	-1.35868
14.1602	0.02337	14.1602	1.04936	14.1602	2.02745	14.1602	3.02622	14.1602	4.02075	14.1602	5.01893			3407	0.82257	1.77294	2.73485	3.73822	4.81345	5.8137			14.1602	0.02337	14.1602	1.00265	15.1602	2.0118	14.1602	3.02854	14.1602	4.01237	14.1565	5.01615			3407	0.82257	1.80068	2.79181	3.8137	4.80341	5.73916			47.8387	1.42943	5.01249	-1.36748
14.1807	0.01925	14.1807	1.03903	14.1807	2.03031	14.1807	3.01938	14.1807	4.02174	14.1807	5.02226			3406	0.82157	1.77201	2.7329	3.73808	4.81212	5.81322			14.1807	0.01925	14.1807	1.00529	15.1807	2.01502	14.1807	3.03089	14.1807	4.01237	14.177	5.01482			3406	0.82157	1.79977	2.79096	3.81322	4.80223	5.73851			47.9832	1.43316	5.08472	-1.36233
14.2012	0.01724	14.2012	1.04854	14.2012	2.0318	14.2012	3.02054	14.2012	4.02185	14.2012	5.02164			3405	0.82003	1.7711	2.73145	3.73797	4.81044	5.81263			14.2012	0.01724	14.2012	1.0086	15.2012	2.00901	14.2012	3.03339	14.2012	4.01211	14.1975	5.01649			3405	0.82003	1.79867	2.79102	3.81263	4.8012	5.73815			48.1277	1.43647	5.15695	-1.3505
14.2217	0.01745	14.2217	1.05297	14.2217	2.03289	14.2217	3.0204	14.2217	4.02064	14.2217	5.02247			3404	0.81861	1.77047	2.73091	3.73784	4.80949	5.81245			14.2217	0.01745	14.2217	1.00728	15.2217	2.0118	14.2217	3.02839	14.2217	4.01417	14.218	5.01569			3404	0.81861	1.79765	2.79164	3.81245	4.80083	5.73846			48.2722	1.43591	5.22918	-1.35392
14.2422	0.01703	14.2422	1.0528	14.2422	2.0318	14.2422	3.0255	14.2422	4.02668	14.2422	5.01935			3403	0.81762	1.76993	2.73113	3.73755	4.80947	5.81298			14.2422	0.01703	14.2422	1.00926	15.2422	2.01438	14.2422	3.03383	14.2422	4.01404	14.2385	5.01522			3403	0.81762	1.79678	2.79209	3.81298	4.80111	5.73932			48.4167	1.43787	5.30141	-1.36271
14.2627	0.02253	14.2627	1.04641	14.2627	2.03438	14.2627	3.02112	14.2627	4.02536	14.2627	5.02226			3402	0.81694	1.76895	2.73141	3.73694	4.8098	5.81396			14.2627	0.02253	14.2627	1.00661	15.2627	2.00966	14.2627	3.02707	14.2627	4.01392	14.259	5.01575			3402	0.81694	1.79595	2.7919	3.81396	4.80162	5.74024			48.5612	1.44016	5.37364	-1.36428
14.2832	0.02337	14.2832	1.04657	14.2832	2.03099	14.2832	3.02433	14.2832	4.02437	14.2832	5.01748			3401	0.81643	1.76732	2.73099	3.73608	4.80993	5.8148			14.2832	0.02337	14.2832	1.00926	15.2832	2.01524	14.2832	3.03074	14.2832	4.01263	14.2795	5.01582			3401	0.81643	1.79518	2.79116	3.8148	4.80197	5.74064			48.7057	1.43854	5.44587	-1.36353
14.3037	0.02126	14.3037	1.04592	14.3037	2.02732	14.3037	3.02025	14.3037	4.02317	14.3037	5.02018			3400	0.81613	1.76547	2.72978	3.73526	4.80991	5.815			14.3037	0.02126	14.3037	1.00661	15.3037	2.0133	14.3037	3.02618	14.3037	4.01069	14.3	5.01342			3400	0.81613	1.79459	2.79034	3.815	4.80207	5.7402			48.8502	1.43725	5.5181	-1.36402
14.3242	0.02369	14.3242	1.04723	14.3242	2.02772	14.3242	3.02083	14.3242	4.02415	14.3242	5.0206			3399	0.81614	1.76408	2.72827	3.73477	4.81011	5.81449			14.3242	0.02369	14.3242	1.00331	15.3242	2.0133	14.3242	3.02618	14.3242	4.0085	14.3205	5.01489			3399	0.81614	1.79421	2.78979	3.81449	4.80212	5.73907			48.9947	1.43657	5.59034	-1.36337
14.3447	0.01956	14.3447	1.05444	14.3447	2.02936	14.3447	3.02375	14.3447	4.02481	14.3447	5.02018			3398	0.81635	1.76335	2.72705	3.7347	4.81076	5.81353			14.3447	0.01956	14.3447	1.00728	15.3447	2.01352	14.3447	3.03295	14.3447	4.01018	14.341	5.01295			3398	0.81635	1.79396	2.78963	3.81353	4.80234	5.73776			49.1392	1.43665	5.66257	-1.35679
14.3652	0.01787	14.3652	1.04969	14.3652	2.02976	14.3652	3.02389	14.3652	4.02668	14.3652	5.02143			3397	0.81645	1.76298	2.72632	3.73497	4.81183	5.81254			14.3652	0.01787	14.3652	1.00463	15.3652	2.01245	14.3652	3.02839	14.3652	4.01173	14.3615	5.01435			3397	0.81645	1.79376	2.78991	3.81254	4.80284	5.73686			49.2837	1.43749	5.7348	-1.35092
14.3858	0.0165	14.3858	1.05297	14.3858	2.02827	14.3858	3.02229	14.3858	4.02602	14.3858	5.02684			3396	0.81622	1.76255	2.72605	3.7355	4.8132	5.81201			14.3858	0.0165	14.3858	1.00397	15.3858	2.00987	14.3858	3.02824	14.3858	4.01044	14.382	5.01388			3396	0.81622	1.79367	2.79063	3.81201	4.80342	5.73672			49.4282	1.43371	5.80703	-1.35715
14.4063	0.02009	14.4063	1.04182	14.4063	2.02691	14.4063	3.02418	14.4063	4.02426	14.4063	5.02164			3395	0.8156	1.76197	2.72603	3.73624	4.81462	5.81228			14.4063	0.02009	14.4063	1.00595	15.4063	2.01438	14.4063	3.03119	14.4063	4.01031	14.4025	5.01315			3395	0.8156	1.79375	2.79154	3.81228	4.80372	5.73734			49.5727	1.43015	5.87926	-1.36401
14.4268	0.0203	14.4268	1.04772	14.4268	2.02786	14.4268	3.02346	14.4268	4.02207	14.4268	5.01852			3394	0.81464	1.76141	2.72591	3.73696	4.81571	5.81328			14.4268	0.0203	14.4268	1.00198	15.4268	2.01266	14.4268	3.03486	14.4268	4.01224	14.423	5.01595			3394	0.81464	1.79393	2.79206	3.81328	4.80341	5.73837			49.7172	1.43249	5.95149	-1.35932
14.4473	0.02104	14.4473	1.04477	14.4473	2.03303	14.4473	3.02302	14.4473	4.02075	14.4473	5.02414			3393	0.81337	1.76103	2.72531	3.73733	4.81601	5.81436			14.4473	0.02104	14.4473	1.00595	15.4473	2.01288	14.4473	3.0331	14.4473	4.01301	14.4435	5.01455			3393	0.81337	1.79403	2.79169	3.81436	4.8025	5.73932			49.8617	1.43033	6.02372	-1.3539
14.4678	0.0202	14.4678	1.05248	14.4678	2.03207	14.4678	3.02025	14.4678	4.02514	14.4678	5.01644			3392	0.81191	1.76082	2.72424	3.73713	4.81546	5.81478			14.4678	0.0202	14.4678	1.00397	15.4678	2.01738	14.4678	3.0353	14.4678	4.01082	14.464	5.01455			3392	0.81191	1.79397	2.7906	3.81478	4.8014	5.73975			50.0062	1.42586	6.09595	-1.35823
14.4883	0.02221	14.4883	1.04723	14.4883	2.02895	14.4883	3.022	14.4883	4.0235	14.4883	5.02081			3391	0.81055	1.7607	2.72321	3.73658	4.81452	5.81434			14.4883	0.02221	14.4883	1.0086	15.4883	2.0133	14.4883	3.02942	14.4883	4.00941	14.4845	5.01302			3391	0.81055	1.79388	2.78954	3.81434	4.80064	5.73955			50.1507	1.43095	6.16818	-1.36919
14.5088	0.02358	14.5088	1.04854	14.5088	2.03167	14.5088	3.02681	14.5088	4.02383	14.5088	5.01893			3390	0.80966	1.76052	2.72266	3.73615	4.81379	5.81348			14.5088	0.02358	14.5088	1.00463	15.5088	2.01094	14.5088	3.0306	14.5088	4.01276	14.505	5.01629			3390	0.80966	1.79391	2.78909	3.81348	4.80051	5.73888			50.2951	1.43512	6.24041	-1.37004
14.5293	0.02168	14.5293	1.05444	14.5293	2.03126	14.5293	3.02535	14.5293	4.02361	14.5293	5.01852			3389	0.80949	1.75999	2.7224	3.73615	4.81354	5.81283			14.5293	0.02168	14.5293	1.00595	15.5293	2.01223	14.5293	3.02457	14.5293	4.00953	14.5255	5.01569			3389	0.80949	1.79408	2.78925	3.81283	4.80095	5.73807			50.4396	1.43231	6.31264	-1.35513
14.5498	0.02327	14.5498	1.04838	14.5498	2.03248	14.5498	3.022	14.5498	4.02723	14.5498	5.01914			3388	0.80989	1.7589	2.72191	3.73646	4.81358	5.81272			14.5498	0.02327	14.5498	1.00661	15.5498	2.01202	14.5498	3.02942	14.5498	4.00966	14.546	5.01642			3388	0.80989	1.7942	2.78958	3.81272	4.80172	5.73749			50.5841	1.43351	6.38487	-1.35227
14.5703	0.02052	14.5703	1.04838	14.5703	2.03031	14.5703	3.02185	14.5703	4.02229	14.5703	5.0206			3387	0.81035	1.75744	2.72094	3.73681	4.81363	5.81305			14.5703	0.02052	14.5703	1.00794	15.5703	2.01116	14.5703	3.02986	14.5703	4.01288	14.5665	5.01569			3387	0.81035	1.79404	2.78982	3.81305	4.80264	5.7375			50.7286	1.437	6.4571	-1.36344
14.5908	0.01724	14.5908	1.05297	14.5908	2.03438	14.5908	3.02302	14.5908	4.02163	14.5908	5.02018			3386	0.81023	1.7562	2.71971	3.73703	4.81358	5.8136			14.5908	0.01724	14.5908	1.00794	15.5908	2.0133	14.5908	3.02707	14.5908	4.0134	14.587	5.01569			3386	0.81023	1.79355	2.79	3.8136	4.80358	5.73819			50.8731	1.43861	6.52933	-1.35998
14.6113	0.01861	14.6113	1.04985	14.6113	2.02705	14.6113	3.02608	14.6113	4.02262	14.6113	5.01665			3385	0.80917	1.75564	2.71859	3.73719	4.81345	5.81422			14.6113	0.01861	14.6113	1.0119	15.6113	2.01009	14.6113	3.03148	14.6113	4.0125	14.6075	5.01442			3385	0.80917	1.79288	2.79026	3.81422	4.80429	5.73917			51.0176	1.44241	6.60156	-1.3608
14.6318	0.02295	14.6318	1.05198	14.6318	2.03343	14.6318	3.0287	14.6318	4.02448	14.6318	5.01914			3384	0.80742	1.75557	2.71781	3.73744	4.81332	5.81495			14.6318	0.02295	14.6318	1.00728	15.6318	2.0118	14.6318	3.0328	14.6318	4.01173	14.628	5.01362			3384	0.80742	1.79247	2.7907	3.81495	4.80458	5.73986			51.1621	1.4421	6.67379	-1.37766
14.6523	0.02115	14.6523	1.04969	14.6523	2.03004	14.6523	3.02185	14.6523	4.02273	14.6523	5.02039			3383	0.80579	1.75539	2.71758	3.73795	4.81341	5.81598			14.6523	0.02115	14.6523	1.00661	15.6523	2.0133	14.6523	3.03427	14.6523	4.01185	14.6485	5.01482			3383	0.80579	1.79274	2.79137	3.81598	4.80462	5.74007			51.3066	1.43542	6.74602	-1.37104
14.6729	0.0203	14.6729	1.05248	14.6729	2.02732	14.6729	3.02025	14.6729	4.02196	14.6729	5.01748			3382	0.8051	1.75475	2.71808	3.73875	4.81398	5.81743			14.6729	0.0203	14.6729	1.00728	15.6729	2.01137	14.6729	3.03045	14.6729	4.01031	14.669	5.01308			3382	0.8051	1.79379	2.79218	3.81743	4.80488	5.74009			51.4511	1.43508	6.81826	-1.3557
14.6934	0.01967	14.6934	1.05084	14.6934	2.02555	14.6934	3.02316	14.6934	4.02361	14.6934	5.02102			3381	0.80545	1.75383	2.71906	3.73954	4.81489	5.81908			14.6934	0.01967	14.6934	1.00529	15.6934	2.01202	14.6934	3.03339	14.6934	4.01121	14.6895	5.01302			3381	0.80545	1.79513	2.79283	3.81908	4.80558	5.74006			51.5956	1.43809	6.89049	-1.36798
14.7139	0.02009	14.7139	1.05608	14.7139	2.03194	14.7139	3.02375	14.7139	4.02284	14.7139	5.01623			3380	0.80613	1.75306	2.71968	3.73976	4.81547	5.82027			14.7139	0.02009	14.7139	1.00463	15.7139	2.01223	14.7139	3.0278	14.7139	4.00966	14.71	5.01555			3380	0.80613	1.79591	2.79286	3.82027	4.80626	5.73965			51.7401	1.4351	6.96272	-1.37241
14.7344	0.01819	14.7344	1.05133	14.7344	2.03194	14.7344	3.02637	14.7344	4.02097	14.7344	5.02122			3379	0.80617	1.75254	2.71913	3.73909	4.81507	5.82039			14.7344	0.01819	14.7344	1.00926	15.7344	2.00901	14.7344	3.02707	14.7344	4.01108	14.7305	5.01509			3379	0.80617	1.79549	2.79216	3.82039	4.80623	5.73851			51.8846	1.43433	7.03495	-1.35868
14.7549	0.02305	14.7549	1.05313	14.7549	2.02691	14.7549	3.02739	14.7549	4.02086	14.7549	5.01498			3378	0.80516	1.75206	2.71733	3.73783	4.81373	5.81951			14.7549	0.02305	14.7549	1.00926	15.7549	2.00858	14.7549	3.03119	14.7549	4.00928	14.751	5.01248			3378	0.80516	1.79396	2.79109	3.81951	4.80543	5.73697			52.0291	1.43515	7.10718	-1.36315
14.7754	0.01999	14.7754	1.05248	14.7754	2.03303	14.7754	3.02287	14.7754	4.0213	14.7754	5.01457			3377	0.80345	1.75116	2.71494	3.73661	4.81211	5.81822			14.7754	0.01999	14.7754	1.00728	15.7754	2.01695	14.7754	3.0281	14.7754	4.01404	14.7715	5.01569			3377	0.80345	1.79199	2.79027	3.81822	4.80442	5.73585			52.1736	1.43313	7.17941	-1.36992
14.7959	0.01692	14.7959	1.05297	14.7959	2.03316	14.7959	3.02753	14.7959	4.02262	14.7959	5.01706			3376	0.80166	1.74949	2.71272	3.73579	4.81083	5.81709			14.7959	0.01692	14.7959	1.00595	15.7959	2.01438	14.7959	3.02927	14.7959	4.00941	14.792	5.01408			3376	0.80166	1.79028	2.78999	3.81709	4.8037	5.73566			52.3181	1.43528	7.25164	-1.3604
14.8164	0.02094	14.8164	1.05051	14.8164	2.02908	14.8164	3.02972	14.8164	4.02317	14.8164	5.0181			3375	0.80025	1.74705	2.71101	3.7353	4.81011	5.81621			14.8164	0.02094	14.8164	1.00595	15.8164	2.0118	14.8164	3.03354	14.8164	4.00992	14.8125	5.01716			3375	0.80025	1.78912	2.79009	3.81621	4.80326	5.73607			52.4626	1.43684	7.32387	-1.35831
14.8369	0.01893	14.8369	1.05084	14.8369	2.02922	14.8369	3.02506	14.8369	4.02317	14.8369	5.02039			3374	0.79938	1.74437	2.70979	3.73489	4.80993	5.81539			14.8369	0.01893	14.8369	1.00595	15.8369	2.01481	14.8369	3.0306	14.8369	4.01005	14.833	5.01108			3374	0.79938	1.78839	2.79025	3.81539	4.80294	5.73641			52.6071	1.43575	7.3961	-1.3629
14.8574	0.01671	14.8574	1.05838	14.8574	2.03017	14.8574	3.02302	14.8574	4.02657	14.8574	5.0181			3373	0.79896	1.74219	2.70887	3.7345	4.81025	5.8146			14.8574	0.01671	14.8574	1.00595	15.8574	2.01416	14.8574	3.02927	14.8574	4.01057	14.8535	5.01529			3373	0.79896	1.78793	2.79025	3.8146	4.80282	5.73634			52.7516	1.43821	7.46833	-1.35945
14.8779	0.02136	14.8779	1.05658	14.8779	2.03343	14.8779	3.02448	14.8779	4.02185	14.8779	5.02518			3372	0.79871	1.74091	2.70809	3.73423	4.81085	5.81403			14.8779	0.02136	14.8779	1.00661	15.8779	2.01052	14.8779	3.03148	14.8779	4.01069	14.874	5.01228			3372	0.79871	1.7877	2.79004	3.81403	4.80309	5.736			52.8961	1.43683	7.54056	-1.35418
14.8984	0.0221	14.8984	1.05395	14.8984	2.03248	14.8984	3.02331	14.8984	4.02108	14.8984	5.02122			3371	0.79832	1.74027	2.70724	3.73418	4.81138	5.81392			14.8984	0.0221	14.8984	1.00595	15.8984	2.0088	14.8984	3.03148	14.8984	4.00825	14.8945	5.01268			3371	0.79832	1.78769	2.78966	3.81392	4.80363	5.73564			53.0406	1.43282	7.61279	-1.35167
14.9189	0.02115	14.9189	1.05428	14.9189	2.02908	14.9189	3.02316	14.9189	4.02086	14.9189	5.02247			3370	0.79756	1.73966	2.70616	3.73434	4.81152	5.81432			14.9189	0.02115	14.9189	1.00331	15.9189	2.01266	14.9189	3.03486	14.9189	4.01314	14.915	5.01469			3370	0.79756	1.78771	2.78921	3.81432	4.80409	5.73535			53.1851	1.43427	7.68502	-1.35304
14.9394	0.02221	14.9394	1.05002	14.9394	2.0318	14.9394	3.022	14.9394	4.02295	14.9394	5.01644			3369	0.79641	1.73868	2.70482	3.73464	4.81118	5.81502			14.9394	0.02221	14.9394	1.00661	15.9394	2.01459	14.9394	3.03295	14.9394	4.01392	14.9355	5.01462			3369	0.79641	1.78735	2.78891	3.81502	4.80412	5.735			53.3296	1.43458	7.75725	-1.35752
14.9599	0.02274	14.9599	1.05346	14.9599	2.03343	14.9599	3.02681	14.9599	4.02437	14.9599	5.01873			3368	0.79496	1.73743	2.70343	3.735	4.81041	5.8156			14.9599	0.02274	14.9599	1.00463	15.9599	2.01094	14.9599	3.0328	14.9599	4.01069	14.956	5.01288			3368	0.79496	1.78634	2.78886	3.8156	4.80366	5.73453			53.4741	1.43177	7.82948	-1.36256
14.9804	0.02591	14.9804	1.05428	14.9804	2.03017	14.9804	3.02418	14.9804	4.02437	14.9804	5.01893			3367	0.79332	1.73629	2.70231	3.73531	4.80931	5.81575			14.9804	0.02591	14.9804	1.00728	15.9804	2.00987	14.9804	3.02971	14.9804	4.01301	14.9765	5.01342			3367	0.79332	1.78491	2.78893	3.81575	4.80295	5.73412			53.6186	1.42962	7.90171	-1.36932
15.0009	0.02147	15.0009	1.05625	15.0009	2.0352	15.0009	3.0252	15.0009	4.02503	15.0009	5.01831			3366	0.7916	1.73557	2.70171	3.73549	4.80818	5.81551			15.0009	0.02147	15.0009	1.0086	16.0009	2.01373	15.0009	3.03678	15.0009	4.01121	14.997	5.01222			3366	0.7916	1.78372	2.78881	3.81551	4.8025	5.73408			53.7631	1.43042	7.97395	-1.36861
15.0214	0.02052	15.0214	1.05461	15.0214	2.03534	15.0214	3.01981	15.0214	4.02415	15.0214	5.01706			3365	0.78998	1.7353	2.70153	3.73546	4.80753	5.81521			15.0214	0.02052	15.0214	1.00529	16.0215	2.01245	15.0214	3.03148	15.0214	4.01327	15.0175	5.01328			3365	0.78998	1.78332	2.78834	3.81521	4.80277	5.73449			53.9076	1.43574	8.04618	-1.36181
15.042	0.02263	15.042	1.05641	15.042	2.03194	15.042	3.02302	15.042	4.02811	15.042	5.01914			3364	0.78864	1.73521	2.70139	3.73515	4.80776	5.81508			15.042	0.02263	15.042	1.00331	16.042	2.0118	15.042	3.0356	15.042	4.00979	15.038	5.01382			3364	0.78864	1.78369	2.78766	3.81508	4.80375	5.735			54.0521	1.43752	8.11841	-1.36855
15.0625	0.01914	15.0625	1.05969	15.0625	2.03289	15.0625	3.02302	15.0625	4.02372	15.0625	5.01623			3363	0.7877	1.73495	2.70097	3.73462	4.80872	5.81513			15.0625	0.01914	15.0625	1.00331	16.0625	2.01052	15.0625	3.03236	15.0625	4.01057	15.0585	5.01422			3363	0.7877	1.7842	2.78718	3.81513	4.80483	5.73517			54.1966	1.43457	8.19064	-1.37569
15.083	0.02115	15.083	1.05789	15.083	2.03493	15.083	3.02258	15.083	4.0247	15.083	5.01748			3362	0.78714	1.73434	2.70023	3.73414	4.80982	5.81523			15.083	0.02115	15.083	1.00463	16.083	2.01073	15.083	3.03001	15.083	4.01147	15.079	5.01489			3362	0.78714	1.78428	2.78724	3.81523	4.80538	5.73496			54.341	1.43334	8.26287	-1.36574
15.1035	0.02411	15.1035	1.05854	15.1035	2.03588	15.1035	3.02812	15.1035	4.02448	15.1035	5.01873			3361	0.78687	1.73352	2.69944	3.73402	4.81051	5.81538			15.1035	0.02411	15.1035	1.00198	16.1035	2.01373	15.1035	3.03236	15.1035	4.01276	15.0995	5.01328			3361	0.78687	1.78379	2.78784	3.81538	4.80531	5.73474			54.4855	1.43307	8.3351	-1.36327
15.124	0.02094	15.124	1.04936	15.124	2.03112	15.124	3.02491	15.124	4.02207	15.124	5.01665			3360	0.78669	1.73266	2.69879	3.73438	4.81077	5.81567			15.124	0.02094	15.124	1.00661	16.124	2.01159	15.124	3.03133	15.124	4.00928	15.12	5.01428			3360	0.78669	1.78313	2.78873	3.81567	4.80506	5.73482			54.63	1.43652	8.40733	-1.37387
15.1445	0.02316	15.1445	1.061	15.1445	2.03126	15.1445	3.0255	15.1445	4.02514	15.1445	5.01706			3359	0.78637	1.73184	2.69828	3.73505	4.81088	5.8161			15.1445	0.02316	15.1445	1.00794	16.1445	2.01395	15.1445	3.03222	15.1445	4.01121	15.1405	5.01489			3359	0.78637	1.78275	2.78957	3.8161	4.80501	5.73509			54.7745	1.43999	8.47956	-1.37393
15.165	0.02305	15.165	1.05854	15.165	2.03099	15.165	3.02477	15.165	4.0269	15.165	5.01935			3358	0.78581	1.73096	2.69771	3.73574	4.81103	5.81661			15.165	0.02305	15.165	1.00661	16.165	2.00966	15.165	3.03736	15.165	4.01198	15.161	5.01489			3358	0.78581	1.78285	2.7901	3.81661	4.80515	5.73527			54.919	1.43871	8.55179	-1.36773
15.1855	0.02422	15.1855	1.05936	15.1855	2.03099	15.1855	3.0236	15.1855	4.02712	15.1855	5.01831			3357	0.7851	1.72996	2.6969	3.73619	4.81107	5.81714			15.1855	0.02422	15.1855	1.00661	16.1855	2.01567	15.1855	3.0331	15.1855	4.00992	15.1815	5.01415			3357	0.7851	1.78321	2.79015	3.81714	4.80535	5.73524			55.0635	1.43906	8.62402	-1.36835
15.206	0.02115	15.206	1.0533	15.206	2.0333	15.206	3.02316	15.206	4.02361	15.206	5.01914			3356	0.78436	1.7289	2.69587	3.73618	4.81074	5.81761			15.206	0.02115	15.206	1.00198	16.206	2.00837	15.206	3.03427	15.206	4.00902	15.202	5.01395			3356	0.78436	1.78344	2.78973	3.81761	4.8056	5.7351			55.208	1.43647	8.69625	-1.36999
15.2265	0.01967	15.2265	1.05658	15.2265	2.03506	15.2265	3.02331	15.2265	4.02569	15.2265	5.02393			3355	0.78366	1.72791	2.69486	3.7357	4.80999	5.81786			15.2265	0.01967	15.2265	1.00661	16.2265	2.01416	15.2265	3.03633	15.2265	4.00928	15.2225	5.01208			3355	0.78366	1.78323	2.78893	3.81786	4.80596	5.73496			55.3525	1.43316	8.76848	-1.36502
15.247	0.02327	15.247	1.05428	15.247	2.03602	15.247	3.02972	15.247	4.02668	15.247	5.01873			3354	0.78288	1.72705	2.69408	3.73489	4.8091	5.81782			15.247	0.02327	15.247	1.00529	16.247	2.01052	15.247	3.03163	15.247	4.01173	15.243	5.01282			3354	0.78288	1.78252	2.78792	3.81782	4.80639	5.73479			55.497	1.43768	8.84071	-1.35909
15.2675	0.02506	15.2675	1.06117	15.2675	2.03058	15.2675	3.02389	15.2675	4.03151	15.2675	5.01789			3353	0.78188	1.72627	2.69341	3.73405	4.80843	5.81763			15.2675	0.02506	15.2675	1.00794	16.2675	2.01202	15.2675	3.03472	15.2675	4.00953	15.2635	5.01322			3353	0.78188	1.78152	2.7869	3.81763	4.80672	5.73447			55.6415	1.4395	8.91294	-1.36637
15.288	0.02453	15.288	1.05428	15.288	2.03697	15.288	3.02637	15.288	4.02756	15.288	5.01665			3352	0.78069	1.72548	2.69257	3.73342	4.80818	5.81757			15.288	0.02453	15.288	1.00265	16.288	2.01159	15.288	3.03207	15.288	4.00928	15.284	5.01161			3352	0.78069	1.78063	2.7862	3.81757	4.80688	5.73395			55.786	1.43735	8.98517	-1.37488
15.3085	0.02295	15.3085	1.05723	15.3085	2.03126	15.3085	3.02593	15.3085	4.028	15.3085	5.01561			3351	0.7795	1.72461	2.69146	3.73323	4.8084	5.81781			15.3085	0.02295	15.3085	1.00529	16.3085	2.0103	15.3085	3.02942	15.3085	4.0085	15.3045	5.01148			3351	0.7795	1.7802	2.78622	3.81781	4.80691	5.73331			55.9305	1.43489	9.0574	-1.366
15.329	0.02231	15.329	1.06494	15.329	2.03126	15.329	3.02885	15.329	4.02536	15.329	5.01831			3350	0.77859	1.72373	2.69034	3.73362	4.80901	5.81827			15.329	0.02231	15.329	1.00331	16.329	2.01202	15.329	3.03501	15.329	4.01392	15.325	5.01295			3350	0.77859	1.78028	2.78705	3.81827	4.80694	5.73268			56.075	1.431	9.12963	-1.36303
15.3496	0.01893	15.3496	1.05559	15.3496	2.0318	15.3496	3.01923	15.3496	4.02866	15.3496	5.01998			3349	0.77801	1.72293	2.68946	3.73449	4.80986	5.81863			15.3496	0.01893	15.3496	1.00529	16.3496	2.00944	15.3496	3.02913	15.3496	4.01224	15.3455	5.01222			3349	0.77801	1.78051	2.78816	3.81863	4.80704	5.73227			56.2195	1.43298	9.20187	-1.36852
15.3701	0.02157	15.3701	1.06314	15.3701	2.03452	15.3701	3.02753	15.3701	4.02964	15.3701	5.0206			3348	0.77762	1.72213	2.68869	3.73542	4.81075	5.81866			15.3701	0.02157	15.3701	1.00661	16.3701	2.01309	15.3701	3.03148	15.3701	4.01069	15.366	5.01382			3348	0.77762	1.78039	2.78873	3.81866	4.80725	5.73213			56.364	1.43405	9.2741	-1.35435
15.3906	0.02052	15.3906	1.06166	15.3906	2.03058	15.3906	3.02637	15.3906	4.03063	15.3906	5.01685			3347	0.77723	1.72119	2.68774	3.73599	4.81152	5.81843			15.3906	0.02052	15.3906	1.00595	16.3906	2.01116	15.3906	3.03133	15.3906	4.00953	15.3865	5.01268			3347	0.77723	1.77974	2.78831	3.81843	4.80753	5.73219			56.5085	1.42983	9.34633	-1.34909
15.4111	0.02253	15.4111	1.06527	15.4111	2.03248	15.4111	3.02666	15.4111	4.02877	15.4111	5.02018			3346	0.77682	1.72011	2.6866	3.73607	4.81214	5.81832			15.4111	0.02253	15.4111	1.0086	16.4111	2.0133	15.4111	3.03163	15.4111	4.01121	15.407	5.01242			3346	0.77682	1.7787	2.78723	3.81832	4.80786	5.73227			56.653	1.43227	9.41856	-1.36848
15.4316	0.02263	15.4316	1.06642	15.4316	2.03398	15.4316	3.02302	15.4316	4.03316	15.4316	5.01644			3345	0.77648	1.71908	2.68556	3.73595	4.81265	5.81866			15.4316	0.02263	15.4316	1.00992	16.4316	2.01223	15.4316	3.03295	15.4316	4.00979	15.4275	5.01295			3345	0.77648	1.77754	2.78616	3.81866	4.80815	5.73227			56.7975	1.43709	9.49079	-1.36615
15.4521	0.02094	15.4521	1.06166	15.4521	2.0318	15.4521	3.02287	15.4521	4.03085	15.4521	5.01685			3344	0.77606	1.71824	2.6849	3.73596	4.81291	5.81933			15.4521	0.02094	15.4521	1.00265	16.4521	2.01245	15.4521	3.03354	15.4521	4.01082	15.448	5.01222			3344	0.77606	1.77641	2.78548	3.81933	4.80831	5.73223			56.942	1.43592	9.56302	-1.35377
15.4726	0.02052	15.4726	1.061	15.4726	2.03506	15.4726	3.02666	15.4726	4.03173	15.4726	5.01914			3343	0.77531	1.71755	2.68455	3.73615	4.81274	5.81986			15.4726	0.02052	15.4726	1.00529	16.4726	2.01545	15.4726	3.03236	15.4726	4.01069	15.4685	5.01135			3343	0.77531	1.77542	2.78512	3.81986	4.80832	5.73226			57.0865	1.43375	9.63525	-1.36466
15.4931	0.02242	15.4931	1.06773	15.4931	2.03357	15.4931	3.02637	15.4931	4.03272	15.4931	5.02164			3342	0.77416	1.7169	2.68432	3.73638	4.81213	5.81991			15.4931	0.02242	15.4931	1.00794	16.4931	2.01416	15.4931	3.0306	15.4931	4.01417	15.489	5.01482			3342	0.77416	1.77477	2.78491	3.81991	4.80838	5.73237			57.231	1.43601	9.70748	-1.36552
15.5136	0.02189	15.5136	1.05379	15.5136	2.03194	15.5136	3.0236	15.5136	4.03063	15.5136	5.01727			3341	0.77284	1.71628	2.68415	3.73643	4.8114	5.81971			15.5136	0.02189	15.5136	1.00331	16.5136	2.01502	15.5136	3.03413	15.5136	4.00915	15.5095	5.01475			3341	0.77284	1.77464	2.78482	3.81971	4.80877	5.73241			57.3755	1.44105	9.77971	-1.35456
15.5341	0.02052	15.5341	1.05461	15.5341	2.03466	15.5341	3.02491	15.5341	4.03426	15.5341	5.01914			3340	0.77161	1.71573	2.68398	3.73619	4.81093	5.81972			15.5341	0.02052	15.5341	1.00794	16.5341	2.01395	15.5341	3.02589	15.5341	4.01095	15.53	5.01509			3340	0.77161	1.77491	2.78481	3.81972	4.80959	5.7322			57.52	1.44226	9.85194	-1.36075
15.5546	0.02327	15.5546	1.05641	15.5546	2.0371	15.5546	3.02608	15.5546	4.02833	15.5546	5.01769			3339	0.77043	1.71518	2.68368	3.73571	4.8109	5.82015			15.5546	0.02327	15.5546	1.00529	16.5546	2.01588	15.5546	3.03427	15.5546	4.01288	15.5505	5.01348			3339	0.77043	1.77518	2.7848	3.82015	4.81059	5.73177			57.6645	1.43849	9.92417	-1.36418
15.5751	0.02295	15.5751	1.06133	15.5751	2.03602	15.5751	3.02375	15.5751	4.03437	15.5751	5.01685			3338	0.76914	1.71448	2.68304	3.73516	4.81123	5.82076			15.5751	0.02295	15.5751	1.00794	16.5751	2.01288	15.5751	3.03251	15.5751	4.0125	15.571	5.01522			3338	0.76914	1.77504	2.78466	3.82076	4.81135	5.7313			57.809	1.43633	9.9964	-1.36197
15.5956	0.01978	15.5956	1.05871	15.5956	2.03941	15.5956	3.02622	15.5956	4.02942	15.5956	5.02143			3337	0.76775	1.71363	2.68202	3.7347	4.81159	5.82119			15.5956	0.01978	15.5956	1.00529	16.5956	2.01073	15.5956	3.0306	15.5956	4.01314	15.5915	5.01355			3337	0.76775	1.77435	2.78435	3.82119	4.81154	5.73099			57.9535	1.43906	10.0686	-1.37112
15.6161	0.02147	15.6161	1.05723	15.6161	2.03792	15.6161	3.02593	15.6161	4.03261	15.6161	5.02476			3336	0.76653	1.71274	2.68074	3.73427	4.81154	5.82133			15.6161	0.02147	15.6161	1.00397	16.6161	2.00815	15.6161	3.02839	15.6161	4.01108	15.612	5.01388			3336	0.76653	1.77333	2.78385	3.82133	4.81111	5.73082			58.098	1.44039	10.1409	-1.37216
15.6366	0.02242	15.6366	1.05543	15.6366	2.03194	15.6366	3.02287	15.6366	4.02942	15.6366	5.02018			3335	0.76569	1.71191	2.67947	3.73369	4.81095	5.82137			15.6366	0.02242	15.6366	1.00661	16.6366	2.01545	15.6366	3.03545	15.6366	4.0125	15.6325	5.01602			3335	0.76569	1.77245	2.78318	3.82137	4.81028	5.73079			58.2425	1.43747	10.2131	-1.36316
15.6571	0.02348	15.6571	1.06346	15.6571	2.03506	15.6571	3.02375	15.6571	4.03052	15.6571	5.01685			3334	0.76527	1.71116	2.67833	3.73299	4.81019	5.8216			15.6571	0.02348	15.6571	1.00265	16.6571	2.0133	15.6571	3.02927	15.6571	4.01508	15.653	5.01348			3334	0.76527	1.77218	2.78249	3.8216	4.80945	5.73102			58.387	1.43405	10.2853	-1.36166
15.6776	0.02253	15.6776	1.06166	15.6776	2.03588	15.6776	3.02316	15.6776	4.03008	15.6776	5.02622			3333	0.76505	1.71049	2.67726	3.73239	4.80993	5.82227			15.6776	0.02253	15.6776	1.0086	16.6776	2.01159	15.6776	3.02824	15.6776	4.01379	15.6735	5.01615			3333	0.76505	1.77254	2.78203	3.82227	4.80912	5.73175			58.5314	1.43004	10.3576	-1.36556
15.6982	0.02221	15.6982	1.06035	15.6982	2.03316	15.6982	3.02302	15.6982	4.0314	15.6982	5.02372			3332	0.76469	1.70983	2.67607	3.73208	4.81036	5.82329			15.6982	0.02221	15.6982	1.00397	16.6982	2.01352	15.6982	3.03339	15.6982	4.01263	15.694	5.01622			3332	0.76469	1.77302	2.78197	3.82329	4.80957	5.73292			58.6759	1.4291	10.4298	-1.37663
15.7187	0.02052	15.7187	1.06297	15.7187	2.03316	15.7187	3.02506	15.7187	4.03107	15.7187	5.02538			3331	0.76381	1.70905	2.67463	3.73205	4.8109	5.82429			15.7187	0.02052	15.7187	1.00661	16.7187	2.00944	15.7187	3.02883	15.7187	4.01443	15.7145	5.01462			3331	0.76381	1.77296	2.78222	3.82429	4.81059	5.73401			58.8204	1.4301	10.502	-1.381
15.7392	0.02327	15.7392	1.05772	15.7392	2.03112	15.7392	3.02389	15.7392	4.03063	15.7392	5.0206			3330	0.76228	1.70806	2.67311	3.73216	4.81076	5.8249			15.7392	0.02327	15.7392	1.00661	16.7392	2.0118	15.7392	3.03545	15.7392	4.01392	15.735	5.01502			3330	0.76228	1.77215	2.7826	3.8249	4.81159	5.73444			58.9649	1.4268	10.5742	-1.36249
15.7597	0.02369	15.7597	1.06068	15.7597	2.03602	15.7597	3.02316	15.7597	4.02701	15.7597	5.02518			3329	0.7605	1.70705	2.6719	3.73248	4.8099	5.8252			15.7597	0.02369	15.7597	1.0086	16.7597	2.01395	15.7597	3.02721	15.7597	4.01366	15.7555	5.01462			3329	0.7605	1.771	2.78302	3.8252	4.81217	5.7341			59.1094	1.42793	10.6465	-1.35328
15.7802	0.02231	15.7802	1.06248	15.7802	2.03343	15.7802	3.0252	15.7802	4.02986	15.7802	5.02538			3328	0.75925	1.70637	2.67143	3.73319	4.80909	5.82574			15.7802	0.02231	15.7802	1.00331	16.7802	2.01094	15.7802	3.03339	15.7802	4.01508	15.776	5.01542			3328	0.75925	1.77014	2.78349	3.82574	4.81249	5.73354			59.2539	1.43618	10.7187	-1.36518
15.8007	0.02115	15.8007	1.06199	15.8007	2.03506	15.8007	3.02331	15.8007	4.0291	15.8007	5.02809			3327	0.759	1.7062	2.67181	3.73425	4.80914	5.82684			15.8007	0.02115	15.8007	1.00463	16.8007	2.01459	15.8007	3.03192	15.8007	4.0152	15.7965	5.01562			3327	0.759	1.76986	2.78387	3.82684	4.813	5.73343			59.3984	1.44157	10.7909	-1.36975
15.8212	0.02094	15.8212	1.05969	15.8212	2.03629	15.8212	3.02535	15.8212	4.02734	15.8212	5.02206			3326	0.75953	1.70633	2.67265	3.73524	4.81009	5.82818			15.8212	0.02094	15.8212	1.00529	16.8212	2.01352	15.8212	3.03001	15.8212	4.01508	15.817	5.01388			3326	0.75953	1.76997	2.78383	3.82818	4.81372	5.73393			59.5429	1.44325	10.8632	-1.37399
15.8417	0.02231	15.8417	1.05789	15.8417	2.03534	15.8417	3.02462	15.8417	4.02668	15.8417	5.0233			3325	0.76002	1.70638	2.6733	3.73566	4.81138	5.82902			15.8417	0.02231	15.8417	1.0086	16.8417	2.01245	15.8417	3.03192	15.8417	4.01636	15.8375	5.01669			3325	0.76002	1.77013	2.78315	3.82902	4.81412	5.73464			59.6874	1.44389	10.9354	-1.38311
15.8622	0.02633	15.8622	1.0592	15.8622	2.03602	15.8622	3.02302	15.8622	4.02701	15.8622	5.02788			3324	0.75978	1.70608	2.67327	3.73543	4.81243	5.82903			15.8622	0.02633	15.8622	1.0086	16.8622	2.00901	15.8622	3.0303	15.8622	4.01572	15.858	5.01615			3324	0.75978	1.77016	2.78208	3.82903	4.81377	5.73505			59.8319	1.44248	11.0076	-1.37617
15.8827	0.02295	15.8827	1.05428	15.8827	2.03615	15.8827	3.02739	15.8827	4.02778	15.8827	5.02851			3323	0.75856	1.7053	2.67248	3.73493	4.81304	5.82855			15.8827	0.02295	15.8827	1.00397	16.8827	2.00751	15.8827	3.0306	15.8827	4.01572	15.8785	5.01675			3323	0.75856	1.76998	2.78124	3.82855	4.81301	5.73511			59.9764	1.43948	11.0799	-1.36293
15.9032	0.01935	15.9032	1.06461	15.9032	2.03275	15.9032	3.02652	15.9032	4.02624	15.9032	5.02289			3322	0.75661	1.70396	2.67117	3.73454	4.81333	5.82813			15.9032	0.01935	15.9032	1.00397	16.9032	2.01116	15.9032	3.02839	15.9032	4.01959	15.899	5.01842			3322	0.75661	1.76954	2.78101	3.82813	4.8126	5.73518			60.1209	1.43983	11.1521	-1.3556
15.9237	0.02348	15.9237	1.06002	15.9237	2.03058	15.9237	3.02899	15.9237	4.02657	15.9237	5.02851			3321	0.75441	1.7021	2.66972	3.7342	4.81349	5.82796			15.9237	0.02348	15.9237	1.00992	16.9237	2.01481	15.9237	3.03339	15.9237	4.0201	15.9195	5.02036			3321	0.75441	1.76877	2.78119	3.82796	4.81293	5.73557			60.2654	1.4421	11.2243	-1.35098
15.9442	0.01914	15.9442	1.06412	15.9442	2.0386	15.9442	3.02739	15.9442	4.03074	15.9442	5.0283			3320	0.75253	1.69995	2.66849	3.73355	4.81365	5.82797			15.9442	0.01914	15.9442	1.00331	16.9442	2.0088	15.9442	3.03369	15.9442	4.02319	15.94	5.02023			3320	0.75253	1.76775	2.7812	3.82797	4.81362	5.73622			60.4099	1.4412	11.2966	-1.35795
15.9647	0.02453	15.9647	1.06543	15.9647	2.03384	15.9647	3.02025	15.9647	4.02657	15.9647	5.01893			3319	0.75134	1.69795	2.66773	3.7325	4.81374	5.82816			15.9647	0.02453	15.9647	1.00794	16.9647	2.01438	15.9647	3.03383	15.9647	4.02332	15.9605	5.02003			3319	0.75134	1.76675	2.78067	3.82816	4.8141	5.73687			60.5544	1.44311	11.3688	-1.36331
15.9852	0.02157	15.9852	1.06002	15.9852	2.03873	15.9852	3.02433	15.9852	4.02679	15.9852	5.02372			3318	0.75078	1.69646	2.66739	3.73148	4.81342	5.82868			15.9852	0.02157	15.9852	1.00265	16.9852	2.00901	15.9852	3.03222	15.9852	4.01984	15.981	5.02129			3318	0.75078	1.76597	2.77978	3.82868	4.81421	5.73741			60.6989	1.44724	11.441	-1.35375
16.0057	0.02168	16.0057	1.05838	16.0057	2.03479	16.0057	3.02928	16.0057	4.02844	16.0057	5.02247			3317	0.75044	1.69558	2.66704	3.73099	4.81243	5.82958			16.0057	0.02168	16.0057	1.00595	17.0057	2.00794	16.0057	3.02839	16.0057	4.02152	16.0015	5.02196			3317	0.75044	1.76537	2.77895	3.82958	4.81429	5.73801			60.8434	1.44647	11.5132	-1.3554
16.0263	0.02453	16.0263	1.0656	16.0263	2.0337	16.0263	3.02739	16.0263	4.02844	16.0263	5.0233			3316	0.74995	1.6952	2.66616	3.73107	4.81097	5.83057			16.0263	0.02453	16.0263	1.00794	17.0263	2.01266	16.0263	3.02971	16.0263	4.0192	16.022	5.0245			3316	0.74995	1.7648	2.77852	3.83057	4.81469	5.73886			60.9879	1.44535	11.5855	-1.36377
16.0468	0.02136	16.0468	1.05625	16.0468	2.03262	16.0468	3.02535	16.0468	4.02701	16.0468	5.02289			3315	0.74928	1.69504	2.66478	3.73138	4.8097	5.83137			16.0468	0.02136	16.0468	1.00529	17.0468	2.01652	16.0468	3.0303	16.0468	4.02371	16.0425	5.02683			3315	0.74928	1.76422	2.77859	3.83137	4.81551	5.73994			61.1324	1.44589	11.6577	-1.35147
16.0673	0.02231	16.0673	1.06035	16.0673	2.03737	16.0673	3.02229	16.0673	4.02591	16.0673	5.02434			3314	0.74856	1.69483	2.66346	3.73152	4.80909	5.83183			16.0673	0.02231	16.0673	1.00728	17.0673	2.0103	16.0673	3.03148	16.0673	4.02062	16.063	5.02403			3314	0.74856	1.76377	2.77901	3.83183	4.81659	5.74099			61.2769	1.44324	11.7299	-1.34325
16.0878	0.02147	16.0878	1.05887	16.0878	2.03656	16.0878	3.0252	16.0878	4.03085	16.0878	5.01665			3313	0.74779	1.69427	2.66271	3.73125	4.809	5.83193			16.0878	0.02147	16.0878	1.00661	17.0878	2.00944	16.0878	3.0278	16.0878	4.02306	16.0835	5.02496			3313	0.74779	1.76353	2.77951	3.83193	4.81753	5.74167			61.4214	1.43941	11.8022	-1.35581
16.1083	0.02242	16.1083	1.06084	16.1083	2.03805	16.1083	3.02448	16.1083	4.02855	16.1083	5.02372			3312	0.74682	1.69324	2.66245	3.73053	4.80905	5.83167			16.1083	0.02242	16.1083	1.00661	17.1083	2.00858	16.1083	3.03133	16.1083	4.02139	16.104	5.02677			3312	0.74682	1.76331	2.7798	3.83167	4.81783	5.74182			61.5659	1.4393	11.8744	-1.35796
16.1288	0.02263	16.1288	1.06297	16.1288	2.03629	16.1288	3.02797	16.1288	4.02525	16.1288	5.01914			3311	0.74564	1.69175	2.66211	3.72946	4.80921	5.83111			16.1288	0.02263	16.1288	1.00397	17.1288	2.01245	16.1288	3.02721	16.1288	4.02113	16.1245	5.02797			3311	0.74564	1.76275	2.77965	3.83111	4.81727	5.74162			61.7104	1.43928	11.9466	-1.34739
16.1493	0.022	16.1493	1.06412	16.1493	2.04145	16.1493	3.0303	16.1493	4.03184	16.1493	5.02164			3310	0.74433	1.68999	2.6612	3.72834	4.80973	5.83043			16.1493	0.022	16.1493	1.00926	17.1493	2.01137	16.1493	3.03604	16.1493	4.01933	16.145	5.0253			3310	0.74433	1.76158	2.77891	3.83043	4.81617	5.74148			61.8549	1.43995	12.0189	-1.351
16.1698	0.02284	16.1698	1.07068	16.1698	2.03574	16.1698	3.02477	16.1698	4.02866	16.1698	5.01893			3309	0.74292	1.68816	2.65961	3.72744	4.81055	5.82984			16.1698	0.02284	16.1698	1.00132	17.1698	2.01352	16.1698	3.0278	16.1698	4.01984	16.1655	5.02737			3309	0.74292	1.75985	2.77754	3.82984	4.81521	5.74162			61.9994	1.44573	12.0911	-1.36171
16.1903	0.02284	16.1903	1.06576	16.1903	2.03411	16.1903	3.02331	16.1903	4.02866	16.1903	5.01914			3308	0.74135	1.6865	2.65773	3.72686	4.81101	5.82929			16.1903	0.02284	16.1903	1.00397	17.1903	2.00751	16.1903	3.0331	16.1903	4.01791	16.186	5.02296			3308	0.74135	1.75791	2.77579	3.82929	4.81493	5.74197			62.1439	1.44562	12.1633	-1.35523
16.2108	0.02221	16.2108	1.06182	16.2108	2.03221	16.2108	3.02579	16.2108	4.02701	16.2108	5.02102			3307	0.73967	1.68526	2.65628	3.72644	4.81062	5.8287			16.2108	0.02221	16.2108	1.00529	17.2108	2.00837	16.2108	3.03163	16.2108	4.0192	16.2065	5.02416			3307	0.73967	1.75626	2.77436	3.8287	4.81541	5.74238			62.2884	1.44169	12.2355	-1.34012
16.2313	0.02348	16.2313	1.06838	16.2313	2.03737	16.2313	3.02389	16.2313	4.02767	16.2313	5.01561			3306	0.73824	1.68462	2.65599	3.72613	4.80967	5.82824			16.2313	0.02348	16.2313	1.00595	17.2313	2.01373	16.2313	3.02971	16.2313	4.01739	16.227	5.02323			3306	0.73824	1.75523	2.77402	3.82824	4.81657	5.74288			62.4329	1.44456	12.3078	-1.34253
16.2518	0.02422	16.2518	1.0651	16.2518	2.03248	16.2518	3.02972	16.2518	4.0269	16.2518	5.0181			3305	0.73739	1.68461	2.65692	3.72598	4.80898	5.82837			16.2518	0.02422	16.2518	1.00463	17.2518	2.0088	16.2518	3.02986	16.2518	4.0143	16.2475	5.02043			3305	0.73739	1.75479	2.77495	3.82837	4.81822	5.74362			62.5773	1.44282	12.38	-1.35592
16.2723	0.02147	16.2723	1.06363	16.2723	2.03873	16.2723	3.02855	16.2723	4.02866	16.2723	5.02081			3304	0.73706	1.68498	2.65813	3.72602	4.80898	5.8293			16.2723	0.02147	16.2723	1.00331	17.2723	2.00622	16.2723	3.02927	16.2723	4.01598	16.268	5.02103			3304	0.73706	1.75458	2.77648	3.8293	4.81996	5.74449			62.7218	1.43977	12.4522	-1.35494
16.2928	0.0202	16.2928	1.06789	16.2928	2.03642	16.2928	3.02666	16.2928	4.0291	16.2928	5.0206			3303	0.73684	1.68531	2.65832	3.72599	4.80926	5.83071			16.2928	0.0202	16.2928	1.00728	17.2928	2.01223	16.2928	3.02589	16.2928	4.01469	16.2885	5.01983			3303	0.73684	1.75419	2.7777	3.83071	4.82117	5.74514			62.8663	1.44479	12.5245	-1.34586
16.3133	0.02126	16.3133	1.06396	16.3133	2.03411	16.3133	3.02389	16.3133	4.02811	16.3133	5.02476			3302	0.73633	1.68523	2.65692	3.72558	4.80923	5.83197			16.3133	0.02126	16.3133	1.00728	17.3133	2.00858	16.3133	3.02457	16.3133	4.01649	16.309	5.01789			3302	0.73633	1.75353	2.77819	3.83197	4.82137	5.74535			63.0108	1.44686	12.5967	-1.34707
16.3339	0.02041	16.3339	1.06117	16.3339	2.03194	16.3339	3.02579	16.3339	4.02942	16.3339	5.02226			3301	0.73547	1.68468	2.65464	3.72471	4.80876	5.83277			16.3339	0.02041	16.3339	1.00661	17.3339	2.00622	16.3339	3.02868	16.3339	4.01533	16.3295	5.01909			3301	0.73547	1.75276	2.77808	3.83277	4.82066	5.74524			63.1553	1.44488	12.6689	-1.3507
16.3544	0.02517	16.3544	1.0633	16.3544	2.0386	16.3544	3.02652	16.3544	4.02986	16.3544	5.01873			3300	0.73445	1.68383	2.65262	3.72366	4.80831	5.83324			16.3544	0.02517	16.3544	1.00529	17.3544	2.01116	16.3544	3.0278	16.3544	4.01546	16.35	5.01709			3300	0.73445	1.75211	2.77769	3.83324	4.81968	5.74511			63.2998	1.44223	12.7412	-1.34547
16.3749	0.01956	16.3749	1.06576	16.3749	2.03085	16.3749	3.02739	16.3749	4.02756	16.3749	5.01748			3299	0.73337	1.68283	2.65137	3.72275	4.80827	5.83361			16.3749	0.01956	16.3749	1.00728	17.3749	2.0088	16.3749	3.02648	16.3749	4.01392	16.3705	5.01682			3299	0.73337	1.75168	2.77708	3.83361	4.81904	5.74511			63.4443	1.43822	12.8134	-1.33919
16.3954	0.02231	16.3954	1.06264	16.3954	2.03343	16.3954	3.02622	16.3954	4.02964	16.3954	5.01977			3298	0.73215	1.68164	2.65063	3.72217	4.80851	5.83389			16.3954	0.02231	16.3954	1.00331	17.3954	2.00901	16.3954	3.03089	16.3954	4.01353	16.391	5.01722			3298	0.73215	1.75134	2.77617	3.83389	4.81892	5.74523			63.5888	1.43723	12.8856	-1.34083
16.4159	0.022	16.4159	1.0615	16.4159	2.03669	16.4159	3.02433	16.4159	4.02997	16.4159	5.02268			3297	0.73076	1.68019	2.65005	3.72194	4.80866	5.83401			16.4159	0.022	16.4159	1.00331	17.4159	2.01094	16.4159	3.03045	16.4159	4.01185	16.4115	5.01695			3297	0.73076	1.75086	2.77497	3.83401	4.81916	5.7455			63.7333	1.44007	12.9579	-1.34297
16.4364	0.02612	16.4364	1.06363	16.4364	2.03343	16.4364	3.02608	16.4364	4.02844	16.4364	5.01498			3296	0.72947	1.67865	2.64967	3.7219	4.80858	5.83395			16.4364	0.02612	16.4364	1.00397	17.4364	2.00644	16.4364	3.0306	16.4364	4.01134	16.432	5.01749			3296	0.72947	1.7501	2.7737	3.83395	4.81957	5.74596			63.8778	1.44228	13.0301	-1.33741
16.4569	0.02485	16.4569	1.06051	16.4569	2.03751	16.4569	3.02506	16.4569	4.02404	16.4569	5.01914			3295	0.72867	1.6773	2.64959	3.72178	4.80839	5.83375			16.4569	0.02485	16.4569	1.00728	17.4569	2.01159	16.4569	3.02633	16.4569	4.01495	16.4525	5.01542			3295	0.72867	1.74911	2.77274	3.83375	4.82006	5.74658			64.0223	1.44028	13.1023	-1.33548
16.4774	0.02379	16.4774	1.0674	16.4774	2.03887	16.4774	3.02899	16.4774	4.02921	16.4774	5.01873			3294	0.72843	1.67626	2.64946	3.7213	4.80807	5.83334			16.4774	0.02379	16.4774	1.0086	17.4774	2.00622	16.4774	3.03192	16.4774	4.01404	16.473	5.01422			3294	0.72843	1.74807	2.77238	3.83334	4.82042	5.74709			64.1668	1.44143	13.1745	-1.34121
16.4979	0.02041	16.4979	1.06445	16.4979	2.03996	16.4979	3.02287	16.4979	4.02778	16.4979	5.02039			3293	0.72836	1.67543	2.64872	3.72047	4.80737	5.83271			16.4979	0.02041	16.4979	1.00926	17.4979	2.01223	16.4979	3.03119	16.4979	4.01108	16.4935	5.01649			3293	0.72836	1.74716	2.7726	3.83271	4.82044	5.74722			64.3113	1.44838	13.2468	-1.33625
16.5184	0.02221	16.5184	1.06494	16.5184	2.03669	16.5184	3.02477	16.5184	4.02931	16.5184	5.02268			3292	0.72795	1.67477	2.64743	3.71965	4.80626	5.83216			16.5184	0.02221	16.5184	1.00463	17.5184	2.00923	16.5184	3.02854	16.5184	4.01301	16.514	5.01682			3292	0.72795	1.74664	2.7731	3.83216	4.82014	5.74706			64.4558	1.45175	13.319	-1.32355
16.5389	0.02168	16.5389	1.06806	16.5389	2.03642	16.5389	3.02579	16.5389	4.02679	16.5389	5.01769			3291	0.72709	1.67449	2.64636	3.71939	4.8054	5.83217			16.5389	0.02168	16.5389	1.00463	17.5389	2.00923	16.5389	3.02898	16.5389	4.01301	16.5345	5.01442			3291	0.72709	1.74673	2.7736	3.83217	4.81991	5.74704			64.6003	1.45479	13.3912	-1.32443
16.5594	0.02337	16.5594	1.06969	16.5594	2.0337	16.5594	3.02535	16.5594	4.03272	16.5594	5.0181			3290	0.72613	1.67473	2.64619	3.71989	4.80557	5.83286			16.5594	0.02337	16.5594	1.00661	17.5594	2.00815	16.5594	3.02692	16.5594	4.01469	16.555	5.01922			3290	0.72613	1.74734	2.77403	3.83286	4.82004	5.74757			64.7448	1.45825	13.4635	-1.33303
16.5799	0.02348	16.5799	1.06199	16.5799	2.03506	16.5799	3.02957	16.5799	4.02415	16.5799	5.01727			3289	0.7254	1.67511	2.64667	3.72075	4.80672	5.83374			16.5799	0.02348	16.5799	1.00265	17.5799	2.01567	16.5799	3.02736	16.5799	4.01559	16.5755	5.01589			3289	0.7254	1.74792	2.77429	3.83374	4.82033	5.74846			64.8893	1.45821	13.5357	-1.33283
16.6004	0.02337	16.6004	1.06527	16.6004	2.03724	16.6004	3.02666	16.6004	4.02339	16.6004	5.01831			3288	0.72485	1.67491	2.64685	3.72134	4.80778	5.83409			16.6004	0.02337	16.6004	1.00529	17.6004	2.01116	16.6004	3.03133	16.6004	4.0134	16.596	5.01522			3288	0.72485	1.74796	2.77413	3.83409	4.82022	5.74915			65.0338	1.46024	13.6079	-1.3251
16.6209	0.02348	16.6209	1.07248	16.6209	2.04159	16.6209	3.02185	16.6209	4.02569	16.6209	5.02206			3287	0.72418	1.67377	2.64612	3.72134	4.80766	5.83373			16.6209	0.02348	16.6209	1.00728	17.6209	2.0118	16.6209	3.03074	16.6209	4.01237	16.6165	5.01716			3287	0.72418	1.74754	2.77338	3.83373	4.81952	5.74929			65.1783	1.458	13.6802	-1.32233
16.6414	0.02432	16.6414	1.07347	16.6414	2.03955	16.6414	3.02768	16.6414	4.028	16.6414	5.02018			3286	0.72321	1.67216	2.64483	3.72095	4.8063	5.83311			16.6414	0.02432	16.6414	1.00595	17.6414	2.01116	16.6414	3.03148	16.6414	4.01301	16.637	5.01649			3286	0.72321	1.74725	2.77223	3.83311	4.81867	5.74914			65.3228	1.45047	13.7524	-1.33372
16.662	0.02284	16.662	1.06527	16.662	2.03561	16.662	3.02885	16.662	4.02613	16.662	5.01956			3285	0.72205	1.67094	2.6437	3.72059	4.8046	5.83284			16.662	0.02284	16.662	1.00463	17.662	2.00901	16.662	3.0278	16.662	4.01366	16.6575	5.01615			3285	0.72205	1.74746	2.77113	3.83284	4.81827	5.74919			65.4673	1.45035	13.8246	-1.34451
16.6825	0.02231	16.6825	1.06478	16.6825	2.04009	16.6825	3.02506	16.6825	4.02613	16.6825	5.01706			3284	0.72101	1.67058	2.64307	3.72052	4.80352	5.83307			16.6825	0.02231	16.6825	1.00198	17.6825	2.01309	16.6825	3.03089	16.6825	4.01366	16.678	5.01675			3284	0.72101	1.74783	2.77037	3.83307	4.81847	5.74953			65.6118	1.45198	13.8969	-1.33929
16.703	0.02231	16.703	1.06592	16.703	2.0371	16.703	3.02506	16.703	4.02284	16.703	5.01748			3283	0.72038	1.67082	2.64264	3.72077	4.80351	5.83352			16.703	0.02231	16.703	1.00728	17.703	2.0073	16.703	3.03089	16.703	4.01379	16.6985	5.01455			3283	0.72038	1.74784	2.77001	3.83352	4.81904	5.74981			65.7563	1.4479	13.9691	-1.33527
16.7235	0.02274	16.7235	1.0715	16.7235	2.03479	16.7235	3.02331	16.7235	4.02975	16.7235	5.01998			3282	0.72021	1.6711	2.64208	3.72119	4.80451	5.83388			16.7235	0.02274	16.7235	1.00331	17.7235	2.01223	16.7235	3.02766	16.7235	4.01288	16.719	5.01769			3282	0.72021	1.74749	2.77009	3.83388	4.81978	5.74966			65.9008	1.44525	14.0413	-1.33552
16.744	0.02083	16.744	1.06888	16.744	2.03955	16.744	3.02681	16.744	4.02855	16.744	5.01477			3281	0.72027	1.67107	2.64132	3.7215	4.80613	5.83417			16.744	0.02083	16.744	1.00331	17.744	2.00923	16.744	3.0281	16.744	4.0134	16.7395	5.01515			3281	0.72027	1.74731	2.77061	3.83417	4.82064	5.74909			66.0453	1.44603	14.1135	-1.31921
16.7645	0.02443	16.7645	1.0633	16.7645	2.04172	16.7645	3.02783	16.7645	4.02745	16.7645	5.01789			3280	0.72018	1.67077	2.64059	3.72141	4.80775	5.83456			16.7645	0.02443	16.7645	1.00463	17.7645	2.00901	16.7645	3.03104	16.7645	4.01044	16.76	5.01649			3280	0.72018	1.7477	2.77128	3.83456	4.82147	5.74828			66.1898	1.44465	14.1858	-1.30173
16.785	0.02401	16.785	1.0715	16.785	2.03887	16.785	3.02739	16.785	4.02679	16.785	5.01914			3279	0.71972	1.67033	2.64003	3.72085	4.80872	5.83496			16.785	0.02401	16.785	1.00331	17.785	2.01438	16.785	3.02766	16.785	4.01173	16.7805	5.01268			3279	0.71972	1.74849	2.77158	3.83496	4.82192	5.74742			66.3343	1.44002	14.258	-1.3072
16.8055	0.02358	16.8055	1.06904	16.8055	2.03846	16.8055	3.02579	16.8055	4.02953	16.8055	5.0181			3278	0.71897	1.66988	2.63964	3.72006	4.80878	5.83496			16.8055	0.02358	16.8055	1.00331	17.8055	2.01373	16.8055	3.02354	16.8055	4.01185	16.801	5.01462			3278	0.71897	1.74915	2.77128	3.83496	4.82171	5.74668			66.4788	1.43668	14.3302	-1.32085
16.826	0.02517	16.826	1.0715	16.826	2.03751	16.826	3.02346	16.826	4.02997	16.826	5.01873			3277	0.71817	1.66954	2.6394	3.7194	4.80814	5.83432			16.826	0.02517	16.826	1.00397	17.826	2.01266	16.826	3.02913	16.826	4.0116	16.8215	5.01415			3277	0.71817	1.74936	2.77072	3.83432	4.82091	5.7463			66.6233	1.43483	14.4025	-1.32537
16.8465	0.02305	16.8465	1.06576	16.8465	2.04064	16.8465	3.02826	16.8465	4.02602	16.8465	5.01727			3276	0.71755	1.66957	2.63949	3.71914	4.80726	5.83333			16.8465	0.02305	16.8465	1.00661	17.8465	2.01094	16.8465	3.03089	16.8465	4.01121	16.842	5.01555			3276	0.71755	1.74931	2.77046	3.83333	4.81984	5.74643			66.7677	1.43386	14.4747	-1.3208
16.867	0.02263	16.867	1.07297	16.867	2.03534	16.867	3.03307	16.867	4.02646	16.867	5.01685			3275	0.71722	1.67009	2.64019	3.71926	4.8065	5.83263			16.867	0.02263	16.867	1.00265	17.867	2.01567	16.867	3.02721	16.867	4.01263	16.8625	5.01262			3275	0.71722	1.74948	2.77059	3.83263	4.81877	5.74708			66.9122	1.43726	14.5469	-1.31537
16.8875	0.02274	16.8875	1.07297	16.8875	2.03955	16.8875	3.02477	16.8875	4.0269	16.8875	5.01748			3274	0.71719	1.6708	2.64142	3.71956	4.80604	5.8326			16.8875	0.02274	16.8875	1.00595	17.8875	2.00815	16.8875	3.02839	16.8875	4.01288	16.883	5.01328			3274	0.71719	1.75009	2.7706	3.8326	4.81774	5.748			67.0567	1.43937	14.6192	-1.32086
16.908	0.02041	16.908	1.06363	16.908	2.03602	16.908	3.02535	16.908	4.02404	16.908	5.01998			3273	0.71742	1.67104	2.64268	3.71984	4.80597	5.83311			16.908	0.02041	16.908	1.00397	17.908	2.0073	16.908	3.02721	16.908	4.01044	16.9035	5.01509			3273	0.71742	1.75082	2.76992	3.83311	4.81678	5.74885			67.2012	1.43559	14.6914	-1.33097
16.9285	0.02549	16.9285	1.07757	16.9285	2.0386	16.9285	3.02491	16.9285	4.02712	16.9285	5.02122			3272	0.71783	1.67045	2.64335	3.72006	4.80631	5.83374			16.9285	0.02549	16.9285	1.00463	17.9285	2.00901	16.9285	3.03045	16.9285	4.00876	16.924	5.01449			3272	0.71783	1.7511	2.76861	3.83374	4.81609	5.74936			67.3457	1.43668	14.7636	-1.33077
16.949	0.02126	16.949	1.06838	16.949	2.03901	16.949	3.02404	16.949	4.02745	16.949	5.02143			3271	0.71835	1.66945	2.64327	3.72039	4.80701	5.83425			16.949	0.02126	16.949	1.00463	17.949	2.01052	16.949	3.02795	16.949	4.01198	16.9445	5.01362			3271	0.71835	1.75067	2.76741	3.83425	4.81598	5.74951			67.4902	1.44476	14.8359	-1.32184
16.9695	0.02559	16.9695	1.07002	16.9695	2.03805	16.9695	3.02331	16.9695	4.02229	16.9695	5.0154			3270	0.71894	1.66894	2.64286	3.72101	4.80788	5.83455			16.9695	0.02559	16.9695	1.00595	17.9695	2.00923	16.9695	3.02589	16.9695	4.01314	16.965	5.01295			3270	0.71894	1.74995	2.76709	3.83455	4.81654	5.74954			67.6347	1.4494	14.9081	-1.3141
16.9901	0.02305	16.9901	1.06314	16.9901	2.04159	16.9901	3.02331	16.9901	4.02811	16.9901	5.01956			3269	0.71948	1.66945	2.64259	3.7218	4.80859	5.83463			16.9901	0.02305	16.9901	1.00595	17.9901	2.0118	16.9901	3.02986	16.9901	4.0116	16.9855	5.01362			3269	0.71948	1.74954	2.76773	3.83463	4.81745	5.74967			67.7792	1.45022	14.9803	-1.3207
17.0105	0.02253	17.0105	1.06445	17.0105	2.03819	17.0105	3.0287	17.0105	4.02778	17.0105	5.02018			3268	0.71988	1.67058	2.64262	3.72233	4.80877	5.83454			17.0105	0.02253	17.0105	1.00463	18.0105	2.01245	17.0105	3.02618	17.0105	4.01147	17.006	5.01449			3268	0.71988	1.74978	2.76865	3.83454	4.81826	5.7499			67.9237	1.44975	15.0525	-1.33663
17.0311	0.022	17.0311	1.07642	17.0311	2.03873	17.0311	3.02564	17.0311	4.02635	17.0311	5.01581			3267	0.72002	1.67142	2.64278	3.72229	4.80833	5.83448			17.0311	0.022	17.0311	1.00331	18.0311	2.0103	17.0311	3.03163	17.0311	4.01057	17.0265	5.01282			3267	0.72002	1.75048	2.76911	3.83448	4.8187	5.74998			68.0682	1.44871	15.1248	-1.335
17.0516	0.02464	17.0516	1.0674	17.0516	2.04403	17.0516	3.02608	17.0516	4.0258	17.0516	5.01228			3266	0.71987	1.67137	2.64283	3.72177	4.80761	5.83454			17.0516	0.02464	17.0516	1.00728	18.0516	2.00923	17.0516	3.0303	17.0516	4.01224	17.047	5.01395			3266	0.71987	1.75126	2.76903	3.83454	4.81878	5.74967			68.2127	1.45135	15.197	-1.32485
17.0721	0.02327	17.0721	1.06691	17.0721	2.03968	17.0721	3.02885	17.0721	4.02602	17.0721	5.01769			3265	0.71949	1.67062	2.64261	3.72117	4.80712	5.83455			17.0721	0.02327	17.0721	1.00529	18.0721	2.01288	17.0721	3.02648	17.0721	4.00876	17.0675	5.01408			3265	0.71949	1.75186	2.76886	3.83455	4.81857	5.74895			68.3572	1.45241	15.2692	-1.32951
17.0926	0.02263	17.0926	1.07265	17.0926	2.03968	17.0926	3.02477	17.0926	4.02514	17.0926	5.01581			3264	0.71909	1.66986	2.64219	3.72086	4.80717	5.83426			17.0926	0.02263	17.0926	1.00728	18.0926	2.00837	17.0926	3.02839	17.0926	4.01237	17.088	5.01342			3264	0.71909	1.75238	2.76897	3.83426	4.81805	5.74797			68.5017	1.44619	15.3415	-1.32874
17.1131	0.02506	17.1131	1.0656	17.1131	2.03751	17.1131	3.02608	17.1131	4.0291	17.1131	5.01727			3263	0.719	1.66973	2.64201	3.72103	4.80766	5.83374			17.1131	0.02506	17.1131	1.00198	18.1131	2.01502	17.1131	3.02471	17.1131	4.01031	17.1085	5.01155			3263	0.719	1.75316	2.76927	3.83374	4.8174	5.74697			68.6462	1.43982	15.4137	-1.31946
17.1336	0.02707	17.1336	1.0774	17.1336	2.04349	17.1336	3.01996	17.1336	4.0247	17.1336	5.01748			3262	0.7195	1.67052	2.64268	3.72172	4.80832	5.83343			17.1336	0.02707	17.1336	1.0086	18.1336	2.01223	17.1336	3.02604	17.1336	4.01147	17.129	5.01335			3262	0.7195	1.75444	2.76947	3.83343	4.81706	5.74627			68.7907	1.43762	15.4859	-1.32536
17.1541	0.02274	17.1541	1.07002	17.1541	2.03642	17.1541	3.02652	17.1541	4.02404	17.1541	5.0154			3261	0.72052	1.67206	2.64436	3.72278	4.80896	5.83367			17.1541	0.02274	17.1541	1.00661	18.1541	2.01223	17.1541	3.03089	17.1541	4.00966	17.1495	5.01181			3261	0.72052	1.75589	2.76942	3.83367	4.81742	5.74608			68.9352	1.4378	15.5582	-1.3303
17.1746	0.022	17.1746	1.07625	17.1746	2.03819	17.1746	3.0236	17.1746	4.03041	17.1746	5.01602			3260	0.72165	1.67382	2.64648	3.72394	4.80948	5.83436			17.1746	0.022	17.1746	1.00066	18.1746	2.00644	17.1746	3.02721	17.1746	4.01018	17.17	5.01141			3260	0.72165	1.75678	2.76906	3.83436	4.81836	5.74632			69.0797	1.43667	15.6304	-1.32758
17.1951	0.02464	17.1951	1.07101	17.1951	2.03602	17.1951	3.02681	17.1951	4.02503	17.1951	5.01498			3259	0.7225	1.67507	2.64813	3.72499	4.80975	5.83511			17.1951	0.02464	17.1951	1.00331	18.1951	2.01009	17.1951	3.02618	17.1951	4.01018	17.1905	5.01322			3259	0.7225	1.7567	2.76835	3.83511	4.8193	5.74661			69.2242	1.43321	15.7026	-1.33838
17.2156	0.02401	17.2156	1.07412	17.2156	2.03411	17.2156	3.02914	17.2156	4.02756	17.2156	5.0154			3258	0.72295	1.67543	2.64894	3.72598	4.80976	5.83567			17.2156	0.02401	17.2156	1.00529	18.2156	2.01416	17.2156	3.02648	17.2156	4.01018	17.211	5.01222			3258	0.72295	1.75616	2.76744	3.83567	4.81978	5.7467			69.3687	1.43265	15.7748	-1.34397
17.2361	0.02496	17.2361	1.07297	17.2361	2.03846	17.2361	3.02768	17.2361	4.02481	17.2361	5.01561			3257	0.7232	1.67521	2.64916	3.727	4.80979	5.83603			17.2361	0.02496	17.2361	1.00397	18.2361	2.01159	17.2361	3.0303	17.2361	4.01018	17.2315	5.01202			3257	0.7232	1.75615	2.76685	3.83603	4.81986	5.74668			69.5132	1.43326	15.8471	-1.33188
17.2566	0.02506	17.2566	1.07117	17.2566	2.04322	17.2566	3.03016	17.2566	4.02745	17.2566	5.01561			3256	0.7235	1.67515	2.64918	3.72783	4.81029	5.8362			17.2566	0.02506	17.2566	1.00529	18.2566	2.00987	17.2566	3.02501	17.2566	4.01314	17.252	5.01208			3256	0.7235	1.75719	2.76704	3.8362	4.81983	5.74676			69.6577	1.43268	15.9193	-1.33027
17.2771	0.02263	17.2771	1.07625	17.2771	2.03588	17.2771	3.02622	17.2771	4.02646	17.2771	5.01665			3255	0.724	1.67566	2.64906	3.72803	4.81133	5.83605			17.2771	0.02263	17.2771	1.00198	18.2771	2.01052	17.2771	3.03148	17.2771	4.01263	17.2725	5.01141			3255	0.724	1.75881	2.76787	3.83605	4.81972	5.74686			69.8022	1.43461	15.9915	-1.3385
17.2976	0.02432	17.2976	1.07133	17.2976	2.04132	17.2976	3.02302	17.2976	4.02833	17.2976	5.01269			3254	0.72467	1.67646	2.6487	3.72739	4.81233	5.83542			17.2976	0.02432	17.2976	1.00198	18.2976	2.01266	17.2976	3.02162	17.2976	4.00799	17.293	5.01168			3254	0.72467	1.76013	2.76858	3.83542	4.81932	5.74671			69.9467	1.43692	16.0638	-1.34195
17.3181	0.02527	17.3181	1.07642	17.3181	2.03547	17.3181	3.02477	17.3181	4.02789	17.3181	5.01186			3253	0.72542	1.67712	2.64835	3.72622	4.81247	5.83444			17.3181	0.02527	17.3181	1.00265	18.3181	2.00858	17.3181	3.02824	17.3181	4.00825	17.3135	5.01028			3253	0.72542	1.76077	2.76852	3.83444	4.81848	5.74625			70.0912	1.43688	16.136	-1.34661
17.3387	0.02221	17.3387	1.08199	17.3387	2.03792	17.3387	3.02491	17.3387	4.02591	17.3387	5.01644			3252	0.72615	1.67766	2.6485	3.72513	4.81151	5.83355			17.3387	0.02221	17.3387	1.00397	18.3387	2.00901	17.3387	3.0278	17.3387	4.00825	17.334	5.01215			3252	0.72615	1.76104	2.76769	3.83355	4.81739	5.74587			70.2357	1.4331	16.2082	-1.3454
17.3592	0.02263	17.3592	1.07183	17.3592	2.03642	17.3592	3.0252	17.3592	4.02855	17.3592	5.01581			3251	0.72678	1.67837	2.64929	3.72449	4.81004	5.83311			17.3592	0.02263	17.3592	1.00595	18.3592	2.00794	17.3592	3.03001	17.3592	4.01314	17.3545	5.01255			3251	0.72678	1.76145	2.76661	3.83311	4.81643	5.74595			70.3802	1.43049	16.2805	-1.33767
17.3797	0.02168	17.3797	1.06658	17.3797	2.0386	17.3797	3.02681	17.3797	4.02394	17.3797	5.01914			3250	0.72724	1.67926	2.65019	3.72433	4.80902	5.83308			17.3797	0.02168	17.3797	1.00397	18.3797	2.01073	17.3797	3.02854	17.3797	4.01121	17.375	5.01315			3250	0.72724	1.76204	2.7657	3.83308	4.81581	5.74631			70.5247	1.43355	16.3527	-1.34004
17.4002	0.02305	17.4002	1.07822	17.4002	2.03996	17.4002	3.02404	17.4002	4.02569	17.4002	5.01477			3249	0.72746	1.67993	2.65052	3.72448	4.80888	5.83313			17.4002	0.02305	17.4002	1.00595	18.4002	2.01416	17.4002	3.02868	17.4002	4.01005	17.3955	5.01188			3249	0.72746	1.76252	2.76513	3.83313	4.81545	5.74637			70.6692	1.43165	16.4249	-1.34469
17.4207	0.01882	17.4207	1.0774	17.4207	2.03846	17.4207	3.02943	17.4207	4.0258	17.4207	5.01602			3248	0.72748	1.68024	2.65026	3.72497	4.80938	5.83312			17.4207	0.01882	17.4207	1.00595	18.4207	2.00837	17.4207	3.02868	17.4207	4.00876	17.416	5.01061			3248	0.72748	1.76273	2.76501	3.83312	4.8152	5.74578			70.8136	1.43015	16.4972	-1.34346
17.4412	0.02475	17.4412	1.07445	17.4412	2.03656	17.4412	3.0255	17.4412	4.02833	17.4412	5.01769			3247	0.72757	1.68055	2.65017	3.726	4.81019	5.83328			17.4412	0.02475	17.4412	1.00529	18.4412	2.00751	17.4412	3.02751	17.4412	4.01108	17.4365	5.01288			3247	0.72757	1.76303	2.76547	3.83328	4.81496	5.7449			70.9581	1.43648	16.5694	-1.3476
17.4617	0.02189	17.4617	1.07707	17.4617	2.03792	17.4617	3.02826	17.4617	4.02602	17.4617	5.01498			3246	0.72809	1.68121	2.65096	3.72755	4.81125	5.83381			17.4617	0.02189	17.4617	1.00331	18.4617	2.00815	17.4617	3.02721	17.4617	4.00979	17.457	5.01308			3246	0.72809	1.76387	2.76643	3.83381	4.81479	5.74438			71.1026	1.43615	16.6416	-1.35031
17.4822	0.02612	17.4822	1.0815	17.4822	2.04213	17.4822	3.02389	17.4822	4.02734	17.4822	5.01519			3245	0.7292	1.68202	2.65261	3.72926	4.8127	5.8346			17.4822	0.02612	17.4822	1.00397	18.4822	2.00901	17.4822	3.03045	17.4822	4.00953	17.4775	5.01015			3245	0.7292	1.7653	2.76764	3.8346	4.81473	5.74461			71.2471	1.43537	16.7138	-1.3452
17.5027	0.02263	17.5027	1.08019	17.5027	2.03615	17.5027	3.02608	17.5027	4.02426	17.5027	5.01207			3244	0.73071	1.68253	2.65439	3.73061	4.81438	5.83535			17.5027	0.02263	17.5027	1.00397	18.5027	2.01009	17.5027	3.0256	17.5027	4.01108	17.498	5.01148			3244	0.73071	1.76685	2.76885	3.83535	4.81484	5.74534			71.3916	1.4377	16.7861	-1.34909
17.5232	0.0239	17.5232	1.07937	17.5232	2.03642	17.5232	3.02535	17.5232	4.02756	17.5232	5.01727			3243	0.73218	1.68267	2.65559	3.73144	4.81583	5.83585			17.5232	0.0239	17.5232	1.00595	18.5232	2.0118	17.5232	3.02898	17.5232	4.01134	17.5185	5.01108			3243	0.73218	1.76807	2.77	3.83585	4.81514	5.74603			71.5361	1.43333	16.8583	-1.3596
17.5437	0.02358	17.5437	1.07789	17.5437	2.03819	17.5437	3.02695	17.5437	4.02591	17.5437	5.01665			3242	0.73333	1.68293	2.65589	3.73199	4.81659	5.83606			17.5437	0.02358	17.5437	1.00728	18.5437	2.00858	17.5437	3.03001	17.5437	4.01082	17.539	5.01255			3242	0.73333	1.76885	2.771	3.83606	4.81563	5.74623			71.6806	1.43505	16.9305	-1.35627
17.5642	0.02401	17.5642	1.07445	17.5642	2.042	17.5642	3.03089	17.5642	4.02646	17.5642	5.01332			3241	0.73413	1.68372	2.6554	3.73253	4.8166	5.83593			17.5642	0.02401	17.5642	1.00463	18.5642	2.01438	17.5642	3.0278	17.5642	4.00966	17.5595	5.00981			3241	0.73413	1.7693	2.77151	3.83593	4.81619	5.74581			71.8251	1.43747	17.0028	-1.34594
17.5847	0.02295	17.5847	1.08052	17.5847	2.04036	17.5847	3.02885	17.5847	4.02734	17.5847	5.01373			3240	0.73461	1.68489	2.65444	3.73294	4.81611	5.83547			17.5847	0.02295	17.5847	1.00198	18.5847	2.00987	17.5847	3.0303	17.5847	4.00966	17.58	5.01141			3240	0.73461	1.7695	2.77123	3.83547	4.81661	5.74502			71.9696	1.42982	17.075	-1.34746
17.6052	0.02284	17.6052	1.0838	17.6052	2.04267	17.6052	3.02287	17.6052	4.02328	17.6052	5.01665			3239	0.73473	1.68584	2.65345	3.73287	4.81552	5.83478			17.6052	0.02284	17.6052	1.0086	18.6052	2.01395	17.6052	3.02692	17.6052	4.00953	17.6005	5.01068			3239	0.73473	1.76956	2.77023	3.83478	4.81676	5.74417			72.1141	1.42906	17.1472	-1.3554
17.6257	0.02284	17.6257	1.07215	17.6257	2.03765	17.6257	3.02899	17.6257	4.02679	17.6257	5.0154			3238	0.73441	1.68607	2.65272	3.7322	4.81512	5.83405			17.6257	0.02284	17.6257	1.00463	18.6257	2.01159	17.6257	3.0281	17.6257	4.01185	17.621	5.01181			3238	0.73441	1.76962	2.76899	3.83405	4.81662	5.74349			72.2586	1.43587	17.2195	-1.35875
17.6462	0.02337	17.6462	1.07265	17.6462	2.04172	17.6462	3.02841	17.6462	4.02624	17.6462	5.01665			3237	0.73375	1.68559	2.6523	3.73125	4.81489	5.83336			17.6462	0.02337	17.6462	1.00397	18.6462	2.01073	17.6462	3.02854	17.6462	4.00915	17.6415	5.01075			3237	0.73375	1.76981	2.76793	3.83336	4.81621	5.74298			72.4031	1.44078	17.2917	-1.36209
17.6668	0.02284	17.6668	1.07478	17.6668	2.0386	17.6668	3.02783	17.6668	4.02481	17.6668	5.01561			3236	0.73305	1.68486	2.6521	3.73055	4.81462	5.83278			17.6668	0.02284	17.6668	1.00661	18.6668	2.01009	17.6668	3.03148	17.6668	4.01224	17.662	5.01168			3236	0.73305	1.77002	2.76711	3.83278	4.81555	5.74252			72.5476	1.44143	17.3639	-1.36656
17.6873	0.02453	17.6873	1.08167	17.6873	2.03819	17.6873	3.02331	17.6873	4.02459	17.6873	5.01727			3235	0.73263	1.68442	2.65218	3.73048	4.81408	5.83251			17.6873	0.02453	17.6873	1.00397	18.6873	2.01052	17.6873	3.03413	17.6873	4.00734	17.6825	5.01135			3235	0.73263	1.77006	2.76642	3.83251	4.81474	5.74211			72.6921	1.43614	17.4362	-1.3644
17.7078	0.02337	17.7078	1.07379	17.7078	2.03629	17.7078	3.02797	17.7078	4.02602	17.7078	5.01457			3234	0.73257	1.68449	2.65267	3.73104	4.81327	5.83276			17.7078	0.02337	17.7078	1.00331	18.7078	2.01009	17.7078	3.02692	17.7078	4.00825	17.703	5.01208			3234	0.73257	1.77	2.76585	3.83276	4.814	5.74188			72.8366	1.43204	17.5084	-1.35588
17.7283	0.02358	17.7283	1.08281	17.7283	2.04281	17.7283	3.02841	17.7283	4.02514	17.7283	5.01498			3233	0.73274	1.68494	2.65351	3.73191	4.81248	5.83339			17.7283	0.02358	17.7283	1.00265	18.7283	2.01009	17.7283	3.0306	17.7283	4.01082	17.7235	5.01061			3233	0.73274	1.77015	2.76554	3.83339	4.81361	5.74197			72.9811	1.43248	17.5806	-1.34833
17.7488	0.02379	17.7488	1.07855	17.7488	2.03914	17.7488	3.02535	17.7488	4.02569	17.7488	5.01602			3232	0.73302	1.68554	2.65443	3.73275	4.8122	5.83403			17.7488	0.02379	17.7488	1.00463	18.7488	2.00901	17.7488	3.02927	17.7488	4.00722	17.744	5.01148			3232	0.73302	1.77071	2.7656	3.83403	4.81387	5.74237			73.1256	1.43413	17.6528	-1.34644
17.7693	0.022	17.7693	1.08068	17.7693	2.03955	17.7693	3.02914	17.7693	4.02811	17.7693	5.01457			3231	0.73342	1.68619	2.65526	3.73336	4.81278	5.83441			17.7693	0.022	17.7693	1.00529	18.7693	2.00815	17.7693	3.02868	17.7693	4.00773	17.7645	5.01081			3231	0.73342	1.77162	2.76598	3.83441	4.81491	5.74286			73.2701	1.43386	17.7251	-1.34584
17.7898	0.02432	17.7898	1.07724	17.7898	2.04159	17.7898	3.02914	17.7898	4.02778	17.7898	5.01248			3230	0.73391	1.68681	2.65599	3.73366	4.81408	5.83459			17.7898	0.02432	17.7898	1.00529	18.7898	2.00794	17.7898	3.02751	17.7898	4.00889	17.785	5.00955			3230	0.73391	1.77256	2.76648	3.83459	4.81649	5.74322			73.4146	1.43341	17.7973	-1.34328
17.8103	0.02284	17.8103	1.08003	17.8103	2.04431	17.8103	3.02346	17.8103	4.02646	17.8103	5.01685			3229	0.73437	1.68726	2.6565	3.73362	4.81543	5.8347			17.8103	0.02284	17.8103	1.00331	18.8103	2.01009	17.8103	3.02839	17.8103	4.00979	17.8055	5.01255			3229	0.73437	1.77323	2.76695	3.8347	4.81796	5.74326			73.5591	1.43614	17.8695	-1.35239
17.8308	0.02855	17.8308	1.07855	17.8308	2.03398	17.8308	3.02681	17.8308	4.02591	17.8308	5.01352			3228	0.7346	1.68739	2.65652	3.73332	4.8162	5.83474			17.8308	0.02855	17.8308	1.00529	18.8308	2.01438	17.8308	3.02633	17.8308	4.00902	17.826	5.01208			3228	0.7346	1.77352	2.76737	3.83474	4.81861	5.74295			73.7036	1.43474	17.9418	-1.3674
17.8513	0.02813	17.8513	1.0838	17.8513	2.03996	17.8513	3.02477	17.8513	4.02569	17.8513	5.01727			3227	0.73455	1.68715	2.65595	3.73297	4.81638	5.83469			17.8513	0.02813	17.8513	1.0086	18.8513	2.01245	17.8513	3.02648	17.8513	4.00902	17.8465	5.01135			3227	0.73455	1.77351	2.76781	3.83469	4.81821	5.74248			73.8481	1.43106	18.014	-1.35732
17.8718	0.02781	17.8718	1.07166	17.8718	2.04118	17.8718	3.02972	17.8718	4.02833	17.8718	5.01394			3226	0.73431	1.68661	2.65502	3.73285	4.81649	5.83458			17.8718	0.02781	17.8718	1.00397	18.8718	2.01052	17.8718	3.02751	17.8718	4.01095	17.867	5.01128			3226	0.73431	1.77332	2.76815	3.83458	4.81718	5.74207			73.9926	1.43175	18.0862	-1.33977
17.8923	0.02517	17.8923	1.08019	17.8923	2.04335	17.8923	3.02389	17.8923	4.02448	17.8923	5.0181			3225	0.73404	1.68586	2.65405	3.733	4.81684	5.83444			17.8923	0.02517	17.8923	1.00331	18.8923	2.01245	17.8923	3.02766	17.8923	4.0058	17.8875	5.01028			3225	0.73404	1.77301	2.76812	3.83444	4.81625	5.74187			74.1371	1.43191	18.1585	-1.34862
17.9128	0.02327	17.9128	1.07724	17.9128	2.04036	17.9128	3.02346	17.9128	4.02712	17.9128	5.01893			3224	0.73389	1.68512	2.65315	3.73318	4.81709	5.83428			17.9128	0.02327	17.9128	1.00198	18.9128	2.01245	17.9128	3.02486	17.9128	4.00941	17.908	5.01101			3224	0.73389	1.7726	2.76756	3.83428	4.81578	5.74184			74.2816	1.43369	18.2307	-1.35781
17.9333	0.02475	17.9333	1.08265	17.9333	2.03778	17.9333	3.02622	17.9333	4.02635	17.9333	5.01644			3223	0.73388	1.68469	2.65239	3.7332	4.8167	5.83419			17.9333	0.02475	17.9333	1.00397	18.9333	2.01137	17.9333	3.02721	17.9333	4.00902	17.9285	5.01135			3223	0.73388	1.77222	2.76668	3.83419	4.81568	5.74184			74.4261	1.43464	18.3029	-1.35595
17.9538	0.02728	17.9538	1.08495	17.9538	2.04566	17.9538	3.02783	17.9538	4.02668	17.9538	5.01498			3222	0.73387	1.68472	2.65205	3.73323	4.81568	5.83433			17.9538	0.02728	17.9538	1.00331	18.9538	2.01266	17.9538	3.02927	17.9538	4.01147	17.949	5.01041			3222	0.73387	1.77204	2.76583	3.83433	4.81568	5.74171			74.5706	1.43027	18.3751	-1.36379
17.9744	0.02274	17.9744	1.08003	17.9744	2.03656	17.9744	3.02593	17.9744	4.02426	17.9744	5.01144			3221	0.73356	1.68498	2.65235	3.73356	4.81457	5.83471			17.9744	0.02274	17.9744	1.00198	18.9744	2.0118	17.9744	3.02692	17.9744	4.00941	17.9695	5.01222			3221	0.73356	1.77211	2.76526	3.83471	4.81565	5.74136			74.7151	1.4312	18.4474	-1.36131
17.9948	0.02591	17.9948	1.08511	17.9948	2.04104	17.9948	3.0271	17.9948	4.02921	17.9948	5.01561			3220	0.73281	1.68502	2.65308	3.73421	4.81376	5.83507			17.9948	0.02591	17.9948	1.00595	18.9948	2.01137	17.9948	3.02515	17.9948	4.01031	17.99	5.01228			3220	0.73281	1.77225	2.76494	3.83507	4.81562	5.74075			74.8595	1.43659	18.5196	-1.35051
18.0154	0.02443	18.0154	1.08117	18.0154	2.04132	18.0154	3.02812	18.0154	4.02503	18.0154	5.01457			3219	0.73187	1.68459	2.65381	3.73482	4.81319	5.83509			18.0154	0.02443	18.0154	1.00728	19.0154	2.01288	18.0154	3.02971	18.0154	4.00876	18.0105	5.01041			3219	0.73187	1.77226	2.76481	3.83509	4.81561	5.74			75.004	1.43789	18.5918	-1.36121
18.0359	0.02771	18.0359	1.08445	18.0359	2.03642	18.0359	3.02768	18.0359	4.02448	18.0359	5.01207			3218	0.73117	1.68382	2.65427	3.73495	4.81262	5.83475			18.0359	0.02771	18.0359	1.00265	19.0359	2.01352	18.0359	3.03074	18.0359	4.00966	18.031	5.01048			3218	0.73117	1.77215	2.76479	3.83475	4.81547	5.7393			75.1485	1.43755	18.6641	-1.36451
18.0564	0.02453	18.0564	1.0774	18.0564	2.03941	18.0564	3.02404	18.0564	4.02448	18.0564	5.01311			3217	0.73091	1.68311	2.65443	3.73456	4.81215	5.83435			18.0564	0.02453	18.0564	1.00265	19.0564	2.01524	18.0564	3.02354	18.0564	4.00953	18.0515	5.01101			3217	0.73091	1.7721	2.76479	3.83435	4.81499	5.73888			75.293	1.43444	18.7363	-1.35557
18.0769	0.02305	18.0769	1.08773	18.0769	2.04417	18.0769	3.02127	18.0769	4.02404	18.0769	5.01352			3216	0.73102	1.68287	2.65426	3.73403	4.81212	5.83425			18.0769	0.02305	18.0769	1.00794	19.0769	2.01137	18.0769	3.03148	18.0769	4.00979	18.072	5.01168			3216	0.73102	1.77231	2.76479	3.83425	4.81416	5.73884			75.4375	1.42806	18.8085	-1.37137
18.0974	0.02316	18.0974	1.07921	18.0974	2.03928	18.0974	3.02448	18.0974	4.02679	18.0974	5.0129			3215	0.73132	1.6833	2.65373	3.73384	4.81276	5.83449			18.0974	0.02316	18.0974	1.00265	19.0974	2.01416	18.0974	3.02707	18.0974	4.00992	18.0925	5.01101			3215	0.73132	1.77282	2.76492	3.83449	4.81328	5.73912			75.582	1.4271	18.8808	-1.37899
18.1179	0.02316	18.1179	1.08724	18.1179	2.0424	18.1179	3.02418	18.1179	4.02767	18.1179	5.01498			3214	0.73173	1.68414	2.65305	3.73412	4.81386	5.83482			18.1179	0.02316	18.1179	1.00331	19.1179	2.01395	18.1179	3.02574	18.1179	4.00915	18.113	5.01101			3214	0.73173	1.77356	2.76531	3.83482	4.81272	5.73957			75.7265	1.43197	18.953	-1.36118
18.1384	0.02602	18.1384	1.08019	18.1384	2.03996	18.1384	3.03059	18.1384	4.02701	18.1384	5.01935			3213	0.73219	1.68483	2.65258	3.73462	4.81494	5.8349			18.1384	0.02602	18.1384	1.00265	19.1384	2.01674	18.1384	3.03074	18.1384	4.00992	18.1335	5.01342			3213	0.73219	1.77432	2.76574	3.8349	4.81266	5.73999			75.871	1.43536	19.0252	-1.36013
18.1589	0.022	18.1589	1.07691	18.1589	2.04621	18.1589	3.02681	18.1589	4.02591	18.1589	5.01436			3212	0.73258	1.68492	2.65245	3.73502	4.81568	5.83462			18.1589	0.022	18.1589	1.00397	19.1589	2.00944	18.1589	3.02883	18.1589	4.00953	18.154	5.00868			3212	0.73258	1.77484	2.76587	3.83462	4.813	5.74031			76.0155	1.43677	19.0975	-1.3592
18.1794	0.02475	18.1794	1.08577	18.1794	2.04172	18.1794	3.02637	18.1794	4.02437	18.1794	5.01144			3211	0.73278	1.68447	2.65234	3.7352	4.81598	5.83418			18.1794	0.02475	18.1794	1.00397	19.1794	2.0118	18.1794	3.02883	18.1794	4.00902	18.1745	5.01328			3211	0.73278	1.77498	2.76557	3.83418	4.81345	5.74056			76.16	1.43586	19.1697	-1.34935
18.1999	0.0239	18.1999	1.0774	18.1999	2.04743	18.1999	3.03001	18.1999	4.02931	18.1999	5.01457			3210	0.7327	1.68393	2.6519	3.73518	4.81591	5.83387			18.1999	0.0239	18.1999	1.00463	19.1999	2.01159	18.1999	3.02868	18.1999	4.00838	18.195	5.01188			3210	0.7327	1.77478	2.76507	3.83387	4.81375	5.74076			76.3045	1.4332	19.2419	-1.36544
18.2204	0.02707	18.2204	1.08331	18.2204	2.04621	18.2204	3.02885	18.2204	4.02822	18.2204	5.01332			3209	0.73232	1.68358	2.65121	3.73496	4.81547	5.8338			18.2204	0.02707	18.2204	1.00595	19.2204	2.01416	18.2204	3.03016	18.2204	4.00992	18.2155	5.00981			3209	0.73232	1.77432	2.76461	3.8338	4.81381	5.74084			76.449	1.43206	19.3141	-1.37076
18.2409	0.01946	18.2409	1.08478	18.2409	2.03846	18.2409	3.02987	18.2409	4.02855	18.2409	5.01415			3208	0.73177	1.68335	2.65074	3.73461	4.81466	5.83391			18.2409	0.01946	18.2409	1.00463	19.2409	2.01052	18.2409	3.03457	18.2409	4.00696	18.236	5.01175			3208	0.73177	1.77362	2.76423	3.83391	4.81366	5.74079			76.5935	1.43145	19.3864	-1.34794
18.2614	0.02316	18.2614	1.08363	18.2614	2.04118	18.2614	3.02783	18.2614	4.02569	18.2614	5.01311			3207	0.73137	1.68315	2.65095	3.73437	4.81369	5.83404			18.2614	0.02316	18.2614	1.00265	19.2614	2.01395	18.2614	3.02721	18.2614	4.00799	18.2565	5.01108			3207	0.73137	1.77274	2.76397	3.83404	4.81341	5.74067			76.738	1.43198	19.4586	-1.35463
18.2819	0.02602	18.2819	1.08117	18.2819	2.03792	18.2819	3.02622	18.2819	4.02646	18.2819	5.01914			3206	0.73141	1.68307	2.65179	3.73457	4.81304	5.83415			18.2819	0.02602	18.2819	1.00595	19.2819	2.01717	18.2819	3.02471	18.2819	4.00979	18.277	5.01128			3206	0.73141	1.77192	2.76401	3.83415	4.81309	5.74058			76.8825	1.43161	19.5308	-1.37361
18.3025	0.02443	18.3025	1.08183	18.3025	2.03941	18.3025	3.02462	18.3025	4.02426	18.3025	5.01852			3205	0.73193	1.68328	2.65278	3.73532	4.81315	5.83439			18.3025	0.02443	18.3025	1.00265	19.3025	2.01159	18.3025	3.02839	18.3025	4.00941	18.2975	5.01161			3205	0.73193	1.77145	2.76453	3.83439	4.81269	5.74059			77.027	1.42972	19.6031	-1.36418
18.3229	0.02834	18.3229	1.08363	18.3229	2.04036	18.3229	3.0236	18.3229	4.02361	18.3229	5.01685			3204	0.7327	1.68372	2.65345	3.7364	4.81406	5.83492			18.3229	0.02834	18.3229	1.00132	19.3229	2.0103	18.3229	3.0281	18.3229	4.00876	18.318	5.01108			3204	0.7327	1.77155	2.76543	3.83492	4.81228	5.74078			77.1715	1.43148	19.6753	-1.35662
18.3435	0.02612	18.3435	1.08019	18.3435	2.04145	18.3435	3.02375	18.3435	4.02569	18.3435	5.01498			3203	0.73345	1.68412	2.65367	3.73745	4.81528	5.83576			18.3435	0.02612	18.3435	1.00463	19.3435	2.00923	18.3435	3.02854	18.3435	4.01288	18.3385	5.01088			3203	0.73345	1.7722	2.7663	3.83576	4.81206	5.74128			77.316	1.43391	19.7475	-1.35702
18.364	0.02401	18.364	1.08445	18.364	2.03724	18.364	3.02652	18.364	4.02569	18.364	5.0129			3202	0.73402	1.68435	2.65356	3.73813	4.81612	5.8366			18.364	0.02401	18.364	1.00728	19.364	2.01116	18.364	3.02942	18.364	4.00979	18.359	5.01141			3202	0.73402	1.77326	2.76677	3.8366	4.8121	5.74209			77.4605	1.43717	19.8198	-1.35708
18.3845	0.02771	18.3845	1.08298	18.3845	2.04009	18.3845	3.02987	18.3845	4.02855	18.3845	5.01935			3201	0.73429	1.68457	2.65321	3.73828	4.81618	5.83699			18.3845	0.02771	18.3845	1.00529	19.3845	2.01416	18.3845	3.0306	18.3845	4.01005	18.3795	5.01035			3201	0.73429	1.77439	2.76668	3.83699	4.8122	5.74294			77.605	1.44065	19.892	-1.36933
18.405	0.02147	18.405	1.08314	18.405	2.03588	18.405	3.02695	18.405	4.02701	18.405	5.01519			3200	0.73425	1.68503	2.65253	3.73803	4.81557	5.83683			18.405	0.02147	18.405	1.00728	19.405	2.01137	18.405	3.03148	18.405	4.01082	18.4	5.01322			3200	0.73425	1.7752	2.7661	3.83683	4.81211	5.74341			77.7495	1.4375	19.9642	-1.36896
18.4255	0.02274	18.4255	1.08609	18.4255	2.04349	18.4255	3.0255	18.4255	4.02888	18.4255	5.01956			3199	0.73404	1.68575	2.65155	3.7377	4.81483	5.83642			18.4255	0.02274	18.4255	1.00397	19.4255	2.01266	18.4255	3.02927	18.4255	4.00902	18.4205	5.00888			3199	0.73404	1.77544	2.76522	3.83642	4.81181	5.74334			77.894	1.43403	20.0365	-1.35376
18.446	0.02411	18.446	1.07855	18.446	2.04186	18.446	3.02622	18.446	4.02339	18.446	5.01228			3198	0.73382	1.68642	2.65059	3.73757	4.81434	5.83605			18.446	0.02411	18.446	1.00529	19.446	2.01352	18.446	3.0231	18.446	4.01121	18.441	5.01181			3198	0.73382	1.77516	2.76422	3.83605	4.81154	5.74299			78.0385	1.43415	20.1087	-1.35729
18.4665	0.02337	18.4665	1.08905	18.4665	2.04526	18.4665	3.02433	18.4665	4.02723	18.4665	5.01415			3197	0.73366	1.68674	2.65012	3.73762	4.81406	5.83574			18.4665	0.02337	18.4665	1.00397	19.4665	2.01288	18.4665	3.02913	18.4665	4.01018	18.4615	5.01028			3197	0.73366	1.7747	2.76332	3.83574	4.81147	5.74273			78.183	1.43378	20.1809	-1.35905
18.487	0.02126	18.487	1.08626	18.487	2.04091	18.487	3.02477	18.487	4.0291	18.487	5.01124			3196	0.73364	1.68675	2.65039	3.73769	4.8137	5.83546			18.487	0.02126	18.487	1.00397	19.487	2.01288	18.487	3.03119	18.487	4.01134	18.482	5.01215			3196	0.73364	1.77448	2.76285	3.83546	4.81163	5.74273			78.3275	1.43198	20.2531	-1.34756
18.5075	0.02348	18.5075	1.08921	18.5075	2.04431	18.5075	3.02885	18.5075	4.02855	18.5075	5.01457			3195	0.73399	1.68682	2.65124	3.73774	4.81322	5.83546			18.5075	0.02348	18.5075	1.00265	19.5075	2.00966	18.5075	3.03016	18.5075	4.0116	18.5025	5.01068			3195	0.73399	1.77477	2.76316	3.83546	4.81215	5.7429			78.472	1.42992	20.3254	-1.35315
18.528	0.02126	18.528	1.0856	18.528	2.04716	18.528	3.02797	18.528	4.02635	18.528	5.01394			3194	0.73488	1.68722	2.65236	3.73796	4.8129	5.83595			18.528	0.02126	18.528	1.00529	19.528	2.01116	18.528	3.02736	18.528	4.00928	18.523	5.01208			3194	0.73488	1.7756	2.76421	3.83595	4.81308	5.74312			78.6165	1.43165	20.3976	-1.3628
18.5485	0.02824	18.5485	1.08527	18.5485	2.04145	18.5485	3.02477	18.5485	4.02701	18.5485	5.01373			3193	0.73605	1.68785	2.65353	3.73846	4.81318	5.83674			18.5485	0.02824	18.5485	1.00397	19.5485	2.01781	18.5485	3.03133	18.5485	4.01185	18.5435	5.01041			3193	0.73605	1.77671	2.76538	3.83674	4.81416	5.74338			78.761	1.43393	20.4698	-1.35835
18.569	0.02591	18.569	1.09462	18.569	2.03982	18.569	3.0271	18.569	4.03052	18.569	5.01561			3192	0.73697	1.68851	2.65471	3.73918	4.81418	5.83739			18.569	0.02591	18.569	1.00661	19.569	2.01524	18.569	3.0231	18.569	4.01018	18.564	5.01388			3192	0.73697	1.77769	2.766	3.83739	4.81483	5.74376			78.9055	1.43629	20.5421	-1.35354
18.5895	0.02549	18.5895	1.09167	18.5895	2.04281	18.5895	3.02637	18.5895	4.02558	18.5895	5.01332			3191	0.73735	1.6892	2.6559	3.73998	4.81573	5.83779			18.5895	0.02549	18.5895	1.00397	19.5895	2.01609	18.5895	3.02898	18.5895	4.01211	18.5845	5.01302			3191	0.73735	1.77826	2.76612	3.83779	4.81478	5.74425			79.0499	1.43878	20.6143	-1.35023
18.61	0.02358	18.61	1.09003	18.61	2.04023	18.61	3.02826	18.61	4.028	18.61	5.01477			3190	0.73747	1.69004	2.65699	3.7408	4.81741	5.83824			18.61	0.02358	18.61	1.00529	19.61	2.01481	18.61	3.02515	18.61	4.01108	18.605	5.01328			3190	0.73747	1.77847	2.76639	3.83824	4.81428	5.74473			79.1944	1.43375	20.6865	-1.35595
18.6305	0.02231	18.6305	1.08954	18.6305	2.04145	18.6305	3.02622	18.6305	4.02558	18.6305	5.01394			3189	0.73776	1.69092	2.65778	3.7415	4.81871	5.83887			18.6305	0.02231	18.6305	1.00331	19.6305	2.01717	18.6305	3.03133	18.6305	4.01095	18.6255	5.01128			3189	0.73776	1.77858	2.7672	3.83887	4.81396	5.74502			79.3389	1.42918	20.7588	-1.36994
18.6511	0.0257	18.6511	1.09216	18.6511	2.04145	18.6511	3.02375	18.6511	4.02679	18.6511	5.01873			3188	0.73837	1.6915	2.65826	3.742	4.81933	5.83944			18.6511	0.0257	18.6511	1.00463	19.6511	2.00987	18.6511	3.02839	18.6511	4.00786	18.646	5.01222			3188	0.73837	1.77879	2.76818	3.83944	4.81422	5.7451			79.4834	1.42799	20.831	-1.36558
18.6716	0.02697	18.6716	1.08724	18.6716	2.04471	18.6716	3.02608	18.6716	4.0269	18.6716	5.01685			3187	0.73911	1.69158	2.65867	3.74238	4.81943	5.8397			18.6716	0.02697	18.6716	1.00331	19.6716	2.01395	18.6716	3.02824	18.6716	4.01069	18.6665	5.01208			3187	0.73911	1.77912	2.76881	3.8397	4.8149	5.74519			79.6279	1.42614	20.9032	-1.35195
18.6921	0.0239	18.6921	1.08511	18.6921	2.04716	18.6921	3.02564	18.6921	4.0258	18.6921	5.01457			3186	0.73974	1.6913	2.65924	3.74283	4.81951	5.83974			18.6921	0.0239	18.6921	1.00198	19.6921	2.01459	18.6921	3.02898	18.6921	4.01057	18.687	5.01168			3186	0.73974	1.77954	2.76906	3.83974	4.8156	5.74552			79.7724	1.43019	20.9755	-1.35012
18.7126	0.02136	18.7126	1.08281	18.7126	2.04403	18.7126	3.02346	18.7126	4.02723	18.7126	5.01561			3185	0.74008	1.69096	2.65983	3.74342	4.81998	5.83979			18.7126	0.02136	18.7126	1.00397	19.7126	2.01352	18.7126	3.03398	18.7126	4.0085	18.7075	5.01195			3185	0.74008	1.78004	2.76923	3.83979	4.81596	5.74606			79.9169	1.43227	21.0477	-1.35027
18.7331	0.02506	18.7331	1.08593	18.7331	2.03778	18.7331	3.02564	18.7331	4.02437	18.7331	5.01498			3184	0.74015	1.69079	2.66012	3.74391	4.82064	5.83989			18.7331	0.02506	18.7331	1.00265	19.7331	2.0133	18.7331	3.02486	18.7331	4.00747	18.728	5.01115			3184	0.74015	1.78068	2.76942	3.83989	4.81597	5.74664			80.0614	1.434	21.1199	-1.35512
18.7536	0.02041	18.7536	1.08347	18.7536	2.04526	18.7536	3.02214	18.7536	4.02339	18.7536	5.01789			3183	0.74018	1.69093	2.65996	3.74396	4.82093	5.83991			18.7536	0.02041	18.7536	1.00463	19.7536	2.01052	18.7536	3.02766	18.7536	4.01018	18.7485	5.01148			3183	0.74018	1.78149	2.76941	3.83991	4.81586	5.74714			80.2059	1.44271	21.1921	-1.36481
18.7741	0.02348	18.7741	1.08281	18.7741	2.04145	18.7741	3.03016	18.7741	4.03239	18.7741	5.01352			3182	0.74038	1.69146	2.65953	3.74343	4.82049	5.83976			18.7741	0.02348	18.7741	1.00529	19.7741	2.01438	18.7741	3.02913	18.7741	4.01018	18.769	5.01148			3182	0.74038	1.78225	2.76907	3.83976	4.81576	5.74755			80.3504	1.4423	21.2644	-1.36615
18.7946	0.01861	18.7946	1.07724	18.7946	2.0424	18.7946	3.02593	18.7946	4.02778	18.7946	5.01394			3181	0.74064	1.69218	2.65899	3.74249	4.81953	5.83952			18.7946	0.01861	18.7946	1.00661	19.7946	2.01974	18.7946	3.02324	18.7946	4.0085	18.7895	5.01075			3181	0.74064	1.78257	2.76857	3.83952	4.81556	5.74786			80.4949	1.43572	21.3366	-1.36642
18.8151	0.02453	18.8151	1.08478	18.8151	2.04036	18.8151	3.02637	18.8151	4.02822	18.8151	5.01332			3180	0.74063	1.69269	2.65844	3.74159	4.81861	5.83933			18.8151	0.02453	18.8151	1.00198	19.8151	2.01459	18.8151	3.0328	18.8151	4.00876	18.81	5.01068			3180	0.74063	1.78226	2.7682	3.83933	4.81505	5.74792			80.6394	1.43543	21.4088	-1.35899
18.8356	0.02327	18.8356	1.1002	18.8356	2.04159	18.8356	3.0255	18.8356	4.02767	18.8356	5.01373			3179	0.74025	1.69273	2.65801	3.74139	4.81821	5.83947			18.8356	0.02327	18.8356	1.00331	19.8356	2.01609	18.8356	3.03295	18.8356	4.00941	18.8305	5.01222			3179	0.74025	1.78165	2.76815	3.83947	4.81446	5.74781			80.7839	1.43504	21.4811	-1.34351
18.8561	0.02337	18.8561	1.08659	18.8561	2.03955	18.8561	3.03074	18.8561	4.02866	18.8561	5.01561			3178	0.73999	1.69248	2.65802	3.74231	4.81852	5.84015			18.8561	0.02337	18.8561	1.00595	19.8561	2.01137	18.8561	3.02913	18.8561	4.00928	18.851	5.01242			3178	0.73999	1.78139	2.76843	3.84015	4.81444	5.7479			80.9284	1.43257	21.5533	-1.35461
18.8766	0.02231	18.8766	1.08429	18.8766	2.04172	18.8766	3.03016	18.8766	4.0269	18.8766	5.01748			3177	0.74043	1.69249	2.65873	3.74419	4.8195	5.84138			18.8766	0.02231	18.8766	1.00463	19.8766	2.01094	18.8766	3.02971	18.8766	4.01095	18.8715	5.01141			3177	0.74043	1.78184	2.76891	3.84138	4.81539	5.74862			81.0729	1.43056	21.6255	-1.36964
18.8971	0.02591	18.8971	1.09298	18.8971	2.03928	18.8971	3.02739	18.8971	4.02503	18.8971	5.01727			3176	0.74167	1.69316	2.66002	3.74628	4.82099	5.84283			18.8971	0.02591	18.8971	1.0086	19.8971	2.01738	18.8971	3.0278	18.8971	4.00928	18.892	5.01235			3176	0.74167	1.78267	2.76942	3.84283	4.81701	5.74983			81.2174	1.43256	21.6978	-1.34956
18.9176	0.02253	18.9176	1.08773	18.9176	2.03669	18.9176	3.02987	18.9176	4.02701	18.9176	5.01457			3175	0.74327	1.69435	2.6615	3.74786	4.82266	5.84402			18.9176	0.02253	18.9176	1.00265	19.9176	2.01609	18.9176	3.03089	18.9176	4.00812	18.9125	5.01148			3175	0.74327	1.78337	2.7699	3.84402	4.8185	5.7509			81.3619	1.43632	21.77	-1.34079
18.9381	0.02348	18.9381	1.09347	18.9381	2.0405	18.9381	3.02797	18.9381	4.02822	18.9381	5.01124			3174	0.74462	1.69556	2.66281	3.74874	4.82403	5.84464			18.9381	0.02348	18.9381	1.00595	19.9381	2.01567	18.9381	3.02442	18.9381	4.01082	18.933	5.00901			3174	0.74462	1.78378	2.77041	3.84464	4.8193	5.75132			81.5064	1.43509	21.8422	-1.35903
18.9586	0.02327	18.9586	1.08232	18.9586	2.042	18.9586	3.0271	18.9586	4.02888	18.9586	5.01581			3173	0.74535	1.69637	2.66374	3.74912	4.82468	5.84467			18.9586	0.02327	18.9586	1.00397	19.9586	2.01824	18.9586	3.02633	18.9586	4.00863	18.9535	5.00894			3173	0.74535	1.78422	2.77089	3.84467	4.81934	5.75122			81.6509	1.43248	21.9144	-1.35625
18.9792	0.02834	18.9792	1.09151	18.9792	2.03928	18.9792	3.02608	18.9792	4.02888	18.9792	5.01415			3172	0.74547	1.69672	2.66423	3.74921	4.82459	5.84445			18.9792	0.02834	18.9792	1.00595	19.9792	2.01395	18.9792	3.02618	18.9792	4.01095	18.974	5.00874			3172	0.74547	1.78493	2.77107	3.84445	4.81888	5.75118			81.7954	1.42958	21.9867	-1.34733
18.9997	0.02517	18.9997	1.09003	18.9997	2.04254	18.9997	3.03016	18.9997	4.02657	18.9997	5.01644			3171	0.74521	1.69687	2.66437	3.74914	4.82419	5.84439			18.9997	0.02517	18.9997	1.00331	19.9997	2.01459	18.9997	3.02766	18.9997	4.00902	18.9945	5.01021			3171	0.74521	1.78573	2.77069	3.84439	4.81818	5.75146			81.9399	1.42954	22.0589	-1.35641
19.0202	0.0239	19.0202	1.08888	19.0202	2.03887	19.0202	3.02404	19.0202	4.02745	19.0202	5.01498			3170	0.74494	1.69704	2.66447	3.74894	4.82395	5.84462			19.0202	0.0239	19.0202	1.00595	20.0202	2.01459	19.0202	3.03133	19.0202	4.01018	19.015	5.01068			3170	0.74494	1.78617	2.76997	3.84462	4.81755	5.75172			82.0844	1.43477	22.1311	-1.35463
19.0407	0.0275	19.0407	1.08888	19.0407	2.03846	19.0407	3.02404	19.0407	4.02712	19.0407	5.01519			3169	0.74495	1.69733	2.6648	3.74866	4.8239	5.84482			19.0407	0.0275	19.0407	1.00397	20.0407	2.01781	19.0407	3.02648	19.0407	4.00902	19.0355	5.01088			3169	0.74495	1.78606	2.76945	3.84482	4.81728	5.75158			82.2289	1.43491	22.2034	-1.34758
19.0612	0.02316	19.0612	1.08659	19.0612	2.03873	19.0612	3.02987	19.0612	4.02877	19.0612	5.01644			3168	0.74535	1.69775	2.66542	3.74841	4.82372	5.84461			19.0612	0.02316	19.0612	1.0119	20.0612	2.01717	19.0612	3.03192	19.0612	4.01018	19.056	5.00975			3168	0.74535	1.78567	2.76961	3.84461	4.81755	5.75123			82.3734	1.43621	22.2756	-1.3564
19.0817	0.02295	19.0817	1.08462	19.0817	2.0386	19.0817	3.02695	19.0817	4.02964	19.0817	5.0102			3167	0.74614	1.69828	2.66615	3.74843	4.82324	5.84403			19.0817	0.02295	19.0817	1.00265	20.0817	2.01481	19.0817	3.03104	19.0817	4.00554	19.0765	5.01181			3167	0.74614	1.78549	2.77042	3.84403	4.81828	5.75128			82.5179	1.44339	22.3478	-1.35857
19.1022	0.02559	19.1022	1.08823	19.1022	2.04132	19.1022	3.02593	19.1022	4.02997	19.1022	5.01581			3166	0.74722	1.69879	2.66672	3.7489	4.82276	5.84354			19.1022	0.02559	19.1022	1.00265	20.1022	2.01824	19.1022	3.0303	19.1022	4.00941	19.097	5.01021			3166	0.74722	1.78577	2.77152	3.84354	4.8191	5.75201			82.6624	1.44184	22.4201	-1.34553
19.1227	0.02559	19.1227	1.08445	19.1227	2.03901	19.1227	3.02375	19.1227	4.02899	19.1227	5.01727			3165	0.74833	1.69909	2.66695	3.74965	4.82275	5.84345			19.1227	0.02559	19.1227	1.00463	20.1227	2.01695	19.1227	3.02868	19.1227	4.01095	19.1175	5.01235			3165	0.74833	1.7864	2.77246	3.84345	4.81954	5.75291			82.8069	1.43849	22.4923	-1.34174
19.1432	0.02263	19.1432	1.09724	19.1432	2.04743	19.1432	3.02695	19.1432	4.02602	19.1432	5.01852			3164	0.74909	1.69923	2.66685	3.75016	4.82331	5.84362			19.1432	0.02263	19.1432	1.00529	20.1432	2.01695	19.1432	3.02692	19.1432	4.01147	19.138	5.00955			3164	0.74909	1.78704	2.77291	3.84362	4.81934	5.75321			82.9514	1.43992	22.5645	-1.35503
19.1637	0.02781	19.1637	1.08691	19.1637	2.03996	19.1637	3.02448	19.1637	4.02492	19.1637	5.01415			3163	0.7494	1.69944	2.66661	3.75008	4.82397	5.84378			19.1637	0.02781	19.1637	1.00265	20.1637	2.01438	19.1637	3.02663	19.1637	4.00979	19.1585	5.00961			3163	0.7494	1.78746	2.77282	3.84378	4.81857	5.75265			83.0958	1.43759	22.6368	-1.36641
19.1842	0.02168	19.1842	1.08478	19.1842	2.04417	19.1842	3.02783	19.1842	4.02547	19.1842	5.02018			3162	0.74951	1.69983	2.66644	3.74959	4.82418	5.84384			19.1842	0.02168	19.1842	1.00595	20.1842	2.01631	19.1842	3.03045	19.1842	4.00863	19.179	5.01061			3162	0.74951	1.78759	2.77242	3.84384	4.81761	5.75163			83.2403	1.43845	22.709	-1.36453
19.2047	0.02559	19.2047	1.09282	19.2047	2.04308	19.2047	3.02797	19.2047	4.02986	19.2047	5.01394			3161	0.74976	1.70029	2.66648	3.7492	4.82371	5.84384			19.2047	0.02559	19.2047	1.00463	20.2047	2.02124	19.2047	3.02795	19.2047	4.01211	19.1995	5.00928			3161	0.74976	1.78743	2.77202	3.84384	4.81692	5.75072			83.3848	1.44177	22.7812	-1.36593
19.2252	0.02475	19.2252	1.08987	19.2252	2.04023	19.2252	3.02797	19.2252	4.02668	19.2252	5.01311			3160	0.75022	1.70074	2.66679	3.74921	4.8229	5.84386			19.2252	0.02475	19.2252	1.00529	20.2252	2.01781	19.2252	3.02971	19.2252	4.00941	19.22	5.01028			3160	0.75022	1.78713	2.77176	3.84386	4.8168	5.75028			83.5293	1.44115	22.8534	-1.37107
19.2457	0.02411	19.2457	1.09462	19.2457	2.0473	19.2457	3.02316	19.2457	4.02997	19.2457	5.01373			3159	0.75072	1.70128	2.66745	3.74961	4.82228	5.84398			19.2457	0.02411	19.2457	1.00463	20.2457	2.02318	19.2457	3.02721	19.2457	4.01147	19.2405	5.01141			3159	0.75072	1.78699	2.7716	3.84398	4.81724	5.75036			83.6738	1.44253	22.9257	-1.35789
19.2662	0.02443	19.2662	1.09265	19.2662	2.03982	19.2662	3.0271	19.2662	4.03019	19.2662	5.01561			3158	0.75112	1.70194	2.66857	3.75019	4.82216	5.84426			19.2662	0.02443	19.2662	1.00661	20.2662	2.01717	19.2662	3.03192	19.2662	4.01095	19.261	5.01008			3158	0.75112	1.78727	2.77142	3.84426	4.81793	5.75083			83.8183	1.44211	22.9979	-1.34657
19.2868	0.02422	19.2868	1.09561	19.2868	2.04308	19.2868	3.02214	19.2868	4.02899	19.2868	5.01623			3157	0.75144	1.7025	2.67002	3.75075	4.82235	5.84457			19.2868	0.02422	19.2868	1.00595	20.2868	2.02275	19.2868	3.02574	19.2868	4.01031	19.2815	5.00988			3157	0.75144	1.78788	2.77114	3.84457	4.81848	5.75148			83.9628	1.43788	23.0701	-1.3592
19.3072	0.0276	19.3072	1.08363	19.3072	2.04159	19.3072	3.02506	19.3072	4.02679	19.3072	5.01477			3156	0.7517	1.7027	2.67144	3.75112	4.82247	5.84473			19.3072	0.0276	19.3072	1.00661	20.3072	2.02146	19.3072	3.02692	19.3072	4.00838	19.302	5.00981			3156	0.7517	1.78833	2.77073	3.84473	4.81868	5.75207			84.1073	1.43654	23.1424	-1.36144
19.3278	0.02654	19.3278	1.08937	19.3278	2.04172	19.3278	3.02535	19.3278	4.02536	19.3278	5.01124			3155	0.75191	1.70264	2.67247	3.75119	4.82227	5.84474			19.3278	0.02654	19.3278	1.00728	20.3278	2.0191	19.3278	3.02839	19.3278	4.00992	19.3225	5.01008			3155	0.75191	1.78817	2.77023	3.84474	4.81856	5.75245			84.2518	1.43951	23.2146	-1.34419
19.3483	0.02453	19.3483	1.08921	19.3483	2.04077	19.3483	3.02783	19.3483	4.02668	19.3483	5.01311			3154	0.75214	1.70262	2.6729	3.75093	4.8217	5.84479			19.3483	0.02453	19.3483	1.00595	20.3483	2.01996	19.3483	3.02957	19.3483	4.00876	19.343	5.01135			3154	0.75214	1.78738	2.76967	3.84479	4.81829	5.75255			84.3963	1.44321	23.2868	-1.33955
19.3688	0.02401	19.3688	1.08347	19.3688	2.04539	19.3688	3.02346	19.3688	4.02986	19.3688	5.01436			3153	0.75251	1.70267	2.67274	3.75036	4.82083	5.84487			19.3688	0.02401	19.3688	1.00794	20.3688	2.0176	19.3688	3.02971	19.3688	4.0116	19.3635	5.01262			3153	0.75251	1.78636	2.76907	3.84487	4.81793	5.75239			84.5408	1.4391	23.3591	-1.34694
19.3893	0.02654	19.3893	1.08839	19.3893	2.04662	19.3893	3.02855	19.3893	4.02953	19.3893	5.02143			3152	0.75308	1.70269	2.67221	3.7496	4.81991	5.84482			19.3893	0.02654	19.3893	1.00331	20.3893	2.02189	19.3893	3.02868	19.3893	4.00683	19.384	5.01128			3152	0.75308	1.78562	2.76857	3.84482	4.81753	5.75216			84.6853	1.43146	23.4313	-1.35831
19.4098	0.02348	19.4098	1.08249	19.4098	2.03982	19.4098	3.02346	19.4098	4.02756	19.4098	5.01436			3151	0.75386	1.70274	2.67177	3.74905	4.81944	5.84462			19.4098	0.02348	19.4098	1.00463	20.4098	2.02275	19.4098	3.0253	19.4098	4.01198	19.4045	5.01041			3151	0.75386	1.78561	2.7685	3.84462	4.81721	5.75216			84.8298	1.43236	23.5035	-1.37205
19.4303	0.02697	19.4303	1.08298	19.4303	2.04471	19.4303	3.0271	19.4303	4.02822	19.4303	5.01789			3150	0.7548	1.70311	2.67192	3.74917	4.81987	5.84457			19.4303	0.02697	19.4303	1.00397	20.4303	2.02532	19.4303	3.0281	19.4303	4.01095	19.425	5.01001			3150	0.7548	1.78652	2.76923	3.84457	4.81722	5.7526			84.9743	1.43911	23.5758	-1.3671
19.4508	0.02168	19.4508	1.08281	19.4508	2.03914	19.4508	3.02622	19.4508	4.02964	19.4508	5.01165			3149	0.75582	1.70388	2.6728	3.75007	4.82107	5.84493			19.4508	0.02168	19.4508	1.0086	20.4508	2.02446	19.4508	3.02589	19.4508	4.00941	19.4455	5.00894			3149	0.75582	1.78813	2.77074	3.84493	4.81765	5.75332			85.1188	1.44453	23.648	-1.35255
19.4713	0.02231	19.4713	1.0961	19.4713	2.04431	19.4713	3.0271	19.4713	4.02723	19.4713	5.01477			3148	0.7567	1.70487	2.67406	3.75132	4.82232	5.84564			19.4713	0.02231	19.4713	1.00331	20.4713	2.02318	19.4713	3.0303	19.4713	4.01211	19.466	5.01121			3148	0.7567	1.78984	2.77242	3.84564	4.81836	5.75405			85.2633	1.44448	23.7202	-1.35613
19.4918	0.0276	19.4918	1.09331	19.4918	2.03792	19.4918	3.03118	19.4918	4.02953	19.4918	5.01124			3147	0.75723	1.7059	2.67514	3.75233	4.82302	5.84652			19.4918	0.0276	19.4918	1.00529	20.4918	2.02403	19.4918	3.02663	19.4918	4.00928	19.4865	5.01075			3147	0.75723	1.79103	2.77356	3.84652	4.81908	5.75474			85.4078	1.44226	23.7924	-1.35993
19.5123	0.02538	19.5123	1.08331	19.5123	2.03968	19.5123	3.02579	19.5123	4.02975	19.5123	5.01165			3146	0.75739	1.70694	2.67573	3.75287	4.82321	5.84742			19.5123	0.02538	19.5123	1.00397	20.5123	2.02275	19.5123	3.03119	19.5123	4.00928	19.507	5.01108			3146	0.75739	1.79136	2.77392	3.84742	4.81954	5.75549			85.5523	1.44196	23.8647	-1.3499
19.5328	0.02242	19.5328	1.09183	19.5328	2.04172	19.5328	3.02491	19.5328	4.02767	19.5328	5.01457			3145	0.75742	1.70795	2.67584	3.75314	4.82346	5.84814			19.5328	0.02242	19.5328	1.00397	20.5328	2.02318	19.5328	3.02942	19.5328	4.01263	19.5275	5.01001			3145	0.75742	1.79097	2.77383	3.84814	4.81952	5.75619			85.6968	1.44112	23.9369	-1.34589
19.5533	0.02527	19.5533	1.08888	19.5533	2.04594	19.5533	3.02535	19.5533	4.02635	19.5533	5.01477			3144	0.75767	1.70869	2.67558	3.75335	4.82412	5.8484			19.5533	0.02527	19.5533	1.00529	20.5533	2.02339	19.5533	3.02898	19.5533	4.01005	19.548	5.00968			3144	0.75767	1.79028	2.77374	3.8484	4.819	5.75649			85.8413	1.44196	24.0091	-1.35054
19.5738	0.02834	19.5738	1.09019	19.5738	2.04118	19.5738	3.02608	19.5738	4.02811	19.5738	5.01873			3143	0.75831	1.70895	2.67514	3.75353	4.82507	5.84814			19.5738	0.02834	19.5738	1.00331	20.5738	2.02446	19.5738	3.02913	19.5738	4.01057	19.5685	5.01001			3143	0.75831	1.78974	2.77374	3.84814	4.81825	5.75616			85.9858	1.44161	24.0814	-1.35598
19.5943	0.02496	19.5943	1.08741	19.5943	2.04349	19.5943	3.03059	19.5943	4.02888	19.5943	5.01165			3142	0.75918	1.70882	2.67476	3.75357	4.82589	5.84771			19.5943	0.02496	19.5943	1.00331	20.5943	2.02682	19.5943	3.03119	19.5943	4.00825	19.589	5.00988			3142	0.75918	1.78954	2.77361	3.84771	4.81769	5.75535			86.1303	1.43845	24.1536	-1.35958
19.6148	0.02411	19.6148	1.09036	19.6148	2.0424	19.6148	3.0287	19.6148	4.02723	19.6148	5.01623			3141	0.75986	1.70867	2.67463	3.75342	4.82626	5.84744			19.6148	0.02411	19.6148	1.00397	20.6148	2.02318	19.6148	3.0281	19.6148	4.00941	19.6095	5.01181			3141	0.75986	1.78955	2.77314	3.84744	4.81759	5.7543			86.2748	1.43961	24.2258	-1.35549
19.6353	0.02908	19.6353	1.08265	19.6353	2.04499	19.6353	3.02535	19.6353	4.03118	19.6353	5.01665			3140	0.76004	1.7088	2.6747	3.75319	4.82607	5.84728			19.6353	0.02908	19.6353	1.00331	20.6353	2.02897	19.6353	3.02574	19.6353	4.01237	19.63	5.01095			3140	0.76004	1.78949	2.7723	3.84728	4.81781	5.75313			86.4193	1.44043	24.2981	-1.35475
19.6559	0.02665	19.6559	1.08757	19.6559	2.04648	19.6559	3.02258	19.6559	4.02646	19.6559	5.01457			3139	0.75971	1.70928	2.6748	3.75308	4.82555	5.84698			19.6559	0.02665	19.6559	1.00265	20.6559	2.02768	19.6559	3.02604	19.6559	4.00773	19.6505	5.01055			3139	0.75971	1.78926	2.77129	3.84698	4.81803	5.752			86.5638	1.43793	24.3703	-1.36402
19.6764	0.02559	19.6764	1.09544	19.6764	2.04376	19.6764	3.02448	19.6764	4.02822	19.6764	5.01685			3138	0.75915	1.70987	2.67484	3.75315	4.825	5.8465			19.6764	0.02559	19.6764	1.00066	20.6764	2.02811	19.6764	3.0253	19.6764	4.00825	19.671	5.00995			3138	0.75915	1.789	2.77032	3.8465	4.81806	5.75121			86.7083	1.4368	24.4425	-1.36344
19.6969	0.01999	19.6969	1.0879	19.6969	2.04281	19.6969	3.0287	19.6969	4.02295	19.6969	5.01457			3137	0.75865	1.71017	2.67484	3.75314	4.82464	5.84603			19.6969	0.01999	19.6969	1.00529	20.6969	2.03176	19.6969	3.02457	19.6969	4.00773	19.6915	5.01101			3137	0.75865	1.78891	2.76953	3.84603	4.81799	5.75101			86.8528	1.43609	24.5148	-1.35378
19.7174	0.02866	19.7174	1.08281	19.7174	2.04267	19.7174	3.02462	19.7174	4.02789	19.7174	5.01706			3136	0.75833	1.70993	2.6749	3.7527	4.82444	5.84563			19.7174	0.02866	19.7174	1.00397	20.7174	2.02983	19.7174	3.02618	19.7174	4.00876	19.712	5.01155			3136	0.75833	1.78904	2.769	3.84563	4.81804	5.75124			86.9973	1.43602	24.587	-1.35044
19.7379	0.02369	19.7379	1.08167	19.7379	2.04281	19.7379	3.02273	19.7379	4.02964	19.7379	5.01477			3135	0.75833	1.70933	2.67505	3.75181	4.82428	5.8453			19.7379	0.02369	19.7379	1.00198	20.7379	2.03305	19.7379	3.02868	19.7379	4.00902	19.7325	5.01181			3135	0.75833	1.78932	2.7689	3.8453	4.81838	5.75155			87.1418	1.43656	24.6592	-1.34612
19.7584	0.02845	19.7584	1.08937	19.7584	2.04335	19.7584	3.02957	19.7584	4.02789	19.7584	5.0154			3134	0.75879	1.70889	2.67532	3.75103	4.82414	5.84512			19.7584	0.02845	19.7584	1.00265	20.7584	2.02554	19.7584	3.03133	19.7584	4.00953	19.753	5.00941			3134	0.75879	1.78963	2.76938	3.84512	4.81892	5.75182			87.2862	1.43637	24.7314	-1.34583
19.7789	0.02432	19.7789	1.08019	19.7789	2.04145	19.7789	3.02957	19.7789	4.02734	19.7789	5.01623			3133	0.7597	1.70897	2.67565	3.75094	4.82392	5.84525			19.7789	0.02432	19.7789	1.00661	20.7789	2.03112	19.7789	3.02515	19.7789	4.01031	19.7735	5.01001			3133	0.7597	1.78992	2.77032	3.84525	4.81936	5.75224			87.4307	1.43478	24.8037	-1.36234
19.7994	0.0257	19.7994	1.08445	19.7994	2.04363	19.7994	3.02433	19.7994	4.02778	19.7994	5.01311			3132	0.76073	1.70954	2.67594	3.75159	4.82341	5.84559			19.7994	0.0257	19.7994	1.00132	20.7994	2.02661	19.7994	3.03001	19.7994	4.01018	19.794	5.01001			3132	0.76073	1.79022	2.7712	3.84559	4.8194	5.7529			87.5752	1.43448	24.8759	-1.37445
19.8199	0.02654	19.8199	1.09282	19.8199	2.042	19.8199	3.02783	19.8199	4.02888	19.8199	5.01415			3131	0.76147	1.71026	2.67611	3.75246	4.82252	5.8458			19.8199	0.02654	19.8199	1.00265	20.8199	2.03391	19.8199	3.02721	19.8199	4.0116	19.8145	5.01248			3131	0.76147	1.79059	2.7714	3.8458	4.81903	5.7535			87.7197	1.44079	24.9481	-1.36929
19.8404	0.02538	19.8404	1.07839	19.8404	2.03955	19.8404	3.02608	19.8404	4.03184	19.8404	5.01498			3130	0.76176	1.71074	2.67622	3.75294	4.8216	5.84568			19.8404	0.02538	19.8404	1.00331	20.8404	2.03283	19.8404	3.02839	19.8404	4.01147	19.835	5.01215			3130	0.76176	1.79105	2.77072	3.84568	4.81852	5.75352			87.8642	1.44674	25.0204	-1.36592
19.8609	0.02549	19.8609	1.08757	19.8609	2.0424	19.8609	3.02724	19.8609	4.02953	19.8609	5.01769			3129	0.76171	1.71072	2.67645	3.75277	4.82132	5.8454			19.8609	0.02549	19.8609	1.00265	20.8609	2.03262	19.8609	3.02927	19.8609	4.01082	19.8555	5.01108			3129	0.76171	1.79151	2.7696	3.8454	4.81818	5.75271			88.0087	1.44539	25.0926	-1.36788
19.8814	0.02358	19.8814	1.09216	19.8814	2.04132	19.8814	3.02753	19.8814	4.02833	19.8814	5.02018			3128	0.7615	1.71028	2.67689	3.75215	4.82206	5.84534			19.8814	0.02358	19.8814	1.00463	20.8814	2.03476	19.8814	3.02824	19.8814	4.00825	19.876	5.01161			3128	0.7615	1.79177	2.76869	3.84534	4.81827	5.75135			88.1532	1.4435	25.1648	-1.36723
19.9019	0.02422	19.9019	1.09118	19.9019	2.03887	19.9019	3.02491	19.9019	4.03019	19.9019	5.01769			3127	0.7613	1.70978	2.67747	3.75154	4.82361	5.84565			19.9019	0.02422	19.9019	1.00661	20.9019	2.03155	19.9019	3.02957	19.9019	4.01314	19.8965	5.01175			3127	0.7613	1.79172	2.76846	3.84565	4.81882	5.75006			88.2977	1.44278	25.2371	-1.36884
19.9224	0.02443	19.9224	1.09528	19.9224	2.03778	19.9224	3.02826	19.9224	4.02866	19.9224	5.01519			3126	0.76129	1.70962	2.67801	3.75135	4.82534	5.84622			19.9224	0.02443	19.9224	1.00331	20.9224	2.0309	19.9224	3.02707	19.9224	4.00992	19.917	5.01101			3126	0.76129	1.79134	2.76895	3.84622	4.81963	5.74939			88.4422	1.43962	25.3093	-1.3716
19.9429	0.02168	19.9429	1.09298	19.9429	2.04267	19.9429	3.02448	19.9429	4.02745	19.9429	5.01623			3125	0.76161	1.70992	2.67834	3.75168	4.82673	5.84674			19.9429	0.02168	19.9429	1.00265	20.9429	2.03348	19.9429	3.02398	19.9429	4.01237	19.9375	5.01255			3125	0.76161	1.79064	2.76982	3.84674	4.82033	5.74949			88.5867	1.43722	25.3815	-1.37025
19.9635	0.0258	19.9635	1.09593	19.9635	2.03873	19.9635	3.02695	19.9635	4.02953	19.9635	5.01457			3124	0.7623	1.71056	2.67841	3.75234	4.82757	5.84701			19.9635	0.0258	19.9635	1.00331	20.9635	2.0309	19.9635	3.02663	19.9635	4.01005	19.958	5.01088			3124	0.7623	1.78978	2.77056	3.84701	4.82064	5.75015			88.7312	1.43688	25.4537	-1.36718
19.984	0.02676	19.984	1.08855	19.984	2.0424	19.984	3.02753	19.984	4.0291	19.984	5.02164			3123	0.7633	1.71142	2.67842	3.75301	4.82792	5.84707			19.984	0.02676	19.984	1.00463	20.984	2.02983	19.984	3.0331	19.984	4.01082	19.9785	5.01188			3123	0.7633	1.78909	2.7708	3.84707	4.82064	5.75105			88.8757	1.43555	25.526	-1.36112
20.0045	0.02802	20.0045	1.0961	20.0045	2.04295	20.0045	3.02681	20.0045	4.03184	20.0045	5.01665			3122	0.76439	1.71244	2.67869	3.75354	4.82797	5.84713			20.0045	0.02802	20.0045	1.00595	21.0045	2.02725	20.0045	3.02618	20.0045	4.01353	19.999	5.01268			3122	0.76439	1.78899	2.77054	3.84713	4.82058	5.75197			89.0202	1.43602	25.5982	-1.35362
20.025	0.02855	20.025	1.08724	20.025	2.04403	20.025	3.02375	20.025	4.02646	20.025	5.01581			3121	0.76534	1.71338	2.67936	3.75393	4.82782	5.84739			20.025	0.02855	20.025	1.00463	21.025	2.03112	20.025	3.03354	20.025	4.01495	20.0195	5.01088			3121	0.76534	1.78956	2.77015	3.84739	4.82059	5.75269			89.1647	1.44122	25.6704	-1.35263
20.0455	0.0257	20.0455	1.092	20.0455	2.0405	20.0455	3.02433	20.0455	4.0291	20.0455	5.01623			3120	0.76598	1.7139	2.68028	3.75425	4.82749	5.84779			20.0455	0.0257	20.0455	1.00529	21.0455	2.03004	20.0455	3.02795	20.0455	4.00953	20.04	5.01188			3120	0.76598	1.79052	2.77004	3.84779	4.82059	5.75308			89.3092	1.44651	25.7427	-1.35682
20.066	0.02538	20.066	1.08675	20.066	2.04227	20.066	3.03045	20.066	4.02931	20.066	5.02122			3119	0.76637	1.71393	2.68118	3.75459	4.82704	5.8482			20.066	0.02538	20.066	1.00595	21.066	2.0294	20.066	3.02854	20.066	4.01173	20.0605	5.01388			3119	0.76637	1.79149	2.77034	3.8482	4.82052	5.75326			89.4537	1.44551	25.8149	-1.36253
20.0865	0.02728	20.0865	1.08773	20.0865	2.04295	20.0865	3.02928	20.0865	4.028	20.0865	5.01956			3118	0.76661	1.7137	2.68189	3.755	4.82669	5.84852			20.0865	0.02728	20.0865	1.00331	21.0865	2.0294	20.0865	3.02766	20.0865	4.01224	20.081	5.01048			3118	0.76661	1.79229	2.77083	3.84852	4.82049	5.75352			89.5982	1.43883	25.8871	-1.36696
20.107	0.02633	20.107	1.08675	20.107	2.03765	20.107	3.02448	20.107	4.03008	20.107	5.01789			3117	0.76661	1.71347	2.68226	3.75547	4.8266	5.84873			20.107	0.02633	20.107	1.00463	21.107	2.02725	20.107	3.03016	20.107	4.01198	20.1015	5.01008			3117	0.76661	1.79278	2.77111	3.84873	4.82054	5.75405			89.7427	1.43629	25.9594	-1.36071
20.1275	0.02475	20.1275	1.09069	20.1275	2.0424	20.1275	3.02564	20.1275	4.02712	20.1275	5.0154			3116	0.76612	1.71324	2.68208	3.75582	4.82661	5.84877			20.1275	0.02475	20.1275	1.00463	21.1275	2.02876	20.1275	3.02589	20.1275	4.01057	20.122	5.01295			3116	0.76612	1.79282	2.7709	3.84877	4.82056	5.7546			89.8872	1.44031	26.0316	-1.35091
20.148	0.0276	20.148	1.09134	20.148	2.03656	20.148	3.02287	20.148	4.02953	20.148	5.01831			3115	0.76516	1.71296	2.68132	3.75588	4.8264	5.84862			20.148	0.0276	20.148	1.00397	21.148	2.02725	20.148	3.02868	20.148	4.01533	20.1425	5.01388			3115	0.76516	1.79248	2.77022	3.84862	4.8204	5.75474			90.0317	1.44461	26.1038	-1.35425
20.1685	0.02919	20.1685	1.08855	20.1685	2.04933	20.1685	3.02142	20.1685	4.02866	20.1685	5.01415			3114	0.7642	1.7128	2.68047	3.75575	4.82604	5.84847			20.1685	0.02919	20.1685	1.00728	21.1685	2.02318	20.1685	3.02412	20.1685	4.01301	20.163	5.01275			3114	0.7642	1.79222	2.76938	3.84847	4.82011	5.75438			90.1762	1.44827	26.1761	-1.35579
20.189	0.02781	20.189	1.08659	20.189	2.04159	20.189	3.0236	20.189	4.03052	20.189	5.01706			3113	0.76377	1.713	2.6802	3.75573	4.82598	5.84855			20.189	0.02781	20.189	1.00595	21.189	2.02339	20.189	3.02957	20.189	4.01392	20.1835	5.01395			3113	0.76377	1.79246	2.76888	3.84855	4.81991	5.75389			90.3207	1.44794	26.2483	-1.34232
20.2095	0.02728	20.2095	1.09249	20.2095	2.04227	20.2095	3.02506	20.2095	4.02679	20.2095	5.01769			3112	0.76392	1.71349	2.6808	3.756	4.82654	5.84894			20.2095	0.02728	20.2095	1.00331	21.2095	2.02468	20.2095	3.02736	20.2095	4.01173	20.204	5.01295			3112	0.76392	1.7932	2.76896	3.84894	4.81995	5.75367			90.4652	1.44379	26.3205	-1.3381
20.23	0.02549	20.23	1.08396	20.23	2.04363	20.23	3.02724	20.23	4.02833	20.23	5.01581			3111	0.76422	1.71388	2.68181	3.75641	4.82737	5.84944			20.23	0.02549	20.23	1.00463	21.23	2.02747	20.23	3.02986	20.23	4.01327	20.2245	5.01208			3111	0.76422	1.79398	2.76947	3.84944	4.82021	5.75375			90.6097	1.44335	26.3927	-1.34855
20.2505	0.02475	20.2505	1.09151	20.2505	2.04281	20.2505	3.02695	20.2505	4.0269	20.2505	5.01873			3110	0.76433	1.71391	2.68258	3.7567	4.82772	5.84977			20.2505	0.02475	20.2505	1.00198	21.2505	2.02425	20.2505	3.03045	20.2505	4.00966	20.245	5.01208			3110	0.76433	1.79446	2.76993	3.84977	4.82054	5.75387			90.7542	1.44546	26.465	-1.35062
20.271	0.02644	20.271	1.09282	20.271	2.04322	20.271	3.02841	20.271	4.02492	20.271	5.01769			3109	0.76438	1.71372	2.68288	3.75676	4.8273	5.84985			20.271	0.02644	20.271	1.0086	21.271	2.02403	20.271	3.02663	20.271	4.01366	20.2655	5.01295			3109	0.76438	1.79462	2.77003	3.84985	4.82078	5.75394			90.8987	1.44785	26.5372	-1.34745
20.2916	0.03077	20.2916	1.08872	20.2916	2.0458	20.2916	3.02535	20.2916	4.02734	20.2916	5.01998			3108	0.76473	1.7137	2.68292	3.75676	4.82652	5.84978			20.2916	0.03077	20.2916	1.00331	21.2916	2.02468	20.2916	3.02957	20.2916	4.01108	20.286	5.01328			3108	0.76473	1.79467	2.76984	3.84978	4.82083	5.75409			91.0432	1.45028	26.6094	-1.34554
20.3121	0.02453	20.3121	1.09757	20.3121	2.04335	20.3121	3.0271	20.3121	4.02921	20.3121	5.01103			3107	0.76548	1.71409	2.68288	3.75683	4.82598	5.84972			20.3121	0.02453	20.3121	1.00463	21.3121	2.02446	20.3121	3.02412	20.3121	4.01301	20.3065	5.01355			3107	0.76548	1.79472	2.76957	3.84972	4.82079	5.75434			91.1877	1.44784	26.6817	-1.33363
20.3326	0.02728	20.3326	1.10184	20.3326	2.04743	20.3326	3.02768	20.3326	4.02899	20.3326	5.01269			3106	0.7663	1.71477	2.68269	3.75696	4.8259	5.84966			20.3326	0.02728	20.3326	1.00661	21.3326	2.02296	20.3326	3.02868	20.3326	4.01417	20.327	5.01355			3106	0.7663	1.79472	2.76928	3.84966	4.82078	5.75442			91.3321	1.44057	26.7539	-1.32755
20.3531	0.02728	20.3531	1.08691	20.3531	2.04349	20.3531	3.02418	20.3531	4.02997	20.3531	5.0181			3105	0.7668	1.71539	2.68223	3.75699	4.82607	5.84946			20.3531	0.02728	20.3531	1.00529	21.3531	2.02597	20.3531	3.0281	20.3531	4.01276	20.3475	5.01388			3105	0.7668	1.79454	2.7689	3.84946	4.82085	5.75409			91.4766	1.43665	26.8261	-1.34184
20.3736	0.02739	20.3736	1.08954	20.3736	2.04335	20.3736	3.03176	20.3736	4.0303	20.3736	5.01228			3104	0.76679	1.71565	2.68156	3.75682	4.8262	5.84892			20.3736	0.02739	20.3736	1.00066	21.3736	2.02618	20.3736	3.02766	20.3736	4.01147	20.368	5.01275			3104	0.76679	1.79411	2.76846	3.84892	4.82079	5.75344			91.6211	1.43968	26.8984	-1.34777
20.3941	0.02538	20.3941	1.09315	20.3941	2.04254	20.3941	3.02346	20.3941	4.02591	20.3941	5.01561			3103	0.76641	1.71544	2.68093	3.75649	4.82609	5.84805			20.3941	0.02538	20.3941	1.00463	21.3941	2.02618	20.3941	3.02677	20.3941	4.01082	20.3885	5.01322			3103	0.76641	1.79356	2.76815	3.84805	4.82037	5.75278			91.7656	1.44376	26.9706	-1.33799
20.4146	0.02591	20.4146	1.08773	20.4146	2.04036	20.4146	3.02258	20.4146	4.02547	20.4146	5.01581			3102	0.76591	1.71488	2.68053	3.75608	4.82567	5.8471			20.4146	0.02591	20.4146	1.00463	21.4146	2.02039	20.4146	3.02207	20.4146	4.01069	20.409	5.01308			3102	0.76591	1.79314	2.76806	3.8471	4.81952	5.75229			91.9101	1.44741	27.0428	-1.33784
20.4351	0.02549	20.4351	1.09462	20.4351	2.04295	20.4351	3.02753	20.4351	4.02822	20.4351	5.01498			3101	0.76555	1.71418	2.68053	3.75568	4.82506	5.84651			20.4351	0.02549	20.4351	1.00397	21.4351	2.02082	20.4351	3.02618	20.4351	4.01147	20.4295	5.01188			3101	0.76555	1.79311	2.76811	3.84651	4.8186	5.75201			92.0546	1.45074	27.1151	-1.33864
20.4556	0.02951	20.4556	1.09429	20.4556	2.04281	20.4556	3.02273	20.4556	4.02569	20.4556	5.01082			3100	0.76553	1.71361	2.68102	3.75547	4.82464	5.84665			20.4556	0.02951	20.4556	1.00198	21.4556	2.01545	20.4556	3.02383	20.4556	4.01134	20.45	5.01255			3100	0.76553	1.79353	2.7683	3.84665	4.81817	5.752			92.1991	1.4494	27.1873	-1.32961
20.4761	0.03046	20.4761	1.09446	20.4761	2.04335	20.4761	3.02433	20.4761	4.03458	20.4761	5.01602			3099	0.76596	1.71339	2.6819	3.75564	4.82473	5.84755			20.4761	0.03046	20.4761	1.00661	21.4761	2.01803	20.4761	3.0278	20.4761	4.01108	20.4705	5.01155			3099	0.76596	1.79419	2.76879	3.84755	4.81856	5.7523			92.3436	1.44659	27.2595	-1.33229
20.4966	0.02845	20.4966	1.09167	20.4966	2.04526	20.4966	3.03263	20.4966	4.02866	20.4966	5.0154			3098	0.76675	1.71356	2.68281	3.75617	4.82526	5.8488			20.4966	0.02845	20.4966	1.00529	21.4966	2.02639	20.4966	3.0278	20.4966	4.01121	20.491	5.01255			3098	0.76675	1.79477	2.76968	3.8488	4.81953	5.75275			92.4881	1.44583	27.3317	-1.34017
20.5171	0.03088	20.5171	1.08855	20.5171	2.03941	20.5171	3.02375	20.5171	4.02789	20.5171	5.01623			3097	0.76765	1.71408	2.68338	3.75678	4.82583	5.84986			20.5171	0.03088	20.5171	1.00728	21.5171	2.01803	20.5171	3.02824	20.5171	4.0116	20.5115	5.01141			3097	0.76765	1.79517	2.77076	3.84986	4.82044	5.75303			92.6326	1.44482	27.404	-1.33445
20.5376	0.02792	20.5376	1.08921	20.5376	2.04499	20.5376	3.02783	20.5376	4.03415	20.5376	5.01644			3096	0.76842	1.7149	2.68364	3.75712	4.82619	5.85048			20.5376	0.02792	20.5376	1.00198	21.5376	2.02339	20.5376	3.03104	20.5376	4.01018	20.532	5.01075			3096	0.76842	1.79553	2.77165	3.85048	4.82081	5.75304			92.7771	1.44241	27.4762	-1.33684
20.5581	0.02612	20.5581	1.09528	20.5581	2.03928	20.5581	3.02579	20.5581	4.03162	20.5581	5.0154			3095	0.76897	1.71596	2.68382	3.75716	4.8265	5.8509			20.5581	0.02612	20.5581	1.00198	21.5581	2.01996	20.5581	3.02971	20.5581	4.0085	20.5525	5.01101			3095	0.76897	1.79608	2.77213	3.8509	4.82072	5.75299			92.9216	1.44149	27.5484	-1.35012
20.5786	0.02802	20.5786	1.0897	20.5786	2.04471	20.5786	3.0236	20.5786	4.03052	20.5786	5.02018			3094	0.76932	1.71704	2.68392	3.7572	4.82698	5.85144			20.5786	0.02802	20.5786	1.00595	21.5786	2.02318	20.5786	3.02515	20.5786	4.00953	20.573	5.01121			3094	0.76932	1.79674	2.77213	3.85144	4.82052	5.75306			93.0661	1.44416	27.6207	-1.34413
20.5991	0.02898	20.5991	1.09249	20.5991	2.04702	20.5991	3.02564	20.5991	4.0291	20.5991	5.01893			3093	0.7695	1.7178	2.68372	3.75752	4.82758	5.85204			20.5991	0.02898	20.5991	1.00529	21.5991	2.02468	20.5991	3.0278	20.5991	4.0125	20.5935	5.01001			3093	0.7695	1.79718	2.77166	3.85204	4.82036	5.75314			93.2106	1.44366	27.6929	-1.32887
20.6197	0.02654	20.6197	1.09692	20.6197	2.04145	20.6197	3.02593	20.6197	4.03085	20.6197	5.0154			3092	0.76959	1.71806	2.68319	3.7581	4.82802	5.85235			20.6197	0.02654	20.6197	1.00331	21.6197	2.0206	20.6197	3.02177	20.6197	4.01121	20.614	5.01135			3092	0.76959	1.79721	2.77083	3.85235	4.82013	5.75301			93.3551	1.43972	27.7651	-1.3262
20.6402	0.02972	20.6402	1.09429	20.6402	2.04865	20.6402	3.02957	20.6402	4.02986	20.6402	5.01685			3091	0.76968	1.71804	2.68273	3.75867	4.8282	5.8522			20.6402	0.02972	20.6402	1.00595	21.6402	2.02082	20.6402	3.0253	20.6402	4.01108	20.6345	5.01061			3091	0.76968	1.79707	2.76998	3.8522	4.8198	5.75273			93.4996	1.43759	27.8374	-1.32472
20.6607	0.02972	20.6607	1.08659	20.6607	2.04295	20.6607	3.0255	20.6607	4.03393	20.6607	5.0181			3090	0.76986	1.71804	2.68268	3.75898	4.82819	5.85175			20.6607	0.02972	20.6607	1.00463	21.6607	2.02339	20.6607	3.02618	20.6607	4.00992	20.655	5.01028			3090	0.76986	1.79712	2.76947	3.85175	4.81954	5.75245			93.6441	1.43761	27.9096	-1.32455
20.6812	0.0294	20.6812	1.08331	20.6812	2.04091	20.6812	3.02477	20.6812	4.03656	20.6812	5.01394			3089	0.77017	1.71807	2.68288	3.75888	4.82809	5.8513			20.6812	0.0294	20.6812	1.00463	21.6812	2.02253	20.6812	3.0253	20.6812	4.01134	20.6755	5.01148			3089	0.77017	1.79739	2.7693	3.8513	4.81949	5.75223			93.7886	1.44436	27.9818	-1.32948
20.7017	0.02813	20.7017	1.08429	20.7017	2.03914	20.7017	3.02855	20.7017	4.02613	20.7017	5.01248			3088	0.77064	1.71798	2.68297	3.75844	4.82798	5.85109			20.7017	0.02813	20.7017	1.00331	21.7017	2.02189	20.7017	3.0281	20.7017	4.01237	20.696	5.01088			3088	0.77064	1.79758	2.76919	3.85109	4.8196	5.75205			93.9331	1.45083	28.054	-1.32303
20.7222	0.02686	20.7222	1.08577	20.7222	2.04159	20.7222	3.02724	20.7222	4.02844	20.7222	5.01602			3087	0.77128	1.71781	2.68294	3.7579	4.82799	5.85126			20.7222	0.02686	20.7222	1.00198	21.7222	2.02189	20.7222	3.02839	20.7222	4.01263	20.7165	5.01108			3087	0.77128	1.79753	2.76913	3.85126	4.81972	5.75203			94.0776	1.44892	28.1263	-1.31664
20.7427	0.02612	20.7427	1.09036	20.7427	2.04159	20.7427	3.02652	20.7427	4.02855	20.7427	5.01248			3086	0.77198	1.71775	2.6831	3.7575	4.82822	5.85169			20.7427	0.02612	20.7427	1.00463	21.7427	2.02382	20.7427	3.02412	20.7427	4.01314	20.737	5.00908			3086	0.77198	1.79738	2.76937	3.85169	4.81972	5.75219			94.2221	1.44615	28.1985	-1.3282
20.7632	0.02834	20.7632	1.09052	20.7632	2.04077	20.7632	3.02622	20.7632	4.03305	20.7632	5.01124			3085	0.77244	1.71782	2.68349	3.7573	4.82849	5.85197			20.7632	0.02834	20.7632	1.00595	21.7632	2.02382	20.7632	3.02883	20.7632	4.01121	20.7575	5.00928			3085	0.77244	1.79719	2.76994	3.85197	4.8195	5.75232			94.3666	1.44311	28.2707	-1.33293
20.7837	0.03056	20.7837	1.09167	20.7837	2.03955	20.7837	3.02972	20.7837	4.03272	20.7837	5.01519			3084	0.77241	1.71789	2.68379	3.75716	4.82845	5.85157			20.7837	0.03056	20.7837	1.00397	21.7837	2.01867	20.7837	3.0281	20.7837	4.00902	20.778	5.01248			3084	0.77241	1.79681	2.77045	3.85157	4.81908	5.75215			94.5111	1.44305	28.343	-1.32285
20.8042	0.02919	20.8042	1.08675	20.8042	2.04036	20.8042	3.0271	20.8042	4.03162	20.8042	5.01623			3083	0.77196	1.718	2.68387	3.75696	4.82801	5.85043			20.8042	0.02919	20.8042	1.00331	21.8042	2.02361	20.8042	3.02663	20.8042	4.01237	20.7985	5.01055			3083	0.77196	1.79612	2.77048	3.85043	4.81865	5.75167			94.6556	1.44734	28.4152	-1.32005
20.8247	0.02898	20.8247	1.08347	20.8247	2.04662	20.8247	3.02695	20.8247	4.02953	20.8247	5.01165			3082	0.7715	1.71833	2.68401	3.75681	4.82749	5.84906			20.8247	0.02898	20.8247	1.00397	21.8247	2.02639	20.8247	3.02736	20.8247	4.01224	20.819	5.00955			3082	0.7715	1.79536	2.7702	3.84906	4.81841	5.75118			94.8001	1.44635	28.4874	-1.31832
20.8452	0.02612	20.8452	1.0838	20.8452	2.04335	20.8452	3.0271	20.8452	4.0291	20.8452	5.01623			3081	0.77131	1.71891	2.68437	3.75692	4.82729	5.84807			20.8452	0.02612	20.8452	1.00397	21.8452	2.03219	20.8452	3.0281	20.8452	4.01198	20.8395	5.00961			3081	0.77131	1.79492	2.77011	3.84807	4.81832	5.75085			94.9446	1.4458	28.5597	-1.31307
20.8657	0.0275	20.8657	1.08987	20.8657	2.04104	20.8657	3.02448	20.8657	4.03184	20.8657	5.01394			3080	0.77135	1.71942	2.68466	3.75725	4.82747	5.84773			20.8657	0.0275	20.8657	1.00463	21.8657	2.02575	20.8657	3.02839	20.8657	4.00825	20.86	5.01228			3080	0.77135	1.79499	2.77042	3.84773	4.81819	5.75055			95.0891	1.44894	28.6319	-1.31703
20.8862	0.02908	20.8862	1.08987	20.8862	2.04607	20.8862	3.0236	20.8862	4.03063	20.8862	5.01186			3079	0.77142	1.7196	2.68443	3.75753	4.82775	5.84792			20.8862	0.02908	20.8862	1.00331	21.8862	2.03133	20.8862	3.02339	20.8862	4.00902	20.8805	5.01108			3079	0.77142	1.79541	2.77071	3.84792	4.81792	5.75003			95.2336	1.4474	28.7041	-1.31435
20.9067	0.02697	20.9067	1.09233	20.9067	2.04267	20.9067	3.022	20.9067	4.03019	20.9067	5.01415			3078	0.77139	1.71949	2.68365	3.75745	4.82781	5.84835			20.9067	0.02697	20.9067	1.00265	21.9067	2.02554	20.9067	3.0253	20.9067	4.01198	20.901	5.01148			3078	0.77139	1.79589	2.77044	3.84835	4.81765	5.74924			95.378	1.44592	28.7764	-1.30122
20.9272	0.02887	20.9272	1.09036	20.9272	2.04444	20.9272	3.02622	20.9272	4.03217	20.9272	5.01748			3077	0.77129	1.71925	2.68281	3.75693	4.82754	5.8487			20.9272	0.02887	20.9272	1	21.9272	2.04142	20.9272	3.02736	20.9272	4.01173	20.9215	5.01068			3077	0.77129	1.79624	2.7695	3.8487	4.81748	5.74842			95.5225	1.45051	28.8486	-1.3064
20.9477	0.02496	20.9477	1.09265	20.9477	2.04145	20.9477	3.0252	20.9477	4.03458	20.9477	5.01685			3076	0.77121	1.71893	2.68238	3.75626	4.82709	5.84878			20.9477	0.02496	20.9477	1.00463	21.9477	2.03412	20.9477	3.0278	20.9477	4.0116	20.942	5.01075			3076	0.77121	1.79644	2.76841	3.84878	4.81732	5.74792			95.667	1.45577	28.9208	-1.31635
20.9683	0.03173	20.9683	1.08314	20.9683	2.04363	20.9683	3.02739	20.9683	4.03085	20.9683	5.01457			3075	0.77128	1.7186	2.68243	3.75574	4.8268	5.84867			20.9683	0.03173	20.9683	1.00463	21.9683	2.02876	20.9683	3.02368	20.9683	4.01044	20.9625	5.01048			3075	0.77128	1.79655	2.76777	3.84867	4.81702	5.74798			95.8115	1.45677	28.993	-1.30347
20.9888	0.02538	20.9888	1.08347	20.9888	2.0439	20.9888	3.02579	20.9888	4.03008	20.9888	5.01498			3074	0.77156	1.71836	2.68268	3.75547	4.82685	5.84863			20.9888	0.02538	20.9888	1.00728	21.9888	2.02961	20.9888	3.02486	20.9888	4.00915	20.983	5.01095			3074	0.77156	1.79662	2.76767	3.84863	4.81659	5.74836			95.956	1.4543	29.0653	-1.29441
21.0093	0.02876	21.0093	1.08265	21.0093	2.04227	21.0093	3.03234	21.0093	4.03316	21.0093	5.01165			3073	0.77189	1.71817	2.68279	3.75521	4.8271	5.84871			21.0093	0.02876	21.0093	1.00529	22.0093	2.02704	21.0093	3.02663	21.0093	4.0085	21.0035	5.01155			3073	0.77189	1.79655	2.76768	3.84871	4.81612	5.74849			96.1005	1.45058	29.1375	-1.30188
21.0298	0.0313	21.0298	1.08872	21.0298	2.04308	21.0298	3.02652	21.0298	4.02975	21.0298	5.01373			3072	0.77196	1.71787	2.68262	3.7548	4.82718	5.84872			21.0298	0.0313	21.0298	1.00132	22.0298	2.02961	21.0298	3.0256	21.0298	4.01224	21.024	5.01061			3072	0.77196	1.79615	2.76736	3.84872	4.81575	5.74795			96.245	1.45122	29.2097	-1.296
21.0503	0.02644	21.0503	1.09626	21.0503	2.04308	21.0503	3.02593	21.0503	4.03118	21.0503	5.01561			3071	0.77161	1.71748	2.68231	3.75439	4.82691	5.84855			21.0503	0.02644	21.0503	1.00265	22.0503	2.02361	21.0503	3.02707	21.0503	4.00941	21.0445	5.01048			3071	0.77161	1.79551	2.76682	3.84855	4.8156	5.74691			96.3895	1.45759	29.282	-1.28305
21.0708	0.02527	21.0708	1.08085	21.0708	2.04036	21.0708	3.02462	21.0708	4.02844	21.0708	5.01581			3070	0.77109	1.71727	2.68211	3.75425	4.82645	5.84844			21.0708	0.02527	21.0708	1.0086	22.0708	2.02768	21.0708	3.02589	21.0708	4.01069	21.065	5.00854			3070	0.77109	1.79501	2.76647	3.84844	4.81573	5.74595			96.534	1.45979	29.3542	-1.28888
21.0913	0.02316	21.0913	1.09265	21.0913	2.0405	21.0913	3.02316	21.0913	4.03261	21.0913	5.01561			3069	0.7708	1.71751	2.68217	3.75446	4.82612	5.84871			21.0913	0.02316	21.0913	1.00331	22.0913	2.01953	21.0913	3.0253	21.0913	4.01121	21.0855	5.00981			3069	0.7708	1.79499	2.76645	3.84871	4.81597	5.7455			96.6785	1.45646	29.4264	-1.29927
21.1118	0.02887	21.1118	1.08117	21.1118	2.03805	21.1118	3.0236	21.1118	4.03052	21.1118	5.01831			3068	0.77088	1.718	2.68244	3.75477	4.82609	5.84925			21.1118	0.02887	21.1118	1.00265	22.1118	2.02361	21.1118	3.02251	21.1118	4.01121	21.106	5.01135			3068	0.77088	1.79526	2.76645	3.84925	4.81602	5.74546			96.823	1.45564	29.4987	-1.29736
21.1323	0.02654	21.1323	1.08232	21.1323	2.0439	21.1323	3.02287	21.1323	4.03283	21.1323	5.01706			3067	0.77112	1.71833	2.68279	3.75497	4.82628	5.84962			21.1323	0.02654	21.1323	1.00331	22.1323	2.02189	21.1323	3.02515	21.1323	4.01211	21.1265	5.01021			3067	0.77112	1.79524	2.76603	3.84962	4.81572	5.74552			96.9675	1.45792	29.5709	-1.28764
21.1528	0.02951	21.1528	1.0879	21.1528	2.03887	21.1528	3.02448	21.1528	4.02679	21.1528	5.0154			3066	0.77127	1.71821	2.68314	3.75502	4.82654	5.84953			21.1528	0.02951	21.1528	1.00529	22.1528	2.02554	21.1528	3.02324	21.1528	4.00889	21.147	5.01222			3066	0.77127	1.79458	2.76521	3.84953	4.81523	5.74548			97.112	1.45882	29.6431	-1.27368
21.1733	0.02887	21.1733	1.08921	21.1733	2.04227	21.1733	3.02681	21.1733	4.02734	21.1733	5.01332			3065	0.77125	1.71778	2.68345	3.75495	4.8266	5.84914			21.1733	0.02887	21.1733	1.00728	22.1733	2.02833	21.1733	3.02604	21.1733	4.01263	21.1675	5.01061			3065	0.77125	1.79352	2.76443	3.84914	4.81484	5.74533			97.2565	1.45955	29.7154	-1.27065
21.1938	0.0258	21.1938	1.09593	21.1938	2.03928	21.1938	3.02404	21.1938	4.02679	21.1938	5.01748			3064	0.77114	1.71733	2.68365	3.75473	4.82623	5.84883			21.1938	0.0258	21.1938	1.00265	22.1938	2.02511	21.1938	3.02751	21.1938	4.01237	21.188	5.01041			3064	0.77114	1.79265	2.76404	3.84883	4.81472	5.74514			97.401	1.46612	29.7876	-1.28787
21.2143	0.03278	21.2143	1.08773	21.2143	2.03955	21.2143	3.02418	21.2143	4.02997	21.2143	5.01457			3063	0.77104	1.71711	2.68363	3.75431	4.82542	5.84881			21.2143	0.03278	21.2143	1.00331	22.2143	2.02318	21.2143	3.03045	21.2143	4.00889	21.2085	5.01101			3063	0.77104	1.79246	2.76399	3.84881	4.8149	5.74497			97.5455	1.46845	29.8598	-1.29548
21.2348	0.0294	21.2348	1.08626	21.2348	2.04227	21.2348	3.0255	21.2348	4.02679	21.2348	5.01248			3062	0.77105	1.71726	2.68347	3.75383	4.82457	5.84909			21.2348	0.0294	21.2348	1.00265	22.2348	2.02575	21.2348	3.02663	21.2348	4.01417	21.229	5.01168			3062	0.77105	1.79302	2.76405	3.84909	4.81532	5.74482			97.69	1.45986	29.932	-1.27865
21.2553	0.03014	21.2553	1.08642	21.2553	2.03724	21.2553	3.02608	21.2553	4.02778	21.2553	5.01477			3061	0.77122	1.71776	2.68345	3.75356	4.82434	5.84954			21.2553	0.03014	21.2553	1.00529	22.2553	2.02361	21.2553	3.02795	21.2553	4.0125	21.2495	5.01095			3061	0.77122	1.79399	2.76415	3.84954	4.81581	5.7446			97.8345	1.45876	30.0043	-1.26625
21.2758	0.02972	21.2758	1.08675	21.2758	2.04213	21.2758	3.02433	21.2758	4.02383	21.2758	5.01082			3060	0.77157	1.71845	2.68394	3.75369	4.82505	5.85007			21.2758	0.02972	21.2758	1.00265	22.2758	2.02682	21.2758	3.02471	21.2758	4.00812	21.27	5.01068			3060	0.77157	1.79488	2.76447	3.85007	4.81612	5.74433			97.979	1.46489	30.0765	-1.2674
21.2964	0.02898	21.2964	1.08363	21.2964	2.03901	21.2964	3.02316	21.2964	4.02767	21.2964	5.0129			3059	0.77211	1.71916	2.68494	3.75413	4.82641	5.85062			21.2964	0.02898	21.2964	1.00463	22.2964	2.01888	21.2964	3.0253	21.2964	4.01134	21.2905	5.01081			3059	0.77211	1.79532	2.76512	3.85062	4.81612	5.74416			98.1235	1.46508	30.1487	-1.26784
21.3169	0.02898	21.3169	1.08281	21.3169	2.04376	21.3169	3.02448	21.3169	4.02877	21.3169	5.01394			3058	0.77278	1.71968	2.68593	3.75451	4.82771	5.85102			21.3169	0.02898	21.3169	1.00595	22.3169	2.01888	21.3169	3.03001	21.3169	4.01173	21.311	5.01188			3058	0.77278	1.79524	2.76581	3.85102	4.81584	5.74422			98.268	1.46507	30.221	-1.26884
21.3374	0.02485	21.3374	1.0897	21.3374	2.04458	21.3374	3.02346	21.3374	4.02997	21.3374	5.01311			3057	0.77342	1.71991	2.68625	3.75452	4.82834	5.85092			21.3374	0.02485	21.3374	1.00397	22.3374	2.01567	21.3374	3.02501	21.3374	4.00966	21.3315	5.01135			3057	0.77342	1.79482	2.766	3.85092	4.81529	5.74435			98.4125	1.46697	30.2932	-1.26824
21.3579	0.02802	21.3579	1.08806	21.3579	2.04648	21.3579	3.02287	21.3579	4.02811	21.3579	5.01436			3056	0.77392	1.71987	2.68575	3.75417	4.8282	5.85017			21.3579	0.02802	21.3579	1.00661	22.3579	2.01674	21.3579	3.02295	21.3579	4.01108	21.352	5.01128			3056	0.77392	1.79433	2.7655	3.85017	4.81451	5.74427			98.557	1.4707	30.3654	-1.26156
21.3784	0.0294	21.3784	1.08495	21.3784	2.04118	21.3784	3.02331	21.3784	4.02602	21.3784	5.01436			3055	0.77438	1.71988	2.68504	3.75385	4.82767	5.84909			21.3784	0.0294	21.3784	1.00397	22.3784	2.01803	21.3784	3.02442	21.3784	4.01173	21.3725	5.01141			3055	0.77438	1.79399	2.76482	3.84909	4.81375	5.74388			98.7015	1.47608	30.4377	-1.25914
21.3989	0.02876	21.3989	1.08413	21.3989	2.04322	21.3989	3.02316	21.3989	4.03305	21.3989	5.01352			3054	0.77518	1.72031	2.68488	3.75394	4.82733	5.84834			21.3989	0.02876	21.3989	1.00463	22.3989	2.01803	21.3989	3.02442	21.3989	4.00979	21.393	5.01161			3054	0.77518	1.79396	2.76462	3.84834	4.81341	5.74344			98.846	1.47487	30.5099	-1.26019
21.4194	0.02908	21.4194	1.08987	21.4194	2.04118	21.4194	3.02244	21.4194	4.02547	21.4194	5.01311			3053	0.77653	1.72122	2.68542	3.75445	4.82737	5.84831			21.4194	0.02908	21.4194	1.00529	22.4194	2.01588	21.4194	3.02795	21.4194	4.00992	21.4135	5.01248			3053	0.77653	1.79425	2.76509	3.84831	4.81372	5.74329			98.9905	1.47186	30.5821	-1.25894
21.4399	0.02676	21.4399	1.08593	21.4399	2.04444	21.4399	3.02972	21.4399	4.02613	21.4399	5.01498			3052	0.7782	1.7223	2.68616	3.75501	4.82749	5.84874			21.4399	0.02676	21.4399	1.00265	22.4399	2.01631	21.4399	3.02354	21.4399	4.01121	21.434	5.01035			3052	0.7782	1.79461	2.76569	3.84874	4.81426	5.74346			99.135	1.47467	30.6544	-1.2605
21.4604	0.0276	21.4604	1.08921	21.4604	2.04064	21.4604	3.02316	21.4604	4.02569	21.4604	5.01623			3051	0.77962	1.72323	2.68664	3.75524	4.82718	5.84905			21.4604	0.0276	21.4604	1.00529	22.4604	2.01996	21.4604	3.02383	21.4604	4.01276	21.4545	5.01075			3051	0.77962	1.79478	2.76577	3.84905	4.81433	5.74368			99.2795	1.47812	30.7266	-1.25722
21.4809	0.03067	21.4809	1.08609	21.4809	2.04159	21.4809	3.02273	21.4809	4.02668	21.4809	5.01602			3050	0.78049	1.72407	2.68697	3.75504	4.8263	5.84894			21.4809	0.03067	21.4809	1.00265	22.4809	2.01438	21.4809	3.02736	21.4809	4.01443	21.475	5.01035			3050	0.78049	1.79464	2.76519	3.84894	4.81357	5.74365			99.424	1.48169	30.7988	-1.24526
21.5014	0.03109	21.5014	1.08331	21.5014	2.03901	21.5014	3.02127	21.5014	4.02986	21.5014	5.01415			3049	0.78101	1.72501	2.6876	3.75464	4.82523	5.84858			21.5014	0.03109	21.5014	1.00331	22.5014	2.01352	21.5014	3.02751	21.5014	4.00825	21.4955	5.01208			3049	0.78101	1.79436	2.76431	3.84858	4.81241	5.74329			99.5684	1.48578	30.871	-1.23783
21.5219	0.02876	21.5219	1.08987	21.5219	2.0371	21.5219	3.02316	21.5219	4.02536	21.5219	5.01352			3048	0.78168	1.72601	2.68875	3.75431	4.82444	5.84823			21.5219	0.02876	21.5219	1.00794	22.5219	2.01674	21.5219	3.02457	21.5219	4.01585	21.516	5.01048			3048	0.78168	1.79421	2.76363	3.84823	4.81159	5.7429			99.7129	1.48632	30.9433	-1.2314
21.5424	0.02538	21.5424	1.08281	21.5424	2.04091	21.5424	3.02142	21.5424	4.02525	21.5424	5.01727			3047	0.78273	1.72675	2.69014	3.75413	4.82409	5.84792			21.5424	0.02538	21.5424	1.00331	22.5424	2.01266	21.5424	3.02633	21.5424	4.01237	21.5365	5.01115			3047	0.78273	1.79428	2.76327	3.84792	4.81151	5.74277			99.8574	1.48793	31.0155	-1.22432
21.5629	0.02496	21.5629	1.08052	21.5629	2.03941	21.5629	3.02287	21.5629	4.02448	21.5629	5.01477			3046	0.78394	1.72698	2.69126	3.75393	4.82396	5.84756			21.5629	0.02496	21.5629	1.00595	22.5629	2.01567	21.5629	3.0278	21.5629	4.01198	21.557	5.01088			3046	0.78394	1.79438	2.76297	3.84756	4.81183	5.7429			100.002	1.49398	31.0877	-1.22975
21.5834	0.03003	21.5834	1.08265	21.5834	2.04417	21.5834	3.02156	21.5834	4.02789	21.5834	5.01519			3045	0.78498	1.72678	2.69184	3.75349	4.82391	5.84708			21.5834	0.03003	21.5834	1.00198	22.5834	2.01288	21.5834	3.03501	21.5834	4.01443	21.5775	5.01255			3045	0.78498	1.7943	2.76236	3.84708	4.81189	5.74287			100.146	1.49922	31.16	-1.23604
21.604	0.02591	21.604	1.08347	21.604	2.03996	21.604	3.02258	21.604	4.02503	21.604	5.01228			3044	0.78571	1.72651	2.69207	3.75281	4.82396	5.84657			21.604	0.02591	21.604	1.00331	22.604	2.00966	21.604	3.02324	21.604	4.01276	21.598	5.01175			3044	0.78571	1.79393	2.76147	3.84657	4.81128	5.74231			100.291	1.50432	31.2322	-1.23108
21.6244	0.02453	21.6244	1.08675	21.6244	2.03669	21.6244	3.02506	21.6244	4.0269	21.6244	5.01457			3043	0.78636	1.72659	2.6924	3.7522	4.82408	5.84615			21.6244	0.02453	21.6244	1.00331	22.6244	2.01137	21.6244	3.02545	21.6244	4.01031	21.6185	5.01188			3043	0.78636	1.79328	2.76065	3.84615	4.81017	5.74127			100.435	1.51101	31.3044	-1.22639
21.645	0.02559	21.645	1.08855	21.645	2.0386	21.645	3.02244	21.645	4.02712	21.645	5.01228			3042	0.78725	1.72722	2.69315	3.75194	4.824	5.84588			21.645	0.02559	21.645	1.00463	22.645	2.0103	21.645	3.02721	21.645	4.01147	21.639	5.01008			3042	0.78725	1.79243	2.76024	3.84588	4.80903	5.74011			100.58	1.51619	31.3767	-1.22348
21.6655	0.02591	21.6655	1.08642	21.6655	2.04077	21.6655	3.0204	21.6655	4.02822	21.6655	5.01748			3041	0.78852	1.72831	2.69418	3.7519	4.82343	5.84563			21.6655	0.02591	21.6655	1.00132	22.6655	2.01695	21.6655	3.02824	21.6655	4.01237	21.6595	5.01228			3041	0.78852	1.79144	2.76014	3.84563	4.80822	5.73907			100.724	1.52125	31.4489	-1.22669
21.686	0.03067	21.686	1.08052	21.686	2.03901	21.686	3.022	21.686	4.02547	21.686	5.01685			3040	0.79003	1.72952	2.695	3.75165	4.82244	5.84524			21.686	0.03067	21.686	1.00265	22.686	2.01738	21.686	3.02412	21.686	4.00863	21.68	5.01028			3040	0.79003	1.79045	2.76001	3.84524	4.80776	5.73813			100.869	1.52614	31.5211	-1.24129
21.7065	0.02654	21.7065	1.08347	21.7065	2.0352	21.7065	3.0236	21.7065	4.02448	21.7065	5.01644			3039	0.7915	1.73057	2.69535	3.75089	4.82138	5.8447			21.7065	0.02654	21.7065	1.00397	22.7065	2.01609	21.7065	3.02295	21.7065	4.00966	21.7005	5.01061			3039	0.7915	1.78967	2.75965	3.8447	4.80743	5.73718			101.013	1.52694	31.5933	-1.24671
21.727	0.0294	21.727	1.08478	21.727	2.04186	21.727	3.02622	21.727	4.02481	21.727	5.01228			3038	0.79273	1.73139	2.69544	3.74978	4.82054	5.84422			21.727	0.0294	21.727	1.00331	22.727	2.0176	21.727	3.02736	21.727	4.01288	21.721	5.01121			3038	0.79273	1.7892	2.7591	3.84422	4.80697	5.73625			101.158	1.52693	31.6656	-1.2432
21.7475	0.02728	21.7475	1.09003	21.7475	2.04064	21.7475	3.02987	21.7475	4.02822	21.7475	5.01685			3037	0.7937	1.73214	2.69582	3.74866	4.81998	5.84403			21.7475	0.02728	21.7475	1.00132	22.7475	2.01481	21.7475	3.02589	21.7475	4.00941	21.7415	5.01141			3037	0.7937	1.78894	2.75851	3.84403	4.8062	5.7354			101.302	1.52917	31.7378	-1.24903
21.768	0.02549	21.768	1.08626	21.768	2.04023	21.768	3.02579	21.768	4.02591	21.768	5.01352			3036	0.7945	1.73299	2.69682	3.7478	4.81965	5.84409			21.768	0.02549	21.768	1.00397	22.768	2.01137	21.768	3.02339	21.768	4.01095	21.762	5.01115			3036	0.7945	1.78862	2.75796	3.84409	4.80515	5.73471			101.447	1.52825	31.81	-1.25296
21.7885	0.02929	21.7885	1.08429	21.7885	2.03941	21.7885	3.02389	21.7885	4.02723	21.7885	5.01561			3035	0.79523	1.73395	2.69823	3.74722	4.81956	5.84413			21.7885	0.02929	21.7885	1.00066	22.7885	2.00858	21.7885	3.02574	21.7885	4.0116	21.7825	5.01155			3035	0.79523	1.78809	2.75745	3.84413	4.804	5.73419			101.591	1.52467	31.8823	-1.25558
21.809	0.0258	21.809	1.08691	21.809	2.04213	21.809	3.02389	21.809	4.0247	21.809	5.01373			3034	0.79594	1.73489	2.69944	3.74681	4.81964	5.84391			21.809	0.0258	21.809	1.00331	22.809	2.01373	21.809	3.02148	21.809	4.00953	21.803	5.00908			3034	0.79594	1.78731	2.75686	3.84391	4.80283	5.73372			101.736	1.52414	31.9545	-1.26336
21.8295	0.02718	21.8295	1.08068	21.8295	2.03873	21.8295	3.02579	21.8295	4.0336	21.8295	5.01852			3033	0.79665	1.73563	2.69999	3.74642	4.81959	5.84332			21.8295	0.02718	21.8295	1.00265	22.8295	2.01202	21.8295	3.02383	21.8295	4.00941	21.8235	5.01188			3033	0.79665	1.78634	2.75591	3.84332	4.80153	5.73311			101.88	1.52256	32.0267	-1.25789
21.85	0.03194	21.85	1.08281	21.85	2.04322	21.85	3.02127	21.85	4.02964	21.85	5.01748			3032	0.79749	1.73618	2.70002	3.74603	4.81914	5.84244			21.85	0.03194	21.85	1.00331	22.85	2.01137	21.85	3.02707	21.85	4.01031	21.844	5.01115			3032	0.79749	1.78531	2.75448	3.84244	4.80002	5.7323			102.025	1.51826	32.099	-1.25752
21.8705	0.03003	21.8705	1.07806	21.8705	2.03452	21.8705	3.02608	21.8705	4.02888	21.8705	5.01477			3031	0.79859	1.73684	2.70015	3.74569	4.81837	5.84152			21.8705	0.03003	21.8705	1.00132	22.8705	2.01609	21.8705	3.02442	21.8705	4.01018	21.8645	5.01121			3031	0.79859	1.78448	2.75284	3.84152	4.7985	5.73146			102.169	1.51621	32.1712	-1.27808
21.891	0.0257	21.891	1.07904	21.891	2.04295	21.891	3.02418	21.891	4.02745	21.891	5.01581			3030	0.79997	1.73789	2.70086	3.74546	4.81772	5.84085			21.891	0.0257	21.891	1.00132	22.891	2.01481	21.891	3.02442	21.891	4.00928	21.885	5.00961			3030	0.79997	1.78416	2.75145	3.84085	4.79737	5.73082			102.314	1.51296	32.2434	-1.27854
21.9115	0.02887	21.9115	1.08544	21.9115	2.03805	21.9115	3.02608	21.9115	4.02778	21.9115	5.01914			3029	0.80137	1.73932	2.70202	3.74518	4.81754	5.84062			21.9115	0.02887	21.9115	1.00331	22.9115	2.01502	21.9115	3.0256	21.9115	4.01018	21.9055	5.01202			3029	0.80137	1.78439	2.7505	3.84062	4.79669	5.73033			102.458	1.50841	32.3157	-1.26759
21.9321	0.02802	21.9321	1.07855	21.9321	2.03873	21.9321	3.02681	21.9321	4.02844	21.9321	5.01581			3028	0.8025	1.74083	2.70313	3.7447	4.81778	5.84082			21.9321	0.02802	21.9321	1.00463	22.9321	2.01159	21.9321	3.02515	21.9321	4.01082	21.926	5.01068			3028	0.8025	1.7848	2.74979	3.84082	4.7962	5.72984			102.603	1.50846	32.3879	-1.28176
21.9525	0.02623	21.9525	1.08593	21.9525	2.04444	21.9525	3.02564	21.9525	4.02536	21.9525	5.01373			3027	0.80338	1.7422	2.70393	3.74404	4.81816	5.84125			21.9525	0.02623	21.9525	1.00331	22.9525	2.0133	21.9525	3.02339	21.9525	4.01121	21.9465	5.01188			3027	0.80338	1.78484	2.74907	3.84125	4.79567	5.72941			102.747	1.5086	32.4601	-1.28882
21.9731	0.02802	21.9731	1.08462	21.9731	2.03846	21.9731	3.02681	21.9731	4.02767	21.9731	5.01893			3026	0.80426	1.74346	2.70459	3.74345	4.81844	5.84175			21.9731	0.02802	21.9731	1.00463	22.9731	2.01502	21.9731	3.02604	21.9731	4.01134	21.967	5.00955			3026	0.80426	1.78426	2.74829	3.84175	4.79514	5.72923			102.892	1.50665	32.5323	-1.28481
21.9936	0.02845	21.9936	1.08462	21.9936	2.04172	21.9936	3.0271	21.9936	4.03052	21.9936	5.01519			3025	0.80528	1.74462	2.70534	3.74303	4.81851	5.84218			21.9936	0.02845	21.9936	1.00397	22.9936	2.01567	21.9936	3.02501	21.9936	4.00992	21.9875	5.01235			3025	0.80528	1.78323	2.74743	3.84218	4.79477	5.72926			103.036	1.50678	32.6046	-1.30023
22.0141	0.02781	22.0141	1.08987	22.0141	2.04621	22.0141	3.02579	22.0141	4.02877	22.0141	5.0181			3024	0.80627	1.7455	2.70618	3.74263	4.81839	5.84245			22.0141	0.02781	22.0141	1.00265	23.0141	2.0103	22.0141	3.02207	22.0141	4.01147	22.008	5.01148			3024	0.80627	1.78207	2.74648	3.84245	4.79457	5.72916			103.181	1.50553	32.6768	-1.30832
22.0346	0.02866	22.0346	1.0838	22.0346	2.0386	22.0346	3.0252	22.0346	4.02964	22.0346	5.01748			3023	0.80699	1.74597	2.70703	3.7421	4.81817	5.84254			22.0346	0.02866	22.0346	1.00463	23.0346	2.01395	22.0346	3.0228	22.0346	4.01224	22.0285	5.01175			3023	0.80699	1.78096	2.74554	3.84254	4.79444	5.72878			103.325	1.50456	32.749	-1.3058
22.0551	0.02961	22.0551	1.08183	22.0551	2.04349	22.0551	3.02491	22.0551	4.02953	22.0551	5.02081			3022	0.80737	1.74617	2.70785	3.74155	4.81798	5.84254			22.0551	0.02961	22.0551	1.00397	23.0551	2.01288	22.0551	3.02295	22.0551	4.01121	22.049	5.01115			3022	0.80737	1.77986	2.74478	3.84254	4.79437	5.72836			103.47	1.51051	32.8213	-1.31443
22.0756	0.02824	22.0756	1.07921	22.0756	2.03887	22.0756	3.02535	22.0756	4.02624	22.0756	5.01124			3021	0.80755	1.74638	2.70869	3.74126	4.81795	5.84258			22.0756	0.02824	22.0756	1.00331	23.0756	2.01159	22.0756	3.02471	22.0756	4.01069	22.0695	5.01181			3021	0.80755	1.77876	2.74426	3.84258	4.79438	5.72821			103.614	1.51769	32.8935	-1.30531
22.0961	0.02802	22.0961	1.07773	22.0961	2.0371	22.0961	3.02448	22.0961	4.02778	22.0961	5.00895			3020	0.80776	1.74679	2.70956	3.74136	4.81813	5.84281			22.0961	0.02802	22.0961	1.00265	23.0961	2.01588	22.0961	3.02251	22.0961	4.01095	22.09	5.00881			3020	0.80776	1.77785	2.74385	3.84281	4.79443	5.72834			103.759	1.52176	32.9657	-1.29279
22.1166	0.02951	22.1166	1.08659	22.1166	2.03765	22.1166	3.02652	22.1166	4.03151	22.1166	5.01519			3019	0.80818	1.74745	2.71044	3.74175	4.81851	5.84329			22.1166	0.02951	22.1166	1.00397	23.1166	2.01309	22.1166	3.02751	22.1166	4.00979	22.1105	5.01041			3019	0.80818	1.7774	2.74348	3.84329	4.79445	5.7286			103.903	1.5257	33.038	-1.31558
22.1371	0.02961	22.1371	1.07511	22.1371	2.04267	22.1371	3.02506	22.1371	4.03008	22.1371	5.01852			3018	0.80895	1.74845	2.71133	3.74216	4.81906	5.84399			22.1371	0.02961	22.1371	1.00463	23.1371	2.00944	22.1371	3.02471	22.1371	4.01121	22.131	5.01268			3018	0.80895	1.77749	2.74323	3.84399	4.79439	5.72892			104.048	1.53029	33.1102	-1.33043
22.1576	0.02982	22.1576	1.08806	22.1576	2.03833	22.1576	3.02287	22.1576	4.02481	22.1576	5.01644			3017	0.80999	1.7497	2.71221	3.74239	4.81975	5.84475			22.1576	0.02982	22.1576	1.00331	23.1576	2.01202	22.1576	3.02442	22.1576	4.01108	22.1515	5.01028			3017	0.80999	1.77787	2.74302	3.84475	4.79426	5.72929			104.192	1.53844	33.1824	-1.32087
22.1781	0.02792	22.1781	1.07839	22.1781	2.0405	22.1781	3.02564	22.1781	4.02635	22.1781	5.01561			3016	0.81107	1.75092	2.713	3.74236	4.8205	5.84533			22.1781	0.02792	22.1781	1.00397	23.1781	2.00987	22.1781	3.02221	22.1781	4.01211	22.172	5.00995			3016	0.81107	1.77811	2.74251	3.84533	4.794	5.72962			104.337	1.55048	33.2547	-1.32413
22.1986	0.02676	22.1986	1.09003	22.1986	2.042	22.1986	3.02273	22.1986	4.02646	22.1986	5.01706			3015	0.81195	1.75182	2.71379	3.74209	4.8212	5.84559			22.1986	0.02676	22.1986	1.00595	23.1986	2.00987	22.1986	3.0203	22.1986	4.01031	22.1925	5.01021			3015	0.81195	1.77789	2.74145	3.84559	4.79364	5.72983			104.481	1.56354	33.3269	-1.32479
22.2191	0.02644	22.2191	1.08183	22.2191	2.03982	22.2191	3.02448	22.2191	4.02262	22.2191	5.01581			3014	0.81258	1.75247	2.7148	3.74159	4.82176	5.84567			22.2191	0.02644	22.2191	1.00397	23.2191	2.01137	22.2191	3.02648	22.2191	4.00825	22.213	5.01048			3014	0.81258	1.77723	2.74008	3.84567	4.79327	5.72997			104.626	1.5795	33.3991	-1.31722
22.2396	0.02802	22.2396	1.08987	22.2396	2.0386	22.2396	3.02491	22.2396	4.02372	22.2396	5.01665			3013	0.8131	1.75329	2.71626	3.74089	4.82221	5.84588			22.2396	0.02802	22.2396	1.00463	23.2396	2.01245	22.2396	3.02104	22.2396	4.01057	22.2335	5.00955			3013	0.8131	1.7763	2.73888	3.84588	4.79299	5.73021			104.77	1.60083	33.4713	-1.32667
22.2601	0.03056	22.2601	1.08429	22.2601	2.04444	22.2601	3.0236	22.2601	4.02602	22.2601	5.02039			3012	0.81377	1.75458	2.71817	3.7401	4.82272	5.84651			22.2601	0.03056	22.2601	1.00331	23.2601	2.00944	22.2601	3.02295	22.2601	4.01095	22.254	5.01181			3012	0.81377	1.77533	2.73804	3.84651	4.79286	5.73061			104.915	1.62937	33.5436	-1.33448
22.2807	0.02538	22.2807	1.07429	22.2807	2.03914	22.2807	3.02768	22.2807	4.02251	22.2807	5.01352			3011	0.81485	1.7562	2.72032	3.73949	4.82346	5.84759			22.2807	0.02538	22.2807	1.00397	23.2807	2.00901	22.2807	3.02486	22.2807	4.01288	22.2745	5.00941			3011	0.81485	1.7745	2.73741	3.84759	4.79293	5.73116			105.059	1.66327	33.6158	-1.3342
22.3012	0.02919	22.3012	1.07461	22.3012	2.03737	22.3012	3.02652	22.3012	4.02251	22.3012	5.01519			3010	0.81641	1.75779	2.72238	3.73929	4.82449	5.84894			22.3012	0.02919	22.3012	1.00331	23.3012	2.00966	22.3012	3.02633	22.3012	4.01173	22.295	5.00814			3010	0.81641	1.77396	2.73672	3.84894	4.79323	5.7318			105.204	1.69928	33.688	-1.3391
22.3217	0.02654	22.3217	1.08331	22.3217	2.03914	22.3217	3.02156	22.3217	4.02734	22.3217	5.01581			3009	0.81823	1.75904	2.7241	3.73944	4.82563	5.85021			22.3217	0.02654	22.3217	1.00265	23.3217	2.01052	22.3217	3.02501	22.3217	4.00876	22.3155	5.01268			3009	0.81823	1.77365	2.73572	3.85021	4.79359	5.73238			105.348	1.7422	33.7603	-1.33068
22.3422	0.02972	22.3422	1.08445	22.3422	2.0386	22.3422	3.02302	22.3422	4.02525	22.3422	5.01602			3008	0.81982	1.75982	2.72527	3.73952	4.82654	5.851			22.3422	0.02972	22.3422	1.00529	23.3422	2.01223	22.3422	3.02457	22.3422	4.01108	22.336	5.01008			3008	0.81982	1.77321	2.73416	3.851	4.79366	5.73262			105.493	1.79694	33.8325	-1.32099
22.3627	0.02961	22.3627	1.07675	22.3627	2.04036	22.3627	3.01938	22.3627	4.0247	22.3627	5.01748			3007	0.82076	1.76009	2.72583	3.73908	4.82695	5.85102			22.3627	0.02961	22.3627	1.00397	23.3627	2.01159	22.3627	3.02457	22.3627	4.01108	22.3565	5.01141			3007	0.82076	1.77222	2.73191	3.85102	4.79311	5.73238			105.637	1.85935	33.9047	-1.33478
22.3832	0.02813	22.3832	1.07478	22.3832	2.04159	22.3832	3.02331	22.3832	4.02196	22.3832	5.01124			3006	0.82102	1.76	2.72596	3.73805	4.82682	5.85038			22.3832	0.02813	22.3832	1.00331	23.3832	2.00837	22.3832	3.02045	22.3832	4.01366	22.377	5.01175			3006	0.82102	1.77053	2.72921	3.85038	4.79199	5.73184			105.782	1.9208	33.977	-1.34603
22.4037	0.0258	22.4037	1.08281	22.4037	2.03112	22.4037	3.02171	22.4037	4.02361	22.4037	5.01124			3005	0.82096	1.76001	2.726	3.73676	4.82644	5.84962			22.4037	0.0258	22.4037	1.00794	23.4037	2.01094	22.4037	3.02295	22.4037	4.01237	22.3975	5.00968			3005	0.82096	1.7685	2.72664	3.84962	4.79071	5.73143			105.926	1.98133	34.0492	-1.34703
22.4242	0.02792	22.4242	1.06937	22.4242	2.0337	22.4242	3.02346	22.4242	4.02602	22.4242	5.01415			3004	0.82104	1.76067	2.72637	3.73564	4.82621	5.84936			22.4242	0.02792	22.4242	1.00331	23.4242	2.00923	22.4242	3.02501	22.4242	4.00953	22.418	5.01101			3004	0.82104	1.76664	2.7247	3.84936	4.78975	5.73147			106.071	2.04737	34.1214	-1.35208
22.4447	0.02802	22.4447	1.07707	22.4447	2.03765	22.4447	3.02608	22.4447	4.02789	22.4447	5.01436			3003	0.82149	1.76215	2.72729	3.7348	4.82631	5.84976			22.4447	0.02802	22.4447	1.00661	23.4447	2.00558	22.4447	3.02471	22.4447	4.01173	22.4385	5.00995			3003	0.82149	1.76524	2.72338	3.84976	4.78928	5.7319			106.215	2.116	34.1936	-1.34633
22.4652	0.02866	22.4652	1.07248	22.4652	2.03968	22.4652	3.02593	22.4652	4.02448	22.4652	5.01394			3002	0.82225	1.76396	2.72865	3.73403	4.82651	5.8504			22.4652	0.02866	22.4652	1.00397	23.4652	2.00858	22.4652	3.02633	22.4652	4.01108	22.459	5.00888			3002	0.82225	1.76413	2.72228	3.8504	4.789	5.73238			106.36	2.18401	34.2659	-1.33303
22.4857	0.02453	22.4857	1.07921	22.4857	2.0371	22.4857	3.02331	22.4857	4.02383	22.4857	5.01186			3001	0.82312	1.76526	2.73	3.73294	4.82636	5.8507			22.4857	0.02453	22.4857	1.00331	23.4857	2.00944	22.4857	3.02207	22.4857	4.0125	22.4795	5.00868			3001	0.82312	1.76293	2.72094	3.8507	4.78843	5.73258			106.504	2.25156	34.3381	-1.33023
22.5062	0.02612	22.5062	1.08626	22.5062	2.03683	22.5062	3.02404	22.5062	4.02525	22.5062	5.01457			3000	0.8239	1.76566	2.73091	3.73139	4.82568	5.8505			22.5062	0.02612	22.5062	1.00331	23.5062	2.01245	22.5062	3.02515	22.5062	4.01314	22.5	5.01095			3000	0.8239	1.76135	2.71911	3.8505	4.78727	5.73237			106.649	2.312	34.4103	-1.33328
22.5267	0.02697	22.5267	1.08511	22.5267	2.03873	22.5267	3.02258	22.5267	4.02492	22.5267	5.01665			2999	0.82453	1.76551	2.73137	3.7296	4.82474	5.85004			22.5267	0.02697	22.5267	1.00728	23.5267	2.00987	22.5267	3.01912	22.5267	4.00889	22.5205	5.00995			2999	0.82453	1.75943	2.71684	3.85004	4.78574	5.73193			106.793	2.35984	34.4826	-1.34207
22.5472	0.02908	22.5472	1.08462	22.5472	2.03833	22.5472	3.02244	22.5472	4.0213	22.5472	5.01644			2998	0.82511	1.76558	2.73179	3.72785	4.82395	5.84967			22.5472	0.02908	22.5472	1.00595	23.5472	2.00837	22.5472	3.02515	22.5472	4.01173	22.541	5.01095			2998	0.82511	1.75744	2.71436	3.84967	4.78437	5.73152			106.938	2.39082	34.5548	-1.35181
22.5677	0.02707	22.5677	1.07527	22.5677	2.04295	22.5677	3.01879	22.5677	4.028	22.5677	5.01477			2997	0.82573	1.76625	2.73252	3.7263	4.8235	5.84938			22.5677	0.02707	22.5677	1.00397	23.5677	2.00987	22.5677	3.0228	22.5677	4.01108	22.5615	5.00968			2997	0.82573	1.75554	2.71191	3.84938	4.78344	5.73123			107.082	2.4	34.627	-1.35261
22.5882	0.02591	22.5882	1.07757	22.5882	2.03901	22.5882	3.02054	22.5882	4.0258	22.5882	5.0154			2996	0.82641	1.7673	2.73346	3.72488	4.82322	5.84894			22.5882	0.02591	22.5882	1.00265	23.5882	2.0118	22.5882	3.02501	22.5882	4.01147	22.582	5.01215			2996	0.82641	1.75369	2.70951	3.84894	4.78282	5.73089			107.227	2.38934	34.6993	-1.35266
22.6088	0.02813	22.6088	1.07757	22.6088	2.03819	22.6088	3.02273	22.6088	4.02229	22.6088	5.0154			2995	0.82712	1.76825	2.73421	3.72363	4.82287	5.84823			22.6088	0.02813	22.6088	1.00595	23.6088	2.01202	22.6088	3.02221	22.6088	4.01044	22.6025	5.01181			2995	0.82712	1.75172	2.70707	3.84823	4.78221	5.73038			107.371	2.36195	34.7715	-1.34597
22.6293	0.02633	22.6293	1.07904	22.6293	2.03697	22.6293	3.02302	22.6293	4.0213	22.6293	5.01415			2994	0.82782	1.76889	2.73451	3.72263	4.82242	5.84746			22.6293	0.02633	22.6293	1.00198	23.6293	2.0103	22.6293	3.02486	22.6293	4.01069	22.623	5.01181			2994	0.82782	1.74967	2.70463	3.84746	4.78144	5.72981			107.516	2.31762	34.8437	-1.33528
22.6498	0.02739	22.6498	1.08232	22.6498	2.03901	22.6498	3.02171	22.6498	4.0235	22.6498	5.01498			2993	0.82846	1.76933	2.73452	3.72192	4.82202	5.84692			22.6498	0.02739	22.6498	1.00595	23.6498	2.01073	22.6498	3.0256	22.6498	4.01082	22.6435	5.00834			2993	0.82846	1.74779	2.70237	3.84692	4.78052	5.72945			107.66	2.25881	34.916	-1.34755
22.6703	0.02686	22.6703	1.07904	22.6703	2.03466	22.6703	3.0236	22.6703	4.02229	22.6703	5.01165			2992	0.82906	1.76974	2.73466	3.72133	4.8218	5.84674			22.6703	0.02686	22.6703	1.00595	23.6703	2.00858	22.6703	3.02133	22.6703	4.00941	22.664	5.00955			2992	0.82906	1.74636	2.70048	3.84674	4.77951	5.72945			107.805	2.19155	34.9882	-1.35453
22.6908	0.02845	22.6908	1.07904	22.6908	2.04553	22.6908	3.0252	22.6908	4.02273	22.6908	5.01914			2991	0.82972	1.77021	2.73528	3.72072	4.82185	5.84685			22.6908	0.02845	22.6908	1.00661	23.6908	2.00837	22.6908	3.02104	22.6908	4.00966	22.6845	5.01202			2991	0.82972	1.74552	2.69906	3.84685	4.77861	5.72971			107.949	2.11757	35.0604	-1.32777
22.7113	0.03067	22.7113	1.07691	22.7113	2.04036	22.7113	3.02331	22.7113	4.02558	22.7113	5.01311			2990	0.83065	1.77076	2.73636	3.72009	4.82211	5.84706			22.7113	0.03067	22.7113	1.00463	23.7113	2.00944	22.7113	3.02133	22.7113	4.01327	22.705	5.00901			2990	0.83065	1.74518	2.69814	3.84706	4.77806	5.73002			108.094	2.03762	35.1326	-1.31844
22.7318	0.02665	22.7318	1.08019	22.7318	2.04009	22.7318	3.0252	22.7318	4.02064	22.7318	5.01394			2989	0.83187	1.77139	2.73759	3.7194	4.8223	5.84724			22.7318	0.02665	22.7318	1.00661	23.7318	2.01052	22.7318	3.02251	22.7318	4.01224	22.7255	5.01035			2989	0.83187	1.745	2.69752	3.84724	4.77784	5.7302			108.238	1.9611	35.2049	-1.33629
22.7523	0.0239	22.7523	1.07986	22.7523	2.03982	22.7523	3.0255	22.7523	4.02306	22.7523	5.01665			2988	0.83318	1.77209	2.73856	3.7183	4.82199	5.84722			22.7523	0.0239	22.7523	1.00397	23.7523	2.01116	22.7523	3.02721	22.7523	4.01147	22.746	5.01081			2988	0.83318	1.74431	2.69643	3.84722	4.77735	5.72999			108.383	1.89055	35.2771	-1.33538
22.7728	0.02612	22.7728	1.07773	22.7728	2.04064	22.7728	3.01894	22.7728	4.02273	22.7728	5.01873			2987	0.83423	1.77275	2.73913	3.71633	4.82091	5.84679			22.7728	0.02612	22.7728	1.00397	23.7728	2.01073	22.7728	3.02677	22.7728	4.01044	22.7665	5.01101			2987	0.83423	1.74224	2.69376	3.84679	4.77575	5.72903			108.527	1.81889	35.3493	-1.33333
22.7933	0.0275	22.7933	1.07068	22.7933	2.03642	22.7933	3.02404	22.7933	4.02383	22.7933	5.01602			2986	0.83493	1.77326	2.73955	3.71348	4.81934	5.84589			22.7933	0.0275	22.7933	1.00132	23.7933	2.00536	22.7933	3.02059	22.7933	4.00915	22.787	5.01135			2986	0.83493	1.73852	2.68907	3.84589	4.77285	5.72723			108.672	1.75477	35.4216	-1.34519
22.8138	0.02337	22.8138	1.07166	22.8138	2.04267	22.8138	3.02346	22.8138	4.01954	22.8138	5.01477			2985	0.83548	1.77367	2.74019	3.71051	4.81802	5.8448			22.8138	0.02337	22.8138	1.00529	23.8138	2.0133	22.8138	3.02368	22.8138	4.01108	22.8075	5.01242			2985	0.83548	1.73405	2.68342	3.8448	4.76953	5.72498			108.816	1.70637	35.4938	-1.33525
22.8343	0.03014	22.8343	1.07855	22.8343	2.03887	22.8343	3.022	22.8343	4.02547	22.8343	5.0154			2984	0.83617	1.77417	2.74112	3.70849	4.81757	5.84402			22.8343	0.03014	22.8343	1.00397	23.8343	2.01159	22.8343	3.02648	22.8343	4.01057	22.828	5.01282			2984	0.83617	1.73045	2.67887	3.84402	4.7671	5.72311			108.961	1.66204	35.566	-1.31695
22.8548	0.02908	22.8548	1.07806	22.8548	2.03629	22.8548	3.02069	22.8548	4.02229	22.8548	5.01581			2983	0.83705	1.77489	2.74198	3.7079	4.81795	5.84384			22.8548	0.02908	22.8548	1.00331	23.8548	2.01009	22.8548	3.0231	22.8548	4.01082	22.8485	5.00914			2983	0.83705	1.72881	2.67686	3.84384	4.76625	5.7223			109.105	1.62143	35.6383	-1.31857
22.8753	0.02824	22.8753	1.08085	22.8753	2.0386	22.8753	3.02083	22.8753	4.02141	22.8753	5.01644			2982	0.8379	1.77576	2.74236	3.70832	4.81858	5.84415			22.8753	0.02824	22.8753	1.00728	23.8753	2.01245	22.8753	3.02398	22.8753	4.01224	22.869	5.01135			2982	0.8379	1.72898	2.67718	3.84415	4.76665	5.72266			109.25	1.59122	35.7105	-1.31361
22.8958	0.02453	22.8958	1.07183	22.8958	2.03615	22.8958	3.02608	22.8958	4.02339	22.8958	5.01893			2981	0.8385	1.77658	2.74225	3.70899	4.81902	5.84459			22.8958	0.02453	22.8958	1.00265	23.8958	2.00794	22.8958	3.02427	22.8958	4.01185	22.8895	5.00948			2981	0.8385	1.73015	2.67856	3.84459	4.76761	5.72375			109.394	1.56675	35.7827	-1.29757
22.9164	0.02527	22.9164	1.07215	22.9164	2.03547	22.9164	3.0271	22.9164	4.02262	22.9164	5.01477			2980	0.8389	1.77727	2.74216	3.70961	4.81924	5.84506			22.9164	0.02527	22.9164	1.00331	23.9164	2.01309	22.9164	3.02486	22.9164	4.00889	22.91	5.01055			2980	0.8389	1.73169	2.68008	3.84506	4.76873	5.72501			109.539	1.54891	35.855	-1.29845
22.9368	0.02549	22.9368	1.07347	22.9368	2.03928	22.9368	3.0204	22.9368	4.02514	22.9368	5.01914			2979	0.83937	1.77786	2.74258	3.71039	4.8195	5.84567			22.9368	0.02549	22.9368	1.00463	23.9368	2.01266	22.9368	3.02457	22.9368	4.00979	22.9305	5.00861			2979	0.83937	1.73337	2.6817	3.84567	4.77007	5.72609			109.683	1.52958	35.9272	-1.30577
22.9574	0.02707	22.9574	1.0756	22.9574	2.03982	22.9574	3.02287	22.9574	4.02361	22.9574	5.01415			2978	0.84016	1.77844	2.74362	3.7115	4.81989	5.84646			22.9574	0.02707	22.9574	1.00331	23.9574	2.01266	22.9574	3.02148	22.9574	4.01198	22.951	5.01095			2978	0.84016	1.7349	2.68361	3.84646	4.77158	5.72691			109.828	1.50743	35.9994	-1.30245
22.9779	0.02527	22.9779	1.07822	22.9779	2.04064	22.9779	3.02783	22.9779	4.0213	22.9779	5.01373			2977	0.84123	1.77905	2.74489	3.71276	4.82035	5.8472			22.9779	0.02527	22.9779	1.00198	23.9779	2.0103	22.9779	3.02118	22.9779	4.01198	22.9715	5.01235			2977	0.84123	1.73593	2.68557	3.8472	4.77298	5.72751			109.972	1.51049	36.0716	-1.30239
22.9984	0.02961	22.9984	1.07658	22.9984	2.03683	22.9984	3.02244	22.9984	4.02328	22.9984	5.01852			2976	0.84226	1.77969	2.74582	3.71381	4.82086	5.8476			22.9984	0.02961	22.9984	1.00331	23.9984	2.01245	22.9984	3.02824	22.9984	4.01018	22.992	5.01088			2976	0.84226	1.73645	2.68704	3.8476	4.77393	5.72801			110.117	1.53086	36.1439	-1.30169
23.0189	0.02686	23.0189	1.07773	23.0189	2.03737	23.0189	3.02229	23.0189	4.02108	23.0189	5.01415			2975	0.84296	1.78035	2.74608	3.71443	4.8214	5.8476			23.0189	0.02686	23.0189	1.00198	24.0189	2.01309	23.0189	3.02442	23.0189	4.01005	23.0125	5.01028			2975	0.84296	1.73673	2.6877	3.8476	4.7744	5.72851			110.261	1.53697	36.2161	-1.28061
23.0394	0.02792	23.0394	1.07789	23.0394	2.03724	23.0394	3.02331	23.0394	4.02218	23.0394	5.01228			2974	0.8432	1.78091	2.74567	3.71462	4.8218	5.84735			23.0394	0.02792	23.0394	1.00132	24.0394	2.01052	23.0394	3.02354	23.0394	4.01018	23.033	5.01061			2974	0.8432	1.73698	2.68761	3.84735	4.77453	5.72898			110.406	1.54039	36.2883	-1.26079
23.0599	0.02591	23.0599	1.0774	23.0599	2.03561	23.0599	3.02302	23.0599	4.02624	23.0599	5.01477			2973	0.84313	1.78114	2.74493	3.71449	4.82177	5.84693			23.0599	0.02591	23.0599	1.00661	24.0599	2.0103	23.0599	3.0256	23.0599	4.01082	23.0535	5.00988			2973	0.84313	1.73709	2.68711	3.84693	4.77442	5.72921			110.55	1.55521	36.3606	-1.27061
23.0804	0.02401	23.0804	1.07871	23.0804	2.03534	23.0804	3.02244	23.0804	4.02262	23.0804	5.01498			2972	0.84298	1.781	2.74426	3.71421	4.82123	5.84634			23.0804	0.02401	23.0804	1.00794	24.0804	2.01502	23.0804	3.02265	23.0804	4.01005	23.074	5.01061			2972	0.84298	1.73692	2.68662	3.84634	4.77406	5.72907			110.695	1.573	36.4328	-1.28444
23.1009	0.02813	23.1009	1.08232	23.1009	2.04009	23.1009	3.02142	23.1009	4.02218	23.1009	5.01477			2971	0.84292	1.78071	2.74381	3.71388	4.82037	5.84559			23.1009	0.02813	23.1009	1.00794	24.1009	2.00515	23.1009	3.02412	23.1009	4.01108	23.0945	5.01115			2971	0.84292	1.7365	2.68634	3.84559	4.77349	5.72858			110.839	1.58787	36.505	-1.27665
23.1214	0.02612	23.1214	1.07445	23.1214	2.04132	23.1214	3.02331	23.1214	4.02339	23.1214	5.02018			2970	0.84287	1.78056	2.74345	3.7134	4.81948	5.84474			23.1214	0.02612	23.1214	1.00463	24.1214	2.00794	23.1214	3.02192	23.1214	4.00992	23.115	5.01235			2970	0.84287	1.7358	2.68611	3.84474	4.77285	5.72795			110.984	1.60046	36.5773	-1.26685
23.1419	0.03035	23.1419	1.07265	23.1419	2.03792	23.1419	3.02506	23.1419	4.02152	23.1419	5.01269			2969	0.84267	1.78056	2.74297	3.71253	4.81875	5.84388			23.1419	0.03035	23.1419	1.00265	24.1419	2.01438	23.1419	3.02486	23.1419	4.01173	23.1355	5.00988			2969	0.84267	1.73479	2.68555	3.84388	4.77232	5.72742			111.128	1.61747	36.6495	-1.26687
23.1624	0.02517	23.1624	1.08413	23.1624	2.03873	23.1624	3.02229	23.1624	4.0247	23.1624	5.01519			2968	0.84224	1.78055	2.74245	3.71134	4.8182	5.84315			23.1624	0.02517	23.1624	1.00265	24.1624	2.00858	23.1624	3.0228	23.1624	4.01044	23.156	5.00841			2968	0.84224	1.73365	2.68459	3.84315	4.77211	5.72716			111.273	1.63749	36.7217	-1.26998
23.1829	0.02824	23.1829	1.0733	23.1829	2.03438	23.1829	3.02389	23.1829	4.02372	23.1829	5.01602			2967	0.84173	1.78043	2.74202	3.71029	4.81777	5.84269			23.1829	0.02824	23.1829	1.00198	24.1829	2.01202	23.1829	3.02192	23.1829	4.01237	23.1765	5.01155			2967	0.84173	1.73289	2.68376	3.84269	4.77234	5.72716			111.417	1.65525	36.794	-1.27788
23.2034	0.02602	23.2034	1.0756	23.2034	2.03751	23.2034	3.01938	23.2034	4.02097	23.2034	5.01789			2966	0.84135	1.78028	2.74165	3.70985	4.81724	5.84252			23.2034	0.02602	23.2034	1.00331	24.2034	2.01202	23.2034	3.02839	23.2034	4.00863	23.197	5.01155			2966	0.84135	1.73291	2.68374	3.84252	4.77294	5.72729			111.562	1.67666	36.8662	-1.28334
23.2239	0.02549	23.2239	1.07511	23.2239	2.04023	23.2239	3.02171	23.2239	4.0235	23.2239	5.01602			2965	0.84111	1.78007	2.74106	3.71005	4.81643	5.84245			23.2239	0.02549	23.2239	1.00331	24.2239	2.01352	23.2239	3.0231	23.2239	4.0116	23.2175	5.01135			2965	0.84111	1.73359	2.68473	3.84245	4.77363	5.72739			111.706	1.70106	36.9384	-1.2827
23.2445	0.02697	23.2445	1.08249	23.2445	2.0386	23.2445	3.02404	23.2445	4.02558	23.2445	5.01956			2964	0.84083	1.77965	2.74024	3.7106	4.81548	5.84229			23.2445	0.02697	23.2445	1.00794	24.2445	2.00858	23.2445	3.02412	23.2445	4.01108	23.238	5.01255			2964	0.84083	1.7345	2.68632	3.84229	4.77417	5.72749			111.851	1.72316	37.0106	-1.28995
23.2649	0.02665	23.2649	1.07625	23.2649	2.03928	23.2649	3.02171	23.2649	4.02317	23.2649	5.0181			2963	0.84045	1.77906	2.73949	3.71133	4.81485	5.84204			23.2649	0.02665	23.2649	1.00397	24.2649	2.01245	23.2649	3.02162	23.2649	4.01121	23.2585	5.01161			2963	0.84045	1.73542	2.68805	3.84204	4.77459	5.72785			111.995	1.74583	37.0829	-1.2978
23.2855	0.02834	23.2855	1.06789	23.2855	2.0405	23.2855	3.02331	23.2855	4.02053	23.2855	5.0154			2962	0.8402	1.77859	2.73907	3.7123	4.81485	5.84185			23.2855	0.02834	23.2855	1.00463	24.2855	2.00944	23.2855	3.02427	23.2855	4.00992	23.279	5.01295			2962	0.8402	1.73641	2.68981	3.84185	4.77519	5.72866			112.14	1.76805	37.1551	-1.2926
23.306	0.02686	23.306	1.08052	23.306	2.03887	23.306	3.02244	23.306	4.02306	23.306	5.0154			2961	0.84033	1.77855	2.73879	3.7135	4.81522	5.84168			23.306	0.02686	23.306	1.00397	24.306	2.01052	23.306	3.01765	23.306	4.00979	23.2995	5.01208			2961	0.84033	1.73754	2.69176	3.84168	4.77631	5.72982			112.284	1.78945	37.2273	-1.28925
23.3265	0.02644	23.3265	1.07297	23.3265	2.04213	23.3265	3.02681	23.3265	4.02284	23.3265	5.0129			2960	0.8408	1.77881	2.73825	3.71468	4.81531	5.84137			23.3265	0.02644	23.3265	1.00529	24.3265	2.01245	23.3265	3.02692	23.3265	4.01301	23.32	5.01161			2960	0.8408	1.7387	2.69398	3.84137	4.77802	5.73103			112.429	1.81393	37.2996	-1.29616
23.347	0.02644	23.347	1.08544	23.347	2.04186	23.347	3.02302	23.347	4.02503	23.347	5.0154			2959	0.84123	1.77893	2.73728	3.71558	4.8147	5.84084			23.347	0.02644	23.347	1.00132	24.347	2.01052	23.347	3.02486	23.347	4.00966	23.3405	5.01088			2959	0.84123	1.7397	2.69628	3.84084	4.78005	5.73212			112.573	1.83509	37.3718	-1.30529
23.3675	0.02845	23.3675	1.07232	23.3675	2.03547	23.3675	3.02433	23.3675	4.02097	23.3675	5.01477			2958	0.84129	1.77859	2.73606	3.71612	4.81346	5.84025			23.3675	0.02845	23.3675	1.00265	24.3675	2.01159	23.3675	3.02059	23.3675	4.01185	23.361	5.00901			2958	0.84129	1.74044	2.69828	3.84025	4.78193	5.73301			112.718	1.84834	37.444	-1.31488
23.388	0.02623	23.388	1.07724	23.388	2.03697	23.388	3.02083	23.388	4.02426	23.388	5.01602			2957	0.84094	1.77798	2.73482	3.71639	4.81197	5.83979			23.388	0.02623	23.388	1.00397	24.388	2.01309	23.388	3.02589	23.388	4.01121	23.3815	5.00861			2957	0.84094	1.74096	2.69969	3.83979	4.78327	5.73365			112.862	1.85961	37.5163	-1.3205
23.4085	0.0294	23.4085	1.08003	23.4085	2.04104	23.4085	3.02302	23.4085	4.02207	23.4085	5.01207			2956	0.84053	1.77756	2.73369	3.71656	4.81063	5.83947			23.4085	0.0294	23.4085	1.00198	24.4085	2.00794	23.4085	3.02148	23.4085	4.00876	23.402	5.01095			2956	0.84053	1.74146	2.70048	3.83947	4.78401	5.73399			113.007	1.87098	37.5885	-1.31994
23.429	0.02802	23.429	1.07314	23.429	2.0371	23.429	3.02331	23.429	4.02317	23.429	5.01873			2955	0.84042	1.77759	2.73283	3.71681	4.80964	5.83921			23.429	0.02802	23.429	1.00331	24.429	2.01009	23.429	3.02001	23.429	4.01018	23.4225	5.01235			2955	0.84042	1.74219	2.70094	3.83921	4.78447	5.73408			113.151	1.88269	37.6607	-1.31862
23.4495	0.03046	23.4495	1.07199	23.4495	2.03873	23.4495	3.02244	23.4495	4.02415	23.4495	5.01873			2954	0.84076	1.7778	2.73238	3.71722	4.80901	5.83901			23.4495	0.03046	23.4495	1.00198	24.4495	2.01223	23.4495	3.02633	23.4495	4.0125	23.443	5.01021			2954	0.84076	1.74315	2.70147	3.83901	4.78503	5.73415			113.296	1.89387	37.7329	-1.31677
23.47	0.0275	23.47	1.07019	23.47	2.03085	23.47	3.02171	23.47	4.01943	23.47	5.01436			2953	0.84137	1.77775	2.73223	3.71774	4.80855	5.83895			23.47	0.0275	23.47	1.00132	24.47	2.01609	23.47	3.02192	23.47	4.01185	23.4635	5.00988			2953	0.84137	1.74406	2.70228	3.83895	4.7858	5.7344			113.44	1.90158	37.8052	-1.31774
23.4905	0.02824	23.4905	1.07133	23.4905	2.03941	23.4905	3.0236	23.4905	4.02119	23.4905	5.01373			2952	0.84199	1.77733	2.73201	3.71825	4.80806	5.83908			23.4905	0.02824	23.4905	1.00529	24.4905	2.01266	23.4905	3.02486	23.4905	4.01392	23.484	5.01128			2952	0.84199	1.74468	2.70338	3.83908	4.78667	5.73494			113.585	1.90696	37.8774	-1.32199
23.511	0.02887	23.511	1.07281	23.511	2.03819	23.511	3.02025	23.511	4.01976	23.511	5.01685			2951	0.84251	1.77698	2.73145	3.71879	4.80756	5.83929			23.511	0.02887	23.511	1.00463	24.511	2.0118	23.511	3.02192	23.511	4.00902	23.5045	5.01048			2951	0.84251	1.74518	2.70473	3.83929	4.78755	5.73575			113.729	1.91208	37.9496	-1.32235
23.5315	0.02665	23.5315	1.07363	23.5315	2.03901	23.5315	3.02375	23.5315	4.02174	23.5315	5.01644			2950	0.84312	1.7772	2.73073	3.7195	4.80731	5.83944			23.5315	0.02665	23.5315	1.00529	24.5315	2.01137	23.5315	3.02589	23.5315	4.01031	23.525	5.01115			2950	0.84312	1.74593	2.70633	3.83944	4.78847	5.73676			113.874	1.91786	38.0219	-1.32729
23.552	0.02781	23.552	1.07707	23.552	2.042	23.552	3.02229	23.552	4.01856	23.552	5.01581			2949	0.84397	1.77803	2.73034	3.72039	4.80763	5.8395			23.552	0.02781	23.552	1.00529	24.552	2.0073	23.552	3.02221	23.552	4.01018	23.5455	5.01108			2949	0.84397	1.747	2.7081	3.8395	4.78943	5.73779			114.018	1.92084	38.0941	-1.33724
23.5725	0.02475	23.5725	1.07576	23.5725	2.03697	23.5725	3.02346	23.5725	4.02141	23.5725	5.01706			2948	0.84503	1.77893	2.7306	3.72124	4.80849	5.83962			23.5725	0.02475	23.5725	1.00595	24.5725	2.01223	23.5725	3.02574	23.5725	4.00953	23.566	5.01115			2948	0.84503	1.7481	2.70988	3.83962	4.79032	5.73865			114.163	1.92101	38.1663	-1.333
23.5931	0.02559	23.5931	1.0715	23.5931	2.03669	23.5931	3.02491	23.5931	4.02372	23.5931	5.01769			2947	0.84604	1.77934	2.73136	3.72187	4.80944	5.83994			23.5931	0.02559	23.5931	1.00331	24.5931	2.00858	23.5931	3.02427	23.5931	4.01031	23.5865	5.01255			2947	0.84604	1.749	2.71149	3.83994	4.79104	5.73923			114.307	1.92044	38.2386	-1.32459
23.6136	0.02728	23.6136	1.07658	23.6136	2.03778	23.6136	3.02273	23.6136	4.02306	23.6136	5.01394			2946	0.84684	1.77924	2.73216	3.72238	4.81011	5.84046			23.6136	0.02728	23.6136	1.00463	24.6136	2.01309	23.6136	3.02339	23.6136	4.0134	23.607	5.00981			2946	0.84684	1.74989	2.7129	3.84046	4.7917	5.73961			114.452	1.9133	38.3108	-1.33004
23.6341	0.02612	23.6341	1.0674	23.6341	2.03846	23.6341	3.02258	23.6341	4.02064	23.6341	5.01061			2945	0.84742	1.77904	2.7327	3.72313	4.81055	5.84104			23.6341	0.02612	23.6341	1.00331	24.6341	2.01438	23.6341	3.02707	23.6341	4.0116	23.6275	5.01128			2945	0.84742	1.75112	2.71417	3.84104	4.79254	5.74003			114.596	1.9067	38.383	-1.336
23.6546	0.02612	23.6546	1.07166	23.6546	2.03683	23.6546	3.02331	23.6546	4.02185	23.6546	5.01748			2944	0.84781	1.77917	2.73306	3.72431	4.81104	5.84152			23.6546	0.02612	23.6546	1.00661	24.6546	2.01524	23.6546	3.0231	23.6546	4.01057	23.648	5.01061			2944	0.84781	1.75281	2.71534	3.84152	4.79365	5.7406			114.741	1.90473	38.4553	-1.33771
23.6751	0.0313	23.6751	1.07068	23.6751	2.03303	23.6751	3.022	23.6751	4.01845	23.6751	5.01477			2943	0.84791	1.77964	2.73339	3.7257	4.81147	5.84177			23.6751	0.0313	23.6751	1.00331	24.6751	2.00837	23.6751	3.02766	23.6751	4.0116	23.6685	5.00961			2943	0.84791	1.75458	2.7163	3.84177	4.79478	5.74116			114.885	1.8982	38.5275	-1.33967
23.6956	0.02813	23.6956	1.0733	23.6956	2.03629	23.6956	3.02316	23.6956	4.02229	23.6956	5.01457			2942	0.84762	1.78013	2.73355	3.7268	4.81127	5.84175			23.6956	0.02813	23.6956	1.00463	24.6956	2.01288	23.6956	3.02427	23.6956	4.01005	23.689	5.01081			2942	0.84762	1.75589	2.71684	3.84175	4.7955	5.74135			115.03	1.89463	38.5997	-1.33596
23.7161	0.02443	23.7161	1.0715	23.7161	2.03656	23.7161	3.02127	23.7161	4.02196	23.7161	5.01873			2941	0.84706	1.78032	2.73324	3.72728	4.81016	5.84153			23.7161	0.02443	23.7161	1.00265	24.7161	2.01094	23.7161	3.0231	23.7161	4.01404	23.7095	5.01015			2941	0.84706	1.75648	2.71683	3.84153	4.79554	5.741			115.174	1.89083	38.6719	-1.33669
23.7366	0.0294	23.7366	1.0756	23.7366	2.04267	23.7366	3.02083	23.7366	4.02119	23.7366	5.01706			2940	0.84656	1.78021	2.73243	3.72728	4.8087	5.8413			23.7366	0.0294	23.7366	1.00331	24.7366	2.00773	23.7366	3.02618	23.7366	4.01379	23.73	5.01168			2940	0.84656	1.75661	2.7164	3.8413	4.79511	5.74035			115.319	1.8796	38.7442	-1.34433
23.7571	0.03046	23.7571	1.06888	23.7571	2.03846	23.7571	3.02579	23.7571	4.02031	23.7571	5.01436			2939	0.84645	1.78003	2.73151	3.72722	4.80798	5.84133			23.7571	0.03046	23.7571	1.00198	24.7571	2.01416	23.7571	3.02265	23.7571	4.01095	23.7505	5.01108			2939	0.84645	1.75678	2.71602	3.84133	4.79473	5.73995			115.463	1.87349	38.8164	-1.34211
23.7776	0.02676	23.7776	1.07625	23.7776	2.04036	23.7776	3.02666	23.7776	4.0213	23.7776	5.01519			2938	0.84676	1.77995	2.73089	3.72738	4.80863	5.84172			23.7776	0.02676	23.7776	1.00265	24.7776	2.00665	23.7776	3.02721	23.7776	4.01417	23.771	5.01008			2938	0.84676	1.75734	2.71614	3.84172	4.79485	5.74022			115.608	1.86753	38.8886	-1.34066
23.7981	0.02559	23.7981	1.07281	23.7981	2.03819	23.7981	3.02462	23.7981	4.02174	23.7981	5.01477			2937	0.84726	1.77992	2.7306	3.72774	4.8103	5.84232			23.7981	0.02559	23.7981	1.00198	24.7981	2.00773	23.7981	3.02545	23.7981	4.01173	23.7915	5.00975			2937	0.84726	1.75821	2.71691	3.84232	4.79556	5.74112			115.752	1.8587	38.9609	-1.34755
23.8186	0.02887	23.8186	1.07625	23.8186	2.03737	23.8186	3.02214	23.8186	4.02262	23.8186	5.01685			2936	0.84761	1.77976	2.73031	3.72813	4.812	5.84284			23.8186	0.02887	23.8186	1.00397	24.8186	2.01609	23.8186	3.02324	23.8186	4.01082	23.812	5.01008			2936	0.84761	1.75914	2.71802	3.84284	4.79658	5.74218			115.897	1.85653	39.0331	-1.34552
23.8391	0.02845	23.8391	1.07347	23.8391	2.03846	23.8391	3.0201	23.8391	4.02207	23.8391	5.01748			2935	0.84752	1.77935	2.72966	3.72841	4.81274	5.84305			23.8391	0.02845	23.8391	1.00463	24.8391	2.01373	23.8391	3.02368	23.8391	4.01198	23.8325	5.00894			2935	0.84752	1.75982	2.71892	3.84305	4.79741	5.74297			116.041	1.85601	39.1053	-1.34718
23.8596	0.03141	23.8596	1.07363	23.8596	2.03561	23.8596	3.02156	23.8596	4.02273	23.8596	5.01332			2934	0.84691	1.77863	2.72848	3.72845	4.81202	5.84284			23.8596	0.03141	23.8596	1.00397	24.8596	2.01094	23.8596	3.02633	23.8596	4.01147	23.853	5.01001			2934	0.84691	1.75997	2.71924	3.84284	4.79757	5.74328			116.186	1.85513	39.1776	-1.36048
23.8801	0.0276	23.8801	1.07396	23.8801	2.04227	23.8801	3.02229	23.8801	4.02361	23.8801	5.01789			2933	0.84596	1.77762	2.72682	3.72816	4.81015	5.84225			23.8801	0.0276	23.8801	1.00331	24.8801	2.01395	23.8801	3.02236	23.8801	4.01031	23.8735	5.01161			2933	0.84596	1.75939	2.71891	3.84225	4.79697	5.74321			116.33	1.85354	39.2498	-1.35484
23.9006	0.02993	23.9006	1.07183	23.9006	2.03765	23.9006	3.02112	23.9006	4.02273	23.9006	5.01748			2932	0.84504	1.77648	2.72507	3.72756	4.80813	5.84152			23.9006	0.02993	23.9006	1.00198	24.9006	2.01545	23.9006	3.02927	23.9006	4.01237	23.894	5.00821			2932	0.84504	1.75821	2.71812	3.84152	4.79604	5.74297			116.475	1.85169	39.322	-1.33885
23.9212	0.02602	23.9212	1.07314	23.9212	2.04186	23.9212	3.02579	23.9212	4.02196	23.9212	5.01956			2931	0.84444	1.77559	2.72367	3.72686	4.80685	5.84092			23.9212	0.02602	23.9212	1.00265	24.9212	2.01223	23.9212	3.02221	23.9212	4.01173	23.9145	5.01135			2931	0.84444	1.75696	2.71714	3.84092	4.79543	5.74276			116.619	1.85585	39.3943	-1.34609
23.9417	0.03077	23.9417	1.06625	23.9417	2.03656	23.9417	3.02433	23.9417	4.02185	23.9417	5.01415			2930	0.8442	1.77527	2.72274	3.72625	4.80641	5.84055			23.9417	0.03077	23.9417	1.00331	24.9417	2.01116	23.9417	3.01942	23.9417	4.01276	23.935	5.01268			2930	0.8442	1.75615	2.71625	3.84055	4.79545	5.74266			116.764	1.86165	39.4665	-1.35797
23.9622	0.02866	23.9622	1.07084	23.9622	2.04077	23.9622	3.02142	23.9622	4.02284	23.9622	5.01457			2929	0.84413	1.77549	2.7219	3.72579	4.80619	5.84028			23.9622	0.02866	23.9622	1.00331	24.9622	2.01631	23.9622	3.02383	23.9622	4.01057	23.9555	5.01155			2929	0.84413	1.75585	2.7157	3.84028	4.79584	5.74272			116.908	1.86494	39.5387	-1.35279
23.9827	0.02739	23.9827	1.0733	23.9827	2.03914	23.9827	3.02171	23.9827	4.02273	23.9827	5.01561			2928	0.84403	1.77592	2.72071	3.72536	4.80566	5.83986			23.9827	0.02739	23.9827	1.00397	24.9827	2.01159	23.9827	3.0203	23.9827	4.01095	23.976	5.00975			2928	0.84403	1.75572	2.71565	3.83986	4.79628	5.74291			117.053	1.86819	39.6109	-1.34808
24.0032	0.02728	24.0032	1.07461	24.0032	2.04376	24.0032	3.02506	24.0032	4.0235	24.0032	5.01893			2927	0.84385	1.77626	2.71915	3.72486	4.8048	5.83915			24.0032	0.02728	24.0032	1.00463	25.0032	2.01395	24.0032	3.03016	24.0032	4.01095	23.9965	5.01181			2927	0.84385	1.75537	2.71596	3.83915	4.79673	5.74316			117.197	1.87576	39.6832	-1.34994
24.0237	0.02527	24.0237	1.07248	24.0237	2.03846	24.0237	3.02156	24.0237	4.02492	24.0237	5.01602			2926	0.84359	1.77645	2.71754	3.72412	4.80375	5.83814			24.0237	0.02527	24.0237	1.00132	25.0237	2.01395	24.0237	3.0256	24.0237	4.0125	24.017	5.01095			2926	0.84359	1.75467	2.71619	3.83814	4.79715	5.74327			117.342	1.88888	39.7554	-1.34749
24.0442	0.03099	24.0442	1.0633	24.0442	2.03887	24.0442	3.02506	24.0442	4.02185	24.0442	5.01831			2925	0.84332	1.77645	2.71622	3.72301	4.80253	5.8369			24.0442	0.03099	24.0442	1.00331	25.0442	2.00944	24.0442	3.02074	24.0442	4.00915	24.0375	5.01088			2925	0.84332	1.75364	2.71588	3.8369	4.79721	5.74307			117.486	1.89835	39.8276	-1.34537
24.0647	0.03035	24.0647	1.07002	24.0647	2.03792	24.0647	3.02593	24.0647	4.01965	24.0647	5.01477			2924	0.84308	1.77607	2.71525	3.72148	4.80108	5.8356			24.0647	0.03035	24.0647	1.00331	25.0647	2.01438	24.0647	3.02648	24.0647	4.01185	24.058	5.01041			2924	0.84308	1.75236	2.71502	3.8356	4.79655	5.74258			117.631	1.90445	39.8999	-1.35206
24.0852	0.03151	24.0852	1.07117	24.0852	2.04295	24.0852	3.02695	24.0852	4.02525	24.0852	5.01394			2923	0.84297	1.77516	2.71447	3.71966	4.7995	5.83449			24.0852	0.03151	24.0852	1.00463	25.0852	2.0133	24.0852	3.02766	24.0852	4.01185	24.0785	5.01068			2923	0.84297	1.75096	2.71402	3.83449	4.79526	5.74201			117.775	1.91368	39.9721	-1.35979
24.1057	0.02898	24.1057	1.07314	24.1057	2.03887	24.1057	3.02331	24.1057	4.02635	24.1057	5.01789			2922	0.84303	1.77387	2.71363	3.71773	4.79797	5.83377			24.1057	0.02898	24.1057	1.00265	25.1057	2.00923	24.1057	3.02236	24.1057	4.01173	24.099	5.01155			2922	0.84303	1.7496	2.71323	3.83377	4.7939	5.74146			117.92	1.92427	40.0443	-1.3585
24.1262	0.03099	24.1262	1.06937	24.1262	2.04064	24.1262	3.02783	24.1262	4.02185	24.1262	5.01873			2921	0.84322	1.77273	2.71256	3.71591	4.79659	5.83337			24.1262	0.03099	24.1262	1.00331	25.1262	2.01159	24.1262	3.02074	24.1262	4.00953	24.1195	5.01015			2921	0.84322	1.74846	2.71274	3.83337	4.79307	5.74085			118.064	1.93981	40.1166	-1.35535
24.1467	0.02824	24.1467	1.07199	24.1467	2.03873	24.1467	3.02331	24.1467	4.0202	24.1467	5.01436			2920	0.84346	1.77231	2.71148	3.71443	4.79546	5.83311			24.1467	0.02824	24.1467	1.00397	25.1467	2.01395	24.1467	3.02236	24.1467	4.01198	24.14	5.01028			2920	0.84346	1.7477	2.71237	3.83311	4.79293	5.74017			118.208	1.95698	40.1888	-1.35661
24.1672	0.02929	24.1672	1.06937	24.1672	2.04091	24.1672	3.02258	24.1672	4.02284	24.1672	5.01748			2919	0.84371	1.77277	2.71089	3.71354	4.7948	5.83278			24.1672	0.02929	24.1672	1.00595	25.1672	2.00966	24.1672	3.02677	24.1672	4.01276	24.1605	5.01215			2919	0.84371	1.74732	2.71205	3.83278	4.79325	5.73954			118.353	1.96779	40.261	-1.35282
24.1877	0.02982	24.1877	1.07937	24.1877	2.04308	24.1877	3.02389	24.1877	4.02361	24.1877	5.01581			2918	0.84403	1.77373	2.71109	3.71335	4.79473	5.83227			24.1877	0.02982	24.1877	1.00198	25.1877	2.01288	24.1877	3.02104	24.1877	4.01404	24.181	5.00881			2918	0.84403	1.74712	2.71182	3.83227	4.79365	5.73906			118.497	1.98015	40.3332	-1.34761
24.2082	0.02728	24.2082	1.07511	24.2082	2.04091	24.2082	3.02025	24.2082	4.01932	24.2082	5.01498			2917	0.84452	1.77456	2.71179	3.71371	4.79514	5.8316			24.2082	0.02728	24.2082	1.00331	25.2082	2.0118	24.2082	3.02324	24.2082	4.01353	24.2015	5.01255			2917	0.84452	1.74683	2.71176	3.8316	4.7938	5.73866			118.642	1.99457	40.4055	-1.3547
24.2287	0.02697	24.2287	1.06773	24.2287	2.03778	24.2287	3.0201	24.2287	4.01965	24.2287	5.0181			2916	0.84522	1.77492	2.71252	3.71436	4.79581	5.83095			24.2287	0.02697	24.2287	1.00265	25.2287	2.01609	24.2287	3.02118	24.2287	4.01121	24.222	5.01355			2916	0.84522	1.74641	2.71188	3.83095	4.79364	5.7382			118.786	2.0052	40.4777	-1.36386
24.2492	0.02792	24.2492	1.07084	24.2492	2.03846	24.2492	3.02214	24.2492	4.0213	24.2492	5.01623			2915	0.84613	1.77502	2.71322	3.71508	4.79657	5.83057			24.2492	0.02792	24.2492	1.00331	25.2492	2.01609	24.2492	3.02589	24.2492	4.01211	24.2425	5.01188			2915	0.84613	1.7461	2.71209	3.83057	4.79334	5.73773			118.931	2.01422	40.5499	-1.36329
24.2698	0.03215	24.2698	1.07511	24.2698	2.03968	24.2698	3.02112	24.2698	4.02196	24.2698	5.01623			2914	0.84712	1.77541	2.71413	3.71576	4.79726	5.83066			24.2698	0.03215	24.2698	1.00265	25.2698	2.01438	24.2698	3.02324	24.2698	4.00941	24.263	5.01128			2914	0.84712	1.74623	2.7123	3.83066	4.7932	5.73745			119.075	2.01751	40.6222	-1.36083
24.2903	0.02908	24.2903	1.07543	24.2903	2.04526	24.2903	3.02418	24.2903	4.02306	24.2903	5.0154			2913	0.84812	1.77644	2.71542	3.71632	4.7978	5.83118			24.2903	0.02908	24.2903	1.00529	25.2903	2.01416	24.2903	3.02148	24.2903	4.0125	24.2835	5.01041			2913	0.84812	1.74686	2.71247	3.83118	4.79334	5.73754			119.22	2.02061	40.6944	-1.35868
24.3108	0.02898	24.3108	1.07248	24.3108	2.03968	24.3108	3.02171	24.3108	4.01899	24.3108	5.01727			2912	0.84915	1.77799	2.71694	3.7167	4.79823	5.8319			24.3108	0.02898	24.3108	1.00265	25.3108	2.01159	24.3108	3.02354	24.3108	4.01134	24.304	5.01282			2912	0.84915	1.74773	2.71263	3.8319	4.7936	5.73799			119.364	2.0318	40.7666	-1.3551
24.3313	0.03014	24.3313	1.06412	24.3313	2.04879	24.3313	3.02244	24.3313	4.02207	24.3313	5.01415			2911	0.85029	1.77954	2.71855	3.71685	4.79862	5.83255			24.3313	0.03014	24.3313	1.00198	25.3313	2.0133	24.3313	3.02324	24.3313	4.01301	24.3245	5.01141			2911	0.85029	1.7484	2.7127	3.83255	4.79368	5.73858			119.509	2.03923	40.8389	-1.3539
24.3518	0.03067	24.3518	1.06937	24.3518	2.04267	24.3518	3.0236	24.3518	4.0191	24.3518	5.0129			2910	0.85155	1.78071	2.72026	3.71667	4.79894	5.83299			24.3518	0.03067	24.3518	1.00066	25.3518	2.01545	24.3518	3.02177	24.3518	4.01276	24.345	5.01121			2910	0.85155	1.74851	2.71242	3.83299	4.79324	5.73898			119.653	2.03887	40.9111	-1.35399
24.3723	0.03278	24.3723	1.0674	24.3723	2.0424	24.3723	3.022	24.3723	4.02273	24.3723	5.01748			2909	0.85283	1.78152	2.72203	3.71618	4.79911	5.83324			24.3723	0.03278	24.3723	1.00463	25.3723	2.01245	24.3723	3.02545	24.3723	4.01327	24.3655	5.00894			2909	0.85283	1.74801	2.71159	3.83324	4.7922	5.73897			119.798	2.03426	40.9833	-1.3593
24.3928	0.03225	24.3928	1.07379	24.3928	2.04213	24.3928	3.02316	24.3928	4.02339	24.3928	5.01623			2908	0.85401	1.78235	2.72374	3.71559	4.79935	5.83344			24.3928	0.03225	24.3928	1.00331	25.3928	2.00966	24.3928	3.02207	24.3928	4.01069	24.386	5.01222			2908	0.85401	1.74726	2.71032	3.83344	4.79088	5.73858			119.942	2.0271	41.0556	-1.37253
24.4133	0.02866	24.4133	1.07101	24.4133	2.03792	24.4133	3.02346	24.4133	4.01965	24.4133	5.01935			2907	0.85505	1.78345	2.72535	3.71532	4.79997	5.83373			24.4133	0.02866	24.4133	1.00926	25.4133	2.00773	24.4133	3.02368	24.4133	4.0116	24.4065	5.01141			2907	0.85505	1.74676	2.70903	3.83373	4.78984	5.7381			120.087	2.02237	41.1278	-1.37669
24.4338	0.0313	24.4338	1.06855	24.4338	2.04227	24.4338	3.02025	24.4338	4.02273	24.4338	5.01935			2906	0.85593	1.78473	2.72684	3.7156	4.80093	5.83406			24.4338	0.0313	24.4338	1.00331	25.4338	2.01438	24.4338	3.02442	24.4338	4.01198	24.427	5.01008			2906	0.85593	1.74675	2.70817	3.83406	4.78944	5.73773			120.231	2.0137	41.2	-1.36622
24.4543	0.03056	24.4543	1.07051	24.4543	2.04363	24.4543	3.02652	24.4543	4.02306	24.4543	5.01769			2905	0.85671	1.78586	2.7281	3.71629	4.80165	5.83429			24.4543	0.03056	24.4543	1.00661	25.4543	2.01116	24.4543	3.02589	24.4543	4.01121	24.4475	5.01295			2905	0.85671	1.74701	2.70796	3.83429	4.78956	5.73751			120.376	2.00047	41.2722	-1.35964
24.4748	0.0331	24.4748	1.07609	24.4748	2.04227	24.4748	3.02389	24.4748	4.02317	24.4748	5.01519			2904	0.85752	1.78664	2.72897	3.71703	4.80174	5.83442			24.4748	0.0331	24.4748	1.00397	25.4748	2.01094	24.4748	3.02574	24.4748	4.01018	24.468	5.01135			2904	0.85752	1.74723	2.70834	3.83442	4.78982	5.73739			120.52	1.98872	41.3445	-1.36221
24.4953	0.02887	24.4953	1.06969	24.4953	2.03765	24.4953	3.02666	24.4953	4.0213	24.4953	5.01519			2903	0.85847	1.78718	2.72952	3.71759	4.80143	5.83461			24.4953	0.02887	24.4953	1.00331	25.4953	2.01416	24.4953	3.02104	24.4953	4.00915	24.4885	5.01188			2903	0.85847	1.74729	2.70895	3.83461	4.78999	5.73735			120.665	1.97271	41.4167	-1.36608
24.5158	0.02824	24.5158	1.07166	24.5158	2.04145	24.5158	3.02462	24.5158	4.02174	24.5158	5.01665			2902	0.85949	1.78771	2.73006	3.71787	4.80125	5.83497			24.5158	0.02824	24.5158	1.00397	25.5158	2.00923	24.5158	3.02383	24.5158	4.01404	24.509	5.01048			2902	0.85949	1.74733	2.70931	3.83497	4.79007	5.73731			120.809	1.95263	41.4889	-1.3698
24.5363	0.02993	24.5363	1.07232	24.5363	2.03968	24.5363	3.02535	24.5363	4.02097	24.5363	5.01623			2901	0.8604	1.78831	2.73091	3.71793	4.80141	5.8354			24.5363	0.02993	24.5363	1.00132	25.5363	2.01202	24.5363	3.02368	24.5363	4.01147	24.5295	5.01008			2901	0.8604	1.74742	2.70906	3.8354	4.79	5.73713			120.954	1.93185	41.5612	-1.36953
24.5568	0.03289	24.5568	1.07658	24.5568	2.04064	24.5568	3.02083	24.5568	4.02317	24.5568	5.01644			2900	0.86107	1.78898	2.73206	3.71778	4.80176	5.83568			24.5568	0.03289	24.5568	1.00331	25.5568	2.01845	24.5568	3.02707	24.5568	4.01482	24.55	5.01135			2900	0.86107	1.74736	2.70808	3.83568	4.78955	5.73664			121.098	1.90961	41.6334	-1.36327
24.5773	0.03077	24.5773	1.07265	24.5773	2.04077	24.5773	3.02142	24.5773	4.02251	24.5773	5.01852			2899	0.8615	1.78967	2.73333	3.71728	4.80218	5.83564			24.5773	0.03077	24.5773	1.00331	25.5773	2.01459	24.5773	3.0253	24.5773	4.00889	24.5705	5.01188			2899	0.8615	1.74673	2.70638	3.83564	4.78844	5.73584			121.243	1.88567	41.7056	-1.35991
24.5979	0.03215	24.5979	1.07642	24.5979	2.04186	24.5979	3.02171	24.5979	4.02196	24.5979	5.01124			2898	0.86178	1.79038	2.73448	3.71626	4.80269	5.83529			24.5979	0.03215	24.5979	1.00463	25.5979	2.01309	24.5979	3.02207	24.5979	4.01069	24.591	5.01268			2898	0.86178	1.74529	2.70407	3.83529	4.78671	5.73494			121.387	1.86005	41.7779	-1.36158
24.6184	0.02961	24.6184	1.06314	24.6184	2.04159	24.6184	3.02477	24.6184	4.02064	24.6184	5.01457			2897	0.862	1.79108	2.73544	3.71501	4.80324	5.83487			24.6184	0.02961	24.6184	1.00595	25.6184	2.01288	24.6184	3.02368	24.6184	4.01121	24.6115	5.01155			2897	0.862	1.74348	2.70181	3.83487	4.7849	5.73427			121.532	1.83523	41.8501	-1.35845
24.6389	0.03522	24.6389	1.0692	24.6389	2.0424	24.6389	3.02346	24.6389	4.02459	24.6389	5.02206			2896	0.86234	1.7918	2.73638	3.71449	4.80388	5.8349			24.6389	0.03522	24.6389	1.00265	25.6389	2.01481	24.6389	3.02442	24.6389	4.01443	24.632	5.01268			2896	0.86234	1.74246	2.70091	3.8349	4.78393	5.73414			121.676	1.81143	41.9223	-1.35254
24.6594	0.02993	24.6594	1.06543	24.6594	2.03792	24.6594	3.01938	24.6594	4.02328	24.6594	5.01665			2895	0.863	1.79264	2.7376	3.71563	4.80484	5.83583			24.6594	0.02993	24.6594	1.00331	25.6594	2.01459	24.6594	3.02618	24.6594	4.01031	24.6525	5.01128			2895	0.863	1.74337	2.70242	3.83583	4.78451	5.73469			121.821	1.79118	41.9946	-1.35945
24.6799	0.03405	24.6799	1.07937	24.6799	2.03778	24.6799	3.02083	24.6799	4.02328	24.6799	5.01998			2894	0.86398	1.79363	2.73934	3.71838	4.80627	5.83763			24.6799	0.03405	24.6799	1.00265	25.6799	2.01202	24.6799	3.0256	24.6799	4.01147	24.673	5.01195			2894	0.86398	1.74629	2.70602	3.83763	4.78647	5.73567			121.965	1.77006	42.0668	-1.37256
24.7004	0.02982	24.7004	1.07265	24.7004	2.03778	24.7004	3.02185	24.7004	4.02624	24.7004	5.01623			2893	0.86504	1.79462	2.74141	3.7216	4.80797	5.83966			24.7004	0.02982	24.7004	1.00331	25.7004	2.01288	24.7004	3.02427	24.7004	4.01082	24.6935	5.01202			2893	0.86504	1.75008	2.71008	3.83966	4.78884	5.73665			122.11	1.74135	42.139	-1.36794
24.7209	0.02824	24.7209	1.06789	24.7209	2.04145	24.7209	3.02331	24.7209	4.02503	24.7209	5.01789			2892	0.86596	1.7954	2.74339	3.72419	4.80959	5.84123			24.7209	0.02824	24.7209	1.00463	25.7209	2.01352	24.7209	3.02354	24.7209	4.01005	24.714	5.01235			2892	0.86596	1.75344	2.71306	3.84123	4.79065	5.73744			122.254	1.71584	42.2112	-1.35676
24.7414	0.03225	24.7414	1.07297	24.7414	2.04267	24.7414	3.02448	24.7414	4.02086	24.7414	5.01685			2891	0.8667	1.79589	2.745	3.72595	4.811	5.84212			24.7414	0.03225	24.7414	1.00331	25.7414	2.01245	24.7414	3.0281	24.7414	4.01108	24.7345	5.01222			2891	0.8667	1.75581	2.71464	3.84212	4.79168	5.73815			122.399	1.69304	42.2835	-1.3617
24.7619	0.03374	24.7619	1.06969	24.7619	2.04186	24.7619	3.02433	24.7619	4.0202	24.7619	5.01748			2890	0.86735	1.79622	2.74624	3.72728	4.81231	5.84259			24.7619	0.03374	24.7619	1.00397	25.7619	2.01159	24.7619	3.02354	24.7619	4.01366	24.755	5.01075			2890	0.86735	1.75732	2.7155	3.84259	4.7923	5.73899			122.543	1.66823	42.3557	-1.36306
24.7824	0.03035	24.7824	1.06674	24.7824	2.03778	24.7824	3.02418	24.7824	4.02459	24.7824	5.0181			2889	0.86784	1.79665	2.74722	3.7284	4.8135	5.8429			24.7824	0.03035	24.7824	1.00198	25.7824	2.01953	24.7824	3.02412	24.7824	4.01366	24.7755	5.01155			2889	0.86784	1.75824	2.71634	3.8429	4.79282	5.73994			122.688	1.65043	42.4279	-1.35236
24.8029	0.03511	24.8029	1.06871	24.8029	2.04335	24.8029	3.02448	24.8029	4.02306	24.8029	5.01789			2888	0.86804	1.7973	2.74793	3.72927	4.81433	5.84314			24.8029	0.03511	24.8029	1.00397	25.8029	2.01309	24.8029	3.02354	24.8029	4.01173	24.796	5.01228			2888	0.86804	1.75872	2.71736	3.84314	4.79324	5.74084			122.832	1.63567	42.5002	-1.35741
24.8234	0.02781	24.8234	1.0715	24.8234	2.04186	24.8234	3.02404	24.8234	4.02383	24.8234	5.01852			2887	0.86795	1.7981	2.7484	3.72991	4.81467	5.84331			24.8234	0.02781	24.8234	1.00265	25.8234	2.01309	24.8234	3.02824	24.8234	4.01482	24.8165	5.01135			2887	0.86795	1.75901	2.71844	3.84331	4.79355	5.7416			122.977	1.61925	42.5724	-1.36789
24.8439	0.03236	24.8439	1.07232	24.8439	2.04335	24.8439	3.01996	24.8439	4.02273	24.8439	5.01727			2886	0.86771	1.79874	2.74876	3.73051	4.8147	5.84347			24.8439	0.03236	24.8439	1.00198	25.8439	2.01459	24.8439	3.02089	24.8439	4.0125	24.837	5.01181			2886	0.86771	1.75943	2.71932	3.84347	4.79381	5.74219			123.121	1.60197	42.6446	-1.35985
24.8644	0.03416	24.8644	1.07166	24.8644	2.04376	24.8644	3.0255	24.8644	4.02141	24.8644	5.01665			2885	0.86745	1.79891	2.74918	3.73112	4.81476	5.84375			24.8644	0.03416	24.8644	1.00265	25.8644	2.01373	24.8644	3.02324	24.8644	4.01005	24.8575	5.01108			2885	0.86745	1.76008	2.71976	3.84375	4.79407	5.7426			123.266	1.58253	42.7169	-1.35585
24.8849	0.03025	24.8849	1.07494	24.8849	2.04757	24.8849	3.02768	24.8849	4.02404	24.8849	5.01706			2884	0.86735	1.7987	2.74981	3.73168	4.81515	5.84425			24.8849	0.03025	24.8849	1.00331	25.8849	2.01652	24.8849	3.02574	24.8849	4.01237	24.878	5.01181			2884	0.86735	1.76088	2.71982	3.84425	4.79433	5.74292			123.41	1.56577	42.7891	-1.36151
24.9054	0.03225	24.9054	1.0651	24.9054	2.04213	24.9054	3.02418	24.9054	4.02372	24.9054	5.01769			2883	0.86766	1.79858	2.7508	3.7323	4.81595	5.84502			24.9054	0.03225	24.9054	1.00397	25.9054	2.01588	24.9054	3.02648	24.9054	4.01198	24.8985	5.01148			2883	0.86766	1.76178	2.71989	3.84502	4.79468	5.74337			123.555	1.55462	42.8613	-1.35653
24.926	0.03331	24.926	1.0651	24.926	2.04634	24.926	3.02229	24.926	4.02503	24.926	5.01706			2882	0.8685	1.79899	2.75208	3.73319	4.81705	5.84601			24.926	0.03331	24.926	1.00397	25.926	2.01695	24.926	3.02663	24.926	4.0116	24.919	5.01048			2882	0.8685	1.7628	2.72035	3.84601	4.7952	5.74406			123.699	1.54725	42.9336	-1.35749
24.9465	0.03099	24.9465	1.07396	24.9465	2.04009	24.9465	3.02579	24.9465	4.02437	24.9465	5.01727			2881	0.86966	1.79989	2.75333	3.73435	4.81813	5.8471			24.9465	0.03099	24.9465	1.00529	25.9465	2.01438	24.9465	3.02324	24.9465	4.01031	24.9395	5.01168			2881	0.86966	1.76387	2.72121	3.8471	4.79585	5.74477			123.844	1.53724	43.0058	-1.3708
24.967	0.03289	24.967	1.07379	24.967	2.04431	24.967	3.02302	24.967	4.02361	24.967	5.01477			2880	0.87069	1.8009	2.75421	3.73558	4.81893	5.84822			24.967	0.03289	24.967	1.00463	25.967	2.01803	24.967	3.02383	24.967	4.01147	24.96	5.01208			2880	0.87069	1.76489	2.72226	3.84822	4.79642	5.74523			123.988	1.52515	43.078	-1.37037
24.9875	0.03363	24.9875	1.06806	24.9875	2.0477	24.9875	3.02608	24.9875	4.02185	24.9875	5.01602			2879	0.87135	1.80176	2.75472	3.73681	4.81949	5.84938			24.9875	0.03363	24.9875	1.00794	25.9875	2.01803	24.9875	3.02545	24.9875	4.01456	24.9805	5.01382			2879	0.87135	1.76603	2.72356	3.84938	4.79693	5.74553			124.133	1.51502	43.1502	-1.36395
25.008	0.03352	25.008	1.07839	25.008	2.04104	25.008	3.02768	25.008	4.02273	25.008	5.02122			2878	0.8718	1.80257	2.75523	3.73822	4.82016	5.85048			25.008	0.03352	25.008	1.00463	26.008	2.01803	25.008	3.02324	25.008	4.01263	25.001	5.01161			2878	0.8718	1.76763	2.72533	3.85048	4.79769	5.74604			124.277	1.5027	43.2225	-1.36554
25.0285	0.03268	25.0285	1.07888	25.0285	2.04036	25.0285	3.0236	25.0285	4.02668	25.0285	5.01873			2877	0.87231	1.80351	2.75598	3.73992	4.82116	5.85133			25.0285	0.03268	25.0285	1.00331	26.0285	2.01502	25.0285	3.02457	25.0285	4.01314	25.0215	5.01155			2877	0.87231	1.76978	2.72756	3.85133	4.79893	5.74697			124.422	1.49492	43.2947	-1.36059
25.049	0.03363	25.049	1.07166	25.049	2.04784	25.049	3.02448	25.049	4.02635	25.049	5.02206			2876	0.87294	1.80454	2.75688	3.7418	4.8224	5.8518			25.049	0.03363	25.049	1.00265	26.049	2.01695	25.049	3.02721	25.049	4.01288	25.042	5.01355			2876	0.87294	1.77222	2.72985	3.8518	4.80061	5.74814			124.566	1.48944	43.3669	-1.35583
25.0695	0.03321	25.0695	1.07133	25.0695	2.04281	25.0695	3.02273	25.0695	4.02646	25.0695	5.01727			2875	0.87352	1.80542	2.75768	3.74371	4.82355	5.85203			25.0695	0.03321	25.0695	1.00198	26.0695	2.01631	25.0695	3.0231	25.0695	4.01353	25.0625	5.01135			2875	0.87352	1.77455	2.7318	3.85203	4.80244	5.74925			124.711	1.47836	43.4392	-1.36082
25.09	0.03617	25.09	1.07593	25.09	2.04335	25.09	3.02185	25.09	4.0247	25.09	5.01873			2874	0.87385	1.80588	2.75832	3.74555	4.82432	5.85229			25.09	0.03617	25.09	1.00198	26.09	2.01996	25.09	3.02515	25.09	4.01095	25.083	5.01075			2874	0.87385	1.77656	2.73337	3.85229	4.80415	5.75014			124.855	1.47382	43.5114	-1.35748
25.1105	0.03225	25.1105	1.06838	25.1105	2.04376	25.1105	3.02666	25.1105	4.02328	25.1105	5.01852			2873	0.8739	1.80583	2.75882	3.74715	4.82468	5.85271			25.1105	0.03225	25.1105	1.00463	26.1105	2.0118	25.1105	3.02707	25.1105	4.01211	25.1035	5.01155			2873	0.8739	1.7782	2.73479	3.85271	4.80559	5.75081			125	1.47026	43.5836	-1.3505
25.131	0.03712	25.131	1.07527	25.131	2.03982	25.131	3.02841	25.131	4.02317	25.131	5.01914			2872	0.87377	1.80551	2.75908	3.74835	4.82484	5.8533			25.131	0.03712	25.131	1.00331	26.131	2.01609	25.131	3.02618	25.131	4.01108	25.124	5.01282			2872	0.87377	1.77948	2.73633	3.8533	4.80666	5.7513			125.144	1.45994	43.6559	-1.35866
25.1515	0.03426	25.1515	1.06756	25.1515	2.0458	25.1515	3.02739	25.1515	4.02426	25.1515	5.02122			2871	0.87369	1.80531	2.75899	3.74916	4.82507	5.85404			25.1515	0.03426	25.1515	1.00595	26.1515	2.01609	25.1515	3.02501	25.1515	4.01327	25.1445	5.01188			2871	0.87369	1.7805	2.73813	3.85404	4.80737	5.75168			125.289	1.45484	43.7281	-1.3703
25.172	0.03543	25.172	1.07625	25.172	2.04363	25.172	3.02287	25.172	4.02317	25.172	5.01873			2870	0.87389	1.80553	2.75864	3.74985	4.82544	5.85485			25.172	0.03543	25.172	1.00397	26.172	2.01545	25.172	3.0253	25.172	4.01134	25.165	5.01101			2870	0.87389	1.78145	2.74004	3.85485	4.80787	5.75205			125.433	1.45251	43.8003	-1.37062
25.1925	0.03363	25.1925	1.07789	25.1925	2.04947	25.1925	3.02637	25.1925	4.0258	25.1925	5.02434			2869	0.87439	1.80611	2.75831	3.75061	4.82578	5.85553			25.1925	0.03363	25.1925	1.00265	26.1925	2.01502	25.1925	3.0256	25.1925	4.01353	25.1855	5.01315			2869	0.87439	1.78251	2.74176	3.85553	4.80832	5.75245			125.578	1.44753	43.8725	-1.3592
25.213	0.03395	25.213	1.08019	25.213	2.04254	25.213	3.0236	25.213	4.02437	25.213	5.01748			2868	0.875	1.80669	2.75822	3.75135	4.82582	5.85583			25.213	0.03395	25.213	1.00397	26.213	2.01931	25.213	3.02663	25.213	4.01404	25.206	5.01255			2868	0.875	1.78366	2.74306	3.85583	4.8088	5.75285			125.722	1.44365	43.9448	-1.34483
25.2336	0.03321	25.2336	1.07986	25.2336	2.04716	25.2336	3.02535	25.2336	4.02745	25.2336	5.01831			2867	0.87545	1.80701	2.75838	3.7519	4.82549	5.85562			25.2336	0.03321	25.2336	1.00728	26.2336	2.01781	25.2336	3.02721	25.2336	4.01108	25.2265	5.01255			2867	0.87545	1.78468	2.74397	3.85562	4.80932	5.7532			125.867	1.44279	44.017	-1.34647
25.2541	0.03374	25.2541	1.07396	25.2541	2.0477	25.2541	3.02491	25.2541	4.02569	25.2541	5.01644			2866	0.87563	1.80712	2.75864	3.75228	4.82492	5.85509			25.2541	0.03374	25.2541	1.00265	26.2541	2.01845	25.2541	3.02751	25.2541	4.01134	25.247	5.01228			2866	0.87563	1.78541	2.74473	3.85509	4.80988	5.75352			126.011	1.44169	44.0892	-1.36004
25.2746	0.03469	25.2746	1.06888	25.2746	2.03914	25.2746	3.02768	25.2746	4.02218	25.2746	5.01706			2865	0.87566	1.8072	2.75885	3.75273	4.82438	5.85456			25.2746	0.03469	25.2746	1.00265	26.2746	2.01888	25.2746	3.02265	25.2746	4.0125	25.2675	5.01255			2865	0.87566	1.78588	2.74555	3.85456	4.8105	5.75387			126.156	1.43822	44.1615	-1.36332
25.2951	0.03479	25.2951	1.07576	25.2951	2.04539	25.2951	3.02316	25.2951	4.02448	25.2951	5.01706			2864	0.87579	1.80737	2.75893	3.75344	4.82409	5.85434			25.2951	0.03479	25.2951	1.00397	26.2951	2.01888	25.2951	3.02648	25.2951	4.00966	25.288	5.01148			2864	0.87579	1.78635	2.74656	3.85434	4.81119	5.75435			126.3	1.43737	44.2337	-1.36314
25.3156	0.03162	25.3156	1.08134	25.3156	2.04607	25.3156	3.02418	25.3156	4.02415	25.3156	5.01415			2863	0.87615	1.80755	2.75889	3.75431	4.82408	5.85454			25.3156	0.03162	25.3156	1.00265	26.3156	2.01631	25.3156	3.02545	25.3156	4.01211	25.3085	5.01282			2863	0.87615	1.7871	2.7478	3.85454	4.81196	5.75495			126.445	1.43379	44.3059	-1.36835
25.3361	0.03331	25.3361	1.08216	25.3361	2.04879	25.3361	3.02491	25.3361	4.02822	25.3361	5.01644			2862	0.87664	1.80767	2.75883	3.75518	4.82423	5.8551			25.3361	0.03331	25.3361	1.00331	26.3361	2.01803	25.3361	3.02751	25.3361	4.01237	25.329	5.01402			2862	0.87664	1.78822	2.7492	3.8551	4.81278	5.75562			126.589	1.42675	44.3782	-1.36672
25.3566	0.03659	25.3566	1.0774	25.3566	2.05178	25.3566	3.02987	25.3566	4.02383	25.3566	5.01623			2861	0.87711	1.80776	2.75884	3.756	4.82441	5.85578			25.3566	0.03659	25.3566	1.00331	26.3566	2.01738	25.3566	3.02868	25.3566	4.01366	25.3495	5.01148			2861	0.87711	1.78962	2.75067	3.85578	4.81358	5.75631			126.734	1.42887	44.4504	-1.36435
25.3771	0.03448	25.3771	1.07445	25.3771	2.04607	25.3771	3.02418	25.3771	4.02284	25.3771	5.01581			2860	0.87751	1.80797	2.75894	3.75694	4.82479	5.85642			25.3771	0.03448	25.3771	1.00529	26.3771	2.01631	25.3771	3.02839	25.3771	4.01559	25.37	5.01355			2860	0.87751	1.79118	2.75223	3.85642	4.8144	5.75711			126.878	1.43404	44.5226	-1.37091
25.3976	0.03426	25.3976	1.07232	25.3976	2.04797	25.3976	3.02564	25.3976	4.02723	25.3976	5.01644			2859	0.87796	1.80839	2.75905	3.7582	4.82559	5.85696			25.3976	0.03426	25.3976	1.00529	26.3976	2.02124	25.3976	3.02971	25.3976	4.01353	25.3905	5.01222			2859	0.87796	1.79291	2.75416	3.85696	4.8153	5.75808			127.023	1.4353	44.5949	-1.3743
25.4181	0.03321	25.4181	1.0797	25.4181	2.04689	25.4181	3.02389	25.4181	4.02613	25.4181	5.01956			2858	0.87852	1.80888	2.75913	3.7597	4.82666	5.85734			25.4181	0.03321	25.4181	1.00331	26.4181	2.01674	25.4181	3.02515	25.4181	4.01353	25.411	5.01315			2858	0.87852	1.79477	2.75651	3.85734	4.81635	5.75906			127.167	1.43837	44.6671	-1.37351
25.4386	0.03627	25.4386	1.07658	25.4386	2.04091	25.4386	3.02652	25.4386	4.02404	25.4386	5.02039			2857	0.87907	1.80917	2.75908	3.7611	4.82738	5.85752			25.4386	0.03627	25.4386	1.00198	26.4386	2.01609	25.4386	3.02942	25.4386	4.01366	25.4315	5.01148			2857	0.87907	1.79658	2.75891	3.85752	4.81749	5.75974			127.312	1.44131	44.7393	-1.37422
25.4591	0.0368	25.4591	1.08117	25.4591	2.04906	25.4591	3.02666	25.4591	4.02426	25.4591	5.01665			2856	0.87941	1.80917	2.75883	3.76216	4.82722	5.85751			25.4591	0.0368	25.4591	1.00265	26.4591	2.01717	25.4591	3.02913	25.4591	4.01624	25.452	5.01168			2856	0.87941	1.79811	2.76086	3.85751	4.81865	5.75999			127.456	1.44231	44.8115	-1.36916
25.4796	0.03902	25.4796	1.07297	25.4796	2.04716	25.4796	3.02535	25.4796	4.02317	25.4796	5.02102			2855	0.8795	1.80907	2.75838	3.76293	4.82634	5.85747			25.4796	0.03902	25.4796	1.00198	26.4796	2.01931	25.4796	3.02751	25.4796	4.01276	25.4725	5.01215			2855	0.8795	1.79929	2.76238	3.85747	4.81984	5.7601			127.601	1.44173	44.8838	-1.36306
25.5001	0.03648	25.5001	1.08495	25.5001	2.04702	25.5001	3.02768	25.5001	4.02492	25.5001	5.02039			2854	0.87958	1.80911	2.75788	3.76368	4.8255	5.85756			25.5001	0.03648	25.5001	1.00529	26.5001	2.02103	25.5001	3.02604	25.5001	4.01224	25.493	5.01495			2854	0.87958	1.8002	2.76402	3.85756	4.82112	5.76051			127.745	1.4393	44.956	-1.36528
25.5206	0.03923	25.5206	1.06855	25.5206	2.04308	25.5206	3.02506	25.5206	4.02503	25.5206	5.0181			2853	0.87989	1.80935	2.75758	3.76464	4.82539	5.85786			25.5206	0.03923	25.5206	1.00265	26.5206	2.02425	25.5206	3.02766	25.5206	4.01211	25.5135	5.01248			2853	0.87989	1.80104	2.76619	3.85786	4.82253	5.76144			127.89	1.43913	45.0282	-1.3655
25.5411	0.03247	25.5411	1.07839	25.5411	2.04485	25.5411	3.02826	25.5411	4.02514	25.5411	5.01956			2852	0.88053	1.80976	2.75768	3.76585	4.82611	5.85834			25.5411	0.03247	25.5411	1	26.5411	2.01738	25.5411	3.02398	25.5411	4.01495	25.534	5.01041			2852	0.88053	1.80206	2.76866	3.85834	4.82406	5.76285			128.034	1.44163	45.1005	-1.35756
25.5617	0.03395	25.5617	1.07527	25.5617	2.04553	25.5617	3.02695	25.5617	4.02778	25.5617	5.01769			2851	0.88145	1.81034	2.75812	3.76722	4.82719	5.85889			25.5617	0.03395	25.5617	1.00198	26.5617	2.02124	25.5617	3.0281	25.5617	4.01353	25.5545	5.01362			2851	0.88145	1.80352	2.77086	3.85889	4.82569	5.76451			128.179	1.44443	45.1727	-1.3521
25.5822	0.03648	25.5822	1.07675	25.5822	2.04947	25.5822	3.02652	25.5822	4.02811	25.5822	5.02497			2850	0.88249	1.81099	2.75857	3.76853	4.8279	5.85931			25.5822	0.03648	25.5822	1.00265	26.5822	2.02361	25.5822	3.02501	25.5822	4.01456	25.575	5.01355			2850	0.88249	1.80542	2.77236	3.85931	4.82721	5.76607			128.323	1.4486	45.2449	-1.3543
25.6027	0.03257	25.6027	1.0797	25.6027	2.0473	25.6027	3.0255	25.6027	4.02295	25.6027	5.01956			2849	0.88346	1.81149	2.7587	3.76951	4.82776	5.8594			25.6027	0.03257	25.6027	1.00529	26.6027	2.02532	25.6027	3.02633	25.6027	4.01147	25.5955	5.01428			2849	0.88346	1.80739	2.77324	3.8594	4.82831	5.76714			128.468	1.45237	45.3172	-1.35857
25.6232	0.04093	25.6232	1.08478	25.6232	2.04743	25.6232	3.02462	25.6232	4.02734	25.6232	5.01893			2848	0.88423	1.8117	2.75849	3.77011	4.82697	5.85919			25.6232	0.04093	25.6232	1.00132	26.6232	2.02511	25.6232	3.02927	25.6232	4.01508	25.616	5.01549			2848	0.88423	1.80903	2.77392	3.85919	4.82884	5.76761			128.612	1.45228	45.3894	-1.36465
25.6437	0.03405	25.6437	1.08167	25.6437	2.053	25.6437	3.02768	25.6437	4.02404	25.6437	5.01789			2847	0.88484	1.81183	2.75833	3.77064	4.82634	5.85902			25.6437	0.03405	25.6437	1.00331	26.6437	2.02682	25.6437	3.02736	25.6437	4.01353	25.6365	5.01355			2847	0.88484	1.81032	2.77496	3.85902	4.8291	5.76778			128.757	1.45229	45.4616	-1.37806
25.6642	0.0331	25.6642	1.07953	25.6642	2.04933	25.6642	3.0303	25.6642	4.02437	25.6642	5.01998			2846	0.88545	1.81231	2.75877	3.77149	4.8267	5.8593			25.6642	0.0331	25.6642	1.00529	26.6642	2.02532	25.6642	3.02766	25.6642	4.01392	25.657	5.01302			2846	0.88545	1.81161	2.77656	3.8593	4.82962	5.76819			128.901	1.4566	45.5339	-1.38637
25.6847	0.03448	25.6847	1.07822	25.6847	2.04634	25.6847	3.02666	25.6847	4.03195	25.6847	5.02476			2845	0.88625	1.81332	2.76	3.77274	4.82818	5.86013			25.6847	0.03448	25.6847	1.00331	26.6847	2.03133	25.6847	3.0281	25.6847	4.01894	25.6775	5.01248			2845	0.88625	1.81315	2.7785	3.86013	4.83063	5.7691			129.046	1.46058	45.6061	-1.37219
25.7052	0.03585	25.7052	1.08281	25.7052	2.04893	25.7052	3.0287	25.7052	4.02866	25.7052	5.0206			2844	0.88724	1.81456	2.76178	3.77411	4.83014	5.86127			25.7052	0.03585	25.7052	1.00529	26.7052	2.02403	25.7052	3.0303	25.7052	4.01314	25.698	5.01542			2844	0.88724	1.8148	2.7803	3.86127	4.8319	5.77028			129.19	1.46342	45.6783	-1.3561
25.7257	0.03648	25.7257	1.07593	25.7257	2.04879	25.7257	3.02608	25.7257	4.02558	25.7257	5.01769			2843	0.88824	1.81553	2.76359	3.77534	4.8318	5.86235			25.7257	0.03648	25.7257	1.00331	26.7257	2.02339	25.7257	3.02677	25.7257	4.01546	25.7185	5.01649			2843	0.88824	1.81622	2.78175	3.86235	4.833	5.77133			129.335	1.47092	45.7505	-1.36208
25.7462	0.03416	25.7462	1.08347	25.7462	2.05599	25.7462	3.02622	25.7462	4.02613	25.7462	5.02518			2842	0.88902	1.81612	2.76506	3.7765	4.83282	5.86315			25.7462	0.03416	25.7462	1.00331	26.7462	2.02661	25.7462	3.0331	25.7462	4.01533	25.739	5.01589			2842	0.88902	1.81735	2.783	3.86315	4.83367	5.77201			129.479	1.47682	45.8228	-1.36977
25.7667	0.03596	25.7667	1.08675	25.7667	2.04906	25.7667	3.02855	25.7667	4.02866	25.7667	5.02122			2841	0.88957	1.81664	2.76621	3.77783	4.8335	5.86378			25.7667	0.03596	25.7667	1.00132	26.7667	2.0309	25.7667	3.03207	25.7667	4.01817	25.7595	5.01542			2841	0.88957	1.81841	2.78436	3.86378	4.83401	5.7724			129.624	1.4749	45.895	-1.36599
25.7872	0.03067	25.7872	1.08609	25.7872	2.05667	25.7872	3.03016	25.7872	4.03118	25.7872	5.02226			2840	0.89009	1.81748	2.7674	3.77942	4.83434	5.86455			25.7872	0.03067	25.7872	1.00331	26.7872	2.02918	25.7872	3.03383	25.7872	4.01649	25.78	5.01542			2840	0.89009	1.81966	2.78597	3.86455	4.83426	5.77272			129.768	1.47619	45.9672	-1.36712
25.8077	0.03849	25.8077	1.08462	25.8077	2.05096	25.8077	3.02695	25.8077	4.02931	25.8077	5.02226			2839	0.8908	1.8187	2.76896	3.78112	4.83561	5.86563			25.8077	0.03849	25.8077	1.00595	26.8077	2.03069	25.8077	3.03222	25.8077	4.01662	25.8005	5.01555			2839	0.8908	1.82113	2.78769	3.86563	4.83467	5.77311			129.913	1.4832	46.0395	-1.36953
25.8282	0.03543	25.8282	1.09036	25.8282	2.05477	25.8282	3.02462	25.8282	4.03382	25.8282	5.01956			2838	0.89164	1.82003	2.77082	3.78262	4.837	5.8668			25.8282	0.03543	25.8282	1.00265	26.8282	2.03047	25.8282	3.02677	25.8282	4.01984	25.821	5.01428			2838	0.89164	1.82259	2.7893	3.8668	4.83529	5.77358			130.057	1.488	46.1117	-1.3652
25.8487	0.04103	25.8487	1.08577	25.8487	2.0511	25.8487	3.03249	25.8487	4.02778	25.8487	5.02206			2837	0.89236	1.82117	2.77262	3.78377	4.83805	5.86769			25.8487	0.04103	25.8487	1.00463	26.8487	2.03283	25.8487	3.03119	25.8487	4.01495	25.8415	5.01709			2837	0.89236	1.82385	2.79064	3.86769	4.83594	5.77408			130.202	1.49121	46.1839	-1.36603
25.8692	0.03363	25.8692	1.08462	25.8692	2.04825	25.8692	3.03336	25.8692	4.02811	25.8692	5.01831			2836	0.89283	1.82208	2.77407	3.7847	4.83869	5.86823			25.8692	0.03363	25.8692	1.00397	26.8692	2.0279	25.8692	3.03383	25.8692	4.01688	25.862	5.01675			2836	0.89283	1.82499	2.79173	3.86823	4.83647	5.77457			130.346	1.48952	46.2562	-1.36925
25.8897	0.03564	25.8897	1.08708	25.8897	2.04648	25.8897	3.02855	25.8897	4.02964	25.8897	5.02289			2835	0.89326	1.82285	2.77531	3.78567	4.83927	5.86876			25.8897	0.03564	25.8897	1.00331	26.8897	2.02854	25.8897	3.03295	25.8897	4.01739	25.8825	5.01635			2835	0.89326	1.82624	2.79273	3.86876	4.83682	5.7751			130.491	1.48309	46.3284	-1.3659
25.9103	0.0404	25.9103	1.08659	25.9103	2.05069	25.9103	3.02943	25.9103	4.03316	25.9103	5.01935			2834	0.89393	1.82358	2.77668	3.78681	4.84016	5.86953			25.9103	0.0404	25.9103	1.00132	26.9103	2.02768	25.9103	3.0328	25.9103	4.01688	25.903	5.01756			2834	0.89393	1.82764	2.79375	3.86953	4.83706	5.77563			130.635	1.48314	46.4006	-1.36324
25.9308	0.0368	25.9308	1.08511	25.9308	2.05355	25.9308	3.02957	25.9308	4.03019	25.9308	5.02164			2833	0.89492	1.82428	2.77835	3.78811	4.84136	5.87052			25.9308	0.0368	25.9308	1.00397	26.9308	2.02833	25.9308	3.03236	25.9308	4.01714	25.9235	5.01856			2833	0.89492	1.82904	2.79473	3.87052	4.83731	5.77615			130.78	1.4881	46.4728	-1.36163
25.9513	0.03828	25.9513	1.08708	25.9513	2.05042	25.9513	3.02914	25.9513	4.03404	25.9513	5.02289			2832	0.89601	1.82508	2.78021	3.78954	4.8427	5.87159			25.9513	0.03828	25.9513	1.00397	26.9513	2.02318	25.9513	3.03207	25.9513	4.01727	25.944	5.01716			2832	0.89601	1.83035	2.79562	3.87159	4.83771	5.77678			130.924	1.48791	46.5451	-1.35916
25.9718	0.03881	25.9718	1.09052	25.9718	2.05504	25.9718	3.03205	25.9718	4.03118	25.9718	5.0233			2831	0.89695	1.8262	2.78205	3.79109	4.84416	5.87276			25.9718	0.03881	25.9718	1.00661	26.9718	2.02275	25.9718	3.03369	25.9718	4.01739	25.9645	5.01669			2831	0.89695	1.83173	2.79654	3.87276	4.8385	5.77773			131.069	1.48366	46.6173	-1.36145
25.9923	0.03617	25.9923	1.08937	25.9923	2.05341	25.9923	3.02885	25.9923	4.03184	25.9923	5.02705			2830	0.89767	1.82765	2.78369	3.79273	4.84569	5.87411			25.9923	0.03617	25.9923	1.00198	26.9923	2.02833	25.9923	3.03339	25.9923	4.01739	25.985	5.01669			2830	0.89767	1.83332	2.79761	3.87411	4.8397	5.77898			131.213	1.48361	46.6895	-1.36151
26.0128	0.03807	26.0128	1.09183	26.0128	2.05423	26.0128	3.0322	26.0128	4.03118	26.0128	5.02018			2829	0.89825	1.8291	2.78504	3.79421	4.84703	5.87547			26.0128	0.03807	26.0128	1.00463	27.0128	2.03498	26.0128	3.03354	26.0128	4.01817	26.0055	5.01789			2829	0.89825	1.83497	2.79878	3.87547	4.84104	5.78019			131.358	1.48719	46.7618	-1.35497
26.0333	0.03659	26.0333	1.08003	26.0333	2.04702	26.0333	3.02928	26.0333	4.03327	26.0333	5.02102			2828	0.89882	1.83013	2.78614	3.79536	4.84801	5.87656			26.0333	0.03659	26.0333	1.00265	27.0333	2.03112	26.0333	3.0381	26.0333	4.01959	26.026	5.01842			2828	0.89882	1.83646	2.79983	3.87656	4.84213	5.78102			131.502	1.48481	46.834	-1.3531
26.0538	0.03955	26.0538	1.08593	26.0538	2.05586	26.0538	3.03234	26.0538	4.03513	26.0538	5.02247			2827	0.89948	1.83061	2.78714	3.79626	4.84885	5.87725			26.0538	0.03955	26.0538	1.00265	27.0538	2.02682	26.0538	3.03442	26.0538	4.01881	26.0465	5.01836			2827	0.89948	1.83775	2.80064	3.87725	4.84276	5.78141			131.647	1.47748	46.9062	-1.35692
26.0743	0.03638	26.0743	1.08872	26.0743	2.05463	26.0743	3.03395	26.0743	4.0336	26.0743	5.02122			2826	0.90016	1.83075	2.78812	3.79714	4.84992	5.87765			26.0743	0.03638	26.0743	1.00397	27.0743	2.0221	26.0743	3.03383	26.0743	4.02113	26.067	5.01842			2826	0.90016	1.83892	2.80133	3.87765	4.84307	5.78157			131.791	1.47391	46.9785	-1.36091
26.0948	0.03553	26.0948	1.08527	26.0948	2.05694	26.0948	3.03453	26.0948	4.03151	26.0948	5.01893			2825	0.90071	1.83087	2.78897	3.79814	4.85125	5.87792			26.0948	0.03553	26.0948	1.00595	27.0948	2.02597	26.0948	3.03354	26.0948	4.021	26.0875	5.02056			2825	0.90071	1.83994	2.80216	3.87792	4.8433	5.78175			131.936	1.47339	47.0507	-1.36477
26.1153	0.04008	26.1153	1.08331	26.1153	2.05124	26.1153	3.03715	26.1153	4.03623	26.1153	5.0206			2824	0.90105	1.83118	2.7896	3.79917	4.85246	5.87827			26.1153	0.04008	26.1153	1.00529	27.1153	2.02811	26.1153	3.03222	26.1153	4.01907	26.108	5.01836			2824	0.90105	1.84073	2.80326	3.87827	4.84366	5.78213			132.08	1.47321	47.1229	-1.36223
26.1358	0.03701	26.1358	1.09528	26.1358	2.053	26.1358	3.03497	26.1358	4.03601	26.1358	5.0231			2823	0.90131	1.83177	2.79024	3.80013	4.85326	5.87887			26.1358	0.03701	26.1358	1.00529	27.1358	2.0309	26.1358	3.03413	26.1358	4.02139	26.1285	5.02203			2823	0.90131	1.84132	2.80455	3.87887	4.84427	5.78275			132.225	1.47543	47.1952	-1.35551
26.1563	0.03871	26.1563	1.08741	26.1563	2.05382	26.1563	3.03802	26.1563	4.03469	26.1563	5.02538			2822	0.90166	1.83263	2.79126	3.80094	4.85369	5.87981			26.1563	0.03871	26.1563	1.00331	27.1563	2.03026	26.1563	3.03707	26.1563	4.01997	26.149	5.01695			2822	0.90166	1.84188	2.80578	3.87981	4.84508	5.78348			132.369	1.47848	47.2674	-1.35818
26.1768	0.03849	26.1768	1.09216	26.1768	2.05654	26.1768	3.03467	26.1768	4.03535	26.1768	5.0233			2821	0.90209	1.83359	2.7927	3.80157	4.85389	5.8809			26.1768	0.03849	26.1768	1.00463	27.1768	2.02704	26.1768	3.03839	26.1768	4.02113	26.1695	5.02043			2821	0.90209	1.8425	2.80668	3.8809	4.84587	5.78406			132.514	1.48308	47.3396	-1.36427
26.1973	0.03945	26.1973	1.08265	26.1973	2.05586	26.1973	3.03671	26.1973	4.0381	26.1973	5.02247			2820	0.90235	1.83449	2.79417	3.80213	4.85392	5.8819			26.1973	0.03945	26.1973	1.00529	27.1973	2.02682	26.1973	3.04192	26.1973	4.02087	26.19	5.01896			2820	0.90235	1.84312	2.8072	3.8819	4.84644	5.78437			132.658	1.49218	47.4118	-1.35953
[truncated: 2,914 more rows]
[truncated: 2 more columns]
