# Supplementary material for: Reconstructed covalent organic frameworks
Source: Nature. 2022 Apr 6;604(7904):72–9. doi: 10.1038/s41586-022-04443-4 (PMC8986529; doi:10.1038/s41586-022-04443-4)
Supplement: Supplementary file 4 — Source Data Fig. 3 [file 41586_2022_4443_MOESM4_ESM.xlsx]

## Sheet: Sheet1
Fig.3a										Fig.3b										Fig.3c						Fig.3d														Fig.3g
Simulated		Experimental		Difference		Observed reflections				Simulated		Experimental		Difference		Observed reflections				RC-COF-1		DP-COF-1				DP-COF-1				RC-COF-1				Urea-COF-1						Simulated		Experimental		Difference		Observed reflections		DP-COF-2
2θ (°)	Intensity (a.u.)	2θ (°)	Intensity (a.u.)	2θ (°)	Intensity (a.u.)	2θ (°)	Intensity (a.u.)			2θ (°)	Intensity (a.u.)	2θ (°)	Intensity (a.u.)	2θ (°)	Intensity (a.u.)	2θ (°)	Intensity (a.u.)			2θ (°)	Intensity	2θ (°)	Intensity			P/P0	N2 uptake (cm3 g-1)	P/P0	N2 uptake (cm3 g-1)	P/P0	N2 uptake (cm3 g-1)	P/P0	N2 uptake (cm3 g-1)	P/P0	N2 uptake (cm3 g-1)	P/P0	N2 uptake (cm3 g-1)			2θ (°)	Intensity (a.u.)	2θ (°)	Intensity (a.u.)	2θ (°)	Intensity (a.u.)	2θ (°)	Intensity (a.u.)	2θ (°)	Intensity (a.u.)
2	3537.33	2	3355	2	-1638.81	3.58641	-485.495			2	12132.5	2	11994	2	-2400.41	4.74653	-605.15			2	11994	2	9408			3.61001e-06	10.1813	0.99365	251.298	1.12186e-05	10.2136	0.99264	572.081	0.00327	3.16144	0.99517	84.799			2	29953.9	2	29445	2	-28719.7	3.47799	-1380.45	2	15443
2.02051	3381.41	2.02051	3204	2.02051	-1633.89	3.5949	-485.495			2.0205	11653.6	2.0205	11530	2.0205	-2385.55	4.75792	-605.15			2.0205	11530	2.02051	9138			4.35513e-06	20.3643	0.98523	250.975	9.91043e-06	20.4477	0.98494	567.349	0.00756	4.11296	0.98865	84.3433			2.0205	29051.7	2.0205	28592	2.0205	-28670.5	3.48651	-1380.45	2.02051	15292
2.04101	3232.21	2.04101	3009	2.04101	-1679.7	6.08888	-485.495			2.041	11193.3	2.041	11080	2.041	-2375.21	8.10865	-605.15			2.041	11080	2.04101	9042			7.97475e-06	30.5298	0.97893	245.285	9.84734e-06	30.6793	0.9782	560.775	0.01233	4.72899	0.98351	79.8207			2.041	28214.3	2.041	28288	2.041	-28137	5.9902	-1380.45	2.04101	14952
2.06152	3089.51	2.06152	2981	2.06152	-1564.99	6.1036	-485.495			2.0615	10750.8	2.0615	10656	2.0615	-2356.74	8.12845	-605.15			2.0615	10656	2.06152	8503			1.63329e-05	40.6553	0.97318	238.54	1.03111e-05	40.9088	0.9721	552.721	0.03019	5.9524	0.97855	74.6572			2.0615	27438.3	2.0615	27479	2.0615	-28170	6.00499	-1380.45	2.06152	14537
2.08202	2953.06	2.08202	2790	2.08202	-1619.55	7.00557	-485.495			2.082	10325.6	2.082	10272	2.082	-2315.54	9.34275	-605.15			2.082	10272	2.08203	8322			3.48305e-05	50.6879	0.95378	219.439	1.17198e-05	51.1288	0.95483	530.545	0.04632	6.60095	0.95442	55.6921			2.082	26720.7	2.082	26803	2.082	-28128.5	6.91152	-1380.45	2.08203	14031
2.10253	2822.66	2.10253	2723	2.10253	-1556.14	7.02258	-485.495			2.1025	9917.11	2.1025	9987	2.1025	-2192.01	9.36566	-605.15			2.1025	9987	2.10253	8026			7.74482e-05	60.5	0.93669	200.751	1.39446e-05	61.3397	0.94198	510.232	0.05378	6.85677	0.92558	41.6551			2.1025	26058.7	2.1025	26465	2.1025	-27804.4	6.92862	-1380.45	2.10253	13778
2.12304	2698.08	2.12304	2726	2.12304	-1428.57	9.21692	-485.495			2.123	9524.66	2.123	9559	2.123	-2227.56	12.326	-605.15			2.123	9559	2.12304	7735			0.000171862	69.8041	0.92128	195.994	1.71274e-05	71.5368	0.91983	501.163	0.06025	7.08172	0.90202	34.9258			2.123	25449.4	2.123	26221	2.123	-27439.2	9.13637	-1380.45	2.12304	13546
2.14354	2579.13	2.14354	2590	2.14354	-1445.62	9.21692	-485.495			2.1435	9147.73	2.1435	9177	2.1435	-2232.63	12.326	-605.15			2.1435	9177	2.14354	7356			0.000353851	78.1022	0.89883	188.92	2.17561e-05	81.7147	0.89982	492.158	0.07039	7.39163	0.87672	30.0722			2.1435	24890.3	2.1435	25303	2.1435	-27798	9.13637	-1380.45	2.14354	13396
2.16405	2465.61	2.16405	2513	2.16405	-1409.09	9.23945	-485.495			2.164	8785.77	2.164	8966	2.164	-2081.68	12.3564	-605.15			2.164	8966	2.16405	7155			0.000630463	84.8247	0.87396	184.449	2.84488e-05	91.8659	0.8724	485.298	0.08037	7.67631	0.85104	27.4098			2.164	24378.8	2.164	24699	2.164	-27890.6	9.15906	-1380.45	2.16405	13102
2.18456	2357.32	2.18456	2415	2.18456	-1398.8	9.23945	-485.495			2.1845	8438.27	2.1845	8636	2.1845	-2064.17	12.3564	-605.15			2.1845	8636	2.18456	6930			0.00137	93.7187	0.85123	181.148	3.85177e-05	102.103	0.85193	481.074	0.09059	7.93686	0.82643	25.664			2.1845	23912.7	2.1845	24405	2.1845	-27718.5	9.15906	-1380.45	2.18456	12731
2.20506	2254.07	2.20506	2390	2.20506	-1320.56	10.4316	-485.495			2.205	8104.7	2.205	8171	2.205	-2195.6	13.9686	-605.15			2.205	8171	2.20506	6798			0.00263	101.922	0.82511	178.459	5.23239e-05	112.335	0.82485	477.003	0.10048	8.19339	0.8011	24.2564			2.205	23489.8	2.205	23960	2.205	-27740.5	10.3598	-1380.45	2.20506	12539
2.22557	2155.7	2.22557	2287	2.22557	-1325.19	10.4572	-485.495			2.2255	7784.56	2.2255	7978	2.2255	-2068.46	14.0032	-605.15			2.2255	7978	2.22557	6401			0.00449	109.104	0.80056	176.619	7.16707e-05	122.555	0.80042	473.92	0.10295	8.25105	0.75098	22.1671			2.2255	23107.9	2.2255	23270	2.2255	-28048.7	10.3856	-1380.45	2.22557	12127
2.24607	2062.03	2.24607	2278	2.24607	-1240.51	12.0249	-485.495			2.246	7477.39	2.246	7681	2.246	-2058.29	16.1279	-605.15			2.246	7681	2.24608	6045			0.00735	116.006	0.75023	174.3	9.83609e-05	132.764	0.74943	469.959	0.10563	8.27467	0.70098	20.5595			2.246	22765.3	2.246	22992	2.246	-27984.1	11.9662	-1380.45	2.24608	11885
2.26658	1972.88	2.26658	2094	2.26658	-1335.37	12.0544	-485.495			2.2665	7182.71	2.2665	7384	2.2665	-2060.61	16.168	-605.15			2.2665	7384	2.26658	5917			0.01019	120.829	0.70091	172.548	0.000134683	142.956	0.70095	466.686	0.10804	8.32933	0.65117	19.2545			2.2665	22460.2	2.2665	23002	2.2665	-27669	11.9961	-1380.45	2.26658	11592
2.28709	1888.11	2.28709	1969	2.28709	-1375.6	12.511	-485.495			2.287	6900.07	2.287	7087	2.287	-2074.97	16.7878	-605.15			2.287	7087	2.28709	5704			0.02915	134.518	0.65028	171.216	0.000183502	153.123	0.64989	464.015	0.11075	8.41012	0.60118	18.1473			2.287	22191	2.287	22758	2.287	-27643.8	12.4567	-1380.45	2.28709	11425
2.30759	1807.56	2.30759	1934	2.30759	-1330.04	12.511	-485.495			2.3075	6629.04	2.3075	6655	2.3075	-2235.94	16.7878	-605.15			2.3075	6655	2.30759	5494			0.04448	138.8	0.60038	170.11	0.000248888	163.259	0.60043	461.678	0.11303	8.44078	0.55107	17.1593			2.3075	21956.2	2.3075	22151	2.3075	-28016	12.4567	-1380.45	2.30759	11277
2.3281	1731.07	2.3281	1852	2.3281	-1335.56	12.5418	-485.495			2.328	6369.19	2.328	6525	2.328	-2106.09	16.8296	-605.15			2.328	6525	2.3281	5215			0.05705	141.144	0.55033	169.082	0.000336486	173.355	0.55027	459.47	0.11569	8.51683	0.5008	16.2093			2.328	21754.6	2.328	21866	2.328	-28099.4	12.4878	-1380.45	2.3281	11097
2.34861	1658.52	2.34861	1768	2.34861	-1347	12.5418	-485.495			2.3485	6120.12	2.3485	6243	2.3485	-2139.02	16.8296	-605.15			2.3485	6243	2.34861	5143			0.0602	141.747	0.50033	168.101	0.000453993	183.396	0.5003	457.373	0.11794	8.53833	0.4505	15.1732			2.3485	21585	2.3485	21473	2.3485	-28322.8	12.4878	-1380.45	2.34861	10835
2.36911	1589.75	2.36911	1640	2.36911	-1406.23	13.8678	-485.495			2.369	5881.42	2.369	6063	2.369	-2080.32	18.6327	-605.15			2.369	6063	2.36911	4833			0.07065	143.29	0.45129	165.397	0.000612496	193.356	0.45098	454.154	0.12057	8.60468	0.4002	14.356			2.369	21446.6	2.369	21409	2.369	-28248.4	13.8265	-1380.45	2.36911	10653
2.38962	1524.64	2.38962	1608	2.38962	-1373.12	13.902	-485.495			2.3895	5652.72	2.3895	5774	2.3895	-2140.62	18.6793	-605.15			2.3895	5774	2.38962	4672			0.08056	144.578	0.3995	164.018	0.000824359	203.215	0.39984	451.717	0.1233	8.6493	0.35037	13.5114			2.3895	21338.5	2.3895	21376	2.3895	-28173.3	13.8611	-1380.45	2.38962	10475
2.41012	1463.06	2.41012	1574	2.41012	-1345.55	15.1043	-485.495			2.41	5433.65	2.41	5466	2.41	-2229.55	20.3177	-605.15			2.41	5466	2.41012	4437			0.09059	145.722	0.34995	162.828	0.00111	212.939	0.35079	449.263	0.12546	8.69197	0.30036	12.6597			2.41	21260.4	2.41	21204	2.41	-28267.2	15.0759	-1380.45	2.41012	10161
2.43063	1404.9	2.43063	1510	2.43063	-1351.38	15.1043	-485.495			2.4305	5223.84	2.4305	5268	2.4305	-2217.75	20.3177	-605.15			2.4305	5268	2.43063	4097			0.10069	146.81	0.30029	161.676	0.00147	222.497	0.30043	446.376	0.12829	8.70305	0.25063	11.7837			2.4305	21212	2.4305	21216	2.4305	-28206.7	15.0759	-1380.45	2.43063	10178
2.45114	1350.04	2.45114	1416	2.45114	-1390.52	15.1416	-485.495			2.451	5022.96	2.451	4942	2.451	-2342.86	20.3686	-605.15			2.451	4942	2.45114	4033			0.10295	147.135	0.25058	160.291	0.00194	231.854	0.25072	442.913	0.13059	8.65803	0.20039	10.8319			2.451	21193	2.451	20745	2.451	-28658.8	15.1136	-1380.45	2.45114	10042
2.47164	1298.37	2.47164	1422	2.47164	-1332.85	15.1416	-485.495			2.4715	4830.66	2.4715	4848	2.4715	-2244.56	20.3686	-605.15			2.4715	4848	2.47164	3786			0.10541	147.494	0.20033	158.554	0.00253	240.979	0.20046	438.659	0.13302	8.71741	0.14064	9.48581			2.4715	21203.8	2.4715	20915	2.4715	-28499.6	15.1136	-1380.45	2.47164	9885
2.49215	1249.78	2.49215	1313	2.49215	-1393.27	15.8758	-485.495			2.492	4646.62	2.492	4655	2.492	-2253.52	21.3711	-605.15			2.492	4655	2.49215	3618			0.10814	147.798	0.14013	155.662	0.00326	250.012	0.14228	431.751	0.1355	8.75411					2.492	21244.7	2.492	20767	2.492	-28688.5	15.856	-1380.45	2.49215	9833
2.51266	1204.19	2.51266	1234	2.51266	-1426.68	15.8758	-485.495			2.5125	4470.53	2.5125	4415	2.5125	-2317.43	21.3711	-605.15			2.5125	4415	2.51266	3449			0.11045	148.111			0.00412	258.769			0.1379	8.80989					2.5125	21316.3	2.5125	20791	2.5125	-28736.1	15.856	-1380.45	2.51266	9607
2.53316	1161.5	2.53316	1205	2.53316	-1412.98	15.9151	-485.495			2.533	4302.08	2.533	4324	2.533	-2239.98	21.4248	-605.15			2.533	4324	2.53316	3301			0.11309	148.407			0.00512	267.25			0.14044	8.85274					2.533	21419.6	2.533	20700	2.533	-28930.4	15.8958	-1380.45	2.53316	9520
2.55367	1121.62	2.55367	1126	2.55367	-1452.11	15.9151	-485.495			2.5535	4140.98	2.5535	4102	2.5535	-2300.88	21.4248	-605.15			2.5535	4102	2.55367	3182			0.11548	148.681			0.00624	275.613			0.14302	8.89611					2.5535	21555.9	2.5535	20734	2.5535	-29032.6	15.8958	-1380.45	2.55367	9353
2.57417	1084.48	2.57417	1060	2.57417	-1480.96	17.3178	-485.495			2.574	3986.95	2.574	3931	2.574	-2317.85	23.3442	-605.15			2.574	3931	2.57417	3004			0.11794	148.944			0.00751	284.286			0.15063	9.05371					2.574	21726.5	2.574	20958	2.574	-28979.3	17.3152	-1380.45	2.57417	9516
2.59468	1050	2.59468	970	2.59468	-1536.48	17.3608	-485.495			2.5945	3839.72	2.5945	3603	2.5945	-2498.62	23.4031	-605.15			2.5945	3603	2.59468	2890			0.12041	149.186			0.00877	292.282			0.15822	9.25518					2.5945	21933.5	2.5945	20752	2.5945	-29392.3	17.3587	-1380.45	2.59468	9448
2.61519	1018.11	2.61519	933	2.61519	-1541.59	17.9965	-485.495			2.615	3699.02	2.615	3515	2.615	-2445.92	24.2748	-605.15			2.615	3515	2.61519	2769			0.12297	149.404			0.01003	300.087			0.16572	9.37706					2.615	22178.8	2.615	21543	2.615	-28846.5	18.0024	-1380.45	2.61519	9450
2.63569	988.755	2.63569	924	2.63569	-1521.24	18.0412	-485.495			2.6355	3564.59	2.6355	3397	2.6355	-2429.49	24.3361	-605.15			2.6355	3397	2.63569	2631			0.12563	149.663			0.01615	340.293			0.18064	9.70142					2.6355	22464.8	2.6355	21781	2.6355	-28894.5	18.0477	-1380.45	2.63569	9435
2.6562	961.884	2.6562	911	2.6562	-1507.37	18.3266	-485.495			2.656	3436.2	2.656	3206	2.656	-2492.1	24.728	-605.15			2.656	3206	2.6562	2545			0.12782	149.857			0.01951	360.89			0.20038	10.0908					2.656	22794.1	2.656	22256	2.656	-28748.9	18.3368	-1380.45	2.6562	9610
2.67671	937.448	2.67671	905	2.67671	-1488.93	18.3266	-485.495			2.6765	3313.59	2.6765	3106	2.6765	-2469.49	24.728	-605.15			2.6765	3106	2.67671	2507			0.13041	150.07			0.02454	380.295			0.25036	10.9573					2.6765	23169.8	2.6765	22283	2.6765	-29097.5	18.3368	-1380.45	2.67671	9442
2.69721	915.414	2.69721	849	2.69721	-1522.9	18.3722	-485.495			2.697	3196.55	2.697	2999	2.697	-2459.45	24.7905	-605.15			2.697	2999	2.69721	2283			0.13321	150.279			0.02974	390.51			0.30041	11.7746					2.697	23594.8	2.697	22761	2.697	-29044.5	18.383	-1380.45	2.69721	9674
2.71772	895.753	2.71772	837	2.71772	-1515.24	18.3722	-485.495			2.7175	3084.85	2.7175	2822	2.7175	-2524.75	24.7905	-605.15			2.7175	2822	2.71772	2233			0.13565	150.483			0.04373	404.17			0.35073	12.498					2.7175	24072.5	2.7175	23487	2.7175	-28796.2	18.383	-1380.45	2.71772	9741
2.73822	878.451	2.73822	770	2.73822	-1564.94	19.2841	-485.495			2.738	2978.28	2.738	2844	2.738	-2396.18	25.4136	-605.15			2.738	2844	2.73822	2106			0.13809	150.677			0.05476	410.442			0.40054	13.234					2.738	24606.3	2.738	23888	2.738	-28929.1	19.3072	-1380.45	2.73822	9796
2.75873	863.504	2.75873	784	2.75873	-1535.99	19.2841	-485.495			2.7585	2876.62	2.7585	2651	2.7585	-2487.52	25.4779	-605.15			2.7585	2651	2.75873	2170			0.14048	150.912			0.06047	412.921			0.45053	13.9906					2.7585	25200.1	2.7585	24535	2.7585	-28875.9	19.3072	-1380.45	2.75873	10208
2.77924	850.925	2.77924	756	2.77924	-1551.41	19.3321	-485.495			2.779	2779.69	2.779	2630	2.779	-2411.6	25.8485	-605.15			2.779	2630	2.77924	2089			0.14308	151.119			0.07065	416.662			0.50046	14.7521					2.779	25857.5	2.779	25255	2.779	-28813.3	19.3558	-1380.45	2.77924	10203
2.79974	840.743	2.79974	697	2.79974	-1600.23	19.3321	-485.495			2.7995	2687.3	2.7995	2575	2.7995	-2374.2	25.914	-605.15			2.7995	2575	2.79974	1990			0.14543	151.29			0.08088	419.832			0.55045	15.5231					2.7995	26582.8	2.7995	26060	2.7995	-28733.5	19.3558	-1380.45	2.79974	10333
2.82025	833.008	2.82025	759	2.82025	-1530.49	20.7852	-485.495			2.82	2599.24	2.82	2526	2.82	-2335.15	26.0441	-605.15			2.82	2526	2.82025	1941			0.14794	151.494			0.09116	422.491			0.60045	16.3739					2.82	27380.2	2.82	26824	2.82	-28766.9	20.8297	-1380.45	2.82025	10905
2.84076	827.798	2.84076	829	2.84076	-1455.28	20.837	-485.495			2.8405	2515.36	2.8405	2378	2.8405	-2399.26	26.0441	-605.15			2.8405	2378	2.84076	1960			0.15044	151.655			0.10134	424.831			0.65059	17.3218					2.8405	28254.6	2.8405	28238	2.8405	-28227.3	20.8823	-1380.45	2.84076	10984
2.86126	825.22	2.86126	756	2.86126	-1525.7	21.0731	-485.495			2.861	2435.47	2.861	2315	2.861	-2382.38	26.1101	-605.15			2.861	2315	2.86126	1872			0.15296	151.814			0.10345	425.262			0.70058	18.4873					2.861	29211.5	2.861	29311	2.861	-28111.3	21.1218	-1380.45	2.86126	11451
2.88177	825.42	2.88177	846	2.88177	-1435.9	21.0731	-485.495			2.8815	2359.42	2.8815	2388	2.8815	-2233.32	26.1101	-605.15			2.8815	2388	2.88177	1804			0.15544	151.957			0.10596	425.751			0.75063	19.896					2.8815	30257.4	2.8815	30376	2.8815	-28092.2	21.1218	-1380.45	2.88177	11918
2.90227	828.59	2.90227	792	2.90227	-1493.07	21.1257	-485.495			2.902	2287.04	2.902	2304	2.902	-2244.94	26.6989	-605.15			2.902	2304	2.90227	1818			0.15778	152.1			0.10811	426.182			0.8006	21.838					2.902	31400.1	2.902	31698	2.902	-27912.8	21.1752	-1380.45	2.90227	11985
2.92278	834.978	2.92278	848	2.92278	-1443.46	21.1257	-485.495			2.9225	2218.18	2.9225	2269	2.9225	-2211.08	26.7666	-605.15			2.9225	2269	2.92278	1788			0.16038	152.252			0.11059	426.641			0.82077	22.9531					2.9225	32649.1	2.9225	33405	2.9225	-27454.9	21.1752	-1380.45	2.92278	12494
2.94329	844.899	2.94329	843	2.94329	-1458.38	21.6378	-485.495			2.943	2152.69	2.943	2163	2.943	-2251.59	27.115	-605.15			2.943	2163	2.94329	1715			0.18005	153.143			0.11297	427.099			0.85079	24.8018					2.943	34016.4	2.943	34788	2.943	-27439.1	21.6951	-1380.45	2.94329	12723
2.96379	858.748	2.96379	869	2.96379	-1446.23	21.6378	-485.495			2.9635	2090.43	2.9635	2192	2.9635	-2160.33	27.1839	-605.15			2.9635	2192	2.96379	1768			0.2005	154.005			0.11547	427.527			0.87571	26.9099					2.9635	35516.5	2.9635	36698	2.9635	-27029.3	21.6951	-1380.45	2.96379	13308
2.9843	877.017	2.9843	880	2.9843	-1453.5	21.6918	-485.495			2.984	2031.27	2.984	2114	2.984	-2179.17	28.113	-605.15			2.984	2114	2.9843	1699			0.25014	155.745			0.11788	427.938			0.90077	29.5976					2.984	37167.5	2.984	38520	2.984	-26858.3	21.7499	-1380.45	2.9843	13856
3.0048	900.308	3.0048	904	3.0048	-1452.79	21.6918	-485.495			3.0045	1975.07	3.0045	1952	3.0045	-2284.97	28.1846	-605.15			3.0045	1952	3.00481	1664			0.30084	157.239			0.12049	428.355			0.92564	33.2867					3.0045	38990.8	3.0045	40564	3.0045	-26637.6	21.7499	-1380.45	3.00481	14325
3.02531	929.349	3.02531	938	3.02531	-1447.83	22.727	-485.495			3.025	1921.71	3.025	1970	3.025	-2213.61	28.3303	-605.15			3.025	1970	3.02531	1579			0.35068	158.557			0.12308	428.783			0.9506	38.9113					3.025	41011.8	3.025	42798	3.025	-26424.6	22.8014	-1380.45	3.02531	15319
3.04582	965.019	3.04582	990	3.04582	-1431.5	22.727	-485.495			3.0455	1871.07	3.0455	2001	3.0455	-2131.97	28.3303	-605.15			3.0455	2001	3.04582	1523			0.39993	159.749			0.12551	429.168			0.97477	49.7576					3.0455	43259.6	3.0455	45089	3.0455	-26381.4	22.8014	-1380.45	3.04582	15916
3.06632	1008.36	3.06632	1031	3.06632	-1433.84	22.7838	-485.495			3.066	1823.02	3.066	1926	3.066	-2158.93	28.4025	-605.15			3.066	1926	3.06632	1594			0.44997	160.809			0.12792	429.533			0.98121	56.7963					3.066	45766.9	3.066	48187	3.066	-25790.7	22.8592	-1380.45	3.06632	16555
3.08683	1060.59	3.08683	1127	3.08683	-1390.08	22.7838	-485.495			3.0865	1777.47	3.0865	1807	3.0865	-2232.37	28.4025	-605.15			3.0865	1807	3.08683	1523			0.49998	161.869			0.13035	429.883			0.99127	71.7437					3.0865	48569.5	3.0865	50736	3.0865	-26044.2	22.8592	-1380.45	3.08683	17274
3.10734	1123.15	3.10734	1181	3.10734	-1398.63	24.0224	-485.495			3.107	1734.31	3.107	1815	3.107	-2181.21	28.5106	-605.15			3.107	1815	3.10734	1487			0.54988	162.891			0.13287	430.248			0.99517	84.799					3.107	51705.9	3.107	53842	3.107	-26074.6	24.1183	-1380.45	3.10734	18112
3.12784	1197.69	3.12784	1276	3.12784	-1378.17	24.0827	-485.495			3.1275	1693.42	3.1275	1775	3.1275	-2180.32	28.5106	-605.15			3.1275	1775	3.12784	1474			0.59969	163.978			0.13543	430.619									3.1275	55217	3.1275	58116	3.1275	-25311.8	24.1796	-1380.45	3.12784	18839
3.14835	1286.1	3.14835	1382	3.14835	-1360.59	24.2737	-485.495			3.148	1654.72	3.148	1763	3.148	-2153.62	28.5832	-605.15			3.148	1763	3.14835	1509			0.64976	165.072			0.13788	430.922									3.148	59146	3.148	61543	3.148	-25813.8	24.3739	-1380.45	3.14835	19909
3.16885	1390.55	3.16885	1463	3.16885	-1384.04	24.2737	-485.495			3.1685	1618.11	3.1685	1765	3.1685	-2115.01	28.5832	-605.15			3.1685	1765	3.16886	1449			0.69976	166.395			0.14042	431.293									3.1685	63538.7	3.1685	65744	3.1685	-26005.5	24.3739	-1380.45	3.16886	20859
3.18936	1513.5	3.18936	1574	3.18936	-1395.98	24.2737	-485.495			3.189	1583.49	3.189	1615	3.189	-2230.4	29.1153	-605.15			3.189	1615	3.18936	1360			0.7496	167.953			0.1427	431.583									3.189	68443.9	3.189	70738	3.189	-25916.7	24.3739	-1380.45	3.18936	22315
3.20987	1657.71	3.20987	1701	3.20987	-1413.2	24.3346	-485.495			3.2095	1550.8	3.2095	1656	3.2095	-2156.7	29.1896	-605.15			3.2095	1656	3.20987	1404			0.79943	170			0.14517	431.903									3.2095	73914.8	3.2095	75820	3.2095	-26305.6	24.4358	-1380.45	3.20987	23279
3.23037	1826.33	3.23037	1922	3.23037	-1360.82	24.3346	-485.495			3.23	1519.93	3.23	1608	3.23	-2173.83	29.2912	-605.15			3.23	1608	3.23037	1398			0.81957	171.392			0.14781	432.207									3.23	80008.6	3.23	81220	3.23	-26999.4	24.4358	-1380.45	3.23037	24428
3.25088	2022.89	3.25088	2063	3.25088	-1416.38	24.3346	-485.495			3.2505	1490.82	3.2505	1542	3.2505	-2210.73	29.2912	-605.15			3.2505	1542	3.25088	1368			0.84985	173.517			0.1503	432.381									3.2505	86786.2	3.2505	87645	3.2505	-27352	24.4358	-1380.45	3.25088	25776
3.27139	2251.41	3.27139	2379	3.27139	-1328.89	24.8097	-485.495			3.271	1463.4	3.271	1589	3.271	-2136.3	29.366	-605.15			3.271	1589	3.27139	1360			0.87421	175.898			0.15288	432.636									3.271	94307.7	3.271	94600	3.271	-27918.5	24.9663	-1380.45	3.27139	27237
3.29189	2516.39	3.29189	2500	3.29189	-1472.87	24.872	-485.495			3.2915	1437.58	3.2915	1510	3.2915	-2189.48	29.366	-605.15			3.2915	1510	3.29189	1405			0.89946	178.999			0.15534	432.917									3.2915	102624	3.2915	102187	3.2915	-28647.9	25.0298	-1380.45	3.29189	28463
3.3124	2822.93	3.3124	2849	3.3124	-1430.42	25.0132	-485.495			3.312	1413.3	3.312	1528	3.312	-2147.2	30.2589	-605.15			3.312	1528	3.3124	1327			0.92387	183.795			0.15782	433.239									3.312	111762	3.312	111436	3.312	-28536.4	25.1262	-1380.45	3.3124	30135
3.3329	3176.76	3.3329	3220	3.3329	-1413.24	25.0132	-485.495			3.3325	1390.51	3.3325	1431	3.3325	-2221.41	30.3363	-605.15			3.3325	1431	3.3329	1294			0.94894	191.665			0.16054	433.599									3.3325	121698	3.3325	120689	3.3325	-29219.3	25.1262	-1380.45	3.3329	31457
3.35341	3584.11	3.35341	3636	3.35341	-1404.6	25.0535	-485.495			3.353	1369.13	3.353	1432	3.353	-2199.03	30.6317	-605.15			3.353	1432	3.35341	1306			0.9725	206.995			0.1797	435.653									3.353	132327	3.353	129991	3.353	-30546.4	25.1902	-1380.45	3.35341	32499
3.37392	4051.63	3.37392	4116	3.37392	-1392.12	25.076	-485.495			3.3735	1349.12	3.3735	1377	3.3735	-2234.02	30.6317	-605.15			3.3735	1377	3.37392	1318			0.98016	217.052			0.20073	437.749									3.3735	143421	3.3735	140007	3.3735	-31624.4	25.1902	-1380.45	3.37392	34049
3.39442	4585.87	3.39442	4594	3.39442	-1448.35	25.076	-485.495			3.394	1330.41	3.394	1426	3.394	-2166.31	30.7101	-605.15			3.394	1426	3.39442	1304			0.98921	234.792			0.25003	441.823									3.394	154590	3.394	150670	3.394	-32130.8	25.214	-1380.45	3.39442	35431
3.41493	5191.97	3.41493	5262	3.41493	-1386.46	25.1165	-485.495			3.4145	1312.96	3.4145	1439	3.4145	-2135.86	30.7101	-605.15			3.4145	1439	3.41493	1279			0.99365	251.298			0.30159	445.224									3.4145	165264	3.4145	161854	3.4145	-31621	25.2782	-1380.45	3.41493	36568
3.43544	5871.49	3.43544	5926	3.43544	-1401.97	25.5346	-485.495			3.435	1296.73	3.435	1263	3.435	-2295.63	30.8	-605.15			3.435	1263	3.43544	1277							0.35191	447.983									3.435	174713	3.435	170508	3.435	-32415.4	25.7029	-1380.45	3.43544	37875
3.45594	6618.44	3.45594	6577	3.45594	-1497.92	25.5988	-485.495			3.4555	1281.66	3.4555	1382	3.4555	-2161.56	30.8	-605.15			3.4555	1382	3.45594	1353							0.40009	450.333									3.4555	182126	3.4555	177338	3.4555	-32998.6	25.7684	-1380.45	3.45594	38667
3.47645	7412.8	3.47645	7250	3.47645	-1619.29	25.7721	-485.495			3.476	1267.71	3.476	1312	3.476	-2217.61	30.8789	-605.15			3.476	1312	3.47645	1189							0.45018	452.492									3.476	186755	3.476	182663	3.476	-32302.8	25.9442	-1380.45	3.47645	39621
3.49695	8211.36	3.49695	8001	3.49695	-1666.84	25.8369	-485.495			3.4965	1254.86	3.4965	1324	3.4965	-2192.76	30.8789	-605.15			3.4965	1324	3.49695	1244							0.50015	454.534									3.4965	188072	3.4965	185529	3.4965	-30753.6	26.0103	-1380.45	3.49695	39669
3.51746	8937.98	3.51746	8590	3.51746	-1804.46	26.2022	-485.495			3.517	1243.06	3.517	1244	3.517	-2260.96	31.7272	-605.15			3.517	1244	3.51746	1298							0.55019	456.501									3.517	185890	3.517	185231	3.517	-28869.5	26.3368	-1380.45	3.51746	40050
3.53797	9480.9	3.53797	9109	3.53797	-1828.39	26.2022	-485.495			3.5375	1232.28	3.5375	1197	3.5375	-2297.18	31.8086	-605.15			3.5375	1197	3.53797	1306							0.60022	458.511									3.5375	180394	3.5375	181651	3.5375	-26954	26.3368	-1380.45	3.53797	39787
3.55847	9709.9	3.55847	9460	3.55847	-1706.38	26.2681	-485.495			3.558	1222.49	3.558	1314	3.558	-2170.39	32.5998	-605.15			3.558	1314	3.55847	1266							0.65018	460.56									3.558	172076	3.558	176188	3.558	-24098.6	26.4039	-1380.45	3.55847	39340
3.57898	9522.27	3.57898	9538	3.57898	-1440.75	26.2681	-485.495			3.5785	1213.67	3.5785	1256	3.5785	-2219.58	32.6836	-605.15			3.5785	1256	3.57898	1250							0.69992	462.951									3.5785	161604	3.5785	167191	3.5785	-22623.6	26.4039	-1380.45	3.57898	38460
3.59949	8901.3	3.59949	9113	3.59949	-1244.78	26.4723	-485.495			3.599	1205.81	3.599	1295	3.599	-2172.71	32.7908	-605.15			3.599	1295	3.59949	1245							0.75016	465.758									3.599	149696	3.599	155145	3.599	-22761.9	26.6563	-1380.45	3.59949	37532
3.61999	7941.59	3.61999	8349	3.61999	-1049.08	26.4723	-485.495			3.6195	1198.87	3.6195	1191	3.6195	-2269.77	32.7908	-605.15			3.6195	1191	3.61999	1292							0.79983	469.489									3.6195	137022	3.6195	140973	3.6195	-24259.8	26.6563	-1380.45	3.61999	36932
3.6405	6811.02	3.6405	7259	3.6405	-1008.5	26.539	-485.495			3.64	1192.84	3.64	1148	3.64	-2306.74	32.8752	-605.15			3.64	1148	3.6405	1221							0.82023	471.719									3.64	124149	3.64	125693	3.64	-26667.1	26.7244	-1380.45	3.6405	35664
3.661	5677.74	3.661	5859	3.661	-1275.23	26.539	-485.495			3.6605	1187.72	3.6605	1243	3.6605	-2206.62	32.8752	-605.15			3.6605	1243	3.661	1279							0.85062	474.948									3.6605	111527	3.6605	110695	3.6605	-29042.4	26.7244	-1380.45	3.661	34082
3.68151	4657.44	3.68151	4483	3.68151	-1630.93	26.9298	-485.495			3.681	1183.49	3.681	1191	3.681	-2254.39	32.9495	-605.15			3.681	1191	3.68151	1293							0.87443	478.855									3.681	99487.3	3.681	96622	3.681	-31076	27.1217	-1380.45	3.68151	33007
3.70202	3802.93	3.70202	3575	3.70202	-1684.42	26.9977	-485.495			3.7015	1180.16	3.7015	1174	3.7015	-2268.06	32.9495	-605.15			3.7015	1174	3.70202	1283							0.90055	483.533									3.7015	88262.4	3.7015	84462	3.7015	-32011.2	27.191	-1380.45	3.70202	31461
3.72252	3120.92	3.72252	2949	3.72252	-1628.41	27.1184	-485.495			3.722	1177.72	3.722	1175	3.722	-2264.62	32.9495	-605.15			3.722	1175	3.72252	1305							0.92416	490.253									3.722	77996.7	3.722	73313	3.722	-32894.5	27.2703	-1380.45	3.72252	29972
3.74303	2593.51	3.74303	2458	3.74303	-1591.99	27.1184	-485.495			3.7425	1176.17	3.7425	1126	3.7425	-2312.07	33.0343	-605.15			3.7425	1126	3.74303	1331							0.94971	501.114									3.7425	68763.9	3.7425	65026	3.7425	-31948.7	27.2703	-1380.45	3.74303	28902
3.76354	2193.89	3.76354	2102	3.76354	-1548.38	27.1868	-485.495			3.763	1175.53	3.763	1181	3.763	-2256.44	33.0343	-605.15			3.763	1181	3.76354	1347							0.97269	520.462									3.763	60581.3	3.763	57746	3.763	-31046.1	27.3399	-1380.45	3.76354	27519
3.78404	1894.95	3.78404	1900	3.78404	-1451.44	27.1868	-485.495			3.7835	1175.82	3.7835	1133	3.7835	-2304.72	33.0343	-605.15			3.7835	1133	3.78404	1249							0.98097	534.143									3.7835	53422.5	3.7835	52525	3.7835	-29108.3	27.3399	-1380.45	3.78404	26340
3.80455	1672.93	3.80455	1783	3.80455	-1346.41	27.566	-485.495			3.804	1177.05	3.804	1155	3.804	-2283.95	33.4838	-605.15			3.804	1155	3.80455	1338							0.98543	546.449									3.804	47229.4	3.804	47257	3.804	-28183.2	27.7264	-1380.45	3.80455	25035
3.82505	1508.42	3.82505	1612	3.82505	-1352.91	27.566	-485.495			3.8245	1179.26	3.8245	1096	3.8245	-2345.16	33.4838	-605.15			3.8245	1096	3.82505	1319							0.99264	572.081									3.8245	41923.1	3.8245	42932	3.8245	-27201.8	27.7264	-1380.45	3.82505	23909
3.84556	1386.19	3.84556	1472	3.84556	-1370.68	27.6028	-485.495			3.845	1182.47	3.845	1121	3.845	-2323.37	33.57	-605.15			3.845	1121	3.84556	1321																	3.845	37412.6	3.845	39222	3.845	-26401.4	27.7973	-1380.45	3.84556	22805
3.86607	1294.55	3.86607	1378	3.86607	-1373.04	27.6355	-485.495			3.8655	1186.74	3.8655	1105	3.8655	-2343.64	33.57	-605.15			3.8655	1105	3.86607	1414																	3.8655	33602.8	3.8655	35968	3.8655	-25845.6	27.7973	-1380.45	3.86607	21767
3.88657	1224.7	3.88657	1294	3.88657	-1387.18	27.6355	-485.495			3.886	1192.12	3.886	1136	3.886	-2318.02	33.9802	-605.15			3.886	1136	3.88657	1467																	3.886	30399.8	3.886	33099	3.886	-25511.6	27.8068	-1380.45	3.88657	20842
3.90708	1170.06	3.90708	1267	3.90708	-1359.54	27.6725	-485.495			3.9065	1198.68	3.9065	1128	3.9065	-2332.58	33.9802	-605.15			3.9065	1128	3.90708	1424																	3.9065	27714.9	3.9065	30974	3.9065	-24951.7	27.8779	-1380.45	3.90708	19864
3.92758	1125.82	3.92758	1144	3.92758	-1438.31	27.7872	-485.495			3.927	1206.5	3.927	1149	3.927	-2319.41	34.0679	-605.15			3.927	1149	3.92759	1483																	3.927	25467.3	3.927	28306	3.927	-25372.1	27.952	-1380.45	3.92759	18999
3.94809	1088.52	3.94809	1169	3.94809	-1376	27.8238	-485.495			3.9475	1215.7	3.9475	1106	3.9475	-2371.6	34.0679	-605.15			3.9475	1106	3.94809	1470																	3.9475	23585	3.9475	26417	3.9475	-25378.8	28.0235	-1380.45	3.94809	18293
3.9686	1055.7	3.9686	1085	3.9686	-1427.19	27.8238	-485.495			3.968	1226.4	3.968	1169	3.968	-2319.3	34.8344	-605.15			3.968	1169	3.9686	1626																	3.968	22005.3	3.968	24447	3.968	-25769.1	28.0318	-1380.45	3.9686	17506
3.9891	1025.69	3.9891	1052	3.9891	-1430.18	27.8574	-485.495			3.9885	1238.76	3.9885	1175	3.9885	-2325.66	34.9244	-605.15			3.9885	1175	3.9891	1483																	3.9885	20674.6	3.9885	22954	3.9885	-25931.4	28.0318	-1380.45	3.9891	16689
4.00961	997.403	4.00961	999	4.00961	-1454.89	27.8941	-485.495			4.009	1252.96	4.009	1207	4.009	-2307.86	35.4934	-605.15			4.009	1207	4.00961	1623																	4.009	19547.2	4.009	21728	4.009	-26030	28.1035	-1380.45	4.00961	15957
4.03012	970.156	4.03012	964	4.03012	-1462.64	27.8941	-485.495			4.0295	1269.25	4.0295	1202	4.0295	-2329.15	35.5853	-605.15			4.0295	1202	4.03012	1624																	4.0295	18584.9	4.0295	20298	4.0295	-26497.7	28.1035	-1380.45	4.03012	15384
4.05062	943.588	4.05062	875	4.05062	-1525.07	28.4415	-485.495			4.05	1287.92	4.05	1176	4.05	-2373.82	35.6418	-605.15			4.05	1176	4.05062	1693																	4.05	17755.8	4.05	19255	4.05	-26711.5	28.6193	-1380.45	4.05062	14636
4.07113	917.543	4.07113	931	4.07113	-1443.03	28.4415	-485.495			4.0705	1309.3	4.0705	1254	4.0705	-2317.21	35.6418	-605.15			4.0705	1254	4.07113	1735																	4.0705	17033.3	4.0705	18443	4.0705	-26801.1	28.6193	-1380.45	4.07113	14410
4.09163	892.004	4.09163	853	4.09163	-1495.49	28.4774	-485.495			4.091	1333.85	4.091	1281	4.091	-2314.75	35.7341	-605.15			4.091	1281	4.09164	1750																	4.091	16395.9	4.091	17372	4.091	-27234.7	28.6926	-1380.45	4.09164	13611
4.11214	867.034	4.11214	841	4.11214	-1482.52	28.5134	-485.495			4.1115	1362.08	4.1115	1185	4.1115	-2438.98	35.7341	-605.15			4.1115	1185	4.11214	1807																	4.1115	15825.7	4.1115	16535	4.1115	-27501.5	28.6926	-1380.45	4.11214	13180
4.13265	842.738	4.13265	814	4.13265	-1485.22	28.5134	-485.495			4.132	1394.64	4.132	1299	4.132	-2357.54	35.8191	-605.15			4.132	1299	4.13265	1978																	4.132	15308.4	4.132	15875	4.132	-27644.2	28.6974	-1380.45	4.13265	12623
4.15315	819.234	4.15315	801	4.15315	-1474.72	28.5494	-485.495			4.1525	1432.32	4.1525	1331	4.1525	-2363.22	35.8191	-605.15			4.1525	1331	4.15315	2044																	4.1525	14832.5	4.1525	14941	4.1525	-28102.2	28.7709	-1380.45	4.15315	12349
4.17366	796.634	4.17366	748	4.17366	-1505.12	29.1175	-485.495			4.173	1476.11	4.173	1437	4.173	-2301.01	35.9119	-605.15			4.173	1437	4.17366	2139																	4.173	14388.7	4.173	14170	4.173	-28429.5	29.3497	-1380.45	4.17366	12066
4.19417	775.031	4.19417	708	4.19417	-1523.52	29.1175	-485.495			4.1935	1527.2	4.1935	1439	4.1935	-2350.11	35.9119	-605.15			4.1935	1439	4.19417	2185																	4.1935	13970.1	4.1935	13844	4.1935	-28336.9	29.3497	-1380.45	4.19417	11616
4.21467	754.495	4.21467	766	4.21467	-1444.98	29.1912	-485.495			4.214	1587.12	4.214	1544	4.214	-2305.03	36.7818	-605.15			4.214	1544	4.21467	2201																	4.214	13571.1	4.214	13212	4.214	-28569.9	29.425	-1380.45	4.21467	11149
4.23518	735.069	4.23518	725	4.23518	-1466.55	29.1912	-485.495			4.2345	1657.77	4.2345	1767	4.2345	-2152.67	36.7818	-605.15			4.2345	1767	4.23518	2309																	4.2345	13187.6	4.2345	12629	4.2345	-28769.3	29.425	-1380.45	4.23518	10813
4.25568	716.773	4.25568	713	4.25568	-1460.26	29.5372	-485.495			4.255	1741.54	4.255	1746	4.255	-2257.44	36.8773	-605.15			4.255	1746	4.25568	2503																	4.255	12816.5	4.255	12193	4.255	-28834.3	29.7776	-1380.45	4.25568	10496
4.27619	699.602	4.27619	662	4.27619	-1494.09	29.5372	-485.495			4.2755	1841.5	4.2755	1859	4.2755	-2244.4	36.8773	-605.15			4.2755	1859	4.27619	2606																	4.2755	12455.7	4.2755	11669	4.2755	-28997.5	29.7776	-1380.45	4.27619	9972
4.2967	683.552	4.2967	698	4.2967	-1442.04	29.612	-485.495			4.296	1961.57	4.296	1973	4.296	-2250.47	36.9259	-605.15			4.296	1973	4.2967	2744																	4.296	12103.9	4.296	11120	4.296	-29194.7	29.854	-1380.45	4.2967	9856
4.3172	668.591	4.3172	670	4.3172	-1455.07	29.612	-485.495			4.3165	2106.75	4.3165	2168	4.3165	-2200.65	36.9259	-605.15			4.3165	2168	4.3172	2791																	4.3165	11760	4.3165	10918	4.3165	-29052.7	29.854	-1380.45	4.3172	9529
4.33771	654.669	4.33771	643	4.33771	-1468.15	29.7106	-485.495			4.337	2283.35	4.337	2439	4.337	-2106.25	37.0219	-605.15			4.337	2439	4.33771	2957																	4.337	11423.5	4.337	10576	4.337	-29058.3	29.9144	-1380.45	4.33771	9125
4.35822	641.727	4.35822	657	4.35822	-1441.21	29.7106	-485.495			4.3575	2499.24	4.3575	2678	4.3575	-2083.14	37.0219	-605.15			4.3575	2678	4.35822	3112																	4.3575	11094.2	4.3575	10288	4.3575	-29017	29.9144	-1380.45	4.35822	9073
4.37872	629.702	4.37872	641	4.37872	-1445.19	29.7858	-485.495			4.378	2764	4.378	2900	4.378	-2125.9	37.5544	-605.15			4.378	2900	4.37872	3219																	4.378	10772.1	4.378	9764	4.378	-29218.9	29.9912	-1380.45	4.37872	8792
4.39923	618.53	4.39923	602	4.39923	-1473.01	29.7858	-485.495			4.3985	3088.95	4.3985	3350	4.3985	-2000.85	37.5544	-605.15			4.3985	3350	4.39923	3447																	4.3985	10457.3	4.3985	9663	4.3985	-29005.1	29.9912	-1380.45	4.39923	8565
4.41973	608.146	4.41973	648	4.41973	-1416.63	30.1228	-485.495			4.419	3486.85	4.419	3571	4.419	-2177.75	37.6521	-605.15			4.419	3571	4.41973	3523																	4.419	10149.9	4.419	8951	4.419	-29409.7	30.3353	-1380.45	4.41973	8327
4.44024	598.489	4.44024	610	4.44024	-1444.97	30.1992	-485.495			4.4395	3971.28	4.4395	4093	4.4395	-2140.18	37.6521	-605.15			4.4395	4093	4.44024	3721																	4.4395	9850.13	4.4395	8902	4.4395	-29158.9	30.4133	-1380.45	4.44024	8232
4.46075	589.497	4.46075	603	4.46075	-1442.98	30.327	-485.495			4.46	4555.54	4.46	4631	4.46	-2186.44	37.8654	-605.15			4.46	4631	4.46075	4072																	4.46	9558.22	4.46	8566	4.46	-29203	30.5438	-1380.45	4.46075	7912
4.48125	581.114	4.48125	571	4.48125	-1466.6	30.327	-485.495			4.4805	5251	4.4805	5327	4.4805	-2185.9	37.964	-605.15			4.4805	5327	4.48125	4229																	4.4805	9274.34	4.4805	8405	4.4805	-29080.1	30.5438	-1380.45	4.48125	7756
4.50176	573.289	4.50176	585	4.50176	-1444.77	30.3608	-485.495			4.501	6064.94	4.501	6058	4.501	-2268.84	38.3419	-605.15			4.501	6058	4.50176	4452																	4.501	8998.64	4.501	8133	4.501	-29076.4	30.6176	-1380.45	4.50176	7673
4.52227	565.971	4.52227	547	4.52227	-1475.46	30.4039	-485.495			4.5215	6998.03	4.5215	6963	4.5215	-2296.94	38.4419	-605.15			4.5215	6963	4.52227	4663																	4.5215	8731.22	4.5215	7975	4.5215	-28967	30.6224	-1380.45	4.52227	7293
4.54277	559.116	4.54277	597	4.54277	-1418.6	30.4039	-485.495			4.542	8041.79	4.542	7868	4.542	-2435.69	38.6478	-605.15			4.542	7868	4.54277	4679																	4.542	8472.15	4.542	7758	4.542	-28924.9	30.6224	-1380.45	4.54277	7078
4.56328	552.693	4.56328	555	4.56328	-1454.18	30.4378	-485.495			4.5625	9176.04	4.5625	8957	4.5625	-2480.94	38.6478	-605.15			4.5625	8957	4.56328	4902																	4.5625	8221.47	4.5625	7467	4.5625	-28965.2	30.6963	-1380.45	4.56328	6929
4.58378	546.681	4.58378	560	4.58378	-1443.17	30.7651	-485.495			4.583	10367.1	4.583	10198	4.583	-2430.97	38.7486	-605.15			4.583	10198	4.58378	5119																	4.583	7979.14	4.583	7409	4.583	-28780.9	31.0302	-1380.45	4.58378	6927
4.60429	541.052	4.60429	553	4.60429	-1444.54	30.8432	-485.495			4.6035	11566.3	4.6035	11454	4.6035	-2374.24	38.7486	-605.15			4.6035	11454	4.60429	5334																	4.6035	7745.12	4.6035	7089	4.6035	-28866.9	31.1101	-1380.45	4.60429	6702
4.6248	535.779	4.6248	514	4.6248	-1478.26	30.9323	-485.495			4.624	12710.3	4.624	12763	4.624	-2209.18	38.7863	-605.15			4.624	12763	4.6248	5442																	4.624	7519.33	4.624	7002	4.624	-28728.1	31.1622	-1380.45	4.6248	6548
4.6453	530.836	4.6453	546	4.6453	-1441.32	30.9323	-485.495			4.6445	13721.4	4.6445	13881	4.6445	-2102.29	38.7863	-605.15			4.6445	13881	4.6453	5522																	4.6445	7301.65	4.6445	6792	4.6445	-28720.4	31.1622	-1380.45	4.6453	6547
4.66581	526.201	4.66581	517	4.66581	-1465.69	30.9655	-485.495			4.665	14511.7	4.665	14400	4.665	-2373.63	38.8875	-605.15			4.665	14400	4.66581	5570																	4.665	7091.96	4.665	6514	4.665	-28788.7	31.2347	-1380.45	4.66581	6353
4.68632	521.854	4.68632	529	4.68632	-1449.34	30.9655	-485.495			4.6855	14990.7	4.6855	14946	4.6855	-2306.6	38.8875	-605.15			4.6855	14946	4.68632	5792																	4.6855	6890.11	4.6855	6561	4.6855	-28539.9	31.2347	-1380.45	4.68632	6325
4.70682	517.778	4.70682	519	4.70682	-1455.26	31.0108	-485.495			4.706	15079.3	4.706	15077	4.706	-2264.24	39.2537	-605.15			4.706	15077	4.70682	5788																	4.706	6695.96	4.706	6371	4.706	-28535.7	31.2424	-1380.45	4.70682	6177
4.72733	513.955	4.72733	533	4.72733	-1437.44	31.0108	-485.495			4.7265	14730.9	4.7265	14481	4.7265	-2511.82	39.2537	-605.15			4.7265	14481	4.72733	6021																	4.7265	6509.34	4.7265	6335	4.7265	-28385.1	31.2424	-1380.45	4.72733	6064
4.74783	510.371	4.74783	478	4.74783	-1488.86	31.0441	-485.495			4.747	13951.9	4.747	13929	4.747	-2284.81	39.3563	-605.15			4.747	13929	4.74783	5874																	4.747	6330.09	4.747	6223	4.747	-28317.9	31.3151	-1380.45	4.74783	5995
4.76834	507.014	4.76834	524	4.76834	-1439.5	31.0441	-485.495			4.7675	12811.5	4.7675	12910	4.7675	-2163.42	39.3563	-605.15			4.7675	12910	4.76834	5824																	4.7675	6158.06	4.7675	6000	4.7675	-28368.8	31.3151	-1380.45	4.76834	5834
4.78885	503.871	4.78885	487	4.78885	-1473.36	31.33	-485.495			4.788	11430.2	4.788	11609	4.788	-2083.06					4.788	11609	4.78885	5836																	4.788	5993.11	4.788	5803	4.788	-28400.9	31.5686	-1380.45	4.78885	5557
4.80935	500.934	4.80935	513	4.80935	-1444.42	31.4096	-485.495			4.8085	9949.13	4.8085	10245	4.8085	-1966.03					4.8085	10245	4.80935	5868																	4.8085	5835.09	4.8085	5684	4.8085	-28361.9	31.6499	-1380.45	4.80935	5551
4.82986	498.192	4.82986	526	4.82986	-1428.68	31.5598	-485.495			4.829	8496.9	4.829	8481	4.829	-2277.8					4.829	8481	4.82986	5808																	4.829	5683.86	4.829	5588	4.829	-28306.6	31.8414	-1380.45	4.82986	5391
4.85036	495.639	4.85036	457	4.85036	-1495.12	31.5598	-485.495			4.8495	7166.74	4.8495	7346	4.8495	-2082.64					4.8495	7346	4.85037	5737																	4.8495	5539.31	4.8495	5458	4.8495	-28292.1	31.8414	-1380.45	4.85037	5492
4.87087	493.268	4.87087	528	4.87087	-1421.75	31.64	-485.495			4.87	6010.83	4.87	5751	4.87	-2521.74					4.87	5751	4.87087	5742																	4.87	5401.33	4.87	5460	4.87	-28152.1	31.9235	-1380.45	4.87087	5313
4.89138	491.073	4.89138	495	4.89138	-1452.56	31.64	-485.495			4.8905	5046.23	4.8905	5013	4.8905	-2295.13					4.8905	5013	4.89138	5408																	4.8905	5269.82	4.8905	5336	4.8905	-28144.6	31.9235	-1380.45	4.89138	5357
4.91188	489.05	4.91188	507	4.91188	-1438.53	31.9182	-485.495			4.911	4265.61	4.911	4214	4.911	-2313.51					4.911	4214	4.91188	5432																	4.911	5144.71	4.911	5234	4.911	-28121.5	32.1699	-1380.45	4.91188	5178
4.93239	487.194	4.93239	486	4.93239	-1457.68	31.9182	-485.495			4.9315	3647.76	4.9315	3573	4.9315	-2336.66					4.9315	3573	4.93239	5253																	4.9315	5025.92	4.9315	5196	4.9315	-28040.7	32.1699	-1380.45	4.93239	5166
4.9529	485.504	4.9529	522	4.9529	-1419.99	31.9994	-485.495			4.952	3165.62	4.952	3105	4.952	-2322.52					4.952	3105	4.9529	4972																	4.952	4913.4	4.952	5181	4.952	-27943.2	32.2529	-1380.45	4.9529	4844
4.9734	483.976	4.9734	489	4.9734	-1451.46	31.9994	-485.495			4.9725	2791.77	4.9725	2892	4.9725	-2161.67					4.9725	2892	4.9734	4934																	4.9725	4807.13	4.9725	4938	4.9725	-28079.9	32.2529	-1380.45	4.9734	5020
4.99391	482.611	4.99391	501	4.99391	-1438.1	32.5287	-485.495			4.993	2501.6	4.993	2591	4.993	-2172.5					4.993	2591	4.99391	4932																	4.993	4707.06	4.993	4745	4.993	-28172.8	32.8312	-1380.45	4.99391	4839
5.01441	481.408	5.01441	466	5.01441	-1471.89	32.6116	-485.495			5.0135	2274.7	5.0135	2346	5.0135	-2190.6					5.0135	2346	5.01442	4653																	5.0135	4613.21	5.0135	4818	5.0135	-28006	32.916	-1380.45	5.01442	4915
5.03492	480.368	5.03492	498	5.03492	-1438.85	32.7194	-485.495			5.034	2095.13	5.034	2187	5.034	-2170.03					5.034	2187	5.03492	4401																	5.034	4525.57	5.034	4665	5.034	-28071.4	33.0261	-1380.45	5.03492	4819
5.05543	479.492	5.05543	460	5.05543	-1475.98	32.7194	-485.495			5.0545	1950.92	5.0545	1966	5.0545	-2246.82					5.0545	1966	5.05543	4360																	5.0545	4444.18	5.0545	4565	5.0545	-28090	33.0261	-1380.45	5.05543	4645
5.07593	478.784	5.07593	521	5.07593	-1414.27	32.8028	-485.495			5.075	1833.34	5.075	1874	5.075	-2221.24					5.075	1874	5.07593	4154																	5.075	4369.06	5.075	4651	5.075	-27928.8	33.1115	-1380.45	5.07593	4758
5.09644	478.245	5.09644	525	5.09644	-1409.73	32.8028	-485.495			5.0955	1736.01	5.0955	1746	5.0955	-2251.91					5.0955	1746	5.09644	4138																	5.0955	4300.29	5.0955	4556	5.0955	-27955.1	33.1115	-1380.45	5.09644	4739
5.11695	477.882	5.11695	505	5.11695	-1429.37	33.098	-485.495			5.116	1654.25	5.116	1691	5.116	-2225.16					5.116	1691	5.11695	3868																	5.116	4237.92	5.116	4392	5.116	-28056.7	33.413	-1380.45	5.11695	4630
5.13745	477.7	5.13745	469	5.13745	-1465.18	33.098	-485.495			5.1365	1584.5	5.1365	1658	5.1365	-2188.4					5.1365	1658	5.13745	3904																	5.1365	4182.07	5.1365	4545	5.1365	-27847.8	33.413	-1380.45	5.13745	4510
5.15796	477.705	5.15796	503	5.15796	-1431.19	33.1823	-485.495			5.157	1523.98	5.157	1573	5.157	-2212.88					5.157	1573	5.15796	3654																	5.157	4132.85	5.157	4511	5.157	-27832.6	33.4995	-1380.45	5.15796	4615
5.17846	477.907	5.17846	470	5.17846	-1464.39	33.1823	-485.495			5.1775	1470.48	5.1775	1457	5.1775	-2275.38					5.1775	1457	5.17846	3399																	5.1775	4090.4	5.1775	4447	5.1775	-27854.2	33.4995	-1380.45	5.17846	4445
5.19897	478.314	5.19897	471	5.19897	-1463.8	33.2546	-485.495			5.198	1422.26	5.198	1385	5.198	-2299.17					5.198	1385	5.19897	3445																	5.198	4054.91	5.198	4460	5.198	-27805.7	33.5369	-1380.45	5.19897	4438
5.21948	478.939	5.21948	478	5.21948	-1457.42	33.2546	-485.495			5.2185	1377.96	5.2185	1305	5.2185	-2334.87					5.2185	1305	5.21948	3257																	5.2185	4026.59	5.2185	4372	5.2185	-27865.4	33.5369	-1380.45	5.21948	4255
5.23998	479.795	5.23998	510	5.23998	-1426.28	33.2546	-485.495			5.239	1336.63	5.239	1310	5.239	-2288.53					5.239	1310	5.23998	3169																	5.239	4005.71	5.239	4338	5.239	-27878.5	33.5369	-1380.45	5.23998	4450
5.26049	480.898	5.26049	478	5.26049	-1459.38	33.2546	-485.495			5.2595	1297.58	5.2595	1260	5.2595	-2299.48					5.2595	1260	5.26049	3182																	5.2595	3992.59	5.2595	4416	5.2595	-27787.4	33.5369	-1380.45	5.26049	4459
5.281	482.267	5.281	465	5.281	-1473.75	33.3394	-485.495			5.28	1260.36	5.28	1201	5.28	-2321.26					5.28	1201	5.281	2940																	5.28	3987.63	5.28	4302	5.28	-27896.4	33.6237	-1380.45	5.281	4372
5.3015	483.925	5.3015	478	5.3015	-1462.41	33.3394	-485.495			5.3005	1224.68	5.3005	1145	5.3005	-2341.58					5.3005	1145	5.3015	2955																	5.3005	3991.3	5.3005	4308	5.3005	-27894.1	33.6237	-1380.45	5.3015	4390
5.32201	485.896	5.32201	477	5.32201	-1465.38	33.3394	-485.495			5.321	1190.39	5.321	1163	5.321	-2289.29					5.321	1163	5.32201	2952																	5.321	4004.21	5.321	4280	5.321	-27935	33.6237	-1380.45	5.32201	4235
5.34251	488.212	5.34251	471	5.34251	-1473.7	33.3394	-485.495			5.3415	1157.41	5.3415	1103	5.3415	-2316.31					5.3415	1103	5.34251	2770																	5.3415	4027.05	5.3415	4349	5.3415	-27888.8	33.6237	-1380.45	5.34251	4332
5.36302	490.91	5.36302	510	5.36302	-1437.39	33.6278	-485.495			5.362	1125.75	5.362	1108	5.362	-2279.65					5.362	1108	5.36302	2630																	5.362	4060.71	5.362	4477	5.362	-27794.5	33.9189	-1380.45	5.36302	4216
5.38353	494.034	5.38353	510	5.38353	-1440.52	33.6278	-485.495			5.3825	1095.42	5.3825	1043	5.3825	-2314.32					5.3825	1043	5.38353	2564																	5.3825	4106.19	5.3825	4486	5.3825	-27831	33.9189	-1380.45	5.38353	4131
5.40403	497.637	5.40403	473	5.40403	-1481.12	33.7137	-485.495			5.403	1066.43	5.403	1015	5.403	-2313.33					5.403	1015	5.40403	2545																	5.403	4164.71	5.403	4548	5.403	-27827.5	34.0068	-1380.45	5.40403	4147
5.42454	501.782	5.42454	461	5.42454	-1497.27	33.7137	-485.495			5.4235	1038.8	5.4235	984	5.4235	-2316.7					5.4235	984	5.42454	2463																	5.4235	4237.67	5.4235	4492	5.4235	-27956.5	34.0068	-1380.45	5.42454	4128
5.44505	506.544	5.44505	512	5.44505	-1451.03	33.8438	-485.495			5.444	1012.53	5.444	1040	5.444	-2234.43					5.444	1040	5.44505	2367																	5.444	4326.71	5.444	4502	5.444	-28035.5	34.1757	-1380.45	5.44505	4256
5.46555	512.015	5.46555	501	5.46555	-1467.5	33.8438	-485.495			5.4645	987.6	5.4645	942	5.4645	-2307.5					5.4645	942	5.46555	2416																	5.4645	4433.66	5.4645	4588	5.4645	-28056.4	34.1757	-1380.45	5.46555	4273
5.48606	518.303	5.48606	502	5.48606	-1472.79	33.9302	-485.495			5.485	963.988	5.485	975	5.485	-2250.89					5.485	975	5.48606	2255																	5.485	4560.58	5.485	4651	5.485	-28120.4	34.2643	-1380.45	5.48606	4215
5.50656	525.538	5.50656	513	5.50656	-1469.02	33.9302	-485.495			5.5055	941.65	5.5055	925	5.5055	-2278.55					5.5055	925	5.50656	2135																	5.5055	4709.72	5.5055	4936	5.5055	-27984.5	34.2643	-1380.45	5.50656	4233
5.52707	533.875	5.52707	555	5.52707	-1435.36	34.3636	-485.495			5.526	920.534	5.526	958	5.526	-2224.44					5.526	958	5.52707	2104																	5.526	4883.53	5.526	5011	5.526	-28083.3	34.6722	-1380.45	5.52707	4078
5.54758	543.498	5.54758	533	5.54758	-1466.98	34.3636	-485.495			5.5465	900.582	5.5465	885	5.5465	-2277.48					5.5465	885	5.54758	2146																	5.5465	5084.61	5.5465	5224	5.5465	-28071.4	34.6722	-1380.45	5.54758	4133
5.56808	554.622	5.56808	556	5.56808	-1455.11	34.4514	-485.495			5.567	881.73	5.567	871	5.567	-2272.63					5.567	871	5.56808	2035																	5.567	5315.69	5.567	5192	5.567	-28334.5	34.7622	-1380.45	5.56808	4103
5.58859	567.504	5.58859	534	5.58859	-1489.99	34.4514	-485.495			5.5875	863.913	5.5875	907	5.5875	-2218.81					5.5875	907	5.58859	2044																	5.5875	5579.57	5.5875	5518	5.5875	-28272.3	34.7622	-1380.45	5.58859	4264
5.6091	582.439	5.6091	540	5.6091	-1498.92	34.7563	-485.495			5.608	847.067	5.608	880	5.608	-2228.97					5.608	880	5.6091	1957																	5.608	5879.06	5.608	5740	5.608	-28349.8	35.1094	-1380.45	5.6091	4153
5.6296	599.776	5.6296	571	5.6296	-1485.26	34.8452	-485.495			5.6285	831.126	5.6285	847	5.6285	-2246.03					5.6285	847	5.6296	1928																	5.6285	6216.97	5.6285	6070	5.6285	-28357.7	35.2006	-1380.45	5.6296	4267
5.65011	619.918	5.65011	550	5.65011	-1526.4	34.9065	-485.495			5.649	816.028	5.649	819	5.649	-2258.93					5.649	819	5.65011	1873																	5.649	6595.99	5.649	6359	5.649	-28447.8	35.2283	-1380.45	5.65011	4172
5.67061	643.331	5.67061	602	5.67061	-1497.81	34.9363	-485.495			5.6695	801.716	5.6695	852	5.6695	-2211.62					5.6695	852	5.67061	1816																	5.6695	7018.66	5.6695	6678	5.6695	-28551.4	35.2937	-1380.45	5.67061	4303
5.69112	670.554	5.69112	625	5.69112	-1502.04	34.9363	-485.495			5.69	788.133	5.69	806	5.69	-2244.03					5.69	806	5.69112	1822																	5.69	7487.21	5.69	7112	5.69	-28586	35.2937	-1380.45	5.69112	4291
5.71163	702.212	5.71163	682	5.71163	-1476.7	34.9363	-485.495			5.7105	775.228	5.7105	821	5.7105	-2216.13					5.7105	821	5.71163	1708																	5.7105	8003.45	5.7105	7663	5.7105	-28551.2	35.2937	-1380.45	5.71163	4251
5.73213	739.028	5.73213	708	5.73213	-1487.51	34.9958	-485.495			5.731	762.953	5.731	757	5.731	-2267.85					5.731	757	5.73213	1813																	5.731	8568.58	5.731	8152	5.731	-28627.4	35.3198	-1380.45	5.73213	4326
5.75264	781.838	5.75264	750	5.75264	-1488.32	35.0258	-485.495			5.7515	751.264	5.7515	809	5.7515	-2204.17					5.7515	809	5.75264	1697																	5.7515	9182.83	5.7515	8523	5.7515	-28870.6	35.3854	-1380.45	5.75264	4349
5.77314	831.616	5.77314	745	5.77314	-1543.1	35.0258	-485.495			5.772	740.121	5.772	734	5.772	-2268.02					5.772	734	5.77315	1666																	5.772	9845.11	5.772	9434	5.772	-28621.9	35.3854	-1380.45	5.77315	4360
5.79365	889.495	5.79365	859	5.79365	-1486.98	35.0258	-485.495			5.7925	729.485	5.7925	739	5.7925	-2252.39					5.7925	739	5.79365	1662																	5.7925	10552.4	5.7925	10207	5.7925	-28556.1	35.3854	-1380.45	5.79365	4449
5.81416	956.794	5.81416	937	5.81416	-1476.28	35.4421	-485.495			5.813	719.324	5.813	742	5.813	-2239.23					5.813	742	5.81416	1571																	5.813	11298.8	5.813	10897	5.813	-28612.6	35.7772	-1380.45	5.81416	4593
5.83466	1035.04	5.83466	1029	5.83466	-1462.52	35.4421	-485.495			5.8335	709.606	5.8335	739	5.8335	-2232.51					5.8335	739	5.83466	1560																	5.8335	12075.1	5.8335	11920	5.8335	-28365.9	35.7772	-1380.45	5.83466	4543
5.85517	1125.98	5.85517	1108	5.85517	-1474.47	35.4716	-485.495			5.854	700.303	5.854	711	5.854	-2251.2					5.854	711	5.85517	1559																	5.854	12867.2	5.854	12868	5.854	-28209.9	35.8417	-1380.45	5.85517	4589
5.87568	1231.58	5.87568	1246	5.87568	-1442.06	35.4716	-485.495			5.8745	691.389	5.8745	723	5.8745	-2230.29					5.8745	723	5.87568	1571																	5.8745	13655.4	5.8745	14125	5.8745	-27741.2	35.8417	-1380.45	5.87568	4758
5.89618	1353.91	5.89618	1340	5.89618	-1470.39	35.533	-485.495			5.895	682.84	5.895	714	5.895	-2230.74					5.895	714	5.89618	1454																	5.895	14414.3	5.895	14907	5.895	-27718.1	35.8703	-1380.45	5.89618	4820
5.91669	1494.99	5.91669	1560	5.91669	-1391.48	35.533	-485.495			5.9155	674.634	5.9155	688	5.9155	-2248.53					5.9155	688	5.91669	1493																	5.9155	15112.6	5.9155	15694	5.9155	-27629.4	35.8703	-1380.45	5.91669	4675
5.93719	1656.35	5.93719	1759	5.93719	-1353.83	35.5625	-485.495			5.936	666.751	5.936	737	5.936	-2191.65					5.936	737	5.9372	1461																	5.936	15715.4	5.936	16670	5.936	-27256.2	35.935	-1380.45	5.9372	4769
5.9577	1838.12	5.9577	2016	5.9577	-1278.61	35.5625	-485.495			5.9565	659.173	5.9565	630	5.9565	-2291.07					5.9565	630	5.9577	1414																	5.9565	16187	5.9565	17259	5.9565	-27138.8	35.935	-1380.45	5.9577	4741
5.97821	2037.69	5.97821	2182	5.97821	-1312.18	36.3198	-485.495			5.977	651.884	5.977	617	5.977	-2296.78					5.977	617	5.97821	1438																	5.977	16495.7	5.977	17494	5.977	-27212.5	36.6769	-1380.45	5.97821	4741
5.99871	2247.38	5.99871	2315	5.99871	-1388.86	36.3486	-485.495			5.9975	644.867	5.9975	667	5.9975	-2239.77					5.9975	667	5.99871	1367																	5.9975	16618.8	5.9975	17618	5.9975	-27211.6	36.7402	-1380.45	5.99871	4749
6.01922	2451.8	6.01922	2534	6.01922	-1374.28	36.3486	-485.495			6.018	638.108	6.018	625	6.018	-2275.01					6.018	625	6.01922	1367																	6.018	16546.2	6.018	17401	6.018	-27356	36.7402	-1380.45	6.01922	5011
6.03973	2625.92	6.03973	2696	6.03973	-1386.4	36.413	-485.495			6.0385	631.595	6.0385	661	6.0385	-2232.5					6.0385	661	6.03973	1328																	6.0385	16282.5	6.0385	17016	6.0385	-27477.3	36.7726	-1380.45	6.03973	4969
6.06023	2737.3	6.06023	2697	6.06023	-1496.78	36.4419	-485.495			6.059	625.317	6.059	643	6.059	-2244.22					6.059	643	6.06023	1329																	6.059	15845.6	6.059	16366	6.059	-27690.4	36.836	-1380.45	6.06023	4966
6.08074	2755.99	6.08074	2774	6.08074	-1438.47	36.4419	-485.495			6.0795	619.268	6.0795	675	6.0795	-2206.17					6.0795	675	6.08074	1323																	6.0795	15263.5	6.0795	15646	6.0795	-27828.3	36.836	-1380.45	6.08074	4861
6.10124	2668.03	6.10124	2723	6.10124	-1401.52	36.4931	-485.495			6.1	613.443	6.1	650	6.1	-2225.34					6.1	650	6.10124	1293																	6.1	14569.8	6.1	14716	6.1	-28064.6	36.8547	-1380.45	6.10124	4841
6.12175	2485.14	6.12175	2491	6.12175	-1450.62	36.4931	-485.495			6.1205	607.83	6.1205	622	6.1205	-2247.73					6.1205	622	6.12175	1314																	6.1205	13799.1	6.1205	13673	6.1205	-28336.9	36.8547	-1380.45	6.12175	4802
6.14226	2240.64	6.14226	2228	6.14226	-1469.12	36.5868	-485.495			6.141	602.419	6.141	600	6.141	-2264.32					6.141	600	6.14226	1296																	6.141	12983.9	6.141	12699	6.141	-28495.7	36.9508	-1380.45	6.14226	4730
6.16276	1974.47	6.16276	1943	6.16276	-1487.95	36.5868	-485.495			6.1615	597.199	6.1615	601	6.1615	-2258.1					6.1615	601	6.16276	1236																	6.1615	12152.2	6.1615	11364	6.1615	-28999	36.9508	-1380.45	6.16276	4666
6.18327	1718.8	6.18327	1668	6.18327	-1507.28	36.8377	-485.495			6.182	592.161	6.182	663	6.182	-2191.06					6.182	663	6.18327	1200																	6.182	11327.1	6.182	10547	6.182	-28990.9	37.2082	-1380.45	6.18327	4493
6.20378	1492.31	6.20378	1351	6.20378	-1597.8	36.8377	-485.495			6.2025	587.297	6.2025	625	6.2025	-2224.2					6.2025	625	6.20378	1146																	6.2025	10526.8	6.2025	9738	6.2025	-28999.5	37.2082	-1380.45	6.20378	4433
6.22428	1301.88	6.22428	1244	6.22428	-1514.37	36.9324	-485.495			6.223	582.598	6.223	616	6.223	-2228.5					6.223	616	6.22428	1234																	6.223	9764.53	6.223	8916	6.223	-29059.3	37.3053	-1380.45	6.22428	4465
6.24479	1146.94	6.24479	1047	6.24479	-1556.42	36.9324	-485.495			6.2435	578.055	6.2435	584	6.2435	-2255.96					6.2435	584	6.24479	1136																	6.2435	9050	6.2435	8386	6.2435	-28874.8	37.3053	-1380.45	6.24479	4298
6.26529	1023.38	6.26529	951	6.26529	-1528.86	37.009	-485.495			6.264	573.662	6.264	579	6.264	-2256.56					6.264	579	6.26529	1131																	6.264	8389.59	6.264	7678	6.264	-28922.4	37.3839	-1380.45	6.26529	4174
6.2858	926.047	6.2858	894	6.2858	-1488.53	37.009	-485.495			6.2845	569.412	6.2845	558	6.2845	-2273.31					6.2845	558	6.2858	1142																	6.2845	7787.12	6.2845	7108	6.2845	-28889.9	37.3839	-1380.45	6.2858	4102
6.30631	849.799	6.30631	818	6.30631	-1488.28	37.0374	-485.495			6.305	565.297	6.305	638	6.305	-2189.2					6.305	638	6.30631	1219																	6.305	7244.37	6.305	6938	6.305	-28517.2	37.4462	-1380.45	6.30631	4029
6.32681	789.653	6.32681	777	6.32681	-1469.14	37.0374	-485.495			6.3255	561.311	6.3255	612	6.3255	-2211.21					6.3255	612	6.32681	1111																	6.3255	6761.55	6.3255	6436	6.3255	-28536.3	37.4462	-1380.45	6.32681	3829
6.34732	741.888	6.34732	717	6.34732	-1481.37	37.1042	-485.495			6.346	557.449	6.346	622	6.346	-2197.35					6.346	622	6.34732	1180																	6.346	6337.65	6.346	6257	6.346	-28291.4	37.4815	-1380.45	6.34732	3896
6.36783	703.638	6.36783	745	6.36783	-1415.12	37.1042	-485.495			6.3665	553.704	6.3665	578	6.3665	-2237.6					6.3665	578	6.36783	1175																	6.3665	5970.76	6.3665	5802	6.3665	-28379.5	37.4815	-1380.45	6.36783	3737
6.38833	672.678	6.38833	697	6.38833	-1432.16	37.1326	-485.495			6.387	550.072	6.387	572	6.387	-2239.97					6.387	572	6.38833	1156																	6.387	5658.36	6.387	5703	6.387	-28166.1	37.544	-1380.45	6.38833	3657
6.40884	647.302	6.40884	667	6.40884	-1436.79	37.1326	-485.495			6.4075	546.556	6.4075	550	6.4075	-2258.46					6.4075	550	6.40884	1190																	6.4075	5397.54	6.4075	5325	6.4075	-28283.3	37.544	-1380.45	6.40884	3673
6.42934	626.22	6.42934	643	6.42934	-1439.7	37.3777	-485.495			6.428	543.157	6.428	540	6.428	-2265.06					6.428	540	6.42934	1158																	6.428	5185.2	6.428	5257	6.428	-28139	37.7951	-1380.45	6.42934	3501
6.44985	608.474	6.44985	613	6.44985	-1451.96	37.3777	-485.495			6.4485	539.871	6.4485	557	6.4485	-2244.77					6.4485	557	6.44985	1125																	6.4485	5018.21	6.4485	5176	6.4485	-28053	37.7951	-1380.45	6.44985	3330
6.47036	593.37	6.47036	588	6.47036	-1461.85	37.4739	-485.495			6.469	536.698	6.469	556	6.469	-2242.6					6.469	556	6.47036	1107																	6.469	4893.52	6.469	4921	6.469	-28183.3	37.8939	-1380.45	6.47036	3341
6.49086	580.394	6.49086	569	6.49086	-1467.88	37.4739	-485.495			6.4895	533.633	6.4895	556	6.4895	-2239.53					6.4895	556	6.49086	1154																	6.4895	4808.26	6.4895	5007	6.4895	-28012	37.8939	-1380.45	6.49086	3281
6.51137	569.173	6.51137	585	6.51137	-1440.66	37.5469	-485.495			6.51	530.675	6.51	576	6.51	-2216.58					6.51	576	6.51137	1064																	6.51	4759.79	6.51	4896	6.51	-28074.6	37.9686	-1380.45	6.51137	3176
6.53188	559.447	6.53188	576	6.53188	-1439.93	37.6436	-485.495			6.5305	527.821	6.5305	521	6.5305	-2268.72					6.5305	521	6.53188	1114																	6.5305	4745.74	6.5305	4822	6.5305	-28134.5	38.0679	-1380.45	6.53188	3238
6.55238	551.045	6.55238	552	6.55238	-1455.53	37.8555	-485.495			6.551	525.07	6.551	573	6.551	-2213.97					6.551	573	6.55238	1007																	6.551	4763.98	6.551	4833	6.551	-28141.8	38.2526	-1380.45	6.55238	3254
6.57289	543.864	6.57289	575	6.57289	-1425.35	37.8555	-485.495			6.5715	522.42	6.5715	501	6.5715	-2283.32					6.5715	501	6.57289	1082																	6.5715	4812.63	6.5715	4779	6.5715	-28244.4	38.2526	-1380.45	6.57289	3115
6.59339	537.852	6.59339	518	6.59339	-1476.34	37.953	-485.495			6.592	519.87	6.592	516	6.592	-2265.77					6.592	516	6.59339	1093																	6.592	4890.01	6.592	4829	6.592	-28271.8	38.3528	-1380.45	6.59339	3076
6.6139	532.997	6.6139	545	6.6139	-1444.48	37.953	-485.495			6.6125	517.417	6.6125	499	6.6125	-2280.32					6.6125	499	6.6139	1075																	6.6125	4994.55	6.6125	4670	6.6125	-28535.3	38.3528	-1380.45	6.6139	3036
6.63441	529.318	6.63441	557	6.63441	-1428.8	38.0507	-485.495			6.633	515.062	6.633	506	6.633	-2270.96					6.633	506	6.63441	1054																	6.633	5124.78	6.633	4939	6.633	-28396.6	38.4854	-1380.45	6.63441	2950
6.65491	526.863	6.65491	535	6.65491	-1448.35	38.0507	-485.495			6.6535	512.803	6.6535	507	6.6535	-2267.7					6.6535	507	6.65491	1005																	6.6535	5279.15	6.6535	5114	6.6535	-28375.9	38.4854	-1380.45	6.65491	2863
6.67542	525.704	6.67542	574	6.67542	-1408.19	38.1487	-485.495			6.674	510.639	6.674	484	6.674	-2288.54					6.674	484	6.67542	1044																	6.674	5455.95	6.674	5345	6.674	-28321.7	38.5862	-1380.45	6.67542	2890
6.69592	525.938	6.69592	549	6.69592	-1433.42	38.1487	-485.495			6.6945	508.569	6.6945	495	6.6945	-2275.47					6.6945	495	6.69593	1075																	6.6945	5653.09	6.6945	5492	6.6945	-28371.9	38.5862	-1380.45	6.69593	2946
6.71643	527.685	6.71643	525	6.71643	-1459.17	38.5214	-485.495			6.715	506.594	6.715	492	6.715	-2276.5					6.715	492	6.71643	1020																	6.715	5867.95	6.715	5762	6.715	-28316.7	38.9364	-1380.45	6.71643	2907
6.73694	531.115	6.73694	559	6.73694	-1428.6	38.6208	-485.495			6.7355	504.713	6.7355	510	6.7355	-2256.61					6.7355	510	6.73694	1051																	6.7355	6097.09	6.7355	5975	6.7355	-28332.9	39.0384	-1380.45	6.73694	2893
6.75744	536.426	6.75744	563	6.75744	-1429.91	39.0146	-485.495			6.756	502.926	6.756	522	6.756	-2242.83					6.756	522	6.75744	1067																	6.756	6335.98	6.756	6095	6.756	-28451.8	39.4429	-1380.45	6.75744	2873
6.77795	543.839	6.77795	517	6.77795	-1483.32	39.0146	-485.495			6.7765	501.234	6.7765	444	6.7765	-2319.14					6.7765	444	6.77795	1012																	6.7765	6578.75	6.7765	6679	6.7765	-28110.5	39.4429	-1380.45	6.77795	2849
6.79846	553.599	6.79846	614	6.79846	-1396.08	39.0417	-485.495			6.797	499.637	6.797	469	6.797	-2292.54					6.797	469	6.79846	1040																	6.797	6817.99	6.797	6936	6.797	-28092.8	39.5026	-1380.45	6.79846	2836
6.81896	565.963	6.81896	556	6.81896	-1466.45	39.0417	-485.495			6.8175	498.135	6.8175	496	6.8175	-2264.04					6.8175	496	6.81896	1024																	6.8175	7044.71	6.8175	7046	6.8175	-28209.5	39.5026	-1380.45	6.81896	2768
6.83947	581.176	6.83947	582	6.83947	-1455.66	39.1154	-485.495			6.838	496.73	6.838	513	6.838	-2245.63					6.838	513	6.83947	1013																	6.838	7248.62	6.838	7501	6.838	-27958.4	39.5465	-1380.45	6.83947	2791
6.85997	599.398	6.85997	586	6.85997	-1469.88	39.1154	-485.495			6.8585	495.422	6.8585	486	6.8585	-2271.32					6.8585	486	6.85998	1015																	6.8585	7418.71	6.8585	7743	6.8585	-27886.5	39.5465	-1380.45	6.85998	2838
6.88048	620.579	6.88048	612	6.88048	-1465.06	39.1426	-485.495			6.879	494.214	6.879	470	6.879	-2286.11					6.879	470	6.88048	1063																	6.879	7544.3	6.879	7891	6.879	-27864.1	39.6063	-1380.45	6.88048	2762
6.90099	644.244	6.90099	614	6.90099	-1486.73	39.1426	-485.495			6.8995	493.106	6.8995	513	6.8995	-2242.01					6.8995	513	6.90099	1046																	6.8995	7616.26	6.8995	8109	6.8995	-27718	39.6063	-1380.45	6.90099	2751
6.92149	669.181	6.92149	672	6.92149	-1453.67	39.3675	-485.495			6.92	492.102	6.92	505	6.92	-2249					6.92	505	6.92149	1041																	6.92	7628.36	6.92	7872	6.92	-27967.1	39.837	-1380.45	6.92149	2823
6.942	693.097	6.942	704	6.942	-1445.58	39.4693	-485.495			6.9405	491.203	6.9405	443	6.9405	-2310.1					6.9405	443	6.942	1038																	6.9405	7578.23	6.9405	7937	6.9405	-27852	39.9417	-1380.45	6.942	2810
6.96251	712.483	6.96251	700	6.96251	-1468.97	39.5026	-485.495			6.961	490.412	6.961	515	6.961	-2237.31					6.961	515	6.96251	999																	6.961	7467.69	6.961	7764	6.961	-27914.5	39.9444	-1380.45	6.96251	2719
6.98301	723.09	6.98301	668	6.98301	-1511.57	39.5026	-485.495			6.9815	489.732	6.9815	520	6.9815	-2231.63					6.9815	520	6.98301	1042																	6.9815	7302.4	6.9815	7401	6.9815	-28112.2	39.9444	-1380.45	6.98301	2677
7.00352	721.313	7.00352	720	7.00352	-1457.8	39.5295	-485.495			7.002	489.168	7.002	482	7.002	-2269.07					7.002	482	7.00352	1095																	7.002	7090.92	7.002	7187	7.002	-28114.7	40.0034	-1380.45	7.00352	2740
7.02402	705.975	7.02402	737	7.02402	-1425.46	39.5295	-485.495			7.0225	488.722	7.0225	449	7.0225	-2301.62					7.0225	449	7.02402	1076																	7.0225	6843.4	7.0225	6807	7.0225	-28247.2	40.0034	-1380.45	7.02402	2797
7.04453	679.217	7.04453	672	7.04453	-1463.7	39.6048	-485.495			7.043	488.401	7.043	481	7.043	-2269.3					7.043	481	7.04453	1042																	7.043	6570.41	7.043	6479	7.043	-28302.2	40.0494	-1380.45	7.04453	2663
7.06504	645.591	7.06504	686	7.06504	-1416.08	39.6048	-485.495			7.0635	488.208	7.0635	513	7.0635	-2237.11					7.0635	513	7.06504	1061																	7.0635	6281.89	7.0635	6109	7.0635	-28383.7	40.0494	-1380.45	7.06504	2693
7.08554	610.063	7.08554	573	7.08554	-1493.55	39.6317	-485.495			7.084	488.149	7.084	508	7.084	-2242.05					7.084	508	7.08554	1038																	7.084	5984.91	7.084	5609	7.084	-28586.7	40.1086	-1380.45	7.08554	2740
7.10605	576.398	7.10605	572	7.10605	-1460.88	39.6317	-485.495			7.1045	488.232	7.1045	537	7.1045	-2213.13					7.1045	537	7.10605	1082																	7.1045	5683.72	7.1045	5401	7.1045	-28493.5	40.1086	-1380.45	7.10605	2654
7.12656	546.662	7.12656	555	7.12656	-1448.15	39.8252	-485.495			7.125	488.462	7.125	477	7.125	-2273.36					7.125	477	7.12656	1029																	7.125	5384.28	7.125	5021	7.125	-28574.1			7.12656	2644
7.14706	521.528	7.14706	517	7.14706	-1461.01	39.8252	-485.495			7.1455	488.849	7.1455	429	7.1455	-2321.75					7.1455	429	7.14706	1043																	7.1455	5091.5	7.1455	4732	7.1455	-28570.3			7.14706	2509
7.16757	500.827	7.16757	471	7.16757	-1486.31	39.9283	-485.495			7.166	489.402	7.166	501	7.166	-2250.3					7.166	501	7.16757	1016																	7.166	4809.07	7.166	4402	7.166	-28617.8			7.16757	2603
7.18807	484.003	7.18807	477	7.18807	-1463.49	39.9283	-485.495			7.1865	490.131	7.1865	458	7.1865	-2294.03					7.1865	458	7.18807	1078																	7.1865	4539.67	7.1865	4245	7.1865	-28505.5			7.18807	2656
7.20858	470.395	7.20858	451	7.20858	-1475.88					7.207	491.047	7.207	466	7.207	-2286.95					7.207	466	7.20858	1021																	7.207	4285.19	7.207	4019	7.207	-28477			7.20858	2530
7.22909	459.373	7.22909	473	7.22909	-1442.86					7.2275	492.163	7.2275	502	7.2275	-2252.06					7.2275	502	7.22909	1049																	7.2275	4046.81	7.2275	3904	7.2275	-28353.6			7.22909	2567
7.24959	450.392	7.24959	464	7.24959	-1442.88					7.248	493.496	7.248	433	7.248	-2322.4					7.248	433	7.24959	1094																	7.248	3825.25	7.248	3741	7.248	-28295			7.24959	2485
7.2701	443.009	7.2701	496	7.2701	-1403.49					7.2685	495.06	7.2685	454	7.2685	-2302.96					7.2685	454	7.2701	1028																	7.2685	3620.78	7.2685	3586	7.2685	-28245.6			7.2701	2419
7.29061	436.867	7.29061	459	7.29061	-1434.35					7.289	496.877	7.289	477	7.289	-2281.78					7.289	477	7.29061	1085																	7.289	3433.37	7.289	3526	7.289	-28118.2			7.29061	2412
7.31111	431.692	7.31111	422	7.31111	-1466.18					7.3095	498.969	7.3095	420	7.3095	-2340.87					7.3095	420	7.31111	1082																	7.3095	3262.76	7.3095	3244	7.3095	-28229.5			7.31111	2381
7.33162	427.268	7.33162	449	7.33162	-1434.75					7.33	501.363	7.33	453	7.33	-2310.26					7.33	453	7.33162	1070																	7.33	3108.52	7.33	3373	7.33	-27946.3			7.33162	2355
7.35212	423.43	7.35212	465	7.35212	-1414.91					7.3505	504.089	7.3505	491	7.3505	-2274.99					7.3505	491	7.35212	1087																	7.3505	2970.12	7.3505	3115	7.3505	-28065.9			7.35212	2315
7.37263	420.055	7.37263	433	7.37263	-1443.54					7.371	507.184	7.371	511	7.371	-2258.08					7.371	511	7.37263	1114																	7.371	2846.96	7.371	3091	7.371	-27966.7			7.37263	2200
7.39314	417.046	7.39314	399	7.39314	-1474.53					7.3915	510.691	7.3915	475	7.3915	-2297.59					7.3915	475	7.39314	1196																	7.3915	2738.43	7.3915	2994	7.3915	-27955.2			7.39314	2354
7.41364	414.332	7.41364	398	7.41364	-1472.82					7.412	514.662	7.412	468	7.412	-2308.56					7.412	468	7.41364	1119																	7.412	2643.94	7.412	2962	7.412	-27892.7			7.41364	2288
7.43415	411.86	7.43415	447	7.43415	-1421.34					7.4325	519.159	7.4325	502	7.4325	-2279.06					7.4325	502	7.43415	1164																	7.4325	2562.93	7.4325	2763	7.4325	-28010.7			7.43415	2219
7.45465	409.589	7.45465	420	7.45465	-1446.07					7.453	524.256	7.453	485	7.453	-2301.16					7.453	485	7.45466	1108																	7.453	2494.92	7.453	2799	7.453	-27906.7			7.45466	2197
7.47516	407.489	7.47516	431	7.47516	-1432.97					7.4735	530.042	7.4735	497	7.4735	-2294.94					7.4735	497	7.47516	1200																	7.4735	2439.01	7.4735	2712	7.4735	-27937.8			7.47516	2302
7.49567	405.536	7.49567	402	7.49567	-1460.02					7.494	536.626	7.494	520	7.494	-2278.53					7.494	520	7.49567	1147																	7.494	2390.89	7.494	2673	7.494	-27928.7			7.49567	2174
7.51617	403.715	7.51617	443	7.51617	-1417.2					7.5145	544.14	7.5145	522	7.5145	-2284.04					7.5145	522	7.51617	1213																	7.5145	2348.17	7.5145	2508	7.5145	-28051			7.51617	2141
7.53668	402.011	7.53668	409	7.53668	-1449.5					7.535	552.746	7.535	535	7.535	-2279.65					7.535	535	7.53668	1180																	7.535	2310.13	7.535	2494	7.535	-28026.9			7.53668	2156
7.55719	400.414	7.55719	415	7.55719	-1441.9					7.5555	562.644	7.5555	571	7.5555	-2253.54					7.5555	571	7.55719	1230																	7.5555	2276.11	7.5555	2508	7.5555	-27978.9			7.55719	2108
7.57769	398.916	7.57769	418	7.57769	-1437.4					7.576	574.081	7.576	515	7.576	-2320.98					7.576	515	7.57769	1240																	7.576	2245.55	7.576	2472	7.576	-27984.3			7.57769	2029
7.5982	397.508	7.5982	391	7.5982	-1462.99					7.5965	587.369	7.5965	556	7.5965	-2293.27					7.5965	556	7.5982	1229																	7.5965	2217.95	7.5965	2383	7.5965	-28045.7			7.5982	2141
7.6187	396.186	7.6187	430	7.6187	-1422.67					7.617	602.904	7.617	579	7.617	-2285.81					7.617	579	7.61871	1265																	7.617	2192.89	7.617	2380	7.617	-28023.7			7.61871	2083
7.63921	394.942	7.63921	441	7.63921	-1410.43					7.6375	621.19	7.6375	558	7.6375	-2325.09					7.6375	558	7.63921	1316																	7.6375	2169.99	7.6375	2310	7.6375	-28070.8			7.63921	2001
7.65972	393.772	7.65972	389	7.65972	-1461.26					7.658	642.872	7.658	641	7.658	-2263.77					7.658	641	7.65972	1333																	7.658	2148.95	7.658	2298	7.658	-28061.7			7.65972	2120
7.68022	392.67	7.68022	419	7.68022	-1430.15					7.6785	668.781	7.6785	657	7.6785	-2273.68					7.6785	657	7.68022	1375																	7.6785	2129.49	7.6785	2248	7.6785	-28092.3			7.68022	2030
7.70073	391.632	7.70073	411	7.70073	-1437.12					7.699	699.981	7.699	697	7.699	-2264.88					7.699	697	7.70073	1433																	7.699	2111.4	7.699	2204	7.699	-28118.2			7.70073	2007
7.72124	390.654	7.72124	393	7.72124	-1454.14					7.7195	737.817	7.7195	720	7.7195	-2279.72					7.7195	720	7.72124	1400																	7.7195	2094.47	7.7195	2204	7.7195	-28101.3			7.72124	1974
7.74174	389.731	7.74174	385	7.74174	-1461.21					7.74	783.964	7.74	784	7.74	-2261.87					7.74	784	7.74174	1407																	7.74	2078.55	7.74	2138	7.74	-28151.3			7.74174	1988
7.76225	388.859	7.76225	413	7.76225	-1432.34					7.7605	840.272	7.7605	809	7.7605	-2293.17					7.7605	809	7.76225	1510																	7.7605	2063.5	7.7605	2190	7.7605	-28084.3			7.76225	1965
7.78275	388.034	7.78275	402	7.78275	-1442.52					7.781	908.9	7.781	930	7.781	-2240.8					7.781	930	7.78276	1453																	7.781	2049.22	7.781	2041	7.781	-28219			7.78276	1972
7.80326	387.253	7.80326	409	7.80326	-1434.74					7.8015	992.576	7.8015	1000	7.8015	-2254.48					7.8015	1000	7.80326	1512																	7.8015	2035.59	7.8015	2150	7.8015	-28096.4			7.80326	2010
7.82377	386.514	7.82377	399	7.82377	-1444					7.822	1094.21	7.822	1065	7.822	-2291.11					7.822	1065	7.82377	1544																	7.822	2022.55	7.822	2133	7.822	-28100.3			7.82377	1868
7.84427	385.812	7.84427	423	7.84427	-1419.3					7.8425	1216.63	7.8425	1232	7.8425	-2246.53					7.8425	1232	7.84427	1498																	7.8425	2010.03	7.8425	2078	7.8425	-28142.8			7.84427	1941
7.86478	385.146	7.86478	376	7.86478	-1465.63					7.863	1362.28	7.863	1323	7.863	-2301.18					7.863	1323	7.86478	1517																	7.863	1997.97	7.863	1976	7.863	-28232.8			7.86478	1855
7.88529	384.512	7.88529	376	7.88529	-1465					7.8835	1532.79	7.8835	1475	7.8835	-2319.69					7.8835	1475	7.88529	1565																	7.8835	1986.34	7.8835	1978	7.8835	-28219.1			7.88529	1803
7.90579	383.909	7.90579	374	7.90579	-1466.39					7.904	1728.5	7.904	1750	7.904	-2240.4					7.904	1750	7.90579	1646																	7.904	1975.08	7.904	2027	7.904	-28158.9			7.90579	1947
7.9263	383.335	7.9263	400	7.9263	-1439.82					7.9245	1947.93	7.9245	1924	7.9245	-2285.83					7.9245	1924	7.9263	1706																	7.9245	1964.19	7.9245	2080	7.9245	-28095			7.9263	1898
7.9468	382.788	7.9468	443	7.9468	-1396.27					7.945	2187.3	7.945	2232	7.945	-2217.2					7.945	2232	7.9468	1676																	7.945	1953.62	7.945	2003	7.945	-28161.4			7.9468	1879
7.96731	382.266	7.96731	365	7.96731	-1473.75					7.9655	2440.06	7.9655	2445	7.9655	-2256.96					7.9655	2445	7.96731	1729																	7.9655	1943.37	7.9655	2024	7.9655	-28130.2			7.96731	1823
7.98782	381.769	7.98782	408	7.98782	-1430.25					7.986	2696.45	7.986	2865	7.986	-2093.35					7.986	2865	7.98782	1687																	7.986	1933.42	7.986	1897	7.986	-28247.2			7.98782	1865
8.00832	381.295	8.00832	372	8.00832	-1465.78					8.0065	2943.19	8.0065	3111	8.0065	-2094.09					8.0065	3111	8.00832	1742																	8.0065	1923.76	8.0065	1936	8.0065	-28198.5			8.00832	1873
8.02883	380.844	8.02883	398	8.02883	-1439.33					8.027	3163.44	8.027	3288	8.027	-2137.34					8.027	3288	8.02883	1703																	8.027	1914.38	8.027	1937	8.027	-28188.2			8.02883	1824
8.04934	380.414	8.04934	382	8.04934	-1454.9					8.0475	3337.42	8.0475	3365	8.0475	-2234.32					8.0475	3365	8.04934	1729																	8.0475	1905.28	8.0475	1839	8.0475	-28277.1			8.04934	1839
8.06984	380.006	8.06984	366	8.06984	-1470.49					8.068	3444.58	8.068	3567	8.068	-2139.48					8.068	3567	8.06984	1711																	8.068	1896.46	8.068	1835	8.068	-28272.2			8.06984	1758
8.09035	379.618	8.09035	409	8.09035	-1427.1					8.0885	3467.58	8.0885	3472	8.0885	-2257.49					8.0885	3472	8.09035	1756																	8.0885	1887.92	8.0885	1858	8.0885	-28240.7			8.09035	1824
8.11085	379.251	8.11085	373	8.11085	-1462.74					8.109	3397.63	8.109	3421	8.109	-2238.53					8.109	3421	8.11085	1773																	8.109	1879.66	8.109	1844	8.109	-28246.4			8.11085	1839
8.13136	378.905	8.13136	396	8.13136	-1439.39					8.1295	3239.31	8.1295	3151	8.1295	-2350.21					8.1295	3151	8.13136	1774																	8.1295	1871.7	8.1295	1778	8.1295	-28304.5			8.13136	1788
8.15187	378.58	8.15187	384	8.15187	-1451.06					8.15	3010.59	8.15	3016	8.15	-2256.49					8.15	3016	8.15187	1727																	8.15	1864.04	8.15	1837	8.15	-28237.8			8.15187	1772
8.17237	378.275	8.17237	409	8.17237	-1425.76					8.1705	2737.91	8.1705	2640	8.1705	-2359.81					8.1705	2640	8.17237	1754																	8.1705	1856.7	8.1705	1835	8.1705	-28232.5			8.17237	1736
8.19288	377.993	8.19288	392	8.19288	-1442.48					8.191	2448.87	8.191	2413	8.191	-2297.77					8.191	2413	8.19288	1699																	8.191	1849.69	8.191	1726	8.191	-28334.5			8.19288	1730
8.21339	377.732	8.21339	356	8.21339	-1478.22					8.2115	2166.2	8.2115	2089	8.2115	-2339.1					8.2115	2089	8.21339	1709																	8.2115	1843.03	8.2115	1781	8.2115	-28272.8			8.21339	1768
8.23389	377.495	8.23389	406	8.23389	-1427.98					8.232	1905.12	8.232	1825	8.232	-2342.02					8.232	1825	8.23389	1627																	8.232	1836.75	8.232	1756	8.232	-28291.5			8.23389	1743
8.2544	377.282	8.2544	353	8.2544	-1480.77					8.2525	1673.54	8.2525	1605	8.2525	-2330.44					8.2525	1605	8.2544	1675																	8.2525	1830.86	8.2525	1802	8.2525	-28239.6			8.2544	1767
8.2749	377.095	8.2749	364	8.2749	-1469.58					8.273	1473.91	8.273	1363	8.273	-2372.81					8.273	1363	8.2749	1725																	8.273	1825.41	8.273	1760	8.273	-28276.2			8.2749	1699
8.29541	376.935	8.29541	347	8.29541	-1486.42					8.2935	1305.16	8.2935	1230	8.2935	-2337.06					8.2935	1230	8.29541	1667																	8.2935	1820.42	8.2935	1710	8.2935	-28321.2			8.29541	1732
8.31592	376.804	8.31592	368	8.31592	-1465.29					8.314	1164.38	8.314	1123	8.314	-2303.28					8.314	1123	8.31592	1640																	8.314	1815.95	8.314	1783	8.314	-28243.7			8.31592	1758
8.33642	376.704	8.33642	343	8.33642	-1490.19					8.3345	1047.92	8.3345	1019	8.3345	-2290.82					8.3345	1019	8.33642	1565																	8.3345	1812.04	8.3345	1695	8.3345	-28327.8			8.33642	1730
8.35693	376.638	8.35693	365	8.35693	-1468.12					8.355	952.068	8.355	952	8.355	-2261.97					8.355	952	8.35693	1643																	8.355	1808.76	8.355	1708	8.355	-28311.5			8.35693	1679
8.37743	376.609	8.37743	347	8.37743	-1486.09					8.3755	873.4	8.3755	860	8.3755	-2275.3					8.3755	860	8.37744	1631																	8.3755	1806.18	8.3755	1701	8.3755	-28316			8.37744	1692
8.39794	376.619	8.39794	386	8.39794	-1447.1					8.396	808.915	8.396	840	8.396	-2230.82					8.396	840	8.39794	1536																	8.396	1804.37	8.396	1793	8.396	-28222.2			8.39794	1660
8.41845	376.674	8.41845	347	8.41845	-1486.16					8.4165	756.056	8.4165	817	8.4165	-2200.96					8.4165	817	8.41845	1541																	8.4165	1803.44	8.4165	1733	8.4165	-28281.2			8.41845	1752
8.43895	376.777	8.43895	349	8.43895	-1484.26					8.437	712.672	8.437	770	8.437	-2204.57					8.437	770	8.43895	1541																	8.437	1803.49	8.437	1614	8.437	-28400.3			8.43895	1652
8.45946	376.934	8.45946	361	8.45946	-1472.42					8.4575	676.958	8.4575	709	8.4575	-2229.86					8.4575	709	8.45946	1515																	8.4575	1804.65	8.4575	1717	8.4575	-28298.4			8.45946	1678
8.47997	377.152	8.47997	359	8.47997	-1474.64					8.478	647.409	8.478	693	8.478	-2216.31					8.478	693	8.47997	1451																	8.478	1807.05	8.478	1695	8.478	-28322.8			8.47997	1670
8.50047	377.437	8.50047	351	8.50047	-1482.92					8.4985	622.767	8.4985	679	8.4985	-2205.67					8.4985	679	8.50047	1387																	8.4985	1810.85	8.4985	1659	8.4985	-28362.6			8.50047	1600
8.52098	377.798	8.52098	353	8.52098	-1481.28					8.519	602.002	8.519	649	8.519	-2214.9					8.519	649	8.52098	1427																	8.519	1816.24	8.519	1623	8.519	-28404			8.52098	1723
8.54148	378.246	8.54148	384	8.54148	-1450.73					8.5395	584.274	8.5395	605	8.5395	-2241.18					8.5395	605	8.54149	1360																	8.5395	1823.4	8.5395	1657	8.5395	-28377.2			8.54149	1682
8.56199	378.717	8.56199	361	8.56199	-1474.2					8.56	568.921	8.56	603	8.56	-2227.82					8.56	603	8.56199	1326																	8.56	1832.55	8.56	1717	8.56	-28326.3			8.56199	1691
8.5825	379.135	8.5825	382	8.5825	-1453.62					8.5805	555.43	8.5805	569	8.5805	-2248.33					8.5805	569	8.5825	1336																	8.5805	1843.92	8.5805	1684	8.5805	-28370.7			8.5825	1684
8.603	379.531	8.603	342	8.603	-1494.02					8.601	543.413	8.601	588	8.601	-2217.31					8.601	588	8.603	1410																	8.601	1857.75	8.601	1653	8.601	-28415.5			8.603	1684
8.62351	379.959	8.62351	350	8.62351	-1486.44					8.6215	532.591	8.6215	568	8.6215	-2226.49					8.6215	568	8.62351	1315																	8.6215	1874.29	8.6215	1720	8.6215	-28365.1			8.62351	1626
8.64402	380.476	8.64402	364	8.64402	-1472.96					8.642	522.773	8.642	527	8.642	-2257.67					8.642	527	8.64402	1227																	8.642	1893.81	8.642	1754	8.642	-28350.6			8.64402	1666
8.66452	381.143	8.66452	375	8.66452	-1462.63					8.6625	513.826	8.6625	552	8.6625	-2223.73					8.6625	552	8.66452	1213																	8.6625	1916.59	8.6625	1736	8.6625	-28391.4			8.66452	1663
8.68503	382.026	8.68503	398	8.68503	-1440.51					8.683	505.654	8.683	521	8.683	-2246.56					8.683	521	8.68503	1127																	8.683	1942.88	8.683	1724	8.683	-28429.7			8.68503	1672
8.70553	383.197	8.70553	368	8.70553	-1471.68					8.7035	498.191	8.7035	525	8.7035	-2235.09					8.7035	525	8.70554	1140																	8.7035	1972.95	8.7035	1707	8.7035	-28476.7			8.70554	1582
8.72604	384.737	8.72604	382	8.72604	-1459.22					8.724	491.391	8.724	519	8.724	-2234.29					8.724	519	8.72604	1193																	8.724	2007.04	8.724	1827	8.724	-28390.8			8.72604	1724
8.74655	386.733	8.74655	379	8.74655	-1464.22					8.7445	485.224	8.7445	482	8.7445	-2265.12					8.7445	482	8.74655	1101																	8.7445	2045.38	8.7445	1824	8.7445	-28432.2			8.74655	1718
8.76705	389.281	8.76705	368	8.76705	-1477.77					8.765	479.668	8.765	502	8.765	-2239.57					8.765	502	8.76705	1095																	8.765	2088.15	8.765	1833	8.765	-28465.9			8.76705	1672
8.78756	392.49	8.78756	378	8.78756	-1470.97					8.7855	474.71	8.7855	484	8.7855	-2252.61					8.7855	484	8.78756	1087																	8.7855	2135.51	8.7855	1945	8.7855	-28401.3			8.78756	1648
8.80807	396.481	8.80807	385	8.80807	-1467.96					8.806	470.347	8.806	505	8.806	-2227.25					8.806	505	8.80807	1089																	8.806	2187.54	8.806	1899	8.806	-28499.3			8.80807	1544
8.82857	401.344	8.82857	387	8.82857	-1470.83					8.8265	466.579	8.8265	509	8.8265	-2219.48					8.8265	509	8.82857	1076																	8.8265	2244.26	8.8265	1973	8.8265	-28482			8.82857	1634
8.84908	407.076	8.84908	402	8.84908	-1461.56					8.847	463.421	8.847	509	8.847	-2216.32					8.847	509	8.84908	1062																	8.847	2305.61	8.847	2063	8.847	-28453.4			8.84908	1636
8.86958	413.778	8.86958	377	8.86958	-1493.26					8.8675	460.898	8.8675	470	8.8675	-2252.8					8.8675	470	8.86958	1060																	8.8675	2371.39	8.8675	2174	8.8675	-28408.2			8.86958	1665
8.89009	421.62	8.89009	403	8.89009	-1475.1					8.888	459.05	8.888	528	8.888	-2192.95					8.888	528	8.89009	1021																	8.888	2441.29	8.888	2140	8.888	-28512.1			8.89009	1629
8.9106	430.797	8.9106	443	8.9106	-1444.28					8.9085	457.938	8.9085	479	8.9085	-2240.84					8.9085	479	8.9106	964																	8.9085	2514.81	8.9085	2324	8.9085	-28401.6			8.9106	1642
8.9311	441.54	8.9311	417	8.9311	-1481.02					8.929	457.647	8.929	497	8.929	-2222.55					8.929	497	8.9311	930																	8.929	2591.22	8.929	2487	8.929	-28315			8.9311	1713
8.95161	454.122	8.95161	409	8.95161	-1501.61					8.9495	458.293	8.9495	494	8.9495	-2226.19					8.9495	494	8.95161	1040																	8.9495	2669.55	8.9495	2491	8.9495	-28389.3			8.95161	1634
8.97212	468.858	8.97212	486	8.97212	-1439.34					8.97	460.023	8.97	452	8.97	-2269.92					8.97	452	8.97212	961																	8.97	2748.53	8.97	2515	8.97	-28444.3			8.97212	1649
8.99262	486.111	8.99262	484	8.99262	-1458.6					8.9905	463.021	8.9905	465	8.9905	-2259.92					8.9905	465	8.99262	913																	8.9905	2826.53	8.9905	2750	8.9905	-28287.3			8.99262	1672
9.01313	506.284	9.01313	475	9.01313	-1487.77					9.011	467.516	9.011	480	9.011	-2249.42					9.011	480	9.01313	1000																	9.011	2901.56	9.011	2953	9.011	-28159.3			9.01313	1740
9.03363	529.8	9.03363	496	9.03363	-1490.28					9.0315	473.762	9.0315	485	9.0315	-2250.66					9.0315	485	9.03363	916																	9.0315	2971.29	9.0315	3050	9.0315	-28132.1			9.03363	1691
9.05414	557.057	9.05414	531	9.05414	-1482.54					9.052	482.028	9.052	455	9.052	-2288.93					9.052	455	9.05414	919																	9.052	3033.14	9.052	3055	9.052	-28188.9			9.05414	1666
9.07465	588.316	9.07465	566	9.07465	-1478.8					9.0725	492.572	9.0725	487	9.0725	-2267.47					9.0725	487	9.07465	908																	9.0725	3084.37	9.0725	3284	9.0725	-28011.1			9.07465	1651
9.09515	623.519	9.09515	617	9.09515	-1463					9.093	505.618	9.093	492	9.093	-2275.52					9.093	492	9.09515	903																	9.093	3122.36	9.093	3365	9.093	-27968.1			9.09515	1632
9.11566	661.971	9.11566	612	9.11566	-1506.46					9.1135	521.316	9.1135	461	9.1135	-2322.22					9.1135	461	9.11566	857																	9.1135	3144.84	9.1135	3361	9.1135	-27994.6			9.11566	1665
9.13617	701.894	9.13617	673	9.13617	-1485.38					9.134	539.702	9.134	543	9.134	-2258.6					9.134	543	9.13617	939																	9.134	3150.13	9.134	3388	9.134	-27972.9			9.13617	1702
9.15667	739.974	9.15667	683	9.15667	-1513.46					9.1545	560.648	9.1545	513	9.1545	-2309.55					9.1545	513	9.15667	889																	9.1545	3137.43	9.1545	3261	9.1545	-28087.2			9.15667	1683
9.17718	771.239	9.17718	760	9.17718	-1467.72					9.175	583.82	9.175	546	9.175	-2299.72					9.175	546	9.17718	854																	9.175	3106.9	9.175	3277	9.175	-28040.7			9.17718	1682
9.19768	789.823	9.19768	784	9.19768	-1462.31					9.1955	608.626	9.1955	602	9.1955	-2268.53					9.1955	602	9.19768	896																	9.1955	3059.63	9.1955	3259	9.1955	-28011.4			9.19768	1610
9.21819	790.87	9.21819	779	9.21819	-1468.35					9.216	634.171	9.216	627	9.216	-2269.07					9.216	627	9.21819	847																	9.216	2997.55	9.216	3021	9.216	-28187.3			9.21819	1709
9.2387	772.855	9.2387	837	9.2387	-1392.34					9.2365	659.22	9.2365	667	9.2365	-2254.12					9.2365	667	9.2387	802																	9.2365	2923.12	9.2365	2988	9.2365	-28145.9			9.2387	1752
9.2592	738.635	9.2592	763	9.2592	-1432.12					9.257	682.168	9.257	648	9.257	-2296.07					9.257	648	9.2592	830																	9.257	2839.12	9.257	2831	9.257	-28218.9			9.2592	1696
9.27971	694.248	9.27971	720	9.27971	-1430.73					9.2775	701.079	9.2775	700	9.2775	-2262.98					9.2775	700	9.27971	867																	9.2775	2748.33	9.2775	2730	9.2775	-28229.1			9.27971	1706
9.30021	646.373	9.30021	693	9.30021	-1409.86					9.298	713.851	9.298	729	9.298	-2246.75					9.298	729	9.30022	823																	9.298	2653.37	9.298	2633	9.298	-28231.1			9.30022	1600
9.32072	600.243	9.32072	657	9.32072	-1399.73					9.3185	718.565	9.3185	708	9.3185	-2272.47					9.3185	708	9.32072	793																	9.3185	2556.53	9.3185	2610	9.3185	-28157.3			9.32072	1668
9.34123	558.895	9.34123	639	9.34123	-1376.38					9.339	714.005	9.339	753	9.339	-2222.91					9.339	753	9.34123	793																	9.339	2459.76	9.339	2498	9.339	-28172.5			9.34123	1649
9.36173	523.492	9.36173	554	9.36173	-1425.98					9.3595	700.136	9.3595	735	9.3595	-2227.04					9.3595	735	9.36173	799																	9.3595	2364.6	9.3595	2313	9.3595	-28262.4			9.36173	1663
9.38224	493.999	9.38224	524	9.38224	-1426.48					9.38	678.27	9.38	671	9.38	-2269.17					9.38	671	9.38224	804																	9.38	2272.26	9.38	2344	9.38	-28139			9.38224	1626
9.40275	469.786	9.40275	464	9.40275	-1462.27					9.4005	650.755	9.4005	613	9.4005	-2299.66					9.4005	613	9.40275	789																	9.4005	2183.62	9.4005	2212	9.4005	-28182.4			9.40275	1666
9.42325	450.023	9.42325	519	9.42325	-1387.51					9.421	620.323	9.421	618	9.421	-2264.22					9.421	618	9.42325	796																	9.421	2099.3	9.421	2157	9.421	-28153.1			9.42325	1623
9.44376	433.885	9.44376	422	9.44376	-1468.37					9.4415	589.457	9.4415	583	9.4415	-2268.36					9.4415	583	9.44376	790																	9.4415	2019.72	9.4415	2052	9.4415	-28178.5			9.44376	1577
9.46426	420.644	9.46426	453	9.46426	-1424.13					9.462	559.999	9.462	548	9.462	-2273.9					9.462	548	9.46427	783																	9.462	1945.11	9.462	2033	9.462	-28122.9			9.46427	1589
9.48477	409.688	9.48477	407	9.48477	-1459.17					9.4825	533.074	9.4825	560	9.4825	-2234.98					9.4825	560	9.48477	779																	9.4825	1875.58	9.4825	1957	9.4825	-28129.4			9.48477	1621
9.50528	400.514	9.50528	411	9.50528	-1446					9.503	509.203	9.503	556	9.503	-2215.1					9.503	556	9.50528	830																	9.503	1811.12	9.503	1878	9.503	-28143.9			9.50528	1597
9.52578	392.733	9.52578	414	9.52578	-1435.22					9.5235	488.484	9.5235	447	9.5235	-2303.39					9.5235	447	9.52578	817																	9.5235	1751.65	9.5235	1900	9.5235	-28062.4			9.52578	1567
9.54629	386.045	9.54629	422	9.54629	-1420.53					9.544	470.759	9.544	479	9.544	-2253.66					9.544	479	9.54629	802																	9.544	1697.02	9.544	1812	9.544	-28095.8			9.54629	1532
9.5668	380.22	9.5668	385	9.5668	-1451.7					9.5645	455.74	9.5645	499	9.5645	-2218.64					9.5645	499	9.5668	779																	9.5645	1647.04	9.5645	1823	9.5645	-28034.8			9.5668	1573
9.5873	375.083	9.5873	358	9.5873	-1473.57					9.585	443.092	9.585	460	9.585	-2244.99					9.585	460	9.5873	795																	9.585	1601.46	9.585	1802	9.585	-28010.2			9.5873	1552
9.60781	370.5	9.60781	389	9.60781	-1437.98					9.6055	432.479	9.6055	495	9.6055	-2199.38					9.6055	495	9.60781	798																	9.6055	1560.05	9.6055	1783	9.6055	-27987.8			9.60781	1545
9.62831	366.367	9.62831	368	9.62831	-1454.85					9.626	423.591	9.626	449	9.626	-2236.49					9.626	449	9.62831	761																	9.626	1522.54	9.626	1697	9.626	-28036.3			9.62831	1558
9.64882	362.612	9.64882	380	9.64882	-1439.1					9.6465	416.149	9.6465	417	9.6465	-2261.05					9.6465	417	9.64882	791																	9.6465	1488.65	9.6465	1604	9.6465	-28095.4			9.64882	1569
9.66933	359.177	9.66933	343	9.66933	-1472.66					9.667	409.911	9.667	387	9.667	-2284.81					9.667	387	9.66933	796																	9.667	1458.11	9.667	1675	9.667	-27993.9			9.66933	1491
9.68983	356.019	9.68983	355	9.68983	-1457.5					9.6875	404.667	9.6875	420	9.6875	-2246.57					9.6875	420	9.68983	767																	9.6875	1430.67	9.6875	1610	9.6875	-28031.5			9.68983	1528
9.71034	353.105	9.71034	365	9.71034	-1444.59					9.708	400.236	9.708	431	9.708	-2231.14					9.708	431	9.71034	761																	9.708	1406.07	9.708	1639	9.708	-27977.8			9.71034	1494
9.73085	350.412	9.73085	346	9.73085	-1460.9					9.7285	396.468	9.7285	406	9.7285	-2252.37					9.7285	406	9.73085	726																	9.7285	1384.07	9.7285	1537	9.7285	-28057.9			9.73085	1437
9.75135	347.917	9.75135	341	9.75135	-1463.4					9.749	393.233	9.749	452	9.749	-2203.13					9.749	452	9.75135	734																	9.749	1364.47	9.749	1539	9.749	-28036.2			9.75135	1432
9.77186	345.59	9.77186	355	9.77186	-1447.07					9.7695	390.424	9.7695	427	9.7695	-2225.33					9.7695	427	9.77186	792																	9.7695	1347.04	9.7695	1474	9.7695	-28083.8			9.77186	1494
9.79236	343.405	9.79236	346	9.79236	-1453.89					9.79	387.956	9.79	382	9.79	-2267.86					9.79	382	9.79236	793																	9.79	1331.63	9.79	1503	9.79	-28039.4			9.79236	1476
9.81287	341.348	9.81287	347	9.81287	-1450.83					9.8105	385.759	9.8105	399	9.8105	-2248.66					9.8105	399	9.81287	753																	9.8105	1318.07	9.8105	1427	9.8105	-28101.8			9.81287	1524
9.83338	339.407	9.83338	350	9.83338	-1445.89					9.831	383.779	9.831	419	9.831	-2226.68					9.831	419	9.83338	766																	9.831	1306.21	9.831	1514	9.831	-28003			9.83338	1497
9.85388	337.572	9.85388	332	9.85388	-1462.06					9.8515	381.976	9.8515	401	9.8515	-2242.88					9.8515	401	9.85388	757																	9.8515	1295.95	9.8515	1439	9.8515	-28067.7			9.85388	1474
9.87439	335.834	9.87439	329	9.87439	-1463.32					9.872	380.319	9.872	373	9.872	-2269.22					9.872	373	9.87439	733																	9.872	1287.18	9.872	1443	9.872	-28055			9.87439	1434
9.8949	334.185	9.8949	365	9.8949	-1425.67					9.8925	378.785	9.8925	378	9.8925	-2262.69					9.8925	378	9.8949	721																	9.8925	1279.8	9.8925	1400	9.8925	-28090.6			9.8949	1478
9.9154	332.617	9.9154	324	9.9154	-1465.1					9.913	377.357	9.913	403	9.913	-2236.26					9.913	403	9.9154	751																	9.913	1273.75	9.913	1372	9.913	-28112.5			9.9154	1435
9.93591	331.125	9.93591	358	9.93591	-1429.61					9.9335	376.024	9.9335	364	9.9335	-2273.92					9.9335	364	9.93591	749																	9.9335	1268.97	9.9335	1430	9.9335	-28049.7			9.93591	1509
9.95641	329.703	9.95641	308	9.95641	-1478.19					9.954	374.776	9.954	366	9.954	-2270.68					9.954	366	9.95641	726																	9.954	1265.39	9.954	1383	9.954	-28093.2			9.95641	1393
9.97692	328.347	9.97692	304	9.97692	-1480.83					9.9745	373.608	9.9745	372	9.9745	-2263.51					9.9745	372	9.97692	747																	9.9745	1262.97	9.9745	1402	9.9745	-28071.8			9.97692	1394
9.99743	327.053	9.99743	316	9.99743	-1467.54					9.995	372.512	9.995	379	9.995	-2255.41					9.995	379	9.99743	683																	9.995	1261.67	9.995	1353	9.995	-28119.4			9.99743	1340
10.0179	325.814	10.0179	322	10.0179	-1460.3					10.0155	371.485	10.0155	362	10.0155	-2271.39					10.0155	362	10.0179	773																	10.0155	1261.43	10.0155	1370	10.0155	-28102.2			10.0179	1321
10.0384	324.627	10.0384	335	10.0384	-1446.11					10.036	370.522	10.036	384	10.036	-2248.42					10.036	384	10.0384	724																	10.036	1262.22	10.036	1370	10.036	-28103			10.0384	1418
10.0589	323.488	10.0589	349	10.0589	-1430.97					10.0565	369.618	10.0565	383	10.0565	-2248.52					10.0565	383	10.0589	699																	10.0565	1263.99	10.0565	1322	10.0565	-28152.8			10.0589	1365
10.0794	322.393	10.0794	316	10.0794	-1462.88					10.077	368.769	10.077	369	10.077	-2261.67					10.077	369	10.0794	706																	10.077	1266.67	10.077	1279	10.077	-28198.4			10.0794	1418
10.1	321.34	10.1	356	10.1	-1421.82					10.0975	367.973	10.0975	370	10.0975	-2259.87					10.0975	370	10.1	693																	10.0975	1270.19	10.0975	1378	10.0975	-28103			10.1	1406
10.1205	320.324	10.1205	325	10.1205	-1451.81					10.118	367.225	10.118	366	10.118	-2263.13					10.118	366	10.1205	728																	10.118	1274.46	10.118	1343	10.118	-28142.2			10.1205	1348
10.141	319.343	10.141	326	10.141	-1449.83					10.1385	366.523	10.1385	363	10.1385	-2265.42					10.1385	363	10.141	677																	10.1385	1279.39	10.1385	1295	10.1385	-28195.2			10.141	1353
10.1615	318.395	10.1615	290	10.1615	-1484.88					10.159	365.863	10.159	404	10.159	-2223.76					10.159	404	10.1615	733																	10.159	1284.82	10.159	1270	10.159	-28225.6			10.1615	1325
10.182	317.478	10.182	326	10.182	-1447.96					10.1795	365.242	10.1795	367	10.1795	-2260.14					10.1795	367	10.182	730																	10.1795	1290.61	10.1795	1306	10.1795	-28195.4			10.182	1359
10.2025	316.59	10.2025	334	10.2025	-1439.07					10.2	364.658	10.2	379	10.2	-2247.56					10.2	379	10.2025	708																	10.2	1296.55	10.2	1250	10.2	-28257.3			10.2025	1376
10.223	315.728	10.223	325	10.223	-1447.21					10.2205	364.108	10.2205	369	10.2205	-2257.01					10.2205	369	10.223	700																	10.2205	1302.41	10.2205	1353	10.2205	-28160.2			10.223	1443
10.2435	314.891	10.2435	331	10.2435	-1440.38					10.241	363.59	10.241	342	10.241	-2283.49					10.241	342	10.2435	670																	10.241	1307.92	10.241	1318	10.241	-28200.7			10.2435	1269
10.264	314.078	10.264	337	10.264	-1433.56					10.2615	363.102	10.2615	352	10.2615	-2273					10.2615	352	10.264	767																	10.2615	1312.78	10.2615	1309	10.2615	-28214.6			10.264	1340
10.2845	313.287	10.2845	296	10.2845	-1473.77					10.282	362.641	10.282	343	10.282	-2281.54					10.282	343	10.2845	699																	10.282	1316.67	10.282	1281	10.282	-28246.5			10.2845	1281
10.305	312.518	10.305	309	10.305	-1460					10.3025	362.206	10.3025	360	10.3025	-2264.11					10.3025	360	10.305	678																	10.3025	1319.28	10.3025	1245	10.3025	-28285.1			10.305	1308
10.3255	311.769	10.3255	299	10.3255	-1469.25					10.323	361.795	10.323	397	10.323	-2226.7					10.323	397	10.3255	756																	10.323	1320.17	10.323	1256	10.323	-28274.9			10.3255	1236
10.346	311.038	10.346	309	10.346	-1458.52					10.3435	361.407	10.3435	360	10.3435	-2263.31					10.3435	360	10.346	656																	10.3435	1318.99	10.3435	1272	10.3435	-28257.8			10.346	1332
10.3665	310.326	10.3665	310	10.3665	-1456.81					10.364	361.041	10.364	310	10.364	-2312.94					10.364	310	10.3665	687																	10.364	1315.6	10.364	1273	10.364	-28253.4			10.3665	1346
10.387	309.631	10.387	288	10.387	-1478.12					10.3845	360.696	10.3845	382	10.3845	-2240.6					10.3845	382	10.3871	688																	10.3845	1309.97	10.3845	1240	10.3845	-28280.8			10.3871	1312
10.4076	308.953	10.4076	317	10.4076	-1448.44					10.405	360.372	10.405	380	10.405	-2242.27					10.405	380	10.4076	706																	10.405	1302.19	10.405	1268	10.405	-28245			10.4076	1287
10.4281	308.291	10.4281	301	10.4281	-1463.77					10.4255	360.067	10.4255	351	10.4255	-2270.97					10.4255	351	10.4281	696																	10.4255	1292.45	10.4255	1203	10.4255	-28300.2			10.4281	1280
10.4486	307.644	10.4486	310	10.4486	-1454.13					10.446	359.78	10.446	351	10.446	-2270.68					10.446	351	10.4486	764																	10.446	1280.99	10.446	1152	10.446	-28339.8			10.4486	1360
10.4691	307.011	10.4691	292	10.4691	-1471.5					10.4665	359.511	10.4665	345	10.4665	-2276.41					10.4665	345	10.4691	711																	10.4665	1268.15	10.4665	1245	10.4665	-28233.9			10.4691	1283
10.4896	306.393	10.4896	318	10.4896	-1444.88					10.487	359.258	10.487	363	10.487	-2258.16					10.487	363	10.4896	707																	10.487	1254.27	10.487	1181	10.487	-28284			10.4896	1248
10.5101	305.789	10.5101	326	10.5101	-1436.27					10.5075	359.022	10.5075	375	10.5075	-2245.92					10.5075	375	10.5101	689																	10.5075	1239.69	10.5075	1255	10.5075	-28195.5			10.5101	1303
10.5306	305.198	10.5306	285	10.5306	-1476.68					10.528	358.801	10.528	352	10.528	-2268.7					10.528	352	10.5306	704																	10.528	1224.72	10.528	1200	10.528	-28235.5			10.5306	1248
10.5511	304.62	10.5511	297	10.5511	-1464.1					10.5485	358.596	10.5485	394	10.5485	-2226.5					10.5485	394	10.5511	712																	10.5485	1209.66	10.5485	1198	10.5485	-28222.4			10.5511	1253
10.5716	304.055	10.5716	313	10.5716	-1447.54					10.569	358.405	10.569	336	10.569	-2284.31					10.569	336	10.5716	719																	10.569	1194.74	10.569	1165	10.569	-28240.5			10.5716	1287
10.5921	303.502	10.5921	285	10.5921	-1474.99					10.5895	358.228	10.5895	357	10.5895	-2263.13					10.5895	357	10.5921	677																	10.5895	1180.17	10.5895	1168	10.5895	-28222.9			10.5921	1317
10.6126	302.962	10.6126	308	10.6126	-1451.45					10.61	358.065	10.61	318	10.61	-2301.97					10.61	318	10.6126	720																	10.61	1166.1	10.61	1144	10.61	-28232.9			10.6126	1219
10.6331	302.433	10.6331	307	10.6331	-1451.92					10.6305	357.915	10.6305	350	10.6305	-2269.82					10.6305	350	10.6331	666																	10.6305	1152.65	10.6305	1150	10.6305	-28213.4			10.6331	1222
10.6536	301.916	10.6536	316	10.6536	-1442.4					10.651	357.778	10.651	367	10.651	-2252.68					10.651	367	10.6536	688																	10.651	1139.93	10.651	1137	10.651	-28213.7			10.6536	1251
10.6741	301.41	10.6741	264	10.6741	-1493.89					10.6715	357.654	10.6715	363	10.6715	-2256.55					10.6715	363	10.6741	699																	10.6715	1128	10.6715	1151	10.6715	-28187.8			10.6741	1171
10.6946	300.915	10.6946	324	10.6946	-1433.4					10.692	357.542	10.692	340	10.692	-2279.44					10.692	340	10.6946	642																	10.692	1116.91	10.692	1151	10.692	-28176.7			10.6946	1240
10.7151	300.431	10.7151	267	10.7151	-1489.92					10.7125	357.443	10.7125	326	10.7125	-2293.34					10.7125	326	10.7151	674																	10.7125	1106.71	10.7125	1086	10.7125	-28231.5			10.7151	1348
10.7356	299.959	10.7356	305	10.7356	-1451.44					10.733	357.357	10.733	337	10.733	-2282.26					10.733	337	10.7356	632																	10.733	1097.41	10.733	1114	10.733	-28194.2			10.7356	1261
10.7562	299.497	10.7562	278	10.7562	-1477.98					10.7535	357.282	10.7535	367	10.7535	-2252.18					10.7535	367	10.7562	670																	10.7535	1089.02	10.7535	1122	10.7535	-28177.8			10.7562	1207
10.7767	299.046	10.7767	301	10.7767	-1454.53					10.774	357.22	10.774	374	10.774	-2245.12					10.774	374	10.7767	684																	10.774	1081.57	10.774	1112	10.774	-28180.3			10.7767	1207
10.7972	298.605	10.7972	323	10.7972	-1432.09					10.7945	357.169	10.7945	378	10.7945	-2241.07					10.7945	378	10.7972	708																	10.7945	1074.95	10.7945	1056	10.7945	-28229.7			10.7972	1249
10.8177	298.175	10.8177	292	10.8177	-1462.66					10.815	357.131	10.815	363	10.815	-2256.03					10.815	363	10.8177	691																	10.815	1068.96	10.815	1107	10.815	-28172.7			10.8177	1212
10.8382	297.756	10.8382	264	10.8382	-1490.24					10.8355	357.105	10.8355	352	10.8355	-2267.01					10.8355	352	10.8382	688																	10.8355	1063.53	10.8355	1057	10.8355	-28217.3			10.8382	1259
10.8587	297.347	10.8587	318	10.8587	-1435.83					10.856	357.091	10.856	335	10.856	-2283.99					10.856	335	10.8587	654																	10.856	1058.6	10.856	1117	10.856	-28152.4			10.8587	1206
10.8792	296.948	10.8792	303	10.8792	-1450.43					10.8765	357.09	10.8765	357	10.8765	-2261.99					10.8765	357	10.8792	688																	10.8765	1054.14	10.8765	1042	10.8765	-28222.9			10.8792	1241
10.8997	296.561	10.8997	296	10.8997	-1457.04					10.897	357.101	10.897	359	10.897	-2260					10.897	359	10.8997	701																	10.897	1050.13	10.897	1016	10.897	-28244.9			10.8997	1210
10.9202	296.183	10.9202	292	10.9202	-1460.67					10.9175	357.125	10.9175	345	10.9175	-2274.03					10.9175	345	10.9202	693																	10.9175	1046.53	10.9175	1054	10.9175	-28203.3			10.9202	1233
10.9407	295.816	10.9407	276	10.9407	-1476.3					10.938	357.162	10.938	345	10.938	-2274.06					10.938	345	10.9407	681																	10.938	1043.29	10.938	1031	10.938	-28223.1			10.9407	1199
10.9612	295.46	10.9612	316	10.9612	-1435.94					10.9585	357.212	10.9585	380	10.9585	-2239.11					10.9585	380	10.9612	670																	10.9585	1040.4	10.9585	1057	10.9585	-28194.2			10.9612	1188
10.9817	295.115	10.9817	289	10.9817	-1462.6					10.979	357.276	10.979	330	10.979	-2289.18					10.979	330	10.9817	721																	10.979	1037.81	10.979	1048	10.979	-28200.6			10.9817	1185
11.0022	294.78	11.0022	305	11.0022	-1446.26					10.9995	357.353	10.9995	347	10.9995	-2272.25					10.9995	347	11.0022	660																	10.9995	1035.5	10.9995	1053	10.9995	-28193.3			11.0022	1140
11.0227	294.457	11.0227	298	11.0227	-1452.94					11.02	357.423	11.02	350	11.02	-2269.32					11.02	350	11.0227	662																	11.02	1033.45	11.02	987	11.02	-28257.2			11.0227	1182
11.0432	294.145	11.0432	254	11.0432	-1496.63					11.0405	357.424	11.0405	326	11.0405	-2293.33					11.0405	326	11.0432	674																	11.0405	1031.62	11.0405	1078	11.0405	-28164.4			11.0432	1178
11.0638	293.844	11.0638	329	11.0638	-1421.33					11.061	357.34	11.061	331	11.061	-2288.24					11.061	331	11.0638	674																	11.061	1030	11.061	1022	11.061	-28218.8			11.0638	1170
11.0843	293.555	11.0843	287	11.0843	-1463.04					11.0815	357.187	11.0815	364	11.0815	-2255.09					11.0815	364	11.0843	681																	11.0815	1028.55	11.0815	1031	11.0815	-28208.3			11.0843	1183
11.1048	293.278	11.1048	292	11.1048	-1457.76					11.102	356.982	11.102	373	11.102	-2245.88					11.102	373	11.1048	665																	11.102	1027.27	11.102	1049	11.102	-28189.1			11.1048	1211
11.1253	293.013	11.1253	319	11.1253	-1430.5					11.1225	356.743	11.1225	335	11.1225	-2283.64					11.1225	335	11.1253	700																	11.1225	1026.14	11.1225	1015	11.1225	-28221.9			11.1253	1136
11.1458	292.761	11.1458	293	11.1458	-1456.24					11.143	356.486	11.143	357	11.143	-2261.39					11.143	357	11.1458	683																	11.143	1025.14	11.143	1013	11.143	-28222.9			11.1458	1126
11.1663	292.522	11.1663	268	11.1663	-1481.01					11.1635	356.228	11.1635	328	11.1635	-2290.13					11.1635	328	11.1663	694																	11.1635	1024.25	11.1635	1011	11.1635	-28224			11.1663	1195
11.1868	292.296	11.1868	285	11.1868	-1463.78					11.184	355.989	11.184	325	11.184	-2292.89					11.184	325	11.1868	686																	11.184	1023.48	11.184	986	11.184	-28248.3			11.1868	1146
11.2073	292.084	11.2073	295	11.2073	-1453.57					11.2045	355.784	11.2045	371	11.2045	-2246.69					11.2045	371	11.2073	713																	11.2045	1022.8	11.2045	981	11.2045	-28252.6			11.2073	1180
11.2278	291.888	11.2278	323	11.2278	-1425.37					11.225	355.633	11.225	383	11.225	-2234.53					11.225	383	11.2278	676																	11.225	1022.21	11.225	951	11.225	-28282			11.2278	1139
11.2483	291.707	11.2483	292	11.2483	-1456.19					11.2455	355.552	11.2455	364	11.2455	-2253.45					11.2455	364	11.2483	682																	11.2455	1021.71	11.2455	1028	11.2455	-28204.5			11.2483	1128
11.2688	291.542	11.2688	285	11.2688	-1463.03					11.266	355.56	11.266	350	11.266	-2267.46					11.266	350	11.2688	698																	11.266	1021.28	11.266	995	11.266	-28237.1			11.2688	1154
11.2893	291.395	11.2893	309	11.2893	-1438.88					11.2865	355.674	11.2865	333	11.2865	-2284.58					11.2865	333	11.2893	757																	11.2865	1020.93	11.2865	1029	11.2865	-28202.7			11.2893	1182
11.3098	291.267	11.3098	273	11.3098	-1474.75					11.307	355.915	11.307	362	11.307	-2255.82					11.307	362	11.3098	742																	11.307	1020.65	11.307	997	11.307	-28234.4			11.3098	1124
11.3303	291.159	11.3303	298	11.3303	-1449.64					11.3275	356.299	11.3275	344	11.3275	-2274.2					11.3275	344	11.3303	659																	11.3275	1020.44	11.3275	947	11.3275	-28284.2			11.3303	1184
11.3508	291.072	11.3508	332	11.3508	-1415.56					11.348	356.794	11.348	331	11.348	-2287.7					11.348	331	11.3508	679																	11.348	1020.3	11.348	1011	11.348	-28220.1			11.3508	1145
11.3713	291.009	11.3713	306	11.3713	-1441.49					11.3685	357.345	11.3685	364	11.3685	-2255.25					11.3685	364	11.3713	687																	11.3685	1020.22	11.3685	991	11.3685	-28240			11.3713	1125
11.3918	290.972	11.3918	274	11.3918	-1473.46					11.389	357.935	11.389	348	11.389	-2271.84					11.389	348	11.3918	715																	11.389	1020.22	11.389	953	11.389	-28278			11.3918	1110
11.4124	290.964	11.4124	290	11.4124	-1457.45					11.4095	358.568	11.4095	370	11.4095	-2250.47					11.4095	370	11.4124	733																	11.4095	1020.28	11.4095	970	11.4095	-28261.1			11.4124	1156
11.4329	290.988	11.4329	293	11.4329	-1454.47					11.43	359.248	11.43	361	11.43	-2260.15					11.43	361	11.4329	778																	11.43	1020.42	11.43	971	11.43	-28260.2			11.4329	1148
11.4534	291.048	11.4534	293	11.4534	-1454.53					11.4505	359.979	11.4505	355	11.4505	-2266.88					11.4505	355	11.4534	773																	11.4505	1020.62	11.4505	955	11.4505	-28276.4			11.4534	1112
11.4739	291.147	11.4739	305	11.4739	-1442.63					11.471	360.766	11.471	375	11.471	-2247.67					11.471	375	11.4739	715																	11.471	1020.84	11.471	1010	11.471	-28221.6			11.4739	1126
11.4944	291.292	11.4944	274	11.4944	-1473.78					11.4915	361.616	11.4915	334	11.4915	-2289.52					11.4915	334	11.4944	752																	11.4915	1021.06	11.4915	947	11.4915	-28284.8			11.4944	1119
11.5149	291.488	11.5149	312	11.5149	-1435.97					11.512	362.534	11.512	338	11.512	-2286.44					11.512	338	11.5149	691																	11.512	1021.26	11.512	942	11.512	-28290			11.5149	1089
11.5354	291.743	11.5354	325	11.5354	-1423.23					11.5325	363.529	11.5325	363	11.5325	-2262.43					11.5325	363	11.5354	775																	11.5325	1021.48	11.5325	953	11.5325	-28279.3			11.5354	1138
11.5559	292.066	11.5559	287	11.5559	-1461.55					11.553	364.61	11.553	342	11.553	-2284.51					11.553	342	11.5559	761																	11.553	1021.71	11.553	1022	11.553	-28210.5			11.5559	1115
11.5764	292.466	11.5764	275	11.5764	-1473.95					11.5735	365.79	11.5735	358	11.5735	-2269.69					11.5735	358	11.5764	740																	11.5735	1021.96	11.5735	1008	11.5735	-28224.7			11.5764	1137
11.5969	292.954	11.5969	306	11.5969	-1443.44					11.594	367.081	11.594	334	11.594	-2294.98					11.594	334	11.5969	736																	11.594	1022.24	11.594	1020	11.594	-28213			11.5969	1116
11.6174	293.546	11.6174	283	11.6174	-1467.03					11.6145	368.499	11.6145	365	11.6145	-2265.4					11.6145	365	11.6174	757																	11.6145	1022.56	11.6145	997	11.6145	-28236.3			11.6174	1099
11.6379	294.257	11.6379	295	11.6379	-1455.74					11.635	370.06	11.635	352	11.635	-2279.96					11.635	352	11.6379	783																	11.635	1022.93	11.635	1025	11.635	-28208.7			11.6379	1095
11.6584	295.106	11.6584	293	11.6584	-1458.59					11.6555	371.783	11.6555	389	11.6555	-2244.68					11.6555	389	11.6584	743																	11.6555	1023.33	11.6555	1056	11.6555	-28178.1			11.6584	1102
11.6789	296.116	11.6789	302	11.6789	-1450.6					11.676	373.692	11.676	376	11.676	-2259.59					11.676	376	11.6789	785																	11.676	1023.79	11.676	930	11.676	-28304.6			11.6789	1103
11.6994	297.313	11.6994	279	11.6994	-1474.8					11.6965	375.815	11.6965	363	11.6965	-2274.72					11.6965	363	11.6994	799																	11.6965	1024.29	11.6965	1073	11.6965	-28162.1			11.6994	1085
11.72	298.729	11.72	289	11.72	-1466.21					11.717	378.186	11.717	362	11.717	-2278.09					11.717	362	11.72	747																	11.717	1024.83	11.717	995	11.717	-28240.6			11.72	1125
11.7405	300.39	11.7405	305	11.7405	-1451.87					11.7375	380.846	11.7375	383	11.7375	-2259.75					11.7375	383	11.7405	790																	11.7375	1025.4	11.7375	1021	11.7375	-28215.2			11.7405	1046
11.761	302.323	11.761	291	11.761	-1467.81					11.758	383.846	11.758	385	11.758	-2260.75					11.758	385	11.761	753																	11.758	1025.99	11.758	1069	11.758	-28167.8			11.761	1152
11.7815	304.574	11.7815	285	11.7815	-1476.06					11.7785	387.248	11.7785	365	11.7785	-2284.15					11.7785	365	11.7815	776																	11.7785	1026.59	11.7785	999	11.7785	-28238.4			11.7815	1061
11.802	307.205	11.802	341	11.802	-1422.69					11.799	391.129	11.799	394	11.799	-2259.03					11.799	394	11.802	773																	11.799	1027.17	11.799	1049	11.799	-28188.9			11.802	1096
11.8225	310.283	11.8225	293	11.8225	-1473.77					11.8195	395.585	11.8195	376	11.8195	-2281.49					11.8195	376	11.8225	759																	11.8195	1027.7	11.8195	1048	11.8195	-28190.5			11.8225	1067
11.843	313.879	11.843	313	11.843	-1457.36					11.84	400.735	11.84	400	11.84	-2262.64					11.84	400	11.843	771																	11.84	1028.16	11.84	1055	11.84	-28183.9			11.843	1062
11.8635	318.058	11.8635	318	11.8635	-1456.54					11.8605	406.721	11.8605	403	11.8605	-2265.62					11.8605	403	11.8635	781																	11.8605	1028.52	11.8605	1023	11.8605	-28216.3			11.8635	1108
11.884	322.861	11.884	310	11.884	-1469.35					11.881	413.722	11.881	409	11.881	-2266.62					11.881	409	11.884	785																	11.881	1028.72	11.881	1051	11.881	-28188.5			11.884	1042
11.9045	328.28	11.9045	277	11.9045	-1507.76					11.9015	421.947	11.9015	397	11.9015	-2286.85					11.9015	397	11.9045	782																	11.9015	1028.74	11.9015	1059	11.9015	-28180.5			11.9045	1044
11.925	334.207	11.925	322	11.925	-1468.69					11.922	431.645	11.922	399	11.922	-2294.55					11.922	399	11.925	791																	11.922	1028.54	11.922	1022	11.922	-28217.3			11.925	1060
11.9455	340.378	11.9455	312	11.9455	-1484.86					11.9425	443.105	11.9425	426	11.9425	-2279.01					11.9425	426	11.9455	786																	11.9425	1028.1	11.9425	1046	11.9425	-28192.9			11.9455	1135
11.966	346.311	11.966	321	11.966	-1481.8					11.963	456.647	11.963	453	11.963	-2265.55					11.963	453	11.966	732																	11.963	1027.37	11.963	1059	11.963	-28179.2			11.966	1048
11.9865	351.3	11.9865	327	11.9865	-1480.78					11.9835	472.619	11.9835	439	11.9835	-2295.52					11.9835	439	11.9865	729																	11.9835	1026.3	11.9835	1092	11.9835	-28145.1			11.9865	1069
12.007	354.528	12.007	373	12.007	-1438.01					12.004	491.382	12.004	438	12.004	-2315.28					12.004	438	12.007	758																	12.004	1024.87	12.004	998	12.004	-28237.7			12.007	1108
12.0275	355.303	12.0275	370	12.0275	-1441.79					12.0245	513.288	12.0245	435	12.0245	-2340.19					12.0245	435	12.0275	767																	12.0245	1023.1	12.0245	1051	12.0245	-28182.9			12.0275	1102
12.048	353.374	12.048	350	12.048	-1459.86					12.045	538.653	12.045	523	12.045	-2277.55					12.045	523	12.048	768																	12.045	1021.02	12.045	1066	12.045	-28165.8			12.048	1078
12.0686	349.083	12.0686	343	12.0686	-1462.57					12.0655	567.724	12.0655	493	12.0655	-2336.62					12.0655	493	12.0686	832																	12.0655	1018.67	12.0655	1019	12.0655	-28210.4			12.0686	1016
12.0891	343.224	12.0891	362	12.0891	-1437.71					12.086	600.633	12.086	512	12.086	-2350.53					12.086	512	12.0891	757																	12.086	1016.11	12.086	981	12.086	-28245.9			12.0891	1071
12.1096	336.73	12.1096	386	12.1096	-1407.21					12.1065	637.359	12.1065	588	12.1065	-2311.26					12.1065	588	12.1096	768																	12.1065	1013.37	12.1065	1015	12.1065	-28209.2			12.1096	1086
12.1301	330.39	12.1301	378	12.1301	-1408.87					12.127	677.677	12.127	625	12.127	-2314.58					12.127	625	12.1301	818																	12.127	1010.52	12.127	1043	12.127	-28178.3			12.1301	1052
12.1506	324.717	12.1506	323	12.1506	-1458.2					12.1475	721.107	12.1475	661	12.1475	-2322.01					12.1475	661	12.1506	748																	12.1475	1007.58	12.1475	1027	12.1475	-28191.4			12.1506	1063
12.1711	319.961	12.1711	341	12.1711	-1435.45					12.168	766.858	12.168	736	12.168	-2292.76					12.168	736	12.1711	793																	12.168	1004.6	12.168	993	12.168	-28222.4			12.1711	1096
12.1916	316.186	12.1916	321	12.1916	-1451.67					12.1885	813.764	12.1885	786	12.1885	-2289.67					12.1885	786	12.1916	803																	12.1885	1001.61	12.1885	992	12.1885	-28220.4			12.1916	1098
12.2121	313.354	12.2121	321	12.2121	-1448.84					12.209	860.218	12.209	836	12.209	-2286.12					12.209	836	12.2121	813																	12.209	998.614	12.209	1008	12.209	-28201.4			12.2121	1007
12.2326	311.39	12.2326	322	12.2326	-1445.87					12.2295	904.126	12.2295	963	12.2295	-2203.03					12.2295	963	12.2326	775																	12.2295	995.64	12.2295	974	12.2295	-28232.4			12.2326	1039
12.2531	310.209	12.2531	370	12.2531	-1396.69					12.25	942.923	12.25	938	12.25	-2266.82					12.25	938	12.2531	764																	12.25	992.693	12.25	1004	12.25	-28199.5			12.2531	1075
12.2736	309.741	12.2736	330	12.2736	-1436.23					12.2705	973.71	12.2705	983	12.2705	-2252.61					12.2705	983	12.2736	788																	12.2705	989.775	12.2705	981	12.2705	-28219.6			12.2736	1028
12.2941	309.935	12.2941	351	12.2941	-1415.42					12.291	993.589	12.291	1029	12.291	-2226.49					12.291	1029	12.2941	773																	12.291	986.883	12.291	968	12.291	-28229.7			12.2941	1026
12.3146	310.759	12.3146	317	12.3146	-1450.24					12.3115	1000.2	12.3115	1094	12.3115	-2168.1					12.3115	1094	12.3146	788																	12.3115	984.011	12.3115	992	12.3115	-28202.8			12.3146	1064
12.3351	312.195	12.3351	340	12.3351	-1428.68					12.332	992.297	12.332	1047	12.332	-2207.2					12.332	1047	12.3351	806																	12.332	981.149	12.332	999	12.332	-28192.9			12.3351	1040
12.3556	314.231	12.3556	309	12.3556	-1461.71					12.3525	970.236	12.3525	1063	12.3525	-2169.14					12.3525	1063	12.3556	828																	12.3525	978.283	12.3525	948	12.3525	-28241.1			12.3556	1043
12.3762	316.843	12.3762	305	12.3762	-1468.33					12.373	935.963	12.373	950	12.373	-2247.86					12.373	950	12.3762	795																	12.373	975.4	12.373	955	12.373	-28231.2			12.3762	990
12.3966	319.974	12.3966	313	12.3966	-1463.46					12.3935	892.611	12.3935	880	12.3935	-2274.51					12.3935	880	12.3966	796																	12.3935	972.484	12.3935	1016	12.3935	-28167.3			12.3966	1040
12.4172	323.491	12.4172	323	12.4172	-1456.98					12.414	843.792	12.414	851	12.414	-2254.69					12.414	851	12.4172	781																	12.414	969.52	12.414	1075	12.414	-28105.3			12.4172	1036
12.4377	327.146	12.4377	310	12.4377	-1473.63					12.4345	792.914	12.4345	826	12.4345	-2228.82					12.4345	826	12.4377	822																	12.4345	966.495	12.4345	990	12.4345	-28187.3			12.4377	1049
12.4582	330.537	12.4582	350	12.4582	-1437.02					12.455	742.731	12.455	729	12.455	-2275.63					12.455	729	12.4582	814																	12.455	963.4	12.455	994	12.455	-28180.2			12.4582	1019
12.4787	333.126	12.4787	292	12.4787	-1497.61					12.4755	695.172	12.4755	724	12.4755	-2233.07					12.4755	724	12.4787	769																	12.4755	960.228	12.4755	960	12.4755	-28211			12.4787	1061
12.4992	334.344	12.4992	295	12.4992	-1495.83					12.496	651.401	12.496	637	12.496	-2276.3					12.496	637	12.4992	793																	12.496	956.977	12.496	988	12.496	-28179.8			12.4992	1050
12.5197	333.785	12.5197	326	12.5197	-1464.27					12.5165	611.972	12.5165	597	12.5165	-2276.87					12.5165	597	12.5197	734																	12.5165	953.65	12.5165	956	12.5165	-28208.4			12.5197	1022
12.5402	331.385	12.5402	327	12.5402	-1460.87					12.537	577.011	12.537	563	12.537	-2275.91					12.537	563	12.5402	784																	12.537	950.251	12.537	922	12.537	-28239			12.5402	1048
12.5607	327.471	12.5607	321	12.5607	-1462.96					12.5575	546.375	12.5575	548	12.5575	-2260.28					12.5575	548	12.5607	777																	12.5575	946.79	12.5575	976	12.5575	-28181.6			12.5607	992
12.5812	322.622	12.5812	343	12.5812	-1436.11					12.578	519.766	12.578	551	12.578	-2230.67					12.578	551	12.5812	802																	12.578	943.276	12.578	990	12.578	-28164.1			12.5812	1011
12.6017	317.456	12.6017	320	12.6017	-1453.94					12.5985	496.812	12.5985	509	12.5985	-2249.71					12.5985	509	12.6017	776																	12.5985	939.72	12.5985	964	12.5985	-28186.5			12.6017	948
12.6222	312.461	12.6222	304	12.6222	-1464.95					12.619	477.113	12.619	473	12.619	-2266.01					12.619	473	12.6222	765																	12.619	936.132	12.619	963	12.619	-28183.9			12.6222	1015
12.6427	307.931	12.6427	334	12.6427	-1430.41					12.6395	460.279	12.6395	474	12.6395	-2248.18					12.6395	474	12.6427	784																	12.6395	932.521	12.6395	917	12.6395	-28226.3			12.6427	1032
12.6632	303.989	12.6632	343	12.6632	-1417.47					12.66	445.93	12.66	483	12.66	-2224.83					12.66	483	12.6632	740																	12.66	928.896	12.66	901	12.66	-28238.7			12.6632	992
12.6837	300.645	12.6837	291	12.6837	-1466.13					12.6805	433.717	12.6805	468	12.6805	-2227.62					12.6805	468	12.6837	772																	12.6805	925.262	12.6805	954	12.6805	-28182			12.6837	944
12.7043	297.847	12.7043	279	12.7043	-1475.33					12.701	423.323	12.701	482	12.701	-2203.22					12.701	482	12.7043	778																	12.701	921.625	12.701	909	12.701	-28223.4			12.7043	1040
12.7248	295.522	12.7248	324	12.7248	-1428.01					12.7215	414.467	12.7215	441	12.7215	-2235.37					12.7215	441	12.7248	709																	12.7215	917.987	12.7215	904	12.7215	-28224.8			12.7248	1031
12.7453	293.589	12.7453	308	12.7453	-1442.07					12.742	406.902	12.742	469	12.742	-2199.8					12.742	469	12.7453	771																	12.742	914.351	12.742	880	12.742	-28245.1			12.7453	1048
12.7658	291.977	12.7658	330	12.7658	-1418.46					12.7625	400.409	12.7625	436	12.7625	-2226.31					12.7625	436	12.7658	780																	12.7625	910.719	12.7625	886	12.7625	-28235.5			12.7658	1005
12.7863	290.625	12.7863	325	12.7863	-1422.11					12.783	394.803	12.783	430	12.783	-2226.7					12.783	430	12.7863	756																	12.783	907.092	12.783	930	12.783	-28187.9			12.7863	1018
12.8068	289.482	12.8068	290	12.8068	-1455.97					12.8035	389.923	12.8035	394	12.8035	-2257.82					12.8035	394	12.8068	740																	12.8035	903.468	12.8035	853	12.8035	-28261.2			12.8068	1026
12.8273	288.508	12.8273	281	12.8273	-1463.99					12.824	385.638	12.824	409	12.824	-2238.54					12.824	409	12.8273	722																	12.824	899.849	12.824	842	12.824	-28268.6			12.8273	1003
12.8478	287.669	12.8478	281	12.8478	-1463.15					12.8445	381.838	12.8445	392	12.8445	-2251.74					12.8445	392	12.8478	775																	12.8445	896.234	12.8445	908	12.8445	-28199			12.8478	1001
12.8683	286.942	12.8683	283	12.8683	-1460.43					12.865	378.434	12.865	418	12.865	-2222.33					12.865	418	12.8683	742																	12.865	892.622	12.865	811	12.865	-28292.4			12.8683	1016
12.8888	286.305	12.8888	295	12.8888	-1447.79					12.8855	375.356	12.8855	399	12.8855	-2238.26					12.8855	399	12.8888	716																	12.8855	889.012	12.8855	887	12.8855	-28212.8			12.8888	983
12.9093	285.744	12.9093	305	12.9093	-1437.23					12.906	372.549	12.906	404	12.906	-2230.45					12.906	404	12.9093	760																	12.906	885.404	12.906	853	12.906	-28243.2			12.9093	985
12.9298	285.245	12.9298	288	12.9298	-1453.73					12.9265	369.97	12.9265	400	12.9265	-2231.87					12.9265	400	12.9298	733																	12.9265	881.797	12.9265	895	12.9265	-28197.6			12.9298	992
12.9503	284.799	12.9503	304	12.9503	-1437.28					12.947	367.586	12.947	365	12.947	-2264.49					12.947	365	12.9503	739																	12.947	878.19	12.947	792	12.947	-28297			12.9503	933
12.9708	284.399	12.9708	272	12.9708	-1468.88					12.9675	365.371	12.9675	392	12.9675	-2235.27					12.9675	392	12.9708	743																	12.9675	874.584	12.9675	885	12.9675	-28200.4			12.9708	985
12.9913	284.037	12.9913	290	12.9913	-1450.52					12.988	363.305	12.988	381	12.988	-2244.21					12.988	381	12.9913	737																	12.988	870.978	12.988	877	12.988	-28204.8			12.9913	1019
13.0118	283.709	13.0118	267	13.0118	-1473.19					13.0085	361.373	13.0085	392	13.0085	-2231.27					13.0085	392	13.0118	700																	13.0085	867.37	13.0085	906	13.0085	-28172.1			13.0118	979
13.0323	283.41	13.0323	314	13.0323	-1425.89					13.029	359.563	13.029	416	13.029	-2205.46					13.029	416	13.0323	728																	13.029	863.762	13.029	802	13.029	-28272.5			13.0323	959
13.0528	283.138	13.0528	306	13.0528	-1433.62					13.0495	357.865	13.0495	349	13.0495	-2270.77					13.0495	349	13.0528	710																	13.0495	860.152	13.0495	843	13.0495	-28227.9			13.0528	984
13.0734	282.89	13.0734	313	13.0734	-1426.37					13.07	356.269	13.07	402	13.07	-2216.17					13.07	402	13.0734	691																	13.07	856.541	13.07	783	13.07	-28284.3			13.0734	943
13.0939	282.662	13.0939	288	13.0939	-1451.15					13.0905	354.769	13.0905	397	13.0905	-2219.67					13.0905	397	13.0939	735																	13.0905	852.929	13.0905	785	13.0905	-28278.7			13.0939	995
13.1144	282.453	13.1144	282	13.1144	-1456.94					13.111	353.359	13.111	345	13.111	-2270.26					13.111	345	13.1144	684																	13.111	849.317	13.111	823	13.111	-28237.1			13.1144	954
13.1349	282.261	13.1349	294	13.1349	-1444.75					13.1315	352.032	13.1315	348	13.1315	-2265.93					13.1315	348	13.1349	634																	13.1315	845.704	13.1315	821	13.1315	-28235.5			13.1349	976
13.1554	282.084	13.1554	282	13.1554	-1456.57					13.152	350.784	13.152	360	13.152	-2252.68					13.152	360	13.1554	678																	13.152	842.092	13.152	828	13.152	-28224.9			13.1554	939
13.1759	281.922	13.1759	296	13.1759	-1442.41					13.1725	349.61	13.1725	358	13.1725	-2253.51					13.1725	358	13.1759	669																	13.1725	838.481	13.1725	797	13.1725	-28252.3			13.1759	944
13.1964	281.773	13.1964	290	13.1964	-1448.26					13.193	348.506	13.193	376	13.193	-2234.41					13.193	376	13.1964	687																	13.193	834.872	13.193	774	13.193	-28271.7			13.1964	988
13.2169	281.637	13.2169	294	13.2169	-1444.12					13.2135	347.468	13.2135	362	13.2135	-2247.37					13.2135	362	13.2169	678																	13.2135	831.266	13.2135	806	13.2135	-28236			13.2169	938
13.2374	281.511	13.2374	277	13.2374	-1461					13.234	346.493	13.234	388	13.234	-2220.39					13.234	388	13.2374	665																	13.234	827.664	13.234	790	13.234	-28248.4			13.2374	962
13.2579	281.397	13.2579	298	13.2579	-1439.88					13.2545	345.58	13.2545	396	13.2545	-2211.48					13.2545	396	13.2579	632																	13.2545	824.068	13.2545	827	13.2545	-28207.8			13.2579	964
13.2784	281.292	13.2784	283	13.2784	-1454.78					13.275	344.724	13.275	363	13.275	-2243.63					13.275	363	13.2784	678																	13.275	820.48	13.275	844	13.275	-28187.3			13.2784	971
13.2989	281.195	13.2989	271	13.2989	-1466.68					13.2955	343.926	13.2955	347	13.2955	-2258.83					13.2955	347	13.2989	642																	13.2955	816.899	13.2955	763	13.2955	-28264.7			13.2989	936
13.3194	281.107	13.3194	281	13.3194	-1456.59					13.316	343.183	13.316	341	13.316	-2264.08					13.316	341	13.3194	642																	13.316	813.329	13.316	802	13.316	-28222.1			13.3194	963
13.3399	281.027	13.3399	317	13.3399	-1420.51					13.3365	342.497	13.3365	343	13.3365	-2261.4					13.3365	343	13.3399	650																	13.3365	809.771	13.3365	765	13.3365	-28255.5			13.3399	943
13.3605	280.953	13.3605	271	13.3605	-1466.44					13.357	341.866	13.357	334	13.357	-2269.77					13.357	334	13.3605	655																	13.357	806.225	13.357	784	13.357	-28233			13.3605	997
13.381	280.885	13.381	278	13.381	-1459.37					13.3775	341.294	13.3775	350	13.3775	-2253.19					13.3775	350	13.381	617																	13.3775	802.694	13.3775	801	13.3775	-28212.5			13.381	956
13.4015	280.824	13.4015	259	13.4015	-1478.31					13.398	340.781	13.398	346	13.398	-2256.68					13.398	346	13.4015	660																	13.398	799.18	13.398	784	13.398	-28226			13.4015	953
13.422	280.768	13.422	271	13.422	-1466.25					13.4185	340.333	13.4185	360	13.4185	-2242.23					13.4185	360	13.422	673																	13.4185	795.682	13.4185	799	13.4185	-28207.5			13.422	932
13.4425	280.717	13.4425	260	13.4425	-1477.2					13.439	339.954	13.439	357	13.439	-2244.85					13.439	357	13.4425	626																	13.439	792.203	13.439	737	13.439	-28266			13.4425	923
13.463	280.671	13.463	276	13.463	-1461.15					13.4595	339.65	13.4595	366	13.4595	-2235.55					13.4595	366	13.463	678																	13.4595	788.742	13.4595	774	13.4595	-28225.5			13.463	990
13.4835	280.628	13.4835	284	13.4835	-1453.11					13.48	339.43	13.48	358	13.48	-2243.33					13.48	358	13.4835	639																	13.48	785.301	13.48	767	13.48	-28229.1			13.4835	909
13.504	280.59	13.504	273	13.504	-1464.07					13.5005	339.303	13.5005	341	13.5005	-2260.2					13.5005	341	13.504	679																	13.5005	781.88	13.5005	758	13.5005	-28234.7			13.504	930
13.5245	280.556	13.5245	270	13.5245	-1467.04					13.521	339.282	13.521	338	13.521	-2263.18					13.521	338	13.5245	619																	13.521	778.479	13.521	700	13.521	-28289.3			13.5245	923
13.545	280.525	13.545	289	13.545	-1448.01					13.5415	339.381	13.5415	317	13.5415	-2284.28					13.5415	317	13.545	642																	13.5415	775.097	13.5415	778	13.5415	-28207.9			13.545	980
13.5655	280.498	13.5655	307	13.5655	-1429.98					13.562	339.616	13.562	351	13.562	-2250.52					13.562	351	13.5655	669																	13.562	771.732	13.562	748	13.562	-28234.5			13.5655	899
13.586	280.473	13.586	289	13.586	-1447.96					13.5825	340.006	13.5825	330	13.5825	-2271.91					13.5825	330	13.586	692																	13.5825	768.383	13.5825	742	13.5825	-28237.2			13.586	902
13.6065	280.451	13.6065	299	13.6065	-1437.94					13.603	340.568	13.603	349	13.603	-2253.47					13.603	349	13.6065	636																	13.603	765.048	13.603	759	13.603	-28216.8			13.6065	937
13.627	280.432	13.627	285	13.627	-1451.92					13.6235	341.324	13.6235	376	13.6235	-2227.22					13.6235	376	13.627	620																	13.6235	761.724	13.6235	764	13.6235	-28208.5			13.627	971
13.6475	280.416	13.6475	328	13.6475	-1408.9					13.644	342.291	13.644	338	13.644	-2266.19					13.644	338	13.6475	681																	13.644	758.406	13.644	710	13.644	-28259.2			13.6475	965
13.668	280.401	13.668	299	13.668	-1437.89					13.6645	343.486	13.6645	351	13.6645	-2254.39					13.6645	351	13.668	675																	13.6645	755.089	13.6645	766	13.6645	-28199.9			13.668	900
13.6885	280.389	13.6885	302	13.6885	-1434.87					13.685	344.923	13.685	345	13.685	-2261.82					13.685	345	13.6885	639																	13.685	751.769	13.685	774	13.685	-28188.5			13.6885	949
13.709	280.379	13.709	260	13.709	-1476.86					13.7055	346.609	13.7055	313	13.7055	-2295.51					13.7055	313	13.709	630																	13.7055	748.437	13.7055	720	13.7055	-28239.2			13.709	947
13.7296	280.371	13.7296	272	13.7296	-1464.86					13.726	348.546	13.726	362	13.726	-2248.45					13.726	362	13.7296	618																	13.726	745.089	13.726	742	13.726	-28213.9			13.7296	966
13.7501	280.365	13.7501	242	13.7501	-1494.85					13.7465	350.723	13.7465	331	13.7465	-2281.62					13.7465	331	13.7501	647																	13.7465	741.716	13.7465	758	13.7465	-28194.5			13.7501	925
13.7706	280.36	13.7706	244	13.7706	-1492.84					13.767	353.12	13.767	362	13.767	-2253.02					13.767	362	13.7706	584																	13.767	738.313	13.767	729	13.767	-28220.1			13.7706	955
13.7911	280.357	13.7911	296	13.7911	-1440.84					13.7875	355.7	13.7875	380	13.7875	-2237.6					13.7875	380	13.7911	684																	13.7875	734.874	13.7875	693	13.7875	-28252.7			13.7911	907
13.8116	280.356	13.8116	258	13.8116	-1478.84					13.808	358.407	13.808	344	13.808	-2276.31					13.808	344	13.8116	695																	13.808	731.396	13.808	723	13.808	-28219.2			13.8116	908
13.8321	280.356	13.8321	257	13.8321	-1479.84					13.8285	361.165	13.8285	357	13.8285	-2266.07					13.8285	357	13.8321	646																	13.8285	727.876	13.8285	690	13.8285	-28248.7			13.8321	912
13.8526	280.358	13.8526	305	13.8526	-1431.84					13.849	363.871	13.849	394	13.849	-2231.77					13.849	394	13.8526	650																	13.849	724.317	13.849	755	13.849	-28180.1			13.8526	912
13.8731	280.361	13.8731	259	13.8731	-1477.85					13.8695	366.395	13.8695	355	13.8695	-2273.3					13.8695	355	13.8731	704																	13.8695	720.722	13.8695	768	13.8695	-28163.5			13.8731	930
13.8936	280.365	13.8936	273	13.8936	-1463.85					13.89	368.581	13.89	374	13.89	-2256.48					13.89	374	13.8936	654																	13.89	717.096	13.89	731	13.89	-28196.9			13.8936	957
13.9141	280.371	13.9141	293	13.9141	-1443.86					13.9105	370.257	13.9105	381	13.9105	-2251.16					13.9105	381	13.9141	646																	13.9105	713.448	13.9105	707	13.9105	-28217.2			13.9141	910
13.9346	280.378	13.9346	247	13.9346	-1489.86					13.931	371.252	13.931	343	13.931	-2290.15					13.931	343	13.9346	641																	13.931	709.788	13.931	681	13.931	-28239.6			13.9346	945
13.9551	280.386	13.9551	263	13.9551	-1473.87					13.9515	371.422	13.9515	391	13.9515	-2242.32					13.9515	391	13.9551	683																	13.9515	706.127	13.9515	691	13.9515	-28225.9			13.9551	932
13.9756	280.395	13.9756	294	13.9756	-1442.88					13.972	370.684	13.972	377	13.972	-2255.59					13.972	377	13.9756	607																	13.972	702.475	13.972	666	13.972	-28247.3			13.9756	870
13.9961	280.406	13.9961	262	13.9961	-1474.89					13.9925	369.037	13.9925	356	13.9925	-2274.94					13.9925	356	13.9961	616																	13.9925	698.843	13.9925	712	13.9925	-28197.6			13.9961	931
14.0167	280.417	14.0167	274	14.0167	-1462.9					14.013	366.568	14.013	357	14.013	-2271.47					14.013	357	14.0167	646																	14.013	695.241	14.013	715	14.013	-28191			14.0167	891
14.0372	280.43	14.0372	291	14.0372	-1445.91					14.0335	363.436	14.0335	361	14.0335	-2264.34					14.0335	361	14.0372	637																	14.0335	691.679	14.0335	703	14.0335	-28199.5			14.0372	965
14.0577	280.443	14.0577	282	14.0577	-1454.93					14.054	359.844	14.054	363	14.054	-2258.74					14.054	363	14.0577	619																	14.054	688.165	14.054	710	14.054	-28188.9			14.0577	908
14.0782	280.458	14.0782	271	14.0782	-1465.94					14.0745	355.997	14.0745	372	14.0745	-2245.9					14.0745	372	14.0782	623																	14.0745	684.706	14.0745	722	14.0745	-28173.5			14.0782	939
14.0987	280.474	14.0987	314	14.0987	-1422.96					14.095	352.08	14.095	344	14.095	-2269.98					14.095	344	14.0987	665																	14.095	681.309	14.095	662	14.095	-28230.1			14.0987	872
14.1192	280.491	14.1192	260	14.1192	-1476.98					14.1155	348.239	14.1155	346	14.1155	-2264.14					14.1155	346	14.1192	641																	14.1155	677.981	14.1155	664	14.1155	-28224.8			14.1192	892
14.1397	280.51	14.1397	268	14.1397	-1468.99					14.136	344.574	14.136	361	14.136	-2245.48					14.136	361	14.1397	613																	14.136	674.728	14.136	725	14.136	-28160.5			14.1397	844
14.1602	280.529	14.1602	303	14.1602	-1434.01					14.1565	341.149	14.1565	338	14.1565	-2265.05					14.1565	338	14.1602	586																	14.1565	671.548	14.1565	738	14.1565	-28144.3			14.1602	901
14.1807	280.55	14.1807	264	14.1807	-1473.03					14.177	337.995	14.177	318	14.177	-2281.9					14.177	318	14.1807	611																	14.177	668.436	14.177	679	14.177	-28200.2			14.1807	840
14.2012	280.572	14.2012	245	14.2012	-1492.06					14.1975	335.122	14.1975	343	14.1975	-2254.02					14.1975	343	14.2012	608																	14.1975	665.39	14.1975	748	14.1975	-28128.2			14.2012	880
14.2217	280.595	14.2217	247	14.2217	-1490.08					14.218	332.524	14.218	331	14.218	-2263.43					14.218	331	14.2217	582																	14.218	662.418	14.218	677	14.218	-28196.2			14.2217	871
14.2422	280.62	14.2422	243	14.2422	-1494.1					14.2385	330.187	14.2385	324	14.2385	-2268.09					14.2385	324	14.2422	603																	14.2385	659.529	14.2385	661	14.2385	-28209.3			14.2422	893
14.2627	280.648	14.2627	295	14.2627	-1442.13					14.259	328.09	14.259	332	14.259	-2257.99					14.259	332	14.2627	575																	14.259	656.731	14.259	719	14.259	-28148.5			14.2627	848
14.2832	280.677	14.2832	303	14.2832	-1434.16					14.2795	326.213	14.2795	333	14.2795	-2255.11					14.2795	333	14.2832	599																	14.2795	654.033	14.2795	699	14.2795	-28165.8			14.2832	847
14.3037	280.709	14.3037	283	14.3037	-1454.19					14.3	324.532	14.3	297	14.3	-2289.43					14.3	297	14.3037	594																	14.3	651.447	14.3	716	14.3	-28146.2			14.3037	886
14.3242	280.742	14.3242	306	14.3242	-1431.23					14.3205	323.027	14.3205	319	14.3205	-2265.93					14.3205	319	14.3242	610																	14.3205	648.984	14.3205	660	14.3205	-28199.8			14.3242	837
14.3447	280.778	14.3447	267	14.3447	-1470.26					14.341	321.675	14.341	290	14.341	-2293.58					14.341	290	14.3447	643																	14.341	646.655	14.341	707	14.341	-28150.4			14.3447	852
14.3652	280.816	14.3652	251	14.3652	-1486.3					14.3615	320.459	14.3615	311	14.3615	-2271.36					14.3615	311	14.3652	574																	14.3615	644.474	14.3615	693	14.3615	-28162.3			14.3652	892
14.3858	280.856	14.3858	238	14.3858	-1499.34					14.382	319.359	14.382	304	14.382	-2277.26					14.382	304	14.3858	621																	14.382	642.454	14.382	694	14.382	-28159.2			14.3858	880
14.4063	280.899	14.4063	272	14.4063	-1465.38					14.4025	318.36	14.4025	293	14.4025	-2287.26					14.4025	293	14.4063	610																	14.4025	640.609	14.4025	666	14.4025	-28185.4			14.4063	850
14.4268	280.944	14.4268	274	14.4268	-1463.43					14.423	317.448	14.423	335	14.423	-2244.35					14.423	335	14.4268	616																	14.423	638.955	14.423	694	14.423	-28155.7			14.4268	926
14.4473	280.992	14.4473	281	14.4473	-1456.48					14.4435	316.609	14.4435	314	14.4435	-2264.51					14.4435	314	14.4473	621																	14.4435	637.507	14.4435	683	14.4435	-28165.3			14.4473	796
14.4678	281.042	14.4678	273	14.4678	-1464.53					14.464	315.833	14.464	314	14.464	-2263.73					14.464	314	14.4678	613																	14.464	636.283	14.464	673	14.464	-28174.1			14.4678	838
14.4883	281.095	14.4883	292	14.4883	-1445.58					14.4845	315.11	14.4845	291	14.4845	-2286.01					14.4845	291	14.4883	595																	14.4845	635.299	14.4845	658	14.4845	-28188.1			14.4883	912
14.5088	281.152	14.5088	305	14.5088	-1432.64					14.505	314.432	14.505	340	14.505	-2236.33					14.505	340	14.5088	560																	14.505	634.572	14.505	653	14.505	-28192.4			14.5088	837
14.5293	281.212	14.5293	287	14.5293	-1450.7					14.5255	313.792	14.5255	331	14.5255	-2244.69					14.5255	331	14.5293	583																	14.5255	634.118	14.5255	703	14.5255	-28141.9			14.5293	852
14.5498	281.277	14.5498	302	14.5498	-1435.76					14.546	313.185	14.546	342	14.546	-2233.09					14.546	342	14.5498	592																	14.546	633.955	14.546	677	14.546	-28167.7			14.5498	863
14.5703	281.348	14.5703	276	14.5703	-1461.83					14.5665	312.607	14.5665	331	14.5665	-2243.51					14.5665	331	14.5703	596																	14.5665	634.098	14.5665	676	14.5665	-28168.9			14.5703	838
14.5908	281.425	14.5908	245	14.5908	-1492.91					14.587	312.052	14.587	331	14.587	-2242.95					14.587	331	14.5908	575																	14.587	634.562	14.587	699	14.587	-28146.3			14.5908	872
14.6113	281.509	14.6113	258	14.6113	-1479.99					14.6075	311.52	14.6075	312	14.6075	-2261.42					14.6075	312	14.6113	541																	14.6075	635.358	14.6075	699	14.6075	-28147.1			14.6113	822
14.6318	281.6	14.6318	299	14.6318	-1439.08					14.628	311.006	14.628	300	14.628	-2272.91					14.628	300	14.6318	591																	14.628	636.498	14.628	645	14.628	-28202.3			14.6318	869
14.6523	281.696	14.6523	282	14.6523	-1456.18					14.6485	310.511	14.6485	318	14.6485	-2254.41					14.6485	318	14.6523	600																	14.6485	637.989	14.6485	636	14.6485	-28212.8			14.6523	853
14.6729	281.8	14.6729	274	14.6729	-1464.28					14.669	310.031	14.669	292	14.669	-2279.93					14.669	292	14.6729	546																	14.669	639.835	14.669	657	14.669	-28193.6			14.6729	891
14.6934	281.914	14.6934	268	14.6934	-1470.4					14.6895	309.566	14.6895	291	14.6895	-2280.47					14.6895	291	14.6934	615																	14.6895	642.037	14.6895	673	14.6895	-28179.8			14.6934	820
14.7139	282.04	14.7139	272	14.7139	-1466.52					14.71	309.115	14.71	329	14.71	-2242.02					14.71	329	14.7139	565																	14.71	644.587	14.71	649	14.71	-28206.4			14.7139	877
14.7344	282.182	14.7344	254	14.7344	-1484.67					14.7305	308.678	14.7305	322	14.7305	-2248.58					14.7305	322	14.7344	580																	14.7305	647.457	14.7305	664	14.7305	-28194.2			14.7344	768
14.7549	282.344	14.7549	300	14.7549	-1438.83					14.751	308.254	14.751	283	14.751	-2287.15					14.751	283	14.7549	584																	14.751	650.624	14.751	696	14.751	-28165.4			14.7549	834
14.7754	282.53	14.7754	271	14.7754	-1468.01					14.7715	307.842	14.7715	331	14.7715	-2238.74					14.7715	331	14.7754	584																	14.7715	654.059	14.7715	659	14.7715	-28205.8			14.7754	848
14.7959	282.744	14.7959	242	14.7959	-1497.23					14.792	307.443	14.792	307	14.792	-2262.34					14.792	307	14.7959	575																	14.792	657.729	14.792	668	14.792	-28200.5			14.7959	857
14.8164	282.992	14.8164	280	14.8164	-1459.48					14.8125	307.055	14.8125	353	14.8125	-2215.96					14.8125	353	14.8164	562																	14.8125	661.595	14.8125	684	14.8125	-28188.4			14.8164	830
14.8369	283.281	14.8369	261	14.8369	-1478.77					14.833	306.68	14.833	262	14.833	-2306.58					14.833	262	14.8369	581																	14.833	665.604	14.833	700	14.833	-28176.4			14.8369	846
14.8574	283.617	14.8574	240	14.8574	-1500.1					14.8535	306.316	14.8535	325	14.8535	-2243.22					14.8535	325	14.8574	611																	14.8535	669.694	14.8535	670	14.8535	-28210.5			14.8574	862
14.8779	284.009	14.8779	284	14.8779	-1456.49					14.874	305.964	14.874	280	14.874	-2287.86					14.874	280	14.8779	580																	14.874	673.794	14.874	632	14.874	-28252.6			14.8779	824
14.8984	284.464	14.8984	291	14.8984	-1449.95					14.8945	305.623	14.8945	286	14.8945	-2281.52					14.8945	286	14.8984	575																	14.8945	677.816	14.8945	652	14.8945	-28236.6			14.8984	812
14.9189	284.989	14.9189	282	14.9189	-1459.47					14.915	305.295	14.915	316	14.915	-2251.2					14.915	316	14.9189	570																	14.915	681.665	14.915	690	14.915	-28202.4			14.9189	836
14.9394	285.588	14.9394	292	14.9394	-1450.07					14.9355	304.979	14.9355	315	14.9355	-2251.88					14.9355	315	14.9394	594																	14.9355	685.232	14.9355	674	14.9355	-28222			14.9394	856
14.9599	286.264	14.9599	297	14.9599	-1445.75					14.956	304.674	14.956	289	14.956	-2277.58					14.956	289	14.9599	639																	14.956	688.402	14.956	673	14.956	-28226.2			14.9599	825
14.9804	287.014	14.9804	327	14.9804	-1416.5					14.9765	304.382	14.9765	297	14.9765	-2269.28					14.9765	297	14.9804	595																	14.9765	691.054	14.9765	710	14.9765	-28191.8			14.9804	841
15.0009	287.824	15.0009	285	15.0009	-1459.31					14.997	304.103	14.997	279	14.997	-2287					14.997	279	15.0009	598																	14.997	693.071	14.997	649	14.997	-28254.8			15.0009	839
15.0214	288.664	15.0214	276	15.0214	-1469.15					15.0175	303.837	15.0175	295	15.0175	-2270.74					15.0175	295	15.0214	569																	15.0175	694.342	15.0175	701	15.0175	-28204.1			15.0214	801
15.042	289.478	15.042	296	15.042	-1449.96					15.038	303.585	15.038	303	15.038	-2262.49					15.038	303	15.042	637																	15.038	694.775	15.038	688	15.038	-28217.6			15.042	827
15.0625	290.187	15.0625	263	15.0625	-1483.67					15.0585	303.347	15.0585	309	15.0585	-2256.25					15.0585	309	15.0625	597																	15.0585	694.303	15.0585	700	15.0585	-28205.1			15.0625	833
15.083	290.697	15.083	282	15.083	-1465.18					15.079	303.124	15.079	319	15.079	-2246.03					15.079	319	15.083	637																	15.079	692.893	15.079	628	15.079	-28275.7			15.083	815
15.1035	290.927	15.1035	310	15.1035	-1437.41					15.0995	302.917	15.0995	295	15.0995	-2269.82					15.0995	295	15.1035	588																	15.0995	690.546	15.0995	627	15.0995	-28274.3			15.1035	848
15.124	290.835	15.124	280	15.124	-1467.32					15.12	302.726	15.12	310	15.12	-2254.63					15.12	310	15.124	580																	15.12	687.304	15.12	659	15.12	-28239.1			15.124	814
15.1445	290.436	15.1445	301	15.1445	-1445.92					15.1405	302.554	15.1405	319	15.1405	-2245.45					15.1405	319	15.1445	578																	15.1405	683.242	15.1405	691	15.1405	-28203			15.1445	767
15.165	289.805	15.165	300	15.165	-1446.29					15.161	302.401	15.161	319	15.161	-2245.3					15.161	319	15.165	632																	15.161	678.467	15.161	689	15.161	-28200.2			15.165	859
15.1855	289.042	15.1855	311	15.1855	-1434.53					15.1815	302.269	15.1815	308	15.1815	-2256.17					15.1815	308	15.1855	597																	15.1815	673.106	15.1815	647	15.1815	-28236.9			15.1855	801
15.206	288.245	15.206	282	15.206	-1462.73					15.202	302.159	15.202	305	15.202	-2259.06					15.202	305	15.206	563																	15.202	667.298	15.202	670	15.202	-28208.1			15.206	824
15.2265	287.487	15.2265	268	15.2265	-1475.97					15.2225	302.073	15.2225	277	15.2225	-2286.97					15.2225	277	15.2265	641																	15.2225	661.185	15.2225	619	15.2225	-28253			15.2265	770
15.247	286.813	15.247	302	15.247	-1441.3					15.243	302.014	15.243	288	15.243	-2275.92					15.243	288	15.247	604																	15.243	654.901	15.243	653	15.243	-28212.7			15.247	843
15.2675	286.241	15.2675	319	15.2675	-1423.73					15.2635	301.984	15.2635	294	15.2635	-2269.89					15.2635	294	15.2675	575																	15.2635	648.574	15.2635	619	15.2635	-28240.4			15.2675	796
15.288	285.774	15.288	314	15.288	-1428.26					15.284	301.986	15.284	270	15.284	-2293.89					15.284	270	15.288	514																	15.284	642.312	15.284	634	15.284	-28219.1			15.288	799
15.3085	285.404	15.3085	299	15.3085	-1442.89					15.3045	302.022	15.3045	268	15.3045	-2295.92					15.3045	268	15.3085	573																	15.3045	636.208	15.3045	635	15.3045	-28212			15.3085	784
15.329	285.12	15.329	293	15.329	-1448.6					15.325	302.097	15.325	290	15.325	-2274					15.325	290	15.329	614																	15.325	630.339	15.325	667	15.325	-28174.1			15.329	784
15.3496	284.913	15.3496	261	15.3496	-1480.4					15.3455	302.214	15.3455	279	15.3455	-2285.12					15.3455	279	15.3496	556																	15.3455	624.766	15.3455	631	15.3455	-28204.5			15.3496	816
15.3701	284.771	15.3701	286	15.3701	-1455.26					15.366	302.38	15.366	303	15.366	-2261.28					15.366	303	15.3701	569																	15.366	619.533	15.366	588	15.366	-28242.3			15.3701	792
15.3906	284.688	15.3906	276	15.3906	-1465.17					15.3865	302.598	15.3865	286	15.3865	-2278.5					15.3865	286	15.3906	592																	15.3865	614.674	15.3865	609	15.3865	-28216.5			15.3906	805
15.4111	284.657	15.4111	295	15.4111	-1446.14					15.407	302.877	15.407	282	15.407	-2282.78					15.407	282	15.4111	570																	15.407	610.21	15.407	628	15.407	-28193			15.4111	776
15.4316	284.67	15.4316	296	15.4316	-1445.15					15.4275	303.224	15.4275	290	15.4275	-2275.12					15.4275	290	15.4316	603																	15.4275	606.155	15.4275	613	15.4275	-28203.9			15.4316	782
15.4521	284.725	15.4521	280	15.4521	-1461.21					15.448	303.647	15.448	279	15.448	-2286.55					15.448	279	15.4521	550																	15.448	602.513	15.448	634	15.448	-28179.3			15.4521	787
15.4726	284.818	15.4726	276	15.4726	-1465.3					15.4685	304.159	15.4685	266	15.4685	-2300.06					15.4685	266	15.4726	573																	15.4685	599.284	15.4685	607	15.4685	-28203.1			15.4726	806
15.4931	284.951	15.4931	294	15.4931	-1447.43					15.489	304.772	15.489	318	15.489	-2248.67					15.489	318	15.4931	551																	15.489	596.459	15.489	642	15.489	-28165.2			15.4931	812
15.5136	285.123	15.5136	289	15.5136	-1452.61					15.5095	305.502	15.5095	317	15.5095	-2250.4					15.5095	317	15.5136	609																	15.5095	594.027	15.5095	597	15.5095	-28207.8			15.5136	780
15.5341	285.337	15.5341	276	15.5341	-1465.82					15.53	306.365	15.53	322	15.53	-2246.27					15.53	322	15.5341	533																	15.53	591.971	15.53	644	15.53	-28158.8			15.5341	814
15.5546	285.597	15.5546	302	15.5546	-1440.08					15.5505	307.384	15.5505	298	15.5505	-2271.29					15.5505	298	15.5546	592																	15.5505	590.27	15.5505	630	15.5505	-28171			15.5546	767
15.5751	285.907	15.5751	299	15.5751	-1443.39					15.571	308.583	15.571	324	15.571	-2246.48					15.571	324	15.5751	554																	15.571	588.9	15.571	632	15.571	-28167.7			15.5751	798
15.5956	286.273	15.5956	269	15.5956	-1473.76					15.5915	309.989	15.5915	299	15.5915	-2272.89					15.5915	299	15.5956	579																	15.5915	587.83	15.5915	584	15.5915	-28214.6			15.5956	826
15.6161	286.702	15.6161	285	15.6161	-1458.19					15.612	311.637	15.612	304	15.612	-2269.54					15.612	304	15.6161	589																	15.612	587.026	15.612	613	15.612	-28184.8			15.6161	836
15.6366	287.203	15.6366	294	15.6366	-1449.69					15.6325	313.562	15.6325	336	15.6325	-2239.46					15.6325	336	15.6366	615																	15.6325	586.449	15.6325	560	15.6325	-28237.2			15.6366	726
15.6571	287.784	15.6571	304	15.6571	-1440.27					15.653	315.805	15.653	298	15.653	-2279.71					15.653	298	15.6571	547																	15.653	586.055	15.653	552	15.653	-28244.8			15.6571	798
15.6776	288.457	15.6776	295	15.6776	-1449.94					15.6735	318.412	15.6735	338	15.6735	-2242.31					15.6735	338	15.6776	611																	15.6735	585.796	15.6735	593	15.6735	-28203.6			15.6776	773
15.6982	289.229	15.6982	292	15.6982	-1453.71					15.694	321.42	15.694	339	15.694	-2244.32					15.694	339	15.6982	558																	15.694	585.622	15.694	603	15.694	-28193.4			15.6982	762
15.7187	290.11	15.7187	276	15.7187	-1470.59					15.7145	324.876	15.7145	315	15.7145	-2271.78					15.7145	315	15.7187	602																	15.7145	585.477	15.7145	611	15.7145	-28185.3			15.7187	794
15.7392	291.099	15.7392	302	15.7392	-1445.58					15.735	328.831	15.735	321	15.735	-2269.73					15.735	321	15.7392	595																	15.735	585.303	15.735	553	15.735	-28243.1			15.7392	812
15.7597	292.189	15.7597	306	15.7597	-1442.67					15.7555	333.335	15.7555	315	15.7555	-2280.24					15.7555	315	15.7597	587																	15.7555	585.041	15.7555	563	15.7555	-28232.8			15.7597	772
15.7802	293.349	15.7802	293	15.7802	-1456.83					15.776	338.44	15.776	327	15.776	-2273.34					15.776	327	15.7802	600																	15.776	584.633	15.776	595	15.776	-28200.4			15.7802	743
15.8007	294.524	15.8007	282	15.8007	-1469.01					15.7965	344.189	15.7965	330	15.7965	-2276.09					15.7965	330	15.8007	527																	15.7965	584.027	15.7965	553	15.7965	-28241.8			15.8007	759
15.8212	295.623	15.8212	280	15.8212	-1472.11					15.817	350.617	15.817	304	15.817	-2308.52					15.817	304	15.8212	584																	15.817	583.174	15.817	576	15.817	-28218			15.8212	775
15.8417	296.525	15.8417	293	15.8417	-1460.01					15.8375	357.746	15.8375	346	15.8375	-2273.65					15.8375	346	15.8417	589																	15.8375	582.04	15.8375	526	15.8375	-28266.8			15.8417	753
15.8622	297.1	15.8622	331	15.8622	-1422.58					15.858	365.578	15.858	338	15.858	-2289.48					15.858	338	15.8622	578																	15.858	580.601	15.858	543	15.858	-28248.4			15.8622	739
15.8827	297.252	15.8827	299	15.8827	-1454.74					15.8785	374.098	15.8785	347	15.8785	-2289					15.8785	347	15.8827	615																	15.8785	578.849	15.8785	579	15.8785	-28210.6			15.8827	709
15.9032	296.952	15.9032	265	15.9032	-1488.44					15.899	383.26	15.899	372	15.899	-2273.16					15.899	372	15.9032	552																	15.899	576.792	15.899	573	15.899	-28214.6			15.9032	779
15.9237	296.254	15.9237	304	15.9237	-1448.74					15.9195	392.986	15.9195	401	15.9195	-2253.89					15.9195	401	15.9237	570																	15.9195	574.449	15.9195	553	15.9195	-28232.2			15.9237	727
15.9442	295.275	15.9442	263	15.9442	-1488.76					15.94	403.156	15.94	399	15.94	-2266.06					15.94	399	15.9442	587																	15.94	571.855	15.94	555	15.94	-28227.6			15.9442	737
15.9647	294.156	15.9647	314	15.9647	-1436.64					15.9605	413.603	15.9605	396	15.9605	-2279.5					15.9605	396	15.9647	601																	15.9605	569.052	15.9605	576	15.9605	-28203.8			15.9647	784
15.9852	293.023	15.9852	286	15.9852	-1463.51					15.981	424.101	15.981	415	15.981	-2271					15.981	415	15.9852	612																	15.981	566.087	15.981	529	15.981	-28247.9			15.9852	760
16.0057	291.964	16.0057	287	16.0057	-1461.45					16.0015	434.359	16.0015	425	16.0015	-2271.26					16.0015	425	16.0057	569																	16.0015	563.009	16.0015	577	16.0015	-28196.8			16.0057	712
16.0263	291.028	16.0263	314	16.0263	-1433.51					16.022	444.019	16.022	463	16.022	-2242.92					16.022	463	16.0263	623																	16.022	559.865	16.022	584	16.022	-28186.6			16.0263	726
16.0468	290.234	16.0468	284	16.0468	-1462.72					16.0425	452.664	16.0425	498	16.0425	-2216.56					16.0425	498	16.0468	574																	16.0425	556.7	16.0425	577	16.0425	-28190.5			16.0468	819
16.0673	289.578	16.0673	293	16.0673	-1453.06					16.063	459.825	16.063	456	16.063	-2265.73					16.063	456	16.0673	583																	16.063	553.552	16.063	560	16.063	-28204.3			16.0673	756
16.0878	289.047	16.0878	285	16.0878	-1460.53					16.0835	465.043	16.0835	470	16.0835	-2256.94					16.0835	470	16.0878	593																	16.0835	550.454	16.0835	572	16.0835	-28189.2			16.0878	785
16.1083	288.624	16.1083	294	16.1083	-1451.11					16.104	467.917	16.104	497	16.104	-2232.82					16.104	497	16.1083	597																	16.104	547.431	16.104	540	16.104	-28218.2			16.1083	741
16.1288	288.292	16.1288	296	16.1288	-1448.78					16.1245	468.177	16.1245	515	16.1245	-2215.08					16.1245	515	16.1288	637																	16.1245	544.505	16.1245	538	16.1245	-28217.3			16.1288	730
16.1493	288.035	16.1493	290	16.1493	-1454.52					16.145	465.736	16.145	475	16.145	-2252.64					16.145	475	16.1493	586																	16.145	541.69	16.145	499	16.145	-28253.5			16.1493	774
16.1698	287.84	16.1698	298	16.1698	-1446.32					16.1655	460.713	16.1655	506	16.1655	-2216.61					16.1655	506	16.1698	631																	16.1655	538.996	16.1655	583	16.1655	-28166.8			16.1698	745
16.1903	287.695	16.1903	298	16.1903	-1446.18					16.186	453.425	16.186	440	16.186	-2275.33					16.186	440	16.1903	614																	16.186	536.43	16.186	552	16.186	-28195.2			16.1903	748
16.2108	287.592	16.2108	292	16.2108	-1452.08					16.2065	444.336	16.2065	458	16.2065	-2248.24					16.2065	458	16.2108	578																	16.2065	533.994	16.2065	574	16.2065	-28170.8			16.2108	724
16.2313	287.523	16.2313	304	16.2313	-1440.01					16.227	433.985	16.227	444	16.227	-2251.89					16.227	444	16.2313	591																	16.227	531.686	16.227	534	16.227	-28208.5			16.2313	743
16.2518	287.483	16.2518	311	16.2518	-1432.97					16.2475	422.917	16.2475	402	16.2475	-2282.82					16.2475	402	16.2518	585																	16.2475	529.505	16.2475	511	16.2475	-28229.3			16.2518	711
16.2723	287.467	16.2723	285	16.2723	-1458.95					16.268	411.623	16.268	411	16.268	-2262.52					16.268	411	16.2723	586																	16.268	527.449	16.268	523	16.268	-28215.2			16.2723	734
16.2928	287.471	16.2928	273	16.2928	-1470.96					16.2885	400.506	16.2885	393	16.2885	-2269.41					16.2885	393	16.2928	593																	16.2885	525.514	16.2885	531	16.2885	-28205.3			16.2928	753
16.3133	287.493	16.3133	283	16.3133	-1460.98					16.309	389.873	16.309	364	16.309	-2287.77					16.309	364	16.3133	568																	16.309	523.696	16.309	564	16.309	-28170.5			16.3133	738
16.3339	287.53	16.3339	275	16.3339	-1469.01					16.3295	379.936	16.3295	382	16.3295	-2259.84					16.3295	382	16.3339	611																	16.3295	521.99	16.3295	524	16.3295	-28208.8			16.3339	760
16.3544	287.581	16.3544	320	16.3544	-1424.07					16.35	370.83	16.35	352	16.35	-2280.73					16.35	352	16.3544	590																	16.35	520.39	16.35	526	16.35	-28205.2			16.3544	683
16.3749	287.644	16.3749	267	16.3749	-1477.13					16.3705	362.627	16.3705	348	16.3705	-2276.53					16.3705	348	16.3749	598																	16.3705	518.891	16.3705	540	16.3705	-28189.7			16.3749	720
16.3954	287.718	16.3954	293	16.3954	-1451.2					16.391	355.355	16.391	354	16.391	-2263.26					16.391	354	16.3954	588																	16.391	517.487	16.391	494	16.391	-28234.3			16.3954	685
16.4159	287.803	16.4159	290	16.4159	-1454.29					16.4115	349.008	16.4115	350	16.4115	-2260.91					16.4115	350	16.4159	616																	16.4115	516.173	16.4115	527	16.4115	-28200			16.4159	732
16.4364	287.898	16.4364	329	16.4364	-1415.38					16.432	343.563	16.432	358	16.432	-2247.46					16.432	358	16.4364	578																	16.432	514.942	16.432	544	16.432	-28181.7			16.4364	715
16.4569	288.001	16.4569	317	16.4569	-1427.49					16.4525	338.981	16.4525	327	16.4525	-2273.88					16.4525	327	16.4569	552																	16.4525	513.79	16.4525	483	16.4525	-28241.6			16.4569	741
16.4774	288.113	16.4774	307	16.4774	-1437.6					16.473	335.215	16.473	309	16.473	-2288.12					16.473	309	16.4774	600																	16.473	512.71	16.473	560	16.473	-28163.5			16.4774	699
16.4979	288.233	16.4979	275	16.4979	-1469.72					16.4935	332.21	16.4935	343	16.4935	-2251.11					16.4935	343	16.4979	557																	16.4935	511.698	16.4935	513	16.4935	-28209.5			16.4979	727
16.5184	288.361	16.5184	292	16.5184	-1452.85					16.514	329.911	16.514	348	16.514	-2243.81					16.514	348	16.5184	579																	16.514	510.746	16.514	560	16.514	-28161.5			16.5184	694
16.5389	288.497	16.5389	287	16.5389	-1457.98					16.5345	328.257	16.5345	312	16.5345	-2278.16					16.5345	312	16.5389	589																	16.5345	509.852	16.5345	497	16.5345	-28223.6			16.5389	714
16.5594	288.641	16.5594	303	16.5594	-1442.12					16.555	327.183	16.555	384	16.555	-2205.08					16.555	384	16.5594	616																	16.555	509.008	16.555	573	16.555	-28146.8			16.5594	753
16.5799	288.791	16.5799	304	16.5799	-1441.28					16.5755	326.62	16.5755	334	16.5755	-2254.52					16.5755	334	16.5799	606																	16.5755	508.211	16.5755	504	16.5755	-28215			16.5799	722
16.6004	288.95	16.6004	303	16.6004	-1442.43					16.596	326.492	16.596	324	16.596	-2264.39					16.596	324	16.6004	583																	16.596	507.456	16.596	539	16.596	-28179.2			16.6004	722
16.6209	289.116	16.6209	304	16.6209	-1441.6					16.6165	326.718	16.6165	353	16.6165	-2235.62					16.6165	353	16.6209	550																	16.6165	506.738	16.6165	526	16.6165	-28191.5			16.6209	660
16.6414	289.289	16.6414	312	16.6414	-1433.77					16.637	327.205	16.637	343	16.637	-2246.11					16.637	343	16.6414	585																	16.637	506.053	16.637	481	16.637	-28235.8			16.6414	718
16.662	289.47	16.662	298	16.662	-1447.95					16.6575	327.849	16.6575	338	16.6575	-2251.75					16.6575	338	16.662	581																	16.6575	505.398	16.6575	581	16.6575	-28135.2			16.662	696
16.6824	289.659	16.6824	293	16.6824	-1453.14					16.678	328.537	16.678	347	16.678	-2243.44					16.678	347	16.6825	600																	16.678	504.768	16.678	551	16.678	-28164.5			16.6825	717
16.703	289.856	16.703	293	16.703	-1453.34					16.6985	329.143	16.6985	314	16.6985	-2277.04					16.6985	314	16.703	589																	16.6985	504.161	16.6985	521	16.6985	-28193.9			16.703	756
16.7235	290.062	16.7235	297	16.7235	-1449.55					16.719	329.537	16.719	361	16.719	-2230.44					16.719	361	16.7235	549																	16.719	503.572	16.719	534	16.719	-28180.4			16.7235	720
16.744	290.277	16.744	279	16.744	-1467.76					16.7395	329.592	16.7395	323	16.7395	-2268.49					16.7395	323	16.744	581																	16.7395	503	16.7395	508	16.7395	-28205.8			16.744	685
16.7645	290.503	16.7645	313	16.7645	-1433.99					16.76	329.194	16.76	343	16.76	-2248.1					16.76	343	16.7645	601																	16.76	502.44	16.76	559	16.76	-28154.2			16.7645	667
16.785	290.738	16.785	309	16.785	-1438.22					16.7805	328.261	16.7805	286	16.7805	-2304.16					16.7805	286	16.785	585																	16.7805	501.891	16.7805	544	16.7805	-28168.7			16.785	685
16.8055	290.986	16.8055	305	16.8055	-1442.47					16.801	326.75	16.801	315	16.801	-2273.65					16.801	315	16.8055	569																	16.801	501.351	16.801	507	16.801	-28205.1			16.8055	732
16.826	291.247	16.826	320	16.826	-1427.73					16.8215	324.666	16.8215	308	16.8215	-2278.57					16.8215	308	16.826	555																	16.8215	500.817	16.8215	501	16.8215	-28210.6			16.826	702
16.8465	291.522	16.8465	300	16.8465	-1448.01					16.842	322.062	16.842	329	16.842	-2254.96					16.842	329	16.8465	605																	16.842	500.288	16.842	518	16.842	-28193.1			16.8465	719
16.867	291.813	16.867	296	16.867	-1452.3					16.8625	319.029	16.8625	285	16.8625	-2295.93					16.8625	285	16.867	576																	16.8625	499.762	16.8625	535	16.8625	-28175.5			16.867	690
16.8875	292.122	16.8875	297	16.8875	-1451.61					16.883	315.68	16.883	295	16.883	-2282.58					16.883	295	16.8875	558																	16.883	499.238	16.883	493	16.883	-28217			16.8875	727
16.908	292.452	16.908	275	16.908	-1473.94					16.9035	312.137	16.9035	322	16.9035	-2252.04					16.9035	322	16.908	539																	16.9035	498.714	16.9035	497	16.9035	-28212.5			16.908	707
16.9285	292.805	16.9285	323	16.9285	-1426.29					16.924	308.513	16.924	313	16.924	-2257.41					16.924	313	16.9285	544																	16.924	498.189	16.924	480	16.924	-28229			16.9285	713
16.949	293.184	16.949	283	16.949	-1466.67					16.9445	304.906	16.9445	300	16.9445	-2266.81					16.9445	300	16.949	584																	16.9445	497.662	16.9445	468	16.9445	-28240.4			16.949	675
16.9695	293.593	16.9695	324	16.9695	-1426.08					16.965	301.393	16.965	290	16.965	-2273.29					16.965	290	16.9695	537																	16.965	497.131	16.965	486	16.965	-28221.9			16.9695	656
16.9901	294.037	16.9901	300	16.9901	-1450.52					16.9855	298.029	16.9855	300	16.9855	-2259.93					16.9855	300	16.9901	521																	16.9855	496.595	16.9855	494	16.9855	-28213.4			16.9901	723
17.0105	294.521	17.0105	295	17.0105	-1456.01					17.006	294.851	17.006	313	17.006	-2243.75					17.006	313	17.0105	567																	17.006	496.054	17.006	514	17.006	-28192.8			17.0105	731
17.0311	295.051	17.0311	290	17.0311	-1461.54					17.0265	291.878	17.0265	288	17.0265	-2265.78					17.0265	288	17.0311	506																	17.0265	495.507	17.0265	488	17.0265	-28218.3			17.0311	655
17.0516	295.633	17.0516	315	17.0516	-1437.12					17.047	289.119	17.047	305	17.047	-2246.02					17.047	305	17.0516	575																	17.047	494.952	17.047	492	17.047	-28213.7			17.0516	689
17.0721	296.276	17.0721	302	17.0721	-1450.76					17.0675	286.574	17.0675	307	17.0675	-2241.48					17.0675	307	17.0721	568																	17.0675	494.389	17.0675	479	17.0675	-28226.2			17.0721	687
17.0926	296.987	17.0926	296	17.0926	-1457.47					17.088	284.237	17.088	297	17.088	-2249.14					17.088	297	17.0926	530																	17.088	493.817	17.088	485	17.088	-28219.6			17.0926	672
17.1131	297.777	17.1131	319	17.1131	-1435.26					17.1085	282.096	17.1085	269	17.1085	-2275					17.1085	269	17.1131	538																	17.1085	493.236	17.1085	510	17.1085	-28194			17.1131	674
17.1336	298.653	17.1336	338	17.1336	-1417.14					17.129	280.141	17.129	296	17.129	-2246.04					17.129	296	17.1336	517																	17.129	492.644	17.129	433	17.129	-28270.4			17.1336	647
17.1541	299.622	17.1541	297	17.1541	-1459.11					17.1495	278.357	17.1495	273	17.1495	-2267.26					17.1495	273	17.1541	520																	17.1495	492.041	17.1495	508	17.1495	-28194.8			17.1541	670
17.1746	300.688	17.1746	290	17.1746	-1467.17					17.17	276.731	17.17	267	17.17	-2271.63					17.17	267	17.1746	528																	17.17	491.426	17.17	481	17.17	-28221.2			17.1746	652
17.1951	301.845	17.1951	315	17.1951	-1443.33					17.1905	275.249	17.1905	294	17.1905	-2243.15					17.1905	294	17.1951	549																	17.1905	490.8	17.1905	478	17.1905	-28223.6			17.1951	656
17.2156	303.071	17.2156	309	17.2156	-1450.56					17.211	273.897	17.211	279	17.211	-2256.8					17.211	279	17.2156	533																	17.211	490.16	17.211	453	17.211	-28247.9			17.2156	663
17.2361	304.325	17.2361	318	17.2361	-1442.81					17.2315	272.664	17.2315	276	17.2315	-2258.56					17.2315	276	17.2361	549																	17.2315	489.507	17.2315	480	17.2315	-28220.3			17.2361	652
17.2566	305.536	17.2566	319	17.2566	-1443.02					17.252	271.536	17.252	277	17.252	-2256.44					17.252	277	17.2566	529																	17.252	488.841	17.252	497	17.252	-28202.6			17.2566	696
17.2771	306.608	17.2771	296	17.2771	-1467.09					17.2725	270.504	17.2725	267	17.2725	-2265.4					17.2725	267	17.2771	524																	17.2725	488.16	17.2725	431	17.2725	-28267.9			17.2771	646
17.2976	307.431	17.2976	312	17.2976	-1451.92					17.293	269.556	17.293	271	17.293	-2260.46					17.293	271	17.2976	567																	17.293	487.464	17.293	476	17.293	-28222.2			17.2976	657
17.3181	307.911	17.3181	321	17.3181	-1443.39					17.3135	268.684	17.3135	250	17.3135	-2280.58					17.3135	250	17.3181	554																	17.3135	486.754	17.3135	491	17.3135	-28206.5			17.3181	687
17.3387	308.001	17.3387	292	17.3387	-1472.49					17.334	267.878	17.334	278	17.334	-2251.78					17.334	278	17.3387	560																	17.334	486.028	17.334	488	17.334	-28208.8			17.3387	660
17.3592	307.724	17.3592	296	17.3592	-1468.21					17.3545	267.132	17.3545	284	17.3545	-2245.03					17.3545	284	17.3592	538																	17.3545	485.286	17.3545	476	17.3545	-28220.1			17.3592	672
17.3797	307.16	17.3797	287	17.3797	-1476.64					17.375	266.439	17.375	293	17.375	-2235.34					17.375	293	17.3797	529																	17.375	484.528	17.375	470	17.375	-28225.3			17.3797	666
17.4002	306.424	17.4002	300	17.4002	-1462.91					17.3955	265.791	17.3955	274	17.3955	-2253.69					17.3955	274	17.4002	555																	17.3955	483.756	17.3955	467	17.3955	-28227.5			17.4002	680
17.4207	305.633	17.4207	260	17.4207	-1502.12					17.416	265.185	17.416	255	17.416	-2272.09					17.416	255	17.4207	594																	17.416	482.967	17.416	451	17.416	-28242.7			17.4207	632
17.4412	304.877	17.4412	316	17.4412	-1445.36					17.4365	264.616	17.4365	289	17.4365	-2237.52					17.4365	289	17.4412	500																	17.4365	482.163	17.4365	446	17.4365	-28246.9			17.4412	635
17.4617	304.218	17.4617	289	17.4617	-1471.7					17.457	264.08	17.457	292	17.457	-2233.98					17.457	292	17.4617	537																	17.457	481.342	17.457	432	17.457	-28260.1			17.4617	661
17.4822	303.685	17.4822	329	17.4822	-1431.17					17.4775	263.572	17.4775	248	17.4775	-2277.47					17.4775	248	17.4822	534																	17.4775	480.505	17.4775	458	17.4775	-28233.3			17.4822	673
17.5027	303.287	17.5027	296	17.5027	-1463.77					17.498	263.092	17.498	268	17.498	-2256.99					17.498	268	17.5027	544																	17.498	479.651	17.498	472	17.498	-28218.4			17.5027	684
17.5232	303.019	17.5232	308	17.5232	-1451.5					17.5185	262.636	17.5185	262	17.5185	-2262.54					17.5185	262	17.5232	548																	17.5185	478.78	17.5185	487	17.5185	-28202.6			17.5232	678
17.5437	302.871	17.5437	305	17.5437	-1454.36					17.539	262.203	17.539	284	17.539	-2240.1					17.539	284	17.5437	543																	17.539	477.891	17.539	495	17.539	-28193.7			17.5437	626
17.5642	302.831	17.5642	309	17.5642	-1450.32					17.5595	261.79	17.5595	243	17.5595	-2280.69					17.5595	243	17.5642	558																	17.5595	476.985	17.5595	458	17.5595	-28229.8			17.5642	648
17.5847	302.887	17.5847	299	17.5847	-1460.37					17.58	261.397	17.58	267	17.58	-2256.3					17.58	267	17.5847	550																	17.58	476.061	17.58	463	17.58	-28223.8			17.5847	602
17.6052	303.03	17.6052	298	17.6052	-1461.51					17.6005	261.023	17.6005	256	17.6005	-2266.92					17.6005	256	17.6052	548																	17.6005	475.12	17.6005	486	17.6005	-28199.9			17.6052	633
17.6257	303.253	17.6257	298	17.6257	-1461.74					17.621	260.666	17.621	273	17.621	-2249.57					17.621	273	17.6257	541																	17.621	474.163	17.621	454	17.621	-28230.9			17.6257	646
17.6462	303.552	17.6462	303	17.6462	-1457.04					17.6415	260.325	17.6415	257	17.6415	-2265.23					17.6415	257	17.6462	593																	17.6415	473.189	17.6415	451	17.6415	-28233			17.6462	632
17.6668	303.924	17.6668	298	17.6668	-1462.41					17.662	259.999	17.662	271	17.662	-2250.9					17.662	271	17.6668	559																	17.662	472.2	17.662	424	17.662	-28259			17.6668	639
17.6873	304.372	17.6873	314	17.6873	-1446.86					17.6825	259.689	17.6825	266	17.6825	-2255.59					17.6825	266	17.6873	539																	17.6825	471.194	17.6825	446	17.6825	-28236			17.6873	604
17.7078	304.896	17.7078	303	17.7078	-1458.38					17.703	259.393	17.703	277	17.703	-2244.29					17.703	277	17.7078	490																	17.703	470.173	17.703	513	17.703	-28168			17.7078	622
17.7283	305.502	17.7283	305	17.7283	-1456.99					17.7235	259.111	17.7235	255	17.7235	-2266.01					17.7235	255	17.7283	538																	17.7235	469.136	17.7235	441	17.7235	-28238.9			17.7283	663
17.7488	306.197	17.7488	307	17.7488	-1455.68					17.744	258.844	17.744	268	17.744	-2252.74					17.744	268	17.7488	573																	17.744	468.083	17.744	421	17.744	-28257.9			17.7488	612
17.7693	306.989	17.7693	290	17.7693	-1473.47					17.7645	258.591	17.7645	258	17.7645	-2262.49					17.7645	258	17.7693	496																	17.7645	467.013	17.7645	450	17.7645	-28227.8			17.7693	632
17.7898	307.887	17.7898	312	17.7898	-1452.37					17.785	258.353	17.785	239	17.785	-2281.25					17.785	239	17.7898	565																	17.785	465.928	17.785	481	17.785	-28195.7			17.7898	624
17.8103	308.901	17.8103	298	17.8103	-1467.39					17.8055	258.13	17.8055	284	17.8055	-2236.03					17.8055	284	17.8103	534																	17.8055	464.827	17.8055	418	17.8055	-28257.6			17.8103	627
17.8308	310.038	17.8308	352	17.8308	-1414.52					17.826	257.922	17.826	277	17.826	-2242.82					17.826	277	17.8308	524																	17.826	463.71	17.826	448	17.826	-28226.5			17.8308	662
17.8513	311.3	17.8513	348	17.8513	-1419.78					17.8465	257.731	17.8465	266	17.8465	-2253.63					17.8465	266	17.8513	511																	17.8465	462.577	17.8465	474	17.8465	-28199.4			17.8513	643
17.8718	312.679	17.8718	345	17.8718	-1424.16					17.867	257.556	17.867	265	17.867	-2254.46					17.867	265	17.8718	528																	17.867	461.428	17.867	454	17.867	-28218.2			17.8718	603
17.8923	314.149	17.8923	320	17.8923	-1450.63					17.8875	257.399	17.8875	250	17.8875	-2269.3					17.8875	250	17.8923	489																	17.8875	460.264	17.8875	458	17.8875	-28213			17.8923	592
17.9128	315.657	17.9128	302	17.9128	-1470.14					17.908	257.26	17.908	261	17.908	-2258.16					17.908	261	17.9128	515																	17.908	459.084	17.908	420	17.908	-28249.9			17.9128	638
17.9333	317.117	17.9333	316	17.9333	-1457.6					17.9285	257.141	17.9285	266	17.9285	-2253.04					17.9285	266	17.9333	532																	17.9285	457.889	17.9285	497	17.9285	-28171.7			17.9333	623
17.9538	318.408	17.9538	340	17.9538	-1434.89					17.949	257.043	17.949	252	17.949	-2266.94					17.949	252	17.9538	485																	17.949	456.679	17.949	425	17.949	-28242.5			17.9538	613
17.9744	319.391	17.9744	297	17.9744	-1478.87					17.9695	256.968	17.9695	279	17.9695	-2239.87					17.9695	279	17.9744	475																	17.9695	455.454	17.9695	460	17.9695	-28206.2			17.9744	611
17.9948	319.944	17.9948	327	17.9948	-1449.43					17.99	256.918	17.99	280	17.99	-2238.82					17.99	280	17.9948	506																	17.99	454.214	17.99	471	17.99	-28194			17.9948	637
18.0154	320.003	18.0154	313	18.0154	-1463.49					18.0105	256.895	18.0105	252	18.0105	-2266.8					18.0105	252	18.0154	525																	18.0105	452.96	18.0105	473	18.0105	-28190.7			18.0154	633
18.0359	319.583	18.0359	344	18.0359	-1432.07					18.031	256.901	18.031	253	18.031	-2265.8					18.031	253	18.0359	471																	18.031	451.692	18.031	451	18.031	-28211.5			18.0359	609
18.0564	318.776	18.0564	314	18.0564	-1461.26					18.0515	256.938	18.0515	261	18.0515	-2257.84					18.0515	261	18.0564	519																	18.0515	450.41	18.0515	458	18.0515	-28203.2			18.0564	577
18.0769	317.722	18.0769	300	18.0769	-1474.21					18.072	257.008	18.072	271	18.072	-2247.91					18.072	271	18.0769	518																	18.072	449.116	18.072	413	18.072	-28246.9			18.0769	658
18.0974	316.565	18.0974	301	18.0974	-1472.05					18.0925	257.116	18.0925	261	18.0925	-2258.02					18.0925	261	18.0974	468																	18.0925	447.81	18.0925	429	18.0925	-28229.6			18.0974	636
18.1179	315.426	18.1179	301	18.1179	-1470.91					18.113	257.263	18.113	261	18.113	-2258.16					18.113	261	18.1179	545																	18.113	446.493	18.113	476	18.113	-28181.3			18.1179	645
18.1384	314.386	18.1384	328	18.1384	-1442.87					18.1335	257.454	18.1335	297	18.1335	-2222.36					18.1335	297	18.1384	509																	18.1335	445.165	18.1335	474	18.1335	-28181.9			18.1384	664
18.1589	313.488	18.1589	290	18.1589	-1479.97					18.154	257.692	18.154	226	18.154	-2293.59					18.154	226	18.1589	542																	18.154	443.827	18.154	428	18.154	-28226.6			18.1589	573
18.1794	312.744	18.1794	316	18.1794	-1453.23					18.1745	257.982	18.1745	295	18.1745	-2224.88					18.1745	295	18.1794	553																	18.1745	442.481	18.1745	413	18.1745	-28240.3			18.1794	620
18.1999	312.149	18.1999	308	18.1999	-1460.63					18.195	258.327	18.195	274	18.195	-2246.23					18.195	274	18.1999	495																	18.195	441.126	18.195	443	18.195	-28208.9			18.1999	583
18.2204	311.688	18.2204	338	18.2204	-1430.17					18.2155	258.731	18.2155	243	18.2155	-2277.63					18.2155	243	18.2204	487																	18.2155	439.763	18.2155	461	18.2155	-28189.5			18.2204	599
18.2409	311.343	18.2409	266	18.2409	-1501.83					18.236	259.197	18.236	272	18.236	-2249.1					18.236	272	18.2409	528																	18.236	438.393	18.236	419	18.236	-28230.2			18.2409	604
18.2614	311.096	18.2614	301	18.2614	-1466.58					18.2565	259.73	18.2565	262	18.2565	-2259.63					18.2565	262	18.2614	527																	18.2565	437.017	18.2565	404	18.2565	-28243.8			18.2614	620
18.2819	310.929	18.2819	328	18.2819	-1439.41					18.277	260.33	18.277	265	18.277	-2257.23					18.277	265	18.2819	527																	18.277	435.635	18.277	453	18.277	-28193.4			18.2819	612
18.3025	310.829	18.3025	313	18.3025	-1454.31					18.2975	261	18.2975	270	18.2975	-2252.9					18.2975	270	18.3025	509																	18.2975	434.251	18.2975	438	18.2975	-28207			18.3025	571
18.3229	310.783	18.3229	350	18.3229	-1417.27					18.318	261.74	18.318	262	18.318	-2261.64					18.318	262	18.3229	520																	18.318	432.864	18.318	433	18.318	-28210.6			18.3229	608
18.3435	310.783	18.3435	329	18.3435	-1438.27					18.3385	262.55	18.3385	259	18.3385	-2265.45					18.3385	259	18.3435	559																	18.3385	431.476	18.3385	426	18.3385	-28216.3			18.3435	610
18.364	310.819	18.364	309	18.364	-1458.3					18.359	263.427	18.359	267	18.359	-2258.33					18.359	267	18.364	529																	18.359	430.09	18.359	433	18.359	-28207.9			18.364	618
18.3845	310.886	18.3845	344	18.3845	-1423.37					18.3795	264.365	18.3795	251	18.3795	-2275.27					18.3795	251	18.3845	546																	18.3795	428.706	18.3795	432	18.3795	-28207.5			18.3845	613
18.405	310.978	18.405	285	18.405	-1482.46					18.4	265.358	18.4	294	18.4	-2233.26					18.4	294	18.405	501																	18.4	427.327	18.4	410	18.4	-28228.1			18.405	607
18.4255	311.091	18.4255	297	18.4255	-1470.57					18.4205	266.396	18.4205	229	18.4205	-2299.3					18.4205	229	18.4255	495																	18.4205	425.954	18.4205	417	18.4205	-28219.7			18.4255	602
18.446	311.221	18.446	310	18.446	-1457.71					18.441	267.463	18.441	273	18.441	-2256.36					18.441	273	18.446	494																	18.441	424.589	18.441	392	18.441	-28243.4			18.446	584
18.4665	311.367	18.4665	303	18.4665	-1464.85					18.4615	268.543	18.4615	250	18.4615	-2280.44					18.4615	250	18.4665	500																	18.4615	423.234	18.4615	393	18.4615	-28241			18.4665	575
18.487	311.525	18.487	283	18.487	-1485.01					18.482	269.612	18.482	278	18.482	-2253.51					18.482	278	18.487	530																	18.482	421.891	18.482	382	18.482	-28250.7			18.487	587
18.5075	311.694	18.5075	304	18.5075	-1464.18					18.5025	270.642	18.5025	256	18.5025	-2276.54					18.5025	256	18.5075	488																	18.5025	420.563	18.5025	434	18.5025	-28197.3			18.5075	581
18.528	311.872	18.528	283	18.528	-1485.36					18.523	271.599	18.523	277	18.523	-2256.5					18.523	277	18.528	472																	18.523	419.25	18.523	383	18.523	-28247			18.528	580
18.5485	312.058	18.5485	349	18.5485	-1419.54					18.5435	272.446	18.5435	252	18.5435	-2282.35					18.5435	252	18.5485	532																	18.5435	417.957	18.5435	425	18.5435	-28203.7			18.5485	567
18.569	312.252	18.569	327	18.569	-1441.74					18.564	273.146	18.564	304	18.564	-2231.05					18.564	304	18.569	545																	18.564	416.685	18.564	405	18.564	-28222.5			18.569	577
18.5895	312.451	18.5895	323	18.5895	-1445.94					18.5845	273.66	18.5845	291	18.5845	-2244.56					18.5845	291	18.5895	510																	18.5845	415.438	18.5845	399	18.5845	-28227.2			18.5895	554
18.61	312.656	18.61	305	18.61	-1464.14					18.605	273.954	18.605	295	18.605	-2240.86					18.605	295	18.61	526																	18.605	414.218	18.605	394	18.605	-28231			18.61	576
18.6305	312.865	18.6305	293	18.6305	-1476.35					18.6255	274.007	18.6255	265	18.6255	-2270.91					18.6255	265	18.6305	531																	18.6255	413.029	18.6255	418	18.6255	-28205.8			18.6305	586
18.6511	313.078	18.6511	325	18.6511	-1444.56					18.646	273.806	18.646	279	18.646	-2256.71					18.646	279	18.6511	581																	18.646	411.874	18.646	417	18.646	-28205.7			18.6511	582
18.6716	313.294	18.6716	337	18.6716	-1432.78					18.6665	273.357	18.6665	277	18.6665	-2258.26					18.6665	277	18.6716	578																	18.6665	410.758	18.6665	407	18.6665	-28214.5			18.6716	566
18.6921	313.513	18.6921	308	18.6921	-1462					18.687	272.677	18.687	271	18.687	-2263.58					18.687	271	18.6921	504																	18.687	409.686	18.687	440	18.687	-28180.5			18.6921	585
18.7126	313.735	18.7126	284	18.7126	-1486.22					18.7075	271.798	18.7075	275	18.7075	-2258.7					18.7075	275	18.7126	518																	18.7075	408.659	18.7075	423	18.7075	-28196.4			18.7126	531
18.7331	313.959	18.7331	319	18.7331	-1451.44					18.728	270.76	18.728	263	18.728	-2269.66					18.728	263	18.7331	478																	18.728	407.683	18.728	404	18.728	-28214.5			18.7331	624
18.7536	314.186	18.7536	275	18.7536	-1495.67					18.7485	269.608	18.7485	268	18.7485	-2263.51					18.7485	268	18.7536	556																	18.7485	406.759	18.7485	394	18.7485	-28223.5			18.7536	564
18.7741	314.415	18.7741	304	18.7741	-1466.9					18.769	268.384	18.769	268	18.769	-2262.29					18.769	268	18.7741	523																	18.769	405.892	18.769	378	18.769	-28238.7			18.7741	564
18.7946	314.646	18.7946	258	18.7946	-1513.13					18.7895	267.13	18.7895	257	18.7895	-2272.03					18.7895	257	18.7946	528																	18.7895	405.082	18.7895	381	18.7895	-28234.9			18.7946	556
18.8151	314.878	18.8151	314	18.8151	-1457.36					18.81	265.879	18.81	256	18.81	-2271.78					18.81	256	18.8151	513																	18.81	404.333	18.81	439	18.81	-28176.1			18.8151	561
18.8356	315.112	18.8356	302	18.8356	-1469.6					18.8305	264.658	18.8305	279	18.8305	-2247.56					18.8305	279	18.8356	519																	18.8305	403.646	18.8305	406	18.8305	-28208.4			18.8356	608
18.8561	315.348	18.8561	303	18.8561	-1468.83					18.851	263.487	18.851	282	18.851	-2243.39					18.851	282	18.8561	533																	18.851	403.022	18.851	420	18.851	-28193.8			18.8561	589
18.8766	315.586	18.8766	293	18.8766	-1479.07					18.8715	262.379	18.8715	267	18.8715	-2257.28					18.8715	267	18.8766	505																	18.8715	402.461	18.8715	409	18.8715	-28204.2			18.8766	550
18.8971	315.825	18.8971	327	18.8971	-1445.31					18.892	261.345	18.892	281	18.892	-2242.25					18.892	281	18.8971	521																	18.892	401.964	18.892	395	18.892	-28217.7			18.8971	576
18.9176	316.065	18.9176	295	18.9176	-1477.55					18.9125	260.387	18.9125	268	18.9125	-2254.29					18.9125	268	18.9176	540																	18.9125	401.529	18.9125	351	18.9125	-28261.3			18.9176	553
18.9381	316.306	18.9381	304	18.9381	-1468.79					18.933	259.508	18.933	231	18.933	-2290.41					18.933	231	18.9381	528																	18.933	401.152	18.933	407	18.933	-28204.9			18.9381	572
18.9586	316.548	18.9586	302	18.9586	-1471.03					18.9535	258.707	18.9535	230	18.9535	-2290.61					18.9535	230	18.9586	544																	18.9535	400.83	18.9535	380	18.9535	-28231.6			18.9586	587
18.9792	316.79	18.9792	350	18.9792	-1423.27					18.974	257.98	18.974	227	18.974	-2292.88					18.974	227	18.9792	473																	18.974	400.559	18.974	406	18.974	-28205.3			18.9792	555
18.9997	317.032	18.9997	320	18.9997	-1453.52					18.9945	257.325	18.9945	249	18.9945	-2270.23					18.9945	249	18.9997	531																	18.9945	400.332	18.9945	398	18.9945	-28213.1			18.9997	585
19.0202	317.275	19.0202	308	19.0202	-1465.76					19.015	256.738	19.015	256	19.015	-2262.64					19.015	256	19.0202	502																	19.015	400.141	19.015	366	19.015	-28244.9			19.0202	561
19.0407	317.516	19.0407	342	19.0407	-1432					19.0355	256.215	19.0355	259	19.0355	-2259.12					19.0355	259	19.0407	561																	19.0355	399.976	19.0355	378	19.0355	-28232.8			19.0407	582
19.0612	317.758	19.0612	301	19.0612	-1473.24					19.056	255.75	19.056	242	19.056	-2275.65					19.056	242	19.0612	511																	19.056	399.825	19.056	392	19.056	-28218.6			19.0612	550
19.0817	317.999	19.0817	299	19.0817	-1475.48					19.0765	255.344	19.0765	273	19.0765	-2244.25					19.0765	273	19.0817	520																	19.0765	399.676	19.0765	411	19.0765	-28199.5			19.0817	592
19.1022	318.24	19.1022	324	19.1022	-1450.72					19.097	254.992	19.097	249	19.097	-2267.89					19.097	249	19.1022	513																	19.097	399.513	19.097	387	19.097	-28223.3			19.1022	550
19.1227	318.48	19.1227	324	19.1227	-1450.96					19.1175	254.693	19.1175	281	19.1175	-2235.59					19.1175	281	19.1227	542																	19.1175	399.319	19.1175	384	19.1175	-28226.1			19.1227	565
19.1432	318.719	19.1432	296	19.1432	-1479.2					19.138	254.442	19.138	239	19.138	-2277.34					19.138	239	19.1432	531																	19.138	399.075	19.138	417	19.138	-28192.9			19.1432	586
19.1637	318.958	19.1637	345	19.1637	-1430.44					19.1585	254.234	19.1585	240	19.1585	-2276.14					19.1585	240	19.1637	538																	19.1585	398.759	19.1585	393	19.1585	-28216.5			19.1637	565
19.1842	319.196	19.1842	287	19.1842	-1488.68					19.179	254.068	19.179	255	19.179	-2260.97					19.179	255	19.1842	501																	19.179	398.351	19.179	412	19.179	-28197.1			19.1842	527
19.2047	319.434	19.2047	324	19.2047	-1451.92					19.1995	253.938	19.1995	235	19.1995	-2280.84					19.1995	235	19.2047	537																	19.1995	397.828	19.1995	388	19.1995	-28220.6			19.2047	568
19.2252	319.67	19.2252	316	19.2252	-1460.15					19.22	253.842	19.22	250	19.22	-2265.74					19.22	250	19.2252	527																	19.22	397.17	19.22	347	19.22	-28260.9			19.2252	553
19.2457	319.905	19.2457	310	19.2457	-1466.39					19.2405	253.776	19.2405	267	19.2405	-2248.68					19.2405	267	19.2457	489																	19.2405	396.358	19.2405	397	19.2405	-28210.1			19.2457	557
19.2662	320.14	19.2662	313	19.2662	-1463.62					19.261	253.739	19.261	247	19.261	-2268.64					19.261	247	19.2662	517																	19.261	395.375	19.261	403	19.261	-28203.2			19.2662	563
19.2867	320.373	19.2867	311	19.2867	-1465.86					19.2815	253.727	19.2815	244	19.2815	-2271.63					19.2815	244	19.2868	484																	19.2815	394.21	19.2815	375	19.2815	-28230			19.2868	561
19.3072	320.606	19.3072	343	19.3072	-1434.09					19.302	253.739	19.302	243	19.302	-2272.64					19.302	243	19.3072	481																	19.302	392.857	19.302	420	19.302	-28183.6			19.3072	549
19.3278	320.837	19.3278	333	19.3278	-1444.32					19.3225	253.772	19.3225	247	19.3225	-2268.67					19.3225	247	19.3278	526																	19.3225	391.315	19.3225	408	19.3225	-28194.1			19.3278	533
19.3483	321.067	19.3483	314	19.3483	-1463.55					19.343	253.826	19.343	266	19.343	-2249.73					19.343	266	19.3483	512																	19.343	389.592	19.343	361	19.343	-28239.4			19.3483	550
19.3688	321.296	19.3688	309	19.3688	-1468.78					19.3635	253.898	19.3635	285	19.3635	-2230.8					19.3635	285	19.3688	504																	19.3635	387.7	19.3635	363	19.3635	-28235.5			19.3688	530
19.3893	321.524	19.3893	333	19.3893	-1445.01					19.384	253.988	19.384	265	19.384	-2250.89					19.384	265	19.3893	505																	19.384	385.657	19.384	392	19.384	-28204.4			19.3893	570
19.4098	321.751	19.4098	304	19.4098	-1474.23					19.4045	254.095	19.4045	252	19.4045	-2264					19.4045	252	19.4098	527																	19.4045	383.485	19.4045	378	19.4045	-28216.3			19.4098	560
19.4303	321.976	19.4303	337	19.4303	-1441.46					19.425	254.218	19.425	246	19.425	-2270.12					19.425	246	19.4303	489																	19.425	381.211	19.425	386	19.425	-28206			19.4303	511
19.4508	322.2	19.4508	287	19.4508	-1491.68					19.4455	254.356	19.4455	230	19.4455	-2286.26					19.4455	230	19.4508	507																	19.4455	378.862	19.4455	351	19.4455	-28238.6			19.4508	545
19.4713	322.423	19.4713	293	19.4713	-1485.91					19.466	254.51	19.466	264	19.466	-2252.41					19.466	264	19.4713	538																	19.466	376.464	19.466	385	19.466	-28202.2			19.4713	598
19.4918	322.645	19.4918	343	19.4918	-1436.13					19.4865	254.679	19.4865	257	19.4865	-2259.58					19.4865	257	19.4918	516																	19.4865	374.042	19.4865	358	19.4865	-28226.8			19.4918	577
19.5123	322.866	19.5123	322	19.5123	-1457.35					19.507	254.864	19.507	262	19.507	-2254.77					19.507	262	19.5123	473																	19.507	371.618	19.507	367	19.507	-28215.4			19.5123	514
19.5328	323.085	19.5328	294	19.5328	-1485.57					19.5275	255.065	19.5275	246	19.5275	-2270.97					19.5275	246	19.5328	535																	19.5275	369.213	19.5275	367	19.5275	-28213			19.5328	551
19.5533	323.303	19.5533	321	19.5533	-1458.79					19.548	255.282	19.548	241	19.548	-2276.18					19.548	241	19.5533	501																	19.548	366.842	19.548	399	19.548	-28178.6			19.5533	568
19.5738	323.52	19.5738	350	19.5738	-1430					19.5685	255.516	19.5685	246	19.5685	-2271.42					19.5685	246	19.5738	476																	19.5685	364.519	19.5685	372	19.5685	-28203.3			19.5738	563
19.5943	323.735	19.5943	318	19.5943	-1462.22					19.589	255.769	19.589	244	19.589	-2273.67					19.589	244	19.5943	502																	19.589	362.254	19.589	382	19.589	-28191			19.5943	554
19.6148	323.95	19.6148	310	19.6148	-1470.43					19.6095	256.042	19.6095	273	19.6095	-2244.94					19.6095	273	19.6148	548																	19.6095	360.055	19.6095	377	19.6095	-28193.8			19.6148	547
19.6353	324.163	19.6353	357	19.6353	-1423.65					19.63	256.336	19.63	260	19.63	-2258.24					19.63	260	19.6353	532																	19.63	357.928	19.63	332	19.63	-28236.7			19.6353	550
19.6559	324.375	19.6559	334	19.6559	-1446.86					19.6505	256.654	19.6505	254	19.6505	-2264.55					19.6505	254	19.6559	540																	19.6505	355.876	19.6505	347	19.6505	-28219.7			19.6559	524
19.6764	324.586	19.6764	324	19.6764	-1457.07					19.671	256.997	19.671	245	19.671	-2273.9					19.671	245	19.6764	509																	19.671	353.903	19.671	374	19.671	-28190.7			19.6764	557
19.6969	324.796	19.6969	271	19.6969	-1510.28					19.6915	257.367	19.6915	261	19.6915	-2258.27					19.6915	261	19.6969	493																	19.6915	352.008	19.6915	310	19.6915	-28252.8			19.6969	569
19.7174	325.005	19.7174	353	19.7174	-1428.49					19.712	257.769	19.712	269	19.712	-2250.67					19.712	269	19.7174	537																	19.712	350.194	19.712	370	19.712	-28191			19.7174	544
19.7379	325.213	19.7379	306	19.7379	-1475.7					19.7325	258.204	19.7325	273	19.7325	-2247.1					19.7325	273	19.7379	515																	19.7325	348.459	19.7325	384	19.7325	-28175.2			19.7379	519
19.7584	325.421	19.7584	351	19.7584	-1430.9					19.753	258.676	19.753	237	19.753	-2283.58					19.753	237	19.7584	510																	19.753	346.805	19.753	385	19.753	-28172.6			19.7584	514
19.7789	325.627	19.7789	312	19.7789	-1470.11					19.7735	259.188	19.7735	246	19.7735	-2275.09					19.7735	246	19.7789	491																	19.7735	345.231	19.7735	412	19.7735	-28144			19.7789	547
19.7994	325.833	19.7994	325	19.7994	-1457.32					19.794	259.745	19.794	246	19.794	-2275.65					19.794	246	19.7994	489																	19.794	343.737	19.794	370	19.794	-28184.5			19.7994	520
19.8199	326.038	19.8199	333	19.8199	-1449.52					19.8145	260.349	19.8145	283	19.8145	-2239.25					19.8145	283	19.8199	506																	19.8145	342.321	19.8145	388	19.8145	-28165.1			19.8199	524
19.8404	326.242	19.8404	322	19.8404	-1460.73					19.835	261.004	19.835	278	19.835	-2244.91					19.835	278	19.8404	519																	19.835	340.983	19.835	348	19.835	-28203.8			19.8404	545
19.8609	326.447	19.8609	323	19.8609	-1459.93					19.8555	261.713	19.8555	262	19.8555	-2261.61					19.8555	262	19.8609	524																	19.8555	339.721	19.8555	394	19.8555	-28156.5			19.8609	540
19.8814	326.651	19.8814	305	19.8814	-1478.13					19.876	262.483	19.876	270	19.876	-2254.38					19.876	270	19.8814	538																	19.876	338.536	19.876	351	19.876	-28198.3			19.8814	475
19.9019	326.854	19.9019	311	19.9019	-1472.34					19.8965	263.318	19.8965	272	19.8965	-2253.22					19.8965	272	19.9019	523																	19.8965	337.427	19.8965	340	19.8965	-28208.2			19.9019	558
19.9224	327.059	19.9224	313	19.9224	-1470.54					19.917	264.222	19.917	261	19.917	-2265.12					19.917	261	19.9224	560																	19.917	336.393	19.917	373	19.917	-28174.2			19.9224	521
19.9429	327.263	19.9429	287	19.9429	-1496.75					19.9375	265.199	19.9375	284	19.9375	-2243.1					19.9375	284	19.9429	522																	19.9375	335.435	19.9375	352	19.9375	-28194.2			19.9429	527
19.9635	327.468	19.9635	326	19.9635	-1457.95					19.958	266.249	19.958	259	19.958	-2269.15					19.958	259	19.9635	531																	19.958	334.551	19.958	352	19.958	-28193.3			19.9635	513
19.984	327.674	19.984	335	19.984	-1449.16					19.9785	267.374	19.9785	274	19.9785	-2255.27					19.9785	274	19.984	484																	19.9785	333.744	19.9785	386	19.9785	-28158.5			19.984	561
20.0045	327.88	20.0045	347	20.0045	-1437.36					19.999	268.572	19.999	286	19.999	-2244.47					19.999	286	20.0045	545																	19.999	333.013	19.999	370	19.999	-28173.8			20.0045	525
20.025	328.089	20.025	352	20.025	-1432.57					20.0195	269.84	20.0195	259	20.0195	-2272.74					20.0195	259	20.025	497																	20.0195	332.359	20.0195	359	20.0195	-28184.1			20.025	527
20.0455	328.299	20.0455	325	20.0455	-1459.78					20.04	271.175	20.04	274	20.04	-2259.08					20.04	274	20.0455	521																	20.04	331.784	20.04	335	20.04	-28207.6			20.0455	579
20.066	328.511	20.066	322	20.066	-1463					20.0605	272.569	20.0605	304	20.0605	-2230.47					20.0605	304	20.066	519																	20.0605	331.289	20.0605	357	20.0605	-28185.1			20.066	549
20.0865	328.727	20.0865	340	20.0865	-1445.21					20.081	274.012	20.081	253	20.081	-2282.91					20.081	253	20.0865	571																	20.081	330.875	20.081	357	20.081	-28184.7			20.0865	554
20.107	328.945	20.107	331	20.107	-1454.43					20.1015	275.491	20.1015	247	20.1015	-2290.39					20.1015	247	20.107	515																	20.1015	330.545	20.1015	348	20.1015	-28193.3			20.107	573
20.1275	329.168	20.1275	316	20.1275	-1469.65					20.122	276.989	20.122	290	20.122	-2248.89					20.122	290	20.1275	524																	20.122	330.299	20.122	373	20.122	-28168.1			20.1275	536
20.148	329.395	20.148	343	20.148	-1442.88					20.1425	278.484	20.1425	304	20.1425	-2236.39					20.1425	304	20.148	499																	20.1425	330.142	20.1425	384	20.1425	-28156.9			20.148	554
20.1685	329.628	20.1685	358	20.1685	-1428.11					20.163	279.95	20.163	287	20.163	-2254.85					20.163	287	20.1685	549																	20.163	330.074	20.163	345	20.163	-28195.9			20.1685	514
20.189	329.867	20.189	345	20.189	-1441.35					20.1835	281.356	20.1835	305	20.1835	-2238.26					20.1835	305	20.189	522																	20.1835	330.1	20.1835	347	20.1835	-28193.9			20.189	535
20.2095	330.113	20.2095	340	20.2095	-1446.6					20.204	282.665	20.204	290	20.204	-2254.57					20.204	290	20.2095	516																	20.204	330.223	20.204	367	20.204	-28174			20.2095	523
20.23	330.369	20.23	323	20.23	-1463.85					20.2245	283.839	20.2245	277	20.2245	-2268.74					20.2245	277	20.23	530																	20.2245	330.445	20.2245	351	20.2245	-28190.2			20.23	568
20.2505	330.637	20.2505	316	20.2505	-1471.12					20.245	284.836	20.245	277	20.245	-2269.74					20.245	277	20.2505	527																	20.245	330.77	20.245	375	20.245	-28166.5			20.2505	554
20.271	330.917	20.271	332	20.271	-1455.4					20.2655	285.618	20.2655	290	20.2655	-2257.52					20.2655	290	20.271	504																	20.2655	331.2	20.2655	402	20.2655	-28140			20.271	546
20.2916	331.214	20.2916	373	20.2916	-1414.7					20.286	286.147	20.286	295	20.286	-2253.05					20.286	295	20.2916	512																	20.286	331.738	20.286	372	20.286	-28170.5			20.2916	540
20.3121	331.529	20.3121	314	20.3121	-1474.01					20.3065	286.399	20.3065	299	20.3065	-2249.3					20.3065	299	20.3121	507																	20.3065	332.386	20.3065	349	20.3065	-28194.2			20.3121	507
20.3326	331.866	20.3326	340	20.3326	-1448.35					20.327	286.358	20.327	299	20.327	-2249.26					20.327	299	20.3326	561																	20.327	333.146	20.327	340	20.327	-28203.9			20.3326	562
20.3531	332.229	20.3531	340	20.3531	-1448.71					20.3475	286.025	20.3475	304	20.3475	-2243.93					20.3475	304	20.3531	555																	20.3475	334.017	20.3475	358	20.3475	-28186.8			20.3531	516
20.3736	332.622	20.3736	341	20.3736	-1448.11					20.368	285.415	20.368	287	20.368	-2260.32					20.368	287	20.3736	504																	20.368	335	20.368	348	20.368	-28197.8			20.3736	526
20.3941	333.05	20.3941	322	20.3941	-1467.53					20.3885	284.556	20.3885	294	20.3885	-2252.46					20.3885	294	20.3941	538																	20.3885	336.093	20.3885	342	20.3885	-28204.9			20.3941	500
20.4146	333.52	20.4146	327	20.4146	-1463					20.409	283.484	20.409	292	20.409	-2253.39					20.409	292	20.4146	568																	20.409	337.295	20.409	361	20.409	-28187.1			20.4146	547
20.4351	334.037	20.4351	323	20.4351	-1467.52					20.4295	282.245	20.4295	274	20.4295	-2270.15					20.4295	274	20.4351	510																	20.4295	338.601	20.4295	348	20.4295	-28201.4			20.4351	513
20.4556	334.61	20.4556	361	20.4556	-1430.09					20.45	280.884	20.45	284	20.45	-2258.79					20.45	284	20.4556	490																	20.45	340.007	20.45	369	20.45	-28181.8			20.4556	567
20.4761	335.246	20.4761	370	20.4761	-1421.73					20.4705	279.447	20.4705	269	20.4705	-2272.35					20.4705	269	20.4761	505																	20.4705	341.506	20.4705	347	20.4705	-28205.3			20.4761	576
20.4966	335.956	20.4966	351	20.4966	-1441.44					20.491	277.974	20.491	284	20.491	-2255.87					20.491	284	20.4966	523																	20.491	343.09	20.491	344	20.491	-28209.9			20.4966	521
20.5171	336.751	20.5171	374	20.5171	-1419.23					20.5115	276.499	20.5115	267	20.5115	-2271.4					20.5115	267	20.5171	495																	20.5115	344.748	20.5115	350	20.5115	-28205.5			20.5171	540
20.5376	337.642	20.5376	346	20.5376	-1448.13					20.532	275.053	20.532	257	20.532	-2279.95					20.532	257	20.5376	536																	20.532	346.469	20.532	318	20.532	-28239.2			20.5376	522
20.5581	338.644	20.5581	329	20.5581	-1466.13					20.5525	273.656	20.5525	261	20.5525	-2274.56					20.5525	261	20.5581	537																	20.5525	348.237	20.5525	370	20.5525	-28189			20.5581	525
20.5786	339.769	20.5786	347	20.5786	-1449.25					20.573	272.324	20.573	264	20.573	-2270.23					20.573	264	20.5786	477																	20.573	350.038	20.573	348	20.573	-28212.8			20.5786	529
20.5991	341.03	20.5991	356	20.5991	-1441.51					20.5935	271.07	20.5935	246	20.5935	-2286.97					20.5935	246	20.5991	558																	20.5935	351.852	20.5935	364	20.5935	-28198.6			20.5991	527
20.6197	342.435	20.6197	333	20.6197	-1465.92					20.614	269.899	20.614	266	20.614	-2265.8					20.614	266	20.6197	522																	20.614	353.657	20.614	355	20.614	-28209.4			20.6197	543
20.6402	343.985	20.6402	363	20.6402	-1437.47					20.6345	268.815	20.6345	255	20.6345	-2275.72					20.6345	255	20.6402	539																	20.6345	355.431	20.6345	352	20.6345	-28214.2			20.6402	545
20.6607	345.668	20.6607	363	20.6607	-1439.15					20.655	267.82	20.655	250	20.655	-2279.72					20.655	250	20.6607	513																	20.655	357.149	20.655	340	20.655	-28227.9			20.6607	562
20.6812	347.449	20.6812	360	20.6812	-1443.93					20.6755	266.912	20.6755	268	20.6755	-2260.81					20.6755	268	20.6812	549																	20.6755	358.783	20.6755	341	20.6755	-28228.6			20.6812	534
20.7017	349.262	20.7017	348	20.7017	-1457.75					20.696	266.09	20.696	259	20.696	-2268.99					20.696	259	20.7017	518																	20.696	360.305	20.696	352	20.696	-28219.1			20.7017	529
20.7222	351.008	20.7222	336	20.7222	-1471.49					20.7165	265.351	20.7165	262	20.7165	-2265.25					20.7165	262	20.7222	525																	20.7165	361.688	20.7165	340	20.7165	-28232.5			20.7222	584
20.7427	352.551	20.7427	329	20.7427	-1480.04					20.737	264.689	20.737	232	20.737	-2294.59					20.737	232	20.7427	545																	20.737	362.904	20.737	367	20.737	-28206.7			20.7427	491
20.7632	353.745	20.7632	350	20.7632	-1460.23					20.7575	264.101	20.7575	235	20.7575	-2291					20.7575	235	20.7632	519																	20.7575	363.929	20.7575	362	20.7575	-28212.7			20.7632	533
20.7837	354.463	20.7837	371	20.7837	-1439.95					20.778	263.581	20.778	283	20.778	-2242.48					20.778	283	20.7837	543																	20.778	364.742	20.778	372	20.778	-28203.5			20.7837	539
20.8042	354.641	20.8042	358	20.8042	-1453.13					20.7985	263.126	20.7985	254	20.7985	-2271.03					20.7985	254	20.8042	524																	20.7985	365.328	20.7985	367	20.7985	-28209.1			20.8042	515
20.8247	354.295	20.8247	356	20.8247	-1454.78					20.819	262.73	20.819	239	20.819	-2285.63					20.819	239	20.8247	499																	20.819	365.677	20.819	379	20.819	-28197.5			20.8247	544
20.8452	353.521	20.8452	329	20.8452	-1481					20.8395	262.39	20.8395	240	20.8395	-2284.29					20.8395	240	20.8452	472																	20.8395	365.789	20.8395	376	20.8395	-28200.6			20.8452	522
20.8657	352.466	20.8657	342	20.8657	-1466.95					20.86	262.104	20.86	280	20.86	-2244					20.86	280	20.8657	485																	20.86	365.669	20.86	343	20.86	-28233.4			20.8657	547
20.8862	351.292	20.8862	357	20.8862	-1450.78					20.8805	261.867	20.8805	262	20.8805	-2261.77					20.8805	262	20.8862	540																	20.8805	365.332	20.8805	345	20.8805	-28231.1			20.8862	536
20.9067	350.144	20.9067	337	20.9067	-1469.63					20.901	261.676	20.901	268	20.901	-2255.58					20.901	268	20.9067	520																	20.901	364.797	20.901	357	20.901	-28218.6			20.9067	547
20.9272	349.128	20.9272	355	20.9272	-1450.61					20.9215	261.53	20.9215	256	20.9215	-2267.43					20.9215	256	20.9272	511																	20.9215	364.092	20.9215	360	20.9215	-28214.9			20.9272	516
20.9477	348.301	20.9477	318	20.9477	-1486.79					20.942	261.424	20.942	257	20.942	-2266.33					20.942	257	20.9477	503																	20.942	363.245	20.942	360	20.942	-28214			20.9477	552
20.9683	347.681	20.9683	382	20.9683	-1422.16					20.9625	261.357	20.9625	253	20.9625	-2270.26					20.9625	253	20.9683	512																	20.9625	362.288	20.9625	349	20.9625	-28224.1			20.9683	543
20.9888	347.245	20.9888	322	20.9888	-1481.73					20.983	261.326	20.983	260	20.983	-2263.23					20.983	260	20.9888	548																	20.983	361.254	20.983	360	20.983	-28212			20.9888	528
21.0093	346.944	21.0093	354	21.0093	-1449.43					21.0035	261.329	21.0035	269	21.0035	-2254.23					21.0035	269	21.0093	515																	21.0035	360.173	21.0035	366	21.0035	-28205			21.0093	570
21.0298	346.71	21.0298	378	21.0298	-1425.19					21.024	261.363	21.024	255	21.024	-2268.26					21.024	255	21.0298	526																	21.024	359.073	21.024	333	21.024	-28236.9			21.0298	557
21.0503	346.464	21.0503	332	21.0503	-1470.95					21.0445	261.427	21.0445	253	21.0445	-2270.33					21.0445	253	21.0503	568																	21.0445	357.979	21.0445	385	21.0445	-28183.8			21.0503	544
21.0708	346.14	21.0708	321	21.0708	-1481.62					21.065	261.517	21.065	224	21.065	-2299.42					21.065	224	21.0708	506																	21.065	356.911	21.065	359	21.065	-28208.7			21.0708	532
21.0913	345.692	21.0913	301	21.0913	-1501.18					21.0855	261.631	21.0855	243	21.0855	-2280.53					21.0855	243	21.0913	529																	21.0855	355.887	21.0855	322	21.0855	-28244.7			21.0913	558
21.1118	345.109	21.1118	355	21.1118	-1446.59					21.106	261.765	21.106	266	21.106	-2257.67					21.106	266	21.1118	505																	21.106	354.92	21.106	362	21.106	-28203.7			21.1118	517
21.1323	344.414	21.1323	333	21.1323	-1467.9					21.1265	261.916	21.1265	249	21.1265	-2274.82					21.1265	249	21.1323	545																	21.1265	354.02	21.1265	327	21.1265	-28237.8			21.1323	521
21.1528	343.652	21.1528	361	21.1528	-1439.14					21.147	262.081	21.147	279	21.147	-2244.98					21.147	279	21.1528	533																	21.147	353.195	21.147	358	21.147	-28206			21.1528	549
21.1733	342.875	21.1733	355	21.1733	-1444.36					21.1675	262.254	21.1675	255	21.1675	-2269.15					21.1675	255	21.1733	532																	21.1675	352.45	21.1675	347	21.1675	-28216.2			21.1733	524
21.1938	342.133	21.1938	326	21.1938	-1472.62					21.188	262.431	21.188	252	21.188	-2272.33					21.188	252	21.1938	485																	21.188	351.786	21.188	376	21.188	-28186.6			21.1938	544
21.2143	341.463	21.2143	392	21.2143	-1405.95					21.2085	262.605	21.2085	261	21.2085	-2263.51					21.2085	261	21.2143	519																	21.2085	351.206	21.2085	313	21.2085	-28249			21.2143	528
21.2348	340.891	21.2348	360	21.2348	-1437.37					21.229	262.77	21.229	271	21.229	-2253.67					21.229	271	21.2348	541																	21.229	350.708	21.229	358	21.229	-28203.5			21.2348	550
21.2553	340.426	21.2553	367	21.2553	-1429.91					21.2495	262.919	21.2495	260	21.2495	-2264.82					21.2495	260	21.2553	521																	21.2495	350.291	21.2495	317	21.2495	-28244.1			21.2553	545
21.2758	340.073	21.2758	363	21.2758	-1433.56					21.27	263.043	21.27	256	21.27	-2268.94					21.27	256	21.2758	536																	21.27	349.954	21.27	325	21.27	-28235.7			21.2758	555
21.2964	339.829	21.2964	356	21.2964	-1440.31					21.2905	263.135	21.2905	258	21.2905	-2267.04					21.2905	258	21.2964	533																	21.2905	349.693	21.2905	355	21.2905	-28205.5			21.2964	566
21.3169	339.69	21.3169	356	21.3169	-1440.17					21.311	263.186	21.311	274	21.311	-2251.09					21.311	274	21.3169	540																	21.311	349.506	21.311	365	21.311	-28195.3			21.3169	563
21.3374	339.653	21.3374	317	21.3374	-1479.14					21.3315	263.188	21.3315	266	21.3315	-2259.09					21.3315	266	21.3374	539																	21.3315	349.39	21.3315	370	21.3315	-28190.2			21.3374	577
21.3579	339.715	21.3579	347	21.3579	-1449.2					21.352	263.137	21.352	265	21.352	-2260.04					21.352	265	21.3579	520																	21.352	349.342	21.352	356	21.352	-28204.1			21.3579	521
21.3784	339.874	21.3784	360	21.3784	-1436.36					21.3725	263.028	21.3725	267	21.3725	-2257.93					21.3725	267	21.3784	535																	21.3725	349.358	21.3725	341	21.3725	-28219.1			21.3784	537
21.3989	340.131	21.3989	354	21.3989	-1442.62					21.393	262.86	21.393	270	21.393	-2254.76					21.393	270	21.3989	545																	21.393	349.436	21.393	392	21.393	-28168.2			21.3989	593
21.4194	340.487	21.4194	357	21.4194	-1439.97					21.4135	262.635	21.4135	283	21.4135	-2241.54					21.4135	283	21.4194	592																	21.4135	349.571	21.4135	368	21.4135	-28192.4			21.4194	529
21.4399	340.945	21.4399	335	21.4399	-1462.43					21.434	262.356	21.434	251	21.434	-2273.26					21.434	251	21.4399	513																	21.434	349.761	21.434	344	21.434	-28216.5			21.4399	531
21.4604	341.506	21.4604	343	21.4604	-1454.99					21.4545	262.031	21.4545	257	21.4545	-2266.93					21.4545	257	21.4604	568																	21.4545	350.002	21.4545	358	21.4545	-28202.8			21.4604	533
21.4809	342.169	21.4809	372	21.4809	-1426.65					21.475	261.666	21.475	251	21.475	-2272.57					21.475	251	21.4809	509																	21.475	350.292	21.475	354	21.475	-28207.1			21.4809	509
21.5014	342.927	21.5014	376	21.5014	-1423.41					21.4955	261.272	21.4955	277	21.4955	-2246.17					21.4955	277	21.5014	543																	21.4955	350.627	21.4955	386	21.4955	-28175.4			21.5014	535
21.5219	343.764	21.5219	354	21.5219	-1446.25					21.516	260.856	21.516	253	21.516	-2269.76					21.516	253	21.5219	572																	21.516	351.004	21.516	335	21.516	-28226.8			21.5219	536
21.5424	344.648	21.5424	322	21.5424	-1479.13					21.5365	260.426	21.5365	263	21.5365	-2259.33					21.5365	263	21.5424	534																	21.5365	351.42	21.5365	355	21.5365	-28207.2			21.5424	534
21.5629	345.526	21.5629	318	21.5629	-1484.01					21.557	259.992	21.557	259	21.557	-2262.89					21.557	259	21.5629	510																	21.557	351.872	21.557	366	21.557	-28196.7			21.5629	554
21.5834	346.326	21.5834	366	21.5834	-1436.81					21.5775	259.559	21.5775	284	21.5775	-2237.46					21.5775	284	21.5834	505																	21.5775	352.358	21.5775	326	21.5775	-28237.1			21.5834	508
21.604	346.962	21.604	327	21.604	-1476.45					21.598	259.131	21.598	272	21.598	-2249.03					21.598	272	21.604	537																	21.598	352.874	21.598	342	21.598	-28221.7			21.604	578
21.6244	347.346	21.6244	314	21.6244	-1489.83					21.6185	258.714	21.6185	274	21.6185	-2246.61					21.6185	274	21.6244	548																	21.6185	353.418	21.6185	360	21.6185	-28204.2			21.6244	570
21.645	347.415	21.645	324	21.645	-1479.9					21.639	258.308	21.639	247	21.639	-2273.21					21.639	247	21.645	561																	21.639	353.988	21.639	316	21.639	-28248.8			21.645	513
21.6655	347.146	21.6655	327	21.6655	-1476.63					21.6595	257.918	21.6595	280	21.6595	-2239.82					21.6595	280	21.6655	497																	21.6595	354.58	21.6595	365	21.6595	-28200.4			21.6655	517
21.686	346.566	21.686	372	21.686	-1431.05					21.68	257.544	21.68	250	21.68	-2269.44					21.68	250	21.686	574																	21.68	355.193	21.68	355	21.68	-28211			21.686	521
21.7065	345.742	21.7065	333	21.7065	-1469.23					21.7005	257.186	21.7005	255	21.7005	-2264.09					21.7005	255	21.7065	567																	21.7005	355.824	21.7005	367	21.7005	-28199.6			21.7065	568
21.727	344.76	21.727	360	21.727	-1441.24					21.721	256.844	21.721	264	21.721	-2254.75					21.721	264	21.727	557																	21.721	356.469	21.721	332	21.721	-28235.2			21.727	518
21.7475	343.712	21.7475	340	21.7475	-1460.2					21.7415	256.519	21.7415	267	21.7415	-2251.42					21.7415	267	21.7475	509																	21.7415	357.128	21.7415	358	21.7415	-28209.9			21.7475	551
21.768	342.674	21.768	323	21.768	-1476.16					21.762	256.21	21.762	263	21.762	-2255.11					21.762	263	21.768	569																	21.762	357.798	21.762	329	21.762	-28239.6			21.768	571
21.7885	341.7	21.7885	359	21.7885	-1439.18					21.7825	255.916	21.7825	269	21.7825	-2248.82					21.7825	269	21.7885	545																	21.7825	358.476	21.7825	380	21.7825	-28189.3			21.7885	565
21.809	340.82	21.809	326	21.809	-1471.3					21.803	255.636	21.803	232	21.803	-2285.54					21.803	232	21.809	526																	21.803	359.163	21.803	378	21.803	-28191.9			21.809	555
21.8295	340.048	21.8295	339	21.8295	-1457.53					21.8235	255.371	21.8235	274	21.8235	-2243.27					21.8235	274	21.8295	549																	21.8235	359.855	21.8235	360	21.8235	-28210.6			21.8295	532
21.85	339.383	21.85	384	21.85	-1411.87					21.844	255.117	21.844	263	21.844	-2254.02					21.844	263	21.85	535																	21.844	360.552	21.844	354	21.844	-28217.3			21.85	561
21.8705	338.817	21.8705	366	21.8705	-1429.3					21.8645	254.876	21.8645	264	21.8645	-2252.78					21.8645	264	21.8705	521																	21.8645	361.253	21.8645	375	21.8645	-28197			21.8705	578
21.891	338.339	21.891	325	21.891	-1469.82					21.885	254.646	21.885	240	21.885	-2276.55					21.885	240	21.891	479																	21.885	361.956	21.885	348	21.885	-28224.7			21.891	550
21.9115	337.939	21.9115	355	21.9115	-1439.42					21.9055	254.426	21.9055	276	21.9055	-2240.33					21.9055	276	21.9115	535																	21.9055	362.661	21.9055	356	21.9055	-28217.4			21.9115	554
21.9321	337.603	21.9321	347	21.9321	-1447.09					21.926	254.216	21.926	256	21.926	-2260.12					21.926	256	21.9321	562																	21.926	363.366	21.926	375	21.926	-28199.1			21.9321	528
21.9525	337.323	21.9525	330	21.9525	-1463.81					21.9465	254.014	21.9465	274	21.9465	-2241.91					21.9465	274	21.9525	544																	21.9465	364.07	21.9465	390	21.9465	-28184.8			21.9525	534
21.9731	337.09	21.9731	347	21.9731	-1446.57					21.967	253.82	21.967	239	21.967	-2276.72					21.967	239	21.9731	556																	21.967	364.772	21.967	350	21.967	-28225.6			21.9731	567
21.9936	336.895	21.9936	351	21.9936	-1442.38					21.9875	253.633	21.9875	281	21.9875	-2234.53					21.9875	281	21.9936	560																	21.9875	365.471	21.9875	347	21.9875	-28229.2			21.9936	527
22.0141	336.734	22.0141	345	22.0141	-1448.22					22.008	253.453	22.008	268	22.008	-2247.35					22.008	268	22.0141	545																	22.008	366.166	22.008	356	22.008	-28220.9			22.0141	551
22.0346	336.6	22.0346	353	22.0346	-1440.08					22.0285	253.28	22.0285	272	22.0285	-2243.18					22.0285	272	22.0346	547																	22.0285	366.857	22.0285	343	22.0285	-28234.6			22.0346	573
22.0551	336.489	22.0551	362	22.0551	-1430.97					22.049	253.112	22.049	263	22.049	-2252.01					22.049	263	22.0551	534																	22.049	367.542	22.049	364	22.049	-28214.3			22.0551	562
22.0756	336.399	22.0756	349	22.0756	-1443.88					22.0695	252.949	22.0695	273	22.0695	-2241.85					22.0695	273	22.0756	562																	22.0695	368.221	22.0695	386	22.0695	-28193			22.0756	538
22.0961	336.327	22.0961	347	22.0961	-1445.81					22.09	252.792	22.09	228	22.09	-2286.69					22.09	228	22.0961	537																	22.09	368.894	22.09	353	22.09	-28226.7			22.0961	536
22.1166	336.269	22.1166	361	22.1166	-1431.75					22.1105	252.639	22.1105	252	22.1105	-2262.54					22.1105	252	22.1166	540																	22.1105	369.559	22.1105	354	22.1105	-28226.3			22.1166	549
22.1371	336.225	22.1371	362	22.1371	-1430.71					22.131	252.491	22.131	286	22.131	-2228.39					22.131	286	22.1371	543																	22.131	370.216	22.131	356	22.131	-28225			22.1371	537
22.1576	336.194	22.1576	364	22.1576	-1428.68					22.1515	252.346	22.1515	250	22.1515	-2264.25					22.1515	250	22.1576	530																	22.1515	370.864	22.1515	326	22.1515	-28255.6			22.1576	573
22.1781	336.173	22.1781	346	22.1781	-1446.66					22.172	252.206	22.172	245	22.172	-2269.11					22.172	245	22.1781	511																	22.172	371.502	22.172	382	22.172	-28200.3			22.1781	541
22.1986	336.163	22.1986	335	22.1986	-1457.65					22.1925	252.07	22.1925	249	22.1925	-2264.97					22.1925	249	22.1986	547																	22.1925	372.131	22.1925	372	22.1925	-28210.9			22.1986	555
22.2191	336.161	22.2191	332	22.2191	-1460.65					22.213	251.938	22.213	253	22.213	-2260.84					22.213	253	22.2191	594																	22.213	372.748	22.213	344	22.213	-28239.5			22.2191	565
22.2396	336.168	22.2396	347	22.2396	-1445.65					22.2335	251.809	22.2335	239	22.2335	-2274.71					22.2335	239	22.2396	549																	22.2335	373.354	22.2335	337	22.2335	-28247.1			22.2396	606
22.2601	336.182	22.2601	371	22.2601	-1421.67					22.254	251.684	22.254	273	22.254	-2240.58					22.254	273	22.2601	562																	22.254	373.948	22.254	388	22.254	-28196.7			22.2601	560
22.2807	336.204	22.2807	322	22.2807	-1470.69					22.2745	251.563	22.2745	237	22.2745	-2276.46					22.2745	237	22.2807	506																	22.2745	374.529	22.2745	348	22.2745	-28237.3			22.2807	512
22.3012	336.233	22.3012	358	22.3012	-1434.72					22.295	251.445	22.295	218	22.295	-2295.35					22.295	218	22.3012	572																	22.295	375.097	22.295	359	22.295	-28226.9			22.3012	569
22.3217	336.268	22.3217	333	22.3217	-1459.75					22.3155	251.332	22.3155	286	22.3155	-2227.23					22.3155	286	22.3217	525																	22.3155	375.651	22.3155	349	22.3155	-28237.4			22.3217	539
22.3422	336.31	22.3422	363	22.3422	-1429.79					22.336	251.223	22.336	247	22.336	-2266.12					22.336	247	22.3422	534																	22.336	376.191	22.336	361	22.336	-28226			22.3422	607
22.3627	336.359	22.3627	362	22.3627	-1430.84					22.3565	251.119	22.3565	267	22.3565	-2246.02					22.3565	267	22.3627	492																	22.3565	376.716	22.3565	372	22.3565	-28215.5			22.3627	568
22.3832	336.413	22.3832	348	22.3832	-1444.9					22.377	251.019	22.377	272	22.377	-2240.92					22.377	272	22.3832	546																	22.377	377.226	22.377	374	22.377	-28214			22.3832	544
22.4037	336.473	22.4037	326	22.4037	-1466.96					22.3975	250.924	22.3975	241	22.3975	-2271.83					22.3975	241	22.4037	520																	22.3975	377.719	22.3975	362	22.3975	-28226.5			22.4037	540
22.4242	336.538	22.4242	346	22.4242	-1447.02					22.418	250.836	22.418	261	22.418	-2251.74					22.418	261	22.4242	561																	22.418	378.197	22.418	362	22.418	-28227			22.4242	565
22.4447	336.609	22.4447	347	22.4447	-1446.09					22.4385	250.753	22.4385	245	22.4385	-2267.65					22.4385	245	22.4447	551																	22.4385	378.657	22.4385	363	22.4385	-28226.4			22.4447	586
22.4652	336.685	22.4652	353	22.4652	-1440.17					22.459	250.676	22.459	229	22.459	-2283.58					22.459	229	22.4652	547																	22.459	379.1	22.459	364	22.459	-28225.9			22.4652	574
22.4857	336.765	22.4857	314	22.4857	-1479.25					22.4795	250.607	22.4795	226	22.4795	-2286.51					22.4795	226	22.4857	522																	22.4795	379.526	22.4795	370	22.4795	-28220.3			22.4857	613
22.5062	336.851	22.5062	329	22.5062	-1464.33					22.5	250.545	22.5	260	22.5	-2252.45					22.5	260	22.5062	569																	22.5	379.933	22.5	374	22.5	-28216.7			22.5062	600
22.5267	336.941	22.5267	337	22.5267	-1456.43					22.5205	250.492	22.5205	245	22.5205	-2267.39					22.5205	245	22.5267	540																	22.5205	380.322	22.5205	358	22.5205	-28233.1			22.5267	559
22.5472	337.038	22.5472	357	22.5472	-1436.52					22.541	250.448	22.541	260	22.541	-2252.35					22.541	260	22.5472	535																	22.541	380.691	22.541	333	22.541	-28258.5			22.5472	564
22.5677	337.14	22.5677	338	22.5677	-1455.62					22.5615	250.414	22.5615	241	22.5615	-2271.32					22.5615	241	22.5677	563																	22.5615	381.042	22.5615	352	22.5615	-28239.8			22.5677	612
22.5882	337.247	22.5882	327	22.5882	-1466.73					22.582	250.391	22.582	278	22.582	-2234.29					22.582	278	22.5882	548																	22.582	381.373	22.582	353	22.582	-28239.2			22.5882	557
22.6088	337.36	22.6088	348	22.6088	-1445.84					22.6025	250.38	22.6025	273	22.6025	-2239.28					22.6025	273	22.6088	555																	22.6025	381.684	22.6025	349	22.6025	-28243.5			22.6088	586
22.6293	337.479	22.6293	331	22.6293	-1462.96					22.623	250.382	22.623	273	22.623	-2239.28					22.623	273	22.6293	551																	22.623	381.974	22.623	364	22.623	-28228.8			22.6293	601
22.6498	337.603	22.6498	341	22.6498	-1453.09					22.6435	250.398	22.6435	221	22.6435	-2291.3					22.6435	221	22.6498	533																	22.6435	382.243	22.6435	365	22.6435	-28228			22.6498	559
22.6703	337.731	22.6703	336	22.6703	-1458.22					22.664	250.429	22.664	239	22.664	-2273.33					22.664	239	22.6703	547																	22.664	382.49	22.664	366	22.664	-28227.3			22.6703	606
22.6908	337.865	22.6908	351	22.6908	-1443.35					22.6845	250.477	22.6845	276	22.6845	-2236.38					22.6845	276	22.6908	564																	22.6845	382.717	22.6845	362	22.6845	-28231.5			22.6908	533
22.7113	338.004	22.7113	372	22.7113	-1422.49					22.705	250.543	22.705	231	22.705	-2281.44					22.705	231	22.7113	522																	22.705	382.921	22.705	364	22.705	-28229.7			22.7113	606
22.7318	338.147	22.7318	334	22.7318	-1460.63					22.7255	250.628	22.7255	251	22.7255	-2261.53					22.7255	251	22.7318	532																	22.7255	383.104	22.7255	404	22.7255	-28189.9			22.7318	579
22.7523	338.294	22.7523	308	22.7523	-1486.78					22.746	250.734	22.746	258	22.746	-2254.64					22.746	258	22.7523	554																	22.746	383.265	22.746	355	22.746	-28239			22.7523	576
22.7728	338.447	22.7728	329	22.7728	-1465.93					22.7665	250.862	22.7665	261	22.7665	-2251.76					22.7665	261	22.7728	515																	22.7665	383.404	22.7665	366	22.7665	-28228.2			22.7728	528
22.7933	338.604	22.7933	342	22.7933	-1453.09					22.787	251.014	22.787	266	22.787	-2246.91					22.787	266	22.7933	567																	22.787	383.522	22.787	335	22.787	-28259.3			22.7933	570
22.8138	338.767	22.8138	303	22.8138	-1492.25					22.8075	251.19	22.8075	282	22.8075	-2231.09					22.8075	282	22.8138	486																	22.8075	383.618	22.8075	378	22.8075	-28216.4			22.8138	567
22.8343	338.936	22.8343	367	22.8343	-1428.42					22.828	251.393	22.828	288	22.828	-2225.29					22.828	288	22.8343	516																	22.828	383.692	22.828	378	22.828	-28216.5			22.8343	595
22.8548	339.109	22.8548	357	22.8548	-1438.59					22.8485	251.624	22.8485	233	22.8485	-2280.52					22.8485	233	22.8548	519																	22.8485	383.745	22.8485	348	22.8485	-28246.5			22.8548	604
22.8753	339.288	22.8753	349	22.8753	-1446.77					22.869	251.883	22.869	266	22.869	-2247.78					22.869	266	22.8753	497																	22.869	383.778	22.869	388	22.869	-28206.6			22.8753	583
22.8958	339.471	22.8958	314	22.8958	-1481.96					22.8895	252.173	22.8895	238	22.8895	-2276.07					22.8895	238	22.8958	545																	22.8895	383.79	22.8895	368	22.8895	-28226.6			22.8958	592
22.9164	339.66	22.9164	321	22.9164	-1475.14					22.91	252.493	22.91	254	22.91	-2260.39					22.91	254	22.9164	616																	22.91	383.781	22.91	370	22.91	-28224.6			22.9164	607
22.9368	339.853	22.9368	323	22.9368	-1473.34					22.9305	252.845	22.9305	225	22.9305	-2289.75					22.9305	225	22.9368	545																	22.9305	383.753	22.9305	355	22.9305	-28239.5			22.9368	596
22.9574	340.051	22.9574	338	22.9574	-1458.54					22.951	253.229	22.951	260	22.951	-2255.13					22.951	260	22.9574	523																	22.951	383.706	22.951	439	22.951	-28155.5			22.9574	556
22.9779	340.254	22.9779	321	22.9779	-1475.74					22.9715	253.644	22.9715	281	22.9715	-2234.55					22.9715	281	22.9779	523																	22.9715	383.641	22.9715	358	22.9715	-28236.4			22.9779	573
22.9984	340.462	22.9984	362	22.9984	-1434.95					22.992	254.091	22.992	259	22.992	-2256.99					22.992	259	22.9984	537																	22.992	383.558	22.992	389	22.992	-28205.3			22.9984	594
23.0189	340.674	23.0189	336	23.0189	-1461.16					23.0125	254.569	23.0125	250	23.0125	-2266.47					23.0125	250	23.0189	583																	23.0125	383.459	23.0125	344	23.0125	-28250.2			23.0189	622
23.0394	340.889	23.0394	346	23.0394	-1451.37					23.033	255.075	23.033	255	23.033	-2261.98					23.033	255	23.0394	577																	23.033	383.345	23.033	390	23.033	-28204.1			23.0394	609
23.0599	341.109	23.0599	327	23.0599	-1470.59					23.0535	255.609	23.0535	244	23.0535	-2273.51					23.0535	244	23.0599	566																	23.0535	383.216	23.0535	399	23.0535	-28195			23.0599	608
23.0804	341.332	23.0804	309	23.0804	-1488.82					23.074	256.166	23.074	255	23.074	-2263.07					23.074	255	23.0804	585																	23.074	383.075	23.074	394	23.074	-28199.9			23.0804	588
23.1009	341.559	23.1009	348	23.1009	-1450.04					23.0945	256.742	23.0945	263	23.0945	-2255.64					23.0945	263	23.1009	577																	23.0945	382.923	23.0945	419	23.0945	-28174.7			23.1009	618
23.1214	341.789	23.1214	329	23.1214	-1469.27					23.115	257.332	23.115	281	23.115	-2238.23					23.115	281	23.1214	564																	23.115	382.762	23.115	393	23.115	-28200.5			23.1214	623
23.1419	342.022	23.1419	369	23.1419	-1429.51					23.1355	257.929	23.1355	244	23.1355	-2275.83					23.1355	244	23.1419	550																	23.1355	382.595	23.1355	383	23.1355	-28210.4			23.1419	576
23.1624	342.259	23.1624	320	23.1624	-1478.74					23.156	258.525	23.156	222	23.156	-2298.43					23.156	222	23.1624	553																	23.156	382.423	23.156	378	23.156	-28215.2			23.1624	588
23.1829	342.501	23.1829	349	23.1829	-1449.99					23.1765	259.109	23.1765	269	23.1765	-2252.01					23.1765	269	23.1829	599																	23.1765	382.249	23.1765	400	23.1765	-28193			23.1829	584
23.2034	342.748	23.2034	328	23.2034	-1471.23					23.197	259.67	23.197	269	23.197	-2252.57					23.197	269	23.2034	562																	23.197	382.078	23.197	393	23.197	-28199.9			23.2034	630
23.2239	343	23.2239	323	23.2239	-1476.48					23.2175	260.196	23.2175	266	23.2175	-2256.1					23.2175	266	23.2239	569																	23.2175	381.911	23.2175	390	23.2175	-28202.7			23.2239	609
23.2445	343.258	23.2445	337	23.2445	-1462.74					23.238	260.674	23.238	284	23.238	-2238.57					23.238	284	23.2445	569																	23.238	381.752	23.238	410	23.238	-28182.5			23.2445	576
23.2649	343.522	23.2649	334	23.2649	-1466.01					23.2585	261.089	23.2585	270	23.2585	-2252.99					23.2585	270	23.2649	564																	23.2585	381.607	23.2585	403	23.2585	-28189.4			23.2649	599
23.2855	343.793	23.2855	350	23.2855	-1450.28					23.279	261.428	23.279	290	23.279	-2233.33					23.279	290	23.2855	585																	23.279	381.479	23.279	421	23.279	-28171.3			23.2855	617
23.306	344.068	23.306	336	23.306	-1464.55					23.2995	261.678	23.2995	277	23.2995	-2246.58					23.2995	277	23.306	599																	23.2995	381.372	23.2995	386	23.2995	-28206.2			23.306	628
23.3265	344.35	23.3265	332	23.3265	-1468.83					23.32	261.831	23.32	270	23.32	-2253.73					23.32	270	23.3265	556																	23.32	381.294	23.32	422	23.32	-28170.1			23.3265	596
23.347	344.637	23.347	332	23.347	-1469.12					23.3405	261.879	23.3405	259	23.3405	-2264.78					23.3405	259	23.347	596																	23.3405	381.249	23.3405	384	23.3405	-28208			23.347	600
23.3675	344.93	23.3675	351	23.3675	-1450.41					23.361	261.821	23.361	231	23.361	-2292.72					23.361	231	23.3675	570																	23.361	381.244	23.361	364	23.361	-28228			23.3675	592
23.388	345.23	23.388	330	23.388	-1471.71					23.3815	261.657	23.3815	225	23.3815	-2298.56					23.3815	225	23.388	571																	23.3815	381.286	23.3815	408	23.3815	-28184.1			23.388	637
23.4085	345.535	23.4085	360	23.4085	-1442.02					23.402	261.393	23.402	260	23.402	-2263.29					23.402	260	23.4085	580																	23.402	381.382	23.402	395	23.402	-28197.2			23.4085	616
23.429	345.847	23.429	347	23.429	-1455.33					23.4225	261.039	23.4225	281	23.4225	-2241.94					23.4225	281	23.429	593																	23.4225	381.541	23.4225	398	23.4225	-28194.3			23.429	620
23.4495	346.165	23.4495	370	23.4495	-1432.65					23.443	260.609	23.443	249	23.443	-2273.51					23.443	249	23.4495	592																	23.443	381.77	23.443	413	23.443	-28179.5			23.4495	626
23.47	346.489	23.47	342	23.47	-1460.97					23.4635	260.116	23.4635	244	23.4635	-2278.02					23.4635	244	23.47	534																	23.4635	382.079	23.4635	407	23.4635	-28185.9			23.47	600
23.4905	346.818	23.4905	349	23.4905	-1454.3					23.484	259.578	23.484	265	23.484	-2256.48					23.484	265	23.4905	591																	23.484	382.477	23.484	378	23.484	-28215.3			23.4905	612
23.511	347.152	23.511	355	23.511	-1448.64					23.5045	259.011	23.5045	253	23.5045	-2267.91					23.5045	253	23.511	583																	23.5045	382.975	23.5045	419	23.5045	-28174.8			23.511	634
23.5315	347.491	23.5315	334	23.5315	-1469.98					23.525	258.43	23.525	263	23.525	-2257.33					23.525	263	23.5315	536																	23.525	383.581	23.525	425	23.525	-28169.4			23.5315	644
23.552	347.834	23.552	345	23.552	-1459.32					23.5455	257.85	23.5455	262	23.5455	-2257.75					23.5455	262	23.552	608																	23.5455	384.307	23.5455	465	23.5455	-28130.1			23.552	643
23.5725	348.181	23.5725	316	23.5725	-1488.67					23.566	257.284	23.566	263	23.566	-2256.19					23.566	263	23.5725	543																	23.566	385.164	23.566	422	23.566	-28173.9			23.5725	570
23.5931	348.533	23.5931	324	23.5931	-1481.02					23.5865	256.743	23.5865	284	23.5865	-2234.64					23.5865	284	23.5931	633																	23.5865	386.161	23.5865	397	23.5865	-28199.9			23.5931	633
23.6136	348.89	23.6136	340	23.6136	-1465.37					23.607	256.235	23.607	243	23.607	-2275.14					23.607	243	23.6136	553																	23.607	387.309	23.607	393	23.607	-28205.1			23.6136	643
23.6341	349.25	23.6341	329	23.6341	-1476.73					23.6275	255.769	23.6275	265	23.6275	-2252.67					23.6275	265	23.6341	559																	23.6275	388.619	23.6275	401	23.6275	-28198.4			23.6341	635
23.6546	349.615	23.6546	329	23.6546	-1477.1					23.648	255.349	23.648	255	23.648	-2262.25					23.648	255	23.6546	601																	23.648	390.101	23.648	426	23.648	-28174.9			23.6546	633
23.6751	349.984	23.6751	378	23.6751	-1428.47					23.6685	254.979	23.6685	240	23.6685	-2276.88					23.6685	240	23.6751	639																	23.6685	391.763	23.6685	408	23.6685	-28194.5			23.6751	650
23.6956	350.356	23.6956	348	23.6956	-1458.84					23.689	254.663	23.689	258	23.689	-2258.56					23.689	258	23.6956	614																	23.689	393.614	23.689	410	23.689	-28194.4			23.6956	643
23.7161	350.733	23.7161	313	23.7161	-1494.22					23.7095	254.403	23.7095	248	23.7095	-2268.3					23.7095	248	23.7161	626																	23.7095	395.662	23.7095	376	23.7095	-28230.4			23.7161	613
23.7366	351.113	23.7366	360	23.7366	-1447.6					23.73	254.199	23.73	271	23.73	-2245.1					23.73	271	23.7366	595																	23.73	397.912	23.73	427	23.73	-28181.7			23.7366	631
23.7571	351.497	23.7571	370	23.7571	-1437.98					23.7505	254.053	23.7505	262	23.7505	-2253.95					23.7505	262	23.7571	580																	23.7505	400.369	23.7505	446	23.7505	-28165.1			23.7571	624
23.7776	351.886	23.7776	335	23.7776	-1473.37					23.771	253.965	23.771	247	23.771	-2268.87					23.771	247	23.7776	620																	23.771	403.035	23.771	436	23.771	-28177.8			23.7776	598
23.7981	352.279	23.7981	324	23.7981	-1484.76					23.7915	253.935	23.7915	242	23.7915	-2273.84					23.7915	242	23.7981	579																	23.7915	405.909	23.7915	387	23.7915	-28229.7			23.7981	652
23.8186	352.678	23.8186	355	23.8186	-1454.16					23.812	253.962	23.812	247	23.812	-2268.86					23.812	247	23.8186	617																	23.812	408.991	23.812	409	23.812	-28210.8			23.8186	649
23.8391	353.082	23.8391	351	23.8391	-1458.57					23.8325	254.046	23.8325	230	23.8325	-2285.95					23.8325	230	23.8391	615																	23.8325	412.273	23.8325	428	23.8325	-28195.1			23.8391	683
23.8596	353.491	23.8596	379	23.8596	-1430.98					23.853	254.186	23.853	246	23.853	-2270.09					23.853	246	23.8596	610																	23.853	415.747	23.853	456	23.853	-28170.5			23.8596	642
23.8801	353.906	23.8801	343	23.8801	-1467.39					23.8735	254.38	23.8735	270	23.8735	-2246.28					23.8735	270	23.8801	584																	23.8735	419.402	23.8735	424	23.8735	-28206.2			23.8801	621
23.9006	354.326	23.9006	365	23.9006	-1445.81					23.894	254.629	23.894	219	23.894	-2297.53					23.894	219	23.9006	616																	23.894	423.221	23.894	416	23.894	-28218			23.9006	618
23.9212	354.751	23.9212	328	23.9212	-1483.24					23.9145	254.929	23.9145	266	23.9145	-2250.83					23.9145	266	23.9212	613																	23.9145	427.186	23.9145	483	23.9145	-28155			23.9212	662
23.9417	355.182	23.9417	373	23.9417	-1438.67					23.935	255.28	23.935	286	23.935	-2231.18					23.935	286	23.9417	616																	23.935	431.271	23.935	466	23.935	-28176.1			23.9417	649
23.9622	355.619	23.9622	353	23.9622	-1459.1					23.9555	255.678	23.9555	269	23.9555	-2248.58					23.9555	269	23.9622	594																	23.9555	435.451	23.9555	420	23.9555	-28226.2			23.9622	687
23.9827	356.061	23.9827	341	23.9827	-1471.55					23.976	256.122	23.976	242	23.976	-2276.02					23.976	242	23.9827	615																	23.976	439.695	23.976	431	23.976	-28219.5			23.9827	653
24.0032	356.509	24.0032	340	24.0032	-1472.99					23.9965	256.609	23.9965	273	23.9965	-2245.51					23.9965	273	24.0032	614																	23.9965	443.969	23.9965	460	23.9965	-28194.7			24.0032	658
24.0237	356.963	24.0237	321	24.0237	-1492.45					24.017	257.133	24.017	260	24.017	-2259.03					24.017	260	24.0237	618																	24.017	448.238	24.017	412	24.017	-28247			24.0237	650
24.0442	357.423	24.0442	375	24.0442	-1438.91					24.0375	257.692	24.0375	259	24.0375	-2260.59					24.0375	259	24.0442	627																	24.0375	452.465	24.0375	409	24.0375	-28254.2			24.0442	665
24.0647	357.889	24.0647	369	24.0647	-1445.37					24.058	258.28	24.058	252	24.058	-2268.18					24.058	252	24.0647	607																	24.058	456.614	24.058	456	24.058	-28211.4			24.0647	653
24.0852	358.361	24.0852	380	24.0852	-1434.85					24.0785	258.891	24.0785	256	24.0785	-2264.79					24.0785	256	24.0852	601																	24.0785	460.647	24.0785	451	24.0785	-28220.4			24.0852	682
24.1057	358.84	24.1057	356	24.1057	-1459.32					24.099	259.519	24.099	269	24.099	-2252.42					24.099	269	24.1057	595																	24.099	464.532	24.099	418	24.099	-28257.3			24.1057	688
24.1262	359.324	24.1262	375	24.1262	-1440.81					24.1195	260.155	24.1195	248	24.1195	-2274.06					24.1195	248	24.1262	591																	24.1195	468.238	24.1195	461	24.1195	-28218			24.1262	631
24.1467	359.813	24.1467	349	24.1467	-1467.3					24.14	260.792	24.14	250	24.14	-2272.69					24.14	250	24.1467	614																	24.14	471.737	24.14	424	24.14	-28258.5			24.1467	682
24.1672	360.308	24.1672	359	24.1672	-1457.79					24.1605	261.42	24.1605	278	24.1605	-2245.32					24.1605	278	24.1672	621																	24.1605	475.005	24.1605	481	24.1605	-28204.8			24.1672	650
24.1877	360.808	24.1877	364	24.1877	-1453.29					24.181	262.031	24.181	228	24.181	-2295.93					24.181	228	24.1877	660																	24.181	478.022	24.181	457	24.181	-28231.8			24.1877	694
24.2082	361.315	24.2082	340	24.2082	-1477.8					24.2015	262.615	24.2015	284	24.2015	-2240.52					24.2015	284	24.2082	660																	24.2015	480.771	24.2015	434	24.2015	-28257.6			24.2082	687
24.2287	361.827	24.2287	337	24.2287	-1481.31					24.222	263.165	24.222	299	24.222	-2226.07					24.222	299	24.2287	632																	24.222	483.238	24.222	466	24.222	-28228			24.2287	676
24.2492	362.346	24.2492	346	24.2492	-1472.83					24.2425	263.672	24.2425	274	24.2425	-2251.57					24.2425	274	24.2492	628																	24.2425	485.413	24.2425	481	24.2425	-28215.2			24.2492	650
24.2698	362.872	24.2698	386	24.2698	-1433.36					24.263	264.133	24.263	265	24.263	-2261.03					24.263	265	24.2698	631																	24.263	487.288	24.263	423	24.263	-28275.1			24.2698	677
24.2903	363.405	24.2903	357	24.2903	-1462.89					24.2835	264.544	24.2835	252	24.2835	-2274.44					24.2835	252	24.2903	610																	24.2835	488.862	24.2835	475	24.2835	-28224.6			24.2903	672
24.3108	363.946	24.3108	356	24.3108	-1464.43					24.304	264.904	24.304	288	24.304	-2238.8					24.304	288	24.3108	636																	24.304	490.139	24.304	472	24.304	-28228.9			24.3108	668
24.3313	364.494	24.3313	367	24.3313	-1453.98					24.3245	265.215	24.3245	267	24.3245	-2260.12					24.3245	267	24.3313	636																	24.3245	491.129	24.3245	500	24.3245	-28201.9			24.3313	621
24.3518	365.05	24.3518	372	24.3518	-1449.53					24.345	265.483	24.345	264	24.345	-2263.38					24.345	264	24.3518	624																	24.345	491.854	24.345	476	24.345	-28226.6			24.3518	691
24.3723	365.615	24.3723	392	24.3723	-1430.1					24.3655	265.713	24.3655	230	24.3655	-2297.61					24.3655	230	24.3723	621																	24.3655	492.349	24.3655	555	24.3655	-28148.1			24.3723	708
24.3928	366.19	24.3928	387	24.3928	-1435.67					24.386	265.914	24.386	279	24.386	-2248.82					24.386	279	24.3928	634																	24.386	492.658	24.386	503	24.386	-28200.4			24.3928	697
24.4133	366.775	24.4133	353	24.4133	-1470.26					24.4065	266.094	24.4065	267	24.4065	-2260.99					24.4065	267	24.4133	681																	24.4065	492.841	24.4065	478	24.4065	-28225.6			24.4133	661
24.4338	367.372	24.4338	378	24.4338	-1445.86					24.427	266.262	24.427	247	24.427	-2281.16					24.427	247	24.4338	647																	24.427	492.968	24.427	487	24.427	-28216.7			24.4338	668
24.4543	367.98	24.4543	371	24.4543	-1453.46					24.4475	266.426	24.4475	290	24.4475	-2238.33					24.4475	290	24.4543	633																	24.4475	493.121	24.4475	529	24.4475	-28174.9			24.4543	700
24.4748	368.602	24.4748	395	24.4748	-1430.09					24.468	266.595	24.468	266	24.468	-2262.5					24.468	266	24.4748	605																	24.468	493.389	24.468	518	24.468	-28186.2			24.4748	701
24.4953	369.238	24.4953	355	24.4953	-1470.72					24.4885	266.774	24.4885	274	24.4885	-2254.68					24.4885	274	24.4953	631																	24.4885	493.863	24.4885	518	24.4885	-28186.6			24.4953	690
24.5158	369.891	24.5158	349	24.5158	-1477.37					24.509	266.969	24.509	253	24.509	-2275.87					24.509	253	24.5158	582																	24.509	494.635	24.509	484	24.509	-28221.4			24.5158	678
24.5363	370.561	24.5363	365	24.5363	-1462.05					24.5295	267.181	24.5295	247	24.5295	-2282.08					24.5295	247	24.5363	658																	24.5295	495.795	24.5295	490	24.5295	-28216.6			24.5363	755
24.5568	371.251	24.5568	393	24.5568	-1434.74					24.55	267.413	24.55	266	24.55	-2263.31					24.55	266	24.5568	634																	24.55	497.421	24.55	544	24.55	-28164.2			24.5568	689
24.5773	371.964	24.5773	373	24.5773	-1455.45					24.5705	267.664	24.5705	274	24.5705	-2255.56					24.5705	274	24.5773	651																	24.5705	499.584	24.5705	539	24.5705	-28171.4			24.5773	679
24.5979	372.702	24.5979	386	24.5979	-1443.19					24.591	267.931	24.591	286	24.591	-2243.83					24.591	286	24.5979	662																	24.591	502.343	24.591	524	24.591	-28189.1			24.5979	680
24.6184	373.467	24.6184	362	24.6184	-1467.95					24.6115	268.212	24.6115	269	24.6115	-2261.11					24.6115	269	24.6184	666																	24.6115	505.739	24.6115	532	24.6115	-28184.5			24.6184	689
24.6389	374.265	24.6389	415	24.6389	-1415.75					24.632	268.504	24.632	286	24.632	-2244.4					24.632	286	24.6389	679																	24.632	509.802	24.632	585	24.632	-28135.6			24.6389	712
24.6594	375.099	24.6594	365	24.6594	-1466.58					24.6525	268.8	24.6525	265	24.6525	-2265.7					24.6525	265	24.6594	657																	24.6525	514.544	24.6525	525	24.6525	-28200.3			24.6594	714
24.6799	375.973	24.6799	404	24.6799	-1428.46					24.673	269.098	24.673	275	24.673	-2256					24.673	275	24.6799	639																	24.673	519.962	24.673	527	24.673	-28203.7			24.6799	725
24.7004	376.893	24.7004	364	24.7004	-1469.38					24.6935	269.393	24.6935	276	24.6935	-2255.29					24.6935	276	24.7004	654																	24.6935	526.04	24.6935	507	24.6935	-28229.8			24.7004	736
24.7209	377.864	24.7209	349	24.7209	-1485.35					24.714	269.68	24.714	281	24.714	-2250.58					24.714	281	24.7209	645																	24.714	532.744	24.714	564	24.714	-28179.5			24.7209	699
24.7414	378.894	24.7414	387	24.7414	-1448.38					24.7345	269.959	24.7345	279	24.7345	-2252.86					24.7345	279	24.7414	661																	24.7345	540.027	24.7345	540	24.7345	-28210.8			24.7414	730
24.7619	379.989	24.7619	401	24.7619	-1435.47					24.755	270.228	24.755	257	24.755	-2275.13					24.755	257	24.7619	646																	24.755	547.831	24.755	577	24.755	-28181.6			24.7619	759
24.7824	381.158	24.7824	369	24.7824	-1468.64					24.7755	270.487	24.7755	269	24.7755	-2263.39					24.7755	269	24.7824	666																	24.7755	556.083	24.7755	581	24.7755	-28185.9			24.7824	754
24.8029	382.41	24.8029	414	24.8029	-1424.89					24.796	270.738	24.796	280	24.796	-2252.64					24.796	280	24.8029	679																	24.796	564.701	24.796	546	24.796	-28229.5			24.8029	766
24.8234	383.753	24.8234	345	24.8234	-1495.24					24.8165	270.985	24.8165	266	24.8165	-2266.89					24.8165	266	24.8234	648																	24.8165	573.592	24.8165	602	24.8165	-28182.4			24.8234	707
24.8439	385.195	24.8439	388	24.8439	-1453.68					24.837	271.231	24.837	273	24.837	-2260.13					24.837	273	24.8439	673																	24.837	582.661	24.837	597	24.837	-28196.4			24.8439	721
24.8644	386.744	24.8644	405	24.8644	-1438.23					24.8575	271.482	24.8575	262	24.8575	-2271.38					24.8575	262	24.8644	679																	24.8575	591.804	24.8575	582	24.8575	-28220.6			24.8644	734
24.8849	388.401	24.8849	368	24.8849	-1476.89					24.878	271.743	24.878	273	24.878	-2260.64					24.878	273	24.8849	690																	24.878	600.921	24.878	583	24.878	-28228.7			24.8849	733
24.9054	390.163	24.9054	387	24.9054	-1459.65					24.8985	272.019	24.8985	268	24.8985	-2265.92					24.8985	268	24.9054	674																	24.8985	609.913	24.8985	604	24.8985	-28216.7			24.9054	693
24.926	392.015	24.926	397	24.926	-1451.5					24.919	272.315	24.919	253	24.919	-2281.22					24.919	253	24.926	651																	24.919	618.69	24.919	578	24.919	-28251.5			24.926	722
24.9465	393.927	24.9465	375	24.9465	-1475.41					24.9395	272.635	24.9395	271	24.9395	-2263.54					24.9395	271	24.9465	594																	24.9395	627.173	24.9395	581	24.9395	-28257			24.9465	745
24.967	395.849	24.967	393	24.967	-1459.33					24.96	272.985	24.96	277	24.96	-2257.89					24.96	277	24.967	660																	24.96	635.293	24.96	620	24.96	-28226.1			24.967	741
24.9875	397.71	24.9875	400	24.9875	-1454.19					24.9805	273.367	24.9805	303	24.9805	-2232.27					24.9805	303	24.9875	644																	24.9805	643.002	24.9805	640	24.9805	-28213.8			24.9875	769
25.008	399.418	25.008	399	25.008	-1456.9					25.001	273.784	25.001	270	25.001	-2265.69					25.001	270	25.008	696																	25.001	650.263	25.001	605	25.001	-28256			25.008	761
25.0285	400.878	25.0285	391	25.0285	-1466.36					25.0215	274.239	25.0215	269	25.0215	-2267.14					25.0215	269	25.0285	683																	25.0215	657.058	25.0215	637	25.0215	-28230.8			25.0285	786
25.049	402.009	25.049	400	25.049	-1458.49					25.042	274.733	25.042	299	25.042	-2237.63					25.042	299	25.049	650																	25.042	663.382	25.042	626	25.042	-28248.2			25.049	783
25.0695	402.763	25.0695	396	25.0695	-1463.25					25.0625	275.268	25.0625	266	25.0625	-2271.17					25.0625	266	25.0695	700																	25.0625	669.243	25.0625	646	25.0625	-28234			25.0695	794
25.09	403.142	25.09	424	25.09	-1435.63					25.083	275.844	25.083	257	25.083	-2280.75					25.083	257	25.09	733																	25.083	674.658	25.083	607	25.083	-28278.4			25.09	782
25.1105	403.193	25.1105	387	25.1105	-1472.68					25.1035	276.462	25.1035	269	25.1035	-2269.36					25.1035	269	25.1105	690																	25.1035	679.655	25.1035	680	25.1035	-28210.4			25.1105	803
25.131	403.002	25.131	433	25.131	-1426.49					25.124	277.123	25.124	288	25.124	-2251.02					25.124	288	25.131	711																	25.124	684.267	25.124	664	25.124	-28231			25.131	751
25.1515	402.672	25.1515	406	25.1515	-1453.16					25.1445	277.825	25.1445	274	25.1445	-2265.73					25.1445	274	25.1515	699																	25.1445	688.54	25.1445	702	25.1445	-28197.3			25.1515	751
25.172	402.308	25.172	417	25.172	-1441.79					25.165	278.57	25.165	261	25.165	-2279.47					25.165	261	25.172	665																	25.165	692.527	25.165	677	25.165	-28226.3			25.172	745
25.1925	402	25.1925	400	25.1925	-1458.48					25.1855	279.358	25.1855	293	25.1855	-2248.26					25.1855	293	25.1925	737																	25.1855	696.295	25.1855	691	25.1855	-28216.1			25.1925	806
25.213	401.819	25.213	403	25.213	-1455.3					25.206	280.188	25.206	284	25.206	-2258.09					25.206	284	25.213	677																	25.206	699.924	25.206	694	25.206	-28216.7			25.213	827
25.2336	401.811	25.2336	396	25.2336	-1462.3					25.2265	281.061	25.2265	284	25.2265	-2258.96					25.2265	284	25.2336	749																	25.2265	703.509	25.2265	739	25.2265	-28175.3			25.2336	783
25.2541	402.006	25.2541	401	25.2541	-1457.49					25.247	281.976	25.247	280	25.247	-2263.88					25.247	280	25.2541	703																	25.247	707.163	25.247	687	25.247	-28230.9			25.2541	794
25.2746	402.416	25.2746	410	25.2746	-1448.9					25.2675	282.934	25.2675	284	25.2675	-2260.84					25.2675	284	25.2746	782																	25.2675	711.008	25.2675	739	25.2675	-28182.8			25.2746	765
25.2951	403.045	25.2951	411	25.2951	-1448.53					25.288	283.935	25.288	268	25.288	-2277.84					25.288	268	25.2951	684																	25.288	715.179	25.288	744	25.288	-28182			25.2951	805
25.3156	403.893	25.3156	381	25.3156	-1479.38					25.3085	284.978	25.3085	288	25.3085	-2258.88					25.3085	288	25.3156	746																	25.3085	719.813	25.3085	803	25.3085	-28127.6			25.3156	822
25.3361	404.955	25.3361	397	25.3361	-1464.44					25.329	286.065	25.329	306	25.329	-2241.97					25.329	306	25.3361	750																	25.329	725.047	25.329	776	25.329	-28159.8			25.3361	797
25.3566	406.224	25.3566	428	25.3566	-1434.71					25.3495	287.195	25.3495	268	25.3495	-2281.1					25.3495	268	25.3566	726																	25.3495	731.006	25.3495	742	25.3495	-28199.8			25.3566	812
25.3771	407.687	25.3771	408	25.3771	-1456.17					25.37	288.37	25.37	299	25.37	-2251.27					25.37	299	25.3771	673																	25.37	737.802	25.37	731	25.37	-28217.6			25.3771	774
25.3976	409.324	25.3976	406	25.3976	-1459.81					25.3905	289.589	25.3905	279	25.3905	-2272.49					25.3905	279	25.3976	719																	25.3905	745.523	25.3905	765	25.3905	-28191.3			25.3976	819
25.4181	411.103	25.4181	396	25.4181	-1471.59					25.411	290.854	25.411	293	25.411	-2259.76					25.411	293	25.4181	717																	25.411	754.23	25.411	806	25.411	-28159			25.4181	812
25.4386	412.973	25.4386	425	25.4386	-1444.46					25.4315	292.165	25.4315	268	25.4315	-2286.07					25.4315	268	25.4386	759																	25.4315	763.954	25.4315	775	25.4315	-28199.7			25.4386	834
25.4591	414.862	25.4591	430	25.4591	-1441.35					25.452	293.524	25.452	271	25.452	-2284.43					25.452	271	25.4591	736																	25.452	774.694	25.452	787	25.452	-28198.5			25.4591	824
25.4796	416.678	25.4796	451	25.4796	-1422.16					25.4725	294.932	25.4725	278	25.4725	-2278.83					25.4725	278	25.4796	758																	25.4725	786.414	25.4725	787	25.4725	-28210.2			25.4796	859
25.5001	418.318	25.5001	427	25.5001	-1447.8					25.493	296.389	25.493	320	25.493	-2238.29					25.493	320	25.5001	745																	25.493	799.046	25.493	857	25.493	-28152.8			25.5001	786
25.5206	419.683	25.5206	453	25.5206	-1423.17					25.5135	297.898	25.5135	283	25.5135	-2276.8					25.5135	283	25.5206	728																	25.5135	812.492	25.5135	801	25.5135	-28222.3			25.5206	799
25.5411	420.703	25.5411	389	25.5411	-1488.19					25.534	299.46	25.534	252	25.534	-2309.36					25.534	252	25.5411	780																	25.534	826.626	25.534	790	25.534	-28247.4			25.5411	775
25.5617	421.355	25.5617	403	25.5617	-1474.84					25.5545	301.077	25.5545	300	25.5545	-2262.98					25.5545	300	25.5617	803																	25.5545	841.298	25.5545	863	25.5545	-28189.1			25.5617	865
25.5822	421.666	25.5822	427	25.5822	-1451.15					25.575	302.751	25.575	299	25.575	-2265.65					25.575	299	25.5822	760																	25.575	856.341	25.575	845	25.575	-28222.1			25.5822	813
25.6027	421.705	25.6027	390	25.6027	-1488.19					25.5955	304.484	25.5955	310	25.5955	-2256.39					25.5955	310	25.6027	766																	25.5955	871.579	25.5955	848	25.5955	-28234.4			25.6027	848
25.6232	421.569	25.6232	469	25.6232	-1409.05					25.616	306.278	25.616	328	25.616	-2240.18					25.616	328	25.6232	852																	25.616	886.832	25.616	825	25.616	-28272.6			25.6232	840
25.6437	421.356	25.6437	404	25.6437	-1473.84					25.6365	308.137	25.6365	299	25.6365	-2271.04					25.6365	299	25.6437	810																	25.6365	901.922	25.6365	944	25.6365	-28168.7			25.6437	832
25.6642	421.151	25.6642	395	25.6642	-1482.63					25.657	310.062	25.657	291	25.657	-2280.96					25.657	291	25.6642	791																	25.657	916.688	25.657	887	25.657	-28240.5			25.6642	869
25.6847	421.009	25.6847	408	25.6847	-1469.49					25.6775	312.057	25.6775	283	25.6775	-2290.96					25.6775	283	25.6847	807																	25.6775	930.985	25.6775	944	25.6775	-28197.8			25.6847	814
25.7052	420.95	25.7052	421	25.7052	-1456.43					25.698	314.126	25.698	327	25.698	-2249.03					25.698	327	25.7052	796																	25.698	944.694	25.698	923	25.698	-28232.5			25.7052	839
25.7257	420.963	25.7257	427	25.7257	-1450.45					25.7185	316.272	25.7185	343	25.7185	-2235.17					25.7185	343	25.7257	735																	25.7185	957.725	25.7185	939	25.7185	-28229.5			25.7257	799
25.7462	421.014	25.7462	405	25.7462	-1472.5					25.739	318.5	25.739	334	25.739	-2246.4					25.739	334	25.7462	815																	25.739	970.018	25.739	920	25.739	-28260.8			25.7462	853
25.7667	421.064	25.7667	422	25.7667	-1455.55					25.7595	320.813	25.7595	327	25.7595	-2255.71					25.7595	327	25.7667	824																	25.7595	981.538	25.7595	939	25.7595	-28253.3			25.7667	867
25.7872	421.084	25.7872	372	25.7872	-1505.57					25.78	323.217	25.78	327	25.78	-2258.12					25.78	327	25.7872	807																	25.78	992.278	25.78	993	25.78	-28210.1			25.7872	866
25.8077	421.064	25.8077	446	25.8077	-1431.55					25.8005	325.716	25.8005	329	25.8005	-2258.62					25.8005	329	25.8077	805																	25.8005	1002.25	25.8005	995	25.8005	-28218			25.8077	810
25.8282	421.021	25.8282	417	25.8282	-1460.5					25.821	328.317	25.821	310	25.821	-2280.22					25.821	310	25.8282	793																	25.821	1011.47	25.821	910	25.821	-28312.3			25.8282	812
25.8487	420.987	25.8487	470	25.8487	-1407.47					25.8415	331.024	25.8415	352	25.8415	-2240.92					25.8415	352	25.8487	803																	25.8415	1019.99	25.8415	1036	25.8415	-28194.8			25.8487	828
25.8692	421.01	25.8692	400	25.8692	-1477.49					25.862	333.844	25.862	347	25.862	-2248.75					25.862	347	25.8692	810																	25.862	1027.85	25.862	1065	25.862	-28173.6			25.8692	848
25.8897	421.14	25.8897	419	25.8897	-1458.62					25.8825	336.785	25.8825	341	25.8825	-2257.69					25.8825	341	25.8897	831																	25.8825	1035.09	25.8825	1061	25.8825	-28184.9			25.8897	920
25.9103	421.424	25.9103	464	25.9103	-1413.91					25.903	339.853	25.903	359	25.903	-2242.75					25.903	359	25.9103	846																	25.903	1041.78	25.903	1065	25.903	-28187.6			25.9103	851
25.9308	421.901	25.9308	430	25.9308	-1448.39					25.9235	343.057	25.9235	374	25.9235	-2230.96					25.9235	374	25.9308	785																	25.9235	1047.97	25.9235	1110	25.9235	-28148.8			25.9308	829
25.9513	422.602	25.9513	444	25.9513	-1435.09					25.944	346.405	25.944	353	25.944	-2255.31					25.944	353	25.9513	816																	25.944	1053.76	25.944	1011	25.944	-28253.5			25.9513	812
25.9718	423.548	25.9718	449	25.9718	-1431.03					25.9645	349.908	25.9645	346	25.9645	-2265.81					25.9645	346	25.9718	850																	25.9645	1059.22	25.9645	1047	25.9645	-28223			25.9718	861
25.9923	424.752	25.9923	424	25.9923	-1457.24					25.985	353.575	25.985	346	25.985	-2269.48					25.985	346	25.9923	860																	25.985	1064.45	25.985	1030	25.985	-28245.2			25.9923	845
26.0128	426.221	26.0128	442	26.0128	-1440.71					26.0055	357.417	26.0055	364	26.0055	-2255.32					26.0055	364	26.0128	865																	26.0055	1069.56	26.0055	1060	26.0055	-28220.3			26.0128	835
26.0333	427.956	26.0333	428	26.0333	-1456.44					26.026	361.448	26.026	372	26.026	-2251.35					26.026	372	26.0333	894																	26.026	1074.63	26.026	1102	26.026	-28183.4			26.0333	819
26.0538	429.945	26.0538	456	26.0538	-1430.43					26.0465	365.681	26.0465	371	26.0465	-2256.58					26.0465	371	26.0538	882																	26.0465	1079.77	26.0465	1109	26.0465	-28181.5			26.0538	852
26.0743	432.168	26.0743	426	26.0743	-1462.65					26.067	370.129	26.067	372	26.067	-2260.03					26.067	372	26.0743	968																	26.067	1085.05	26.067	1088	26.067	-28207.8			26.0743	890
26.0948	434.582	26.0948	418	26.0948	-1473.07					26.0875	374.81	26.0875	404	26.0875	-2232.71					26.0875	404	26.0948	897																	26.0875	1090.52	26.0875	1141	26.0875	-28160.3			26.0948	795
26.1153	437.122	26.1153	461	26.1153	-1432.61					26.108	379.74	26.108	371	26.108	-2270.64					26.108	371	26.1153	851																	26.108	1096.19	26.108	1140	26.108	-28167			26.1153	845
26.1358	439.696	26.1358	432	26.1358	-1464.18					26.1285	384.938	26.1285	426	26.1285	-2220.84					26.1285	426	26.1358	908																	26.1285	1102.05	26.1285	1125	26.1285	-28187.8			26.1358	846
26.1563	442.196	26.1563	448	26.1563	-1450.68					26.149	390.423	26.149	350	26.149	-2302.32					26.149	350	26.1563	869																	26.149	1108.02	26.149	1143	26.149	-28175.8			26.1563	810
26.1768	444.506	26.1768	446	26.1768	-1454.99					26.1695	396.216	26.1695	402	26.1695	-2256.12					26.1695	402	26.1768	884																	26.1695	1113.99	26.1695	1105	26.1695	-28219.8			26.1768	789
26.1973	446.534	26.1973	455	26.1973	-1448.02					26.19	402.34	26.19	380	26.19	-2284.24					26.19	380	26.1973	891																	26.19	1119.84	26.19	1157	26.19	-28173.6			26.1973	865
26.2178	448.23	26.2178	441	26.2178	-1463.71					26.2105	408.816	26.2105	416	26.2105	-2254.72					26.2105	416	26.2178	941																	26.2105	1125.36	26.2105	1144	26.2105	-28192.1			26.2178	884
26.2384	449.608	26.2384	436	26.2384	-1470.09					26.231	415.671	26.231	380	26.231	-2297.57					26.231	380	26.2384	882																	26.231	1130.38	26.231	1181	26.231	-28160.2			26.2384	878
26.2589	450.737	26.2589	438	26.2589	-1469.22					26.2515	422.929	26.2515	398	26.2515	-2286.83					26.2515	398	26.2589	902																	26.2515	1134.68	26.2515	1128	26.2515	-28217.5			26.2589	888
26.2794	451.731	26.2794	448	26.2794	-1460.21					26.272	430.617	26.272	403	26.272	-2289.52					26.272	403	26.2794	925																	26.272	1138.06	26.272	1176	26.272	-28172.8			26.2794	907
26.2999	452.716	26.2999	474	26.2999	-1435.2					26.2925	438.761	26.2925	421	26.2925	-2279.66					26.2925	421	26.2999	937																	26.2925	1140.35	26.2925	1062	26.2925	-28289.1			26.2999	851
26.3204	453.809	26.3204	423	26.3204	-1487.29					26.313	447.39	26.313	443	26.313	-2266.29					26.313	443	26.3204	923																	26.313	1141.39	26.313	1208	26.313	-28144.2			26.3204	865
26.3409	455.089	26.3409	437	26.3409	-1474.57					26.3335	456.531	26.3335	479	26.3335	-2239.43					26.3335	479	26.3409	946																	26.3335	1141.1	26.3335	1158	26.3335	-28193.9			26.3409	904
26.3614	456.574	26.3614	453	26.3614	-1460.06					26.354	466.213	26.354	483	26.354	-2245.11					26.354	483	26.3614	986																	26.354	1139.42	26.354	1053	26.354	-28297.2			26.3614	896
26.3819	458.212	26.3819	430	26.3819	-1484.7					26.3745	476.463	26.3745	468	26.3745	-2270.36					26.3745	468	26.3819	1002																	26.3745	1136.34	26.3745	1077	26.3745	-28270.1			26.3819	830
26.4024	459.876	26.4024	479	26.4024	-1437.36					26.395	487.309	26.395	474	26.395	-2275.21					26.395	474	26.4024	984																	26.395	1131.93	26.395	1084	26.395	-28258.7			26.4024	824
26.4229	461.378	26.4229	476	26.4229	-1441.86					26.4155	498.778	26.4155	476	26.4155	-2284.68					26.4155	476	26.4229	916																	26.4155	1126.26	26.4155	1091	26.4155	-28246			26.4229	878
26.4434	462.504	26.4434	431	26.4434	-1487.99					26.436	510.893	26.436	547	26.436	-2225.79					26.436	547	26.4434	1018																	26.436	1119.46	26.436	1103	26.436	-28227.2			26.4434	891
26.4639	463.055	26.4639	453	26.4639	-1466.54					26.4565	523.68	26.4565	554	26.4565	-2231.58					26.4565	554	26.4639	996																	26.4565	1111.67	26.4565	1065	26.4565	-28257.4			26.4639	818
26.4844	462.897	26.4844	468	26.4844	-1451.38					26.477	537.157	26.477	523	26.477	-2276.06					26.477	523	26.4844	965																	26.477	1103.02	26.477	1067	26.477	-28246.8			26.4844	884
26.5049	461.994	26.5049	461	26.5049	-1457.48					26.4975	551.344	26.4975	540	26.4975	-2273.24					26.4975	540	26.5049	1038																	26.4975	1093.64	26.4975	1175	26.4975	-28129.4			26.5049	810
26.5254	460.414	26.5254	470	26.5254	-1446.9					26.518	566.253	26.518	592	26.518	-2236.15					26.518	592	26.5254	979																	26.518	1083.66	26.518	1111	26.518	-28183.4			26.5254	853
26.546	458.313	26.546	479	26.546	-1435.8					26.5385	581.898	26.5385	551	26.5385	-2292.8					26.5385	551	26.546	1036																	26.5385	1073.15	26.5385	1052	26.5385	-28231.9			26.546	846
26.5664	455.894	26.5664	469	26.5664	-1443.38					26.559	598.284	26.559	602	26.559	-2258.18					26.559	602	26.5664	1081																	26.559	1062.21	26.559	1110	26.559	-28163			26.5664	823
26.587	453.377	26.587	446	26.587	-1463.86					26.5795	615.414	26.5795	606	26.5795	-2271.32					26.5795	606	26.587	1084																	26.5795	1050.87	26.5795	1019	26.5795	-28242.6			26.587	813
26.6075	450.969	26.6075	438	26.6075	-1469.45					26.6	633.288	26.6	618	26.6	-2277.19					26.6	618	26.6075	987																	26.6	1039.17	26.6	1018	26.6	-28232			26.6075	844
26.628	448.835	26.628	459	26.628	-1446.32					26.6205	651.901	26.6205	652	26.6205	-2261.8					26.6205	652	26.628	1078																	26.6205	1027.16	26.6205	1055	26.6205	-28182.9			26.628	799
26.6485	447.094	26.6485	472	26.6485	-1431.58					26.641	671.244	26.641	699	26.641	-2234.14					26.641	699	26.6485	1097																	26.641	1014.87	26.641	998	26.641	-28227.6			26.6485	821
26.669	445.823	26.669	452	26.669	-1450.31					26.6615	691.304	26.6615	678	26.6615	-2275.2					26.6615	678	26.669	1100																	26.6615	1002.36	26.6615	983	26.6615	-28230.1			26.669	832
26.6895	445.061	26.6895	418	26.6895	-1483.55					26.682	712.064	26.682	715	26.682	-2258.97					26.682	715	26.6895	1054																	26.682	989.69	26.682	1006	26.682	-28194.5			26.6895	839
26.71	444.823	26.71	477	26.71	-1424.31					26.7025	733.503	26.7025	752	26.7025	-2243.4					26.7025	752	26.71	1114																	26.7025	976.955	26.7025	920	26.7025	-28267.7			26.71	824
26.7305	445.105	26.7305	446	26.7305	-1455.59					26.723	755.591	26.723	727	26.723	-2290.49					26.723	727	26.7305	1090																	26.723	964.257	26.723	1013	26.723	-28162			26.7305	780
26.751	445.894	26.751	460	26.751	-1442.38					26.7435	778.292	26.7435	780	26.7435	-2260.19					26.7435	780	26.751	1117																	26.7435	951.714	26.7435	951	26.7435	-28211.5			26.751	812
26.7715	447.164	26.7715	454	26.7715	-1449.65					26.764	801.557	26.764	844	26.764	-2219.46					26.764	844	26.7715	1108																	26.764	939.447	26.764	899	26.764	-28251.2			26.7715	784
26.792	448.878	26.792	473	26.792	-1432.36					26.7845	825.324	26.7845	801	26.7845	-2286.23					26.7845	801	26.792	1127																	26.7845	927.577	26.7845	1004	26.7845	-28134.4			26.792	799
26.8125	450.978	26.8125	484	26.8125	-1423.46					26.805	849.51	26.805	843	26.805	-2268.41					26.805	843	26.8125	1115																	26.805	916.209	26.805	933	26.805	-28194			26.8125	771
26.833	453.382	26.833	466	26.833	-1443.87					26.8255	874.009	26.8255	957	26.8255	-2178.91					26.8255	957	26.833	1124																	26.8255	905.43	26.8255	933	26.8255	-28183.2			26.833	802
26.8535	455.978	26.8535	468	26.8535	-1444.46					26.846	898.689	26.846	912	26.846	-2248.59					26.846	912	26.8535	1171																	26.846	895.297	26.846	886	26.846	-28220.1			26.8535	751
26.8741	458.625	26.8741	459	26.8741	-1456.11					26.8665	923.381	26.8665	931	26.8665	-2254.28					26.8665	931	26.8741	1157																	26.8665	885.837	26.8665	926	26.8665	-28170.6			26.8741	742
26.8945	461.167	26.8945	432	26.8945	-1485.65					26.887	947.883	26.887	973	26.887	-2236.78					26.887	973	26.8945	1167																	26.887	877.038	26.887	881	26.887	-28206.8			26.8945	756
26.9151	463.456	26.9151	500	26.9151	-1419.94					26.9075	971.954	26.9075	962	26.9075	-2271.85					26.9075	962	26.9151	1177																	26.9075	868.853	26.9075	908	26.9075	-28171.6			26.9151	760
26.9356	465.382	26.9356	452	26.9356	-1469.87					26.928	995.312	26.928	1052	26.928	-2205.21					26.928	1052	26.9356	1303																	26.928	861.201	26.928	880	26.928	-28192			26.9356	752
26.9561	466.888	26.9561	437	26.9561	-1486.37					26.9485	1017.64	26.9485	1016	26.9485	-2263.54					26.9485	1016	26.9561	1176																	26.9485	853.97	26.9485	855	26.9485	-28209.7			26.9561	732
26.9766	467.977	26.9766	440	26.9766	-1484.46					26.969	1038.59	26.969	1021	26.969	-2279.49					26.969	1021	26.9766	1220																	26.969	847.021	26.969	826	26.969	-28231.8			26.9766	700
26.9971	468.692	26.9971	499	26.9971	-1426.18					26.9895	1057.78	26.9895	1054	26.9895	-2265.68					26.9895	1054	26.9971	1132																	26.9895	840.198	26.9895	834	26.9895	-28217			26.9971	728
27.0176	469.083	27.0176	450	27.0176	-1475.57					27.01	1074.84	27.01	1073	27.01	-2263.74					27.01	1073	27.0176	1188																	27.01	833.334	27.01	873	27.01	-28171.1			27.0176	752
27.0381	469.172	27.0381	459	27.0381	-1466.66					27.0305	1089.39	27.0305	1092	27.0305	-2259.29					27.0305	1092	27.0381	1235																	27.0305	826.262	27.0305	847	27.0305	-28190			27.0381	759
27.0586	468.936	27.0586	465	27.0586	-1460.42					27.051	1101.06	27.051	1104	27.051	-2258.96					27.051	1104	27.0586	1122																	27.051	818.823	27.051	812	27.051	-28217.6			27.0586	744
27.0791	468.297	27.0791	425	27.0791	-1499.78					27.0715	1109.55	27.0715	1124	27.0715	-2247.45					27.0715	1124	27.0791	1191																	27.0715	810.877	27.0715	787	27.0715	-28234.7			27.0791	729
27.0996	467.151	27.0996	454	27.0996	-1469.64					27.092	1114.6	27.092	1055	27.092	-2321.5					27.092	1055	27.0996	1245																	27.092	802.313	27.092	754	27.092	-28259.1			27.0996	646
27.1201	465.402	27.1201	451	27.1201	-1470.89					27.1125	1116.05	27.1125	1091	27.1125	-2286.95					27.1125	1091	27.1201	1184																	27.1125	793.052	27.1125	782	27.1125	-28221.8			27.1201	759
27.1406	463.006	27.1406	471	27.1406	-1448.49					27.133	1113.82	27.133	1110	27.133	-2265.72					27.133	1110	27.1406	1215																	27.133	783.059	27.133	783	27.133	-28210.8			27.1406	694
27.1611	459.995	27.1611	453	27.1611	-1463.48					27.1535	1107.93	27.1535	1039	27.1535	-2330.83					27.1535	1039	27.1611	1184																	27.1535	772.339	27.1535	770	27.1535	-28213.1			27.1611	689
27.1816	456.481	27.1816	492	27.1816	-1420.97					27.174	1098.49	27.174	1074	27.174	-2286.39					27.174	1074	27.1816	1178																	27.174	760.939	27.174	746	27.174	-28225.7			27.1816	732
27.2021	452.629	27.2021	445	27.2021	-1464.11					27.1945	1085.74	27.1945	1043	27.1945	-2304.64					27.1945	1043	27.2021	1179																	27.1945	748.944	27.1945	765	27.1945	-28194.7			27.2021	662
27.2227	448.633	27.2227	446	27.2227	-1459.12					27.215	1069.95	27.215	983	27.215	-2348.85					27.215	983	27.2227	1236																	27.215	736.474	27.215	709	27.215	-28238.3			27.2227	719
27.2432	444.687	27.2432	481	27.2432	-1420.17					27.2355	1051.5	27.2355	984	27.2355	-2329.4					27.2355	984	27.2432	1223																	27.2355	723.67	27.2355	692	27.2355	-28242.4			27.2432	646
27.2637	440.958	27.2637	465	27.2637	-1432.44					27.256	1030.79	27.256	998	27.256	-2294.69					27.256	998	27.2637	1245																	27.256	710.691	27.256	684	27.256	-28237.5			27.2637	640
27.2842	437.57	27.2842	451	27.2842	-1443.05					27.2765	1008.25	27.2765	1004	27.2765	-2266.15					27.2765	1004	27.2842	1153																	27.2765	697.702	27.2765	674	27.2765	-28234.5			27.2842	660
27.3047	434.607	27.3047	409	27.3047	-1482.09					27.297	984.317	27.297	905	27.297	-2341.22					27.297	905	27.3047	1155																	27.297	684.866	27.297	650	27.297	-28245.6			27.3047	677
27.3252	432.111	27.3252	464	27.3252	-1424.6					27.3175	959.406	27.3175	950	27.3175	-2271.31					27.3175	950	27.3252	1161																	27.3175	672.339	27.3175	688	27.3175	-28195.1			27.3252	627
27.3457	430.093	27.3457	486	27.3457	-1400.58					27.338	933.914	27.338	936	27.338	-2259.82					27.338	936	27.3457	1211																	27.338	660.259	27.338	654	27.338	-28217			27.3457	678
27.3662	428.542	27.3662	478	27.3662	-1407.03					27.3585	908.198	27.3585	884	27.3585	-2286.1					27.3585	884	27.3662	1149																	27.3585	648.747	27.3585	674	27.3585	-28185.5			27.3662	670
27.3867	427.433	27.3867	379	27.3867	-1504.92					27.379	882.571	27.379	839	27.379	-2305.47					27.379	839	27.3867	1230																	27.379	637.899	27.379	618	27.379	-28230.7			27.3867	630
27.4072	426.727	27.4072	431	27.4072	-1452.21					27.3995	857.302	27.3995	875	27.3995	-2244.2					27.3995	875	27.4072	1199																	27.3995	627.788	27.3995	616	27.3995	-28222.6			27.4072	671
27.4277	426.372	27.4277	421	27.4277	-1461.86					27.42	832.614	27.42	870	27.42	-2224.51					27.42	870	27.4277	1179																	27.42	618.459	27.42	640	27.42	-28189.2			27.4277	616
27.4482	426.3	27.4482	424	27.4482	-1458.78					27.4405	808.684	27.4405	840	27.4405	-2230.59					27.4405	840	27.4482	1154																	27.4405	609.935	27.4405	685	27.4405	-28135.7			27.4482	618
27.4687	426.424	27.4687	452	27.4687	-1430.91					27.461	785.653	27.461	798	27.461	-2249.55					27.461	798	27.4687	1171																	27.461	602.212	27.461	639	27.461	-28174			27.4687	620
27.4892	426.629	27.4892	438	27.4892	-1445.11					27.4815	763.623	27.4815	789	27.4815	-2236.52					27.4815	789	27.4892	1119																	27.4815	595.265	27.4815	632	27.4815	-28174			27.4892	592
27.5097	426.783	27.5097	437	27.5097	-1446.27					27.502	742.667	27.502	765	27.502	-2239.57					27.502	765	27.5097	1132																	27.502	589.051	27.502	597	27.502	-28202.8			27.5097	568
27.5302	426.742	27.5302	407	27.5302	-1476.23					27.5225	722.832	27.5225	729	27.5225	-2255.73					27.5225	729	27.5302	1180																	27.5225	583.505	27.5225	576	27.5225	-28218.3			27.5302	597
27.5508	426.372	27.5508	399	27.5508	-1483.86					27.543	704.141	27.543	750	27.543	-2216.04					27.543	750	27.5508	1145																	27.543	578.549	27.543	618	27.543	-28171.3			27.5508	618
27.5713	425.576	27.5713	410	27.5713	-1472.06					27.5635	686.601	27.5635	747	27.5635	-2201.5					27.5635	747	27.5713	1161																	27.5635	574.096	27.5635	574	27.5635	-28210.9			27.5713	596
27.5918	424.313	27.5918	430	27.5918	-1450.8					27.584	670.206	27.584	757	27.584	-2175.11					27.584	757	27.5918	1079																	27.584	570.047	27.584	565	27.584	-28215.8			27.5918	616
27.6123	422.602	27.6123	433	27.6123	-1446.09					27.6045	654.936	27.6045	714	27.6045	-2202.84					27.6045	714	27.6123	1130																	27.6045	566.299	27.6045	576	27.6045	-28201.1			27.6123	608
27.6328	420.518	27.6328	449	27.6328	-1428					27.625	640.765	27.625	687	27.625	-2215.67					27.625	687	27.6328	1134																	27.625	562.752	27.625	606	27.625	-28167.5			27.6328	555
27.6533	418.171	27.6533	391	27.6533	-1483.65					27.6455	627.658	27.6455	666	27.6455	-2223.56					27.6455	666	27.6533	1050																	27.6455	559.304	27.6455	537	27.6455	-28233.1			27.6533	595
27.6738	415.679	27.6738	398	27.6738	-1474.16					27.666	615.577	27.666	714	27.666	-2163.48					27.666	714	27.6738	1023																	27.666	555.864	27.666	569	27.666	-28197.6			27.6738	587
27.6943	413.156	27.6943	413	27.6943	-1456.64					27.6865	604.479	27.6865	639	27.6865	-2227.38					27.6865	639	27.6943	1076																	27.6865	552.352	27.6865	568	27.6865	-28195.1			27.6943	612
27.7148	410.683	27.7148	434	27.7148	-1433.17					27.707	594.318	27.707	665	27.707	-2191.22					27.707	665	27.7148	1079																	27.707	548.698	27.707	522	27.707	-28237.5			27.7148	572
27.7353	408.306	27.7353	389	27.7353	-1475.79					27.7275	585.046	27.7275	624	27.7275	-2222.95					27.7275	624	27.7353	1068																	27.7275	544.853	27.7275	526	27.7275	-28229.6			27.7353	554
27.7558	406.03	27.7558	417	27.7558	-1445.51					27.748	576.613	27.748	621	27.748	-2217.51					27.748	621	27.7558	1078																	27.748	540.781	27.748	529	27.748	-28222.6			27.7558	512
27.7763	403.826	27.7763	374	27.7763	-1486.31					27.7685	568.968	27.7685	552	27.7685	-2278.87					27.7685	552	27.7763	1041																	27.7685	536.463	27.7685	518	27.7685	-28229.2			27.7763	529
27.7968	401.643	27.7968	401	27.7968	-1457.13					27.789	562.055	27.789	594	27.789	-2229.96					27.789	594	27.7968	997																	27.789	531.897	27.789	514	27.789	-28228.7			27.7968	541
27.8173	399.425	27.8173	378	27.8173	-1477.91					27.8095	555.822	27.8095	614	27.8095	-2203.72					27.8095	614	27.8173	1042																	27.8095	527.093	27.8095	526	27.8095	-28211.9			27.8173	556
27.8378	397.127	27.8378	415	27.8378	-1438.61					27.83	550.21	27.83	632	27.83	-2180.11					27.83	632	27.8378	979																	27.83	522.068	27.83	506	27.83	-28226.8			27.8378	538
27.8584	394.726	27.8584	375	27.8584	-1476.21					27.8505	545.16	27.8505	540	27.8505	-2267.06					27.8505	540	27.8584	981																	27.8505	516.846	27.8505	468	27.8505	-28259.6			27.8584	560
27.8788	392.224	27.8788	386	27.8788	-1462.71					27.871	540.611	27.871	547	27.871	-2255.51					27.871	547	27.8788	1002																	27.871	511.456	27.871	519	27.871	-28203.2			27.8788	500
27.8994	389.644	27.8994	387	27.8994	-1459.13					27.8915	536.499	27.8915	573	27.8915	-2225.4					27.8915	573	27.8994	958																	27.8915	505.922	27.8915	501	27.8915	-28215.7			27.8994	523
27.9199	387.023	27.9199	388	27.9199	-1455.51					27.912	532.757	27.912	545	27.912	-2249.66					27.912	545	27.9199	995																	27.912	500.269	27.912	493	27.912	-28218			27.9199	521
27.9404	384.4	27.9404	427	27.9404	-1413.88					27.9325	529.318	27.9325	537	27.9325	-2254.22					27.9325	537	27.9404	982																	27.9325	494.516	27.9325	502	27.9325	-28203.3			27.9404	486
27.9609	381.817	27.9609	381	27.9609	-1457.3					27.953	526.112	27.953	554	27.953	-2234.01					27.953	554	27.9609	913																	27.953	488.679	27.953	468	27.953	-28231.5			27.9609	514
27.9814	379.302	27.9814	400	27.9814	-1435.79					27.9735	523.068	27.9735	532	27.9735	-2252.97					27.9735	532	27.9814	959																	27.9735	482.774	27.9735	497	27.9735	-28196.6			27.9814	498
28.0019	376.878	28.0019	395	28.0019	-1438.36					27.994	520.116	27.994	549	27.994	-2233.02					27.994	549	28.0019	945																	27.994	476.811	27.994	457	27.994	-28230.6			28.0019	495
28.0224	374.554	28.0224	357	28.0224	-1474.04					28.0145	517.187	28.0145	510	28.0145	-2269.09					28.0145	510	28.0224	952																	28.0145	470.805	28.0145	451	28.0145	-28230.6			28.0224	559
28.0429	372.332	28.0429	375	28.0429	-1453.82					28.035	514.215	28.035	537	28.035	-2239.12					28.035	537	28.0429	904																	28.035	464.771	28.035	486	28.035	-28189.6			28.0429	477
28.0634	370.206	28.0634	393	28.0634	-1433.69					28.0555	511.141	28.0555	522	28.0555	-2251.04					28.0555	522	28.0634	882																	28.0555	458.728	28.0555	418	28.0555	-28251.5			28.0634	455
28.0839	368.168	28.0839	379	28.0839	-1445.65					28.076	507.911	28.076	513	28.076	-2256.81					28.076	513	28.0839	951																	28.076	452.699	28.076	478	28.076	-28185.5			28.0839	482
28.1044	366.207	28.1044	347	28.1044	-1475.69					28.0965	504.482	28.0965	497	28.0965	-2269.38					28.0965	497	28.1044	917																	28.0965	446.712	28.0965	458	28.0965	-28199.5			28.1044	506
28.1249	364.313	28.1249	371	28.1249	-1449.8					28.117	500.821	28.117	489	28.117	-2273.72					28.117	489	28.1249	894																	28.117	440.798	28.117	426	28.117	-28225.6			28.1249	484
28.1454	362.476	28.1454	353	28.1454	-1465.96					28.1375	496.905	28.1375	470	28.1375	-2288.81					28.1375	470	28.1454	880																	28.1375	434.991	28.1375	414	28.1375	-28231.8			28.1454	472
28.1659	360.685	28.1659	390	28.1659	-1427.17					28.158	492.726	28.158	445	28.158	-2309.63					28.158	445	28.1659	850																	28.158	429.326	28.158	455	28.158	-28185.1			28.1659	516
28.1865	358.934	28.1865	353	28.1865	-1462.42					28.1785	488.286	28.1785	445	28.1785	-2305.19					28.1785	445	28.1865	835																	28.1785	423.835	28.1785	456	28.1785	-28178.6			28.1865	520
28.2069	357.216	28.2069	387	28.2069	-1426.7					28.199	483.599	28.199	485	28.199	-2260.5					28.199	485	28.2069	834																	28.199	418.551	28.199	399	28.199	-28230.3			28.2069	445
28.2275	355.525	28.2275	369	28.2275	-1443.01					28.2195	478.686	28.2195	456	28.2195	-2284.59					28.2195	456	28.2275	800																	28.2195	413.499	28.2195	416	28.2195	-28208.3			28.2275	532
28.248	353.856	28.248	391	28.248	-1419.34					28.24	473.579	28.24	476	28.24	-2259.48					28.24	476	28.248	857																	28.24	408.702	28.24	450	28.24	-28169.5			28.248	457
28.2685	352.205	28.2685	365	28.2685	-1443.69					28.2605	468.314	28.2605	451	28.2605	-2279.21					28.2605	451	28.2685	784																	28.2605	404.174	28.2605	406	28.2605	-28209			28.2685	469
28.289	350.568	28.289	345	28.289	-1462.05					28.281	462.929	28.281	449	28.281	-2275.83					28.281	449	28.289	814																	28.281	399.925	28.281	442	28.281	-28168.7			28.289	446
28.3095	348.943	28.3095	352	28.3095	-1453.43					28.3015	457.465	28.3015	425	28.3015	-2294.37					28.3015	425	28.3095	819																	28.3015	395.957	28.3015	386	28.3015	-28220.7			28.3095	439
28.33	347.327	28.33	343	28.33	-1460.81					28.322	451.962	28.322	473	28.322	-2240.86					28.322	473	28.33	834																	28.322	392.266	28.322	398	28.322	-28205			28.33	428
28.3505	345.719	28.3505	342	28.3505	-1460.2					28.3425	446.457	28.3425	404	28.3425	-2304.36					28.3425	404	28.3505	824																	28.3425	388.842	28.3425	412	28.3425	-28187.6			28.3505	444
28.371	344.117	28.371	338	28.371	-1462.6					28.363	440.984	28.363	417	28.363	-2285.89					28.363	417	28.371	771																	28.363	385.671	28.363	353	28.363	-28243.5			28.371	430
28.3915	342.519	28.3915	324	28.3915	-1475					28.3835	435.575	28.3835	414	28.3835	-2283.48					28.3835	414	28.3915	727																	28.3835	382.732	28.3835	438	28.3835	-28155.5			28.3915	429
28.412	340.923	28.412	327	28.412	-1470.41					28.404	430.254	28.404	415	28.404	-2277.15					28.404	415	28.412	745																	28.404	380.003	28.404	394	28.404	-28196.8			28.412	449
28.4325	339.33	28.4325	302	28.4325	-1493.81					28.4245	425.043	28.4245	406	28.4245	-2280.94					28.4245	406	28.4325	751																	28.4245	377.458	28.4245	445	28.4245	-28143.2			28.4325	460
28.453	337.737	28.453	351	28.453	-1443.22					28.445	419.959	28.445	435	28.445	-2246.86					28.445	435	28.453	743																	28.445	375.067	28.445	398	28.445	-28187.8			28.453	408
28.4735	336.144	28.4735	368	28.4735	-1424.63					28.4655	415.016	28.4655	370	28.4655	-2306.92					28.4655	370	28.4735	767																	28.4655	372.802	28.4655	399	28.4655	-28184.6			28.4735	422
28.494	334.55	28.494	356	28.494	-1435.03					28.486	410.222	28.486	382	28.486	-2290.12					28.486	382	28.494	733																	28.486	370.633	28.486	355	28.486	-28226.4			28.494	388
28.5145	332.955	28.5145	333	28.5145	-1456.44					28.5065	405.584	28.5065	405	28.5065	-2262.48					28.5065	405	28.5145	703																	28.5065	368.53	28.5065	380	28.5065	-28199.3			28.5145	445
28.535	331.358	28.535	311	28.535	-1476.84					28.527	401.105	28.527	417	28.527	-2246.01					28.527	417	28.535	748																	28.527	366.464	28.527	335	28.527	-28242.2			28.535	403
28.5556	329.758	28.5556	311	28.5556	-1475.24					28.5475	396.786	28.5475	376	28.5475	-2282.69					28.5475	376	28.5556	705																	28.5475	364.412	28.5475	372	28.5475	-28203.2			28.5556	464
28.5761	328.155	28.5761	324	28.5761	-1460.64					28.568	392.628	28.568	417	28.568	-2237.53					28.568	417	28.5761	680																	28.568	362.35	28.568	360	28.568	-28213.1			28.5761	415
28.5966	326.549	28.5966	321	28.5966	-1462.03					28.5885	388.626	28.5885	381	28.5885	-2269.53					28.5885	381	28.5966	696																	28.5885	360.261	28.5885	351	28.5885	-28220			28.5966	434
28.6171	324.94	28.6171	348	28.6171	-1433.42					28.609	384.779	28.609	350	28.609	-2296.68					28.609	350	28.6171	645																	28.609	358.131	28.609	361	28.609	-28207.9			28.6171	423
28.6376	323.327	28.6376	312	28.6376	-1467.81					28.6295	381.081	28.6295	394	28.6295	-2248.98					28.6295	394	28.6376	741																	28.6295	355.952	28.6295	366	28.6295	-28200.7			28.6376	441
28.6581	321.709	28.6581	355	28.6581	-1423.19					28.65	377.528	28.65	397	28.65	-2242.43					28.65	397	28.6581	679																	28.65	353.723	28.65	339	28.65	-28225.5			28.6581	388
28.6786	320.088	28.6786	318	28.6786	-1458.57					28.6705	374.115	28.6705	351	28.6705	-2285.02					28.6705	351	28.6786	693																	28.6705	351.443	28.6705	345	28.6705	-28217.2			28.6786	363
28.6991	318.461	28.6991	335	28.6991	-1439.95					28.691	370.835	28.691	366	28.691	-2266.74					28.691	366	28.6991	616																	28.691	349.122	28.691	355	28.691	-28204.9			28.6991	416
28.7196	316.829	28.7196	319	28.7196	-1454.31					28.7115	367.683	28.7115	335	28.7115	-2294.58					28.7115	335	28.7196	619																	28.7115	346.767	28.7115	323	28.7115	-28234.5			28.7196	393
28.7401	315.192	28.7401	320	28.7401	-1451.68					28.732	364.652	28.732	366	28.732	-2260.55					28.732	366	28.7401	665																	28.732	344.393	28.732	334	28.732	-28221.2			28.7401	394
28.7606	313.549	28.7606	311	28.7606	-1459.03					28.7525	361.738	28.7525	354	28.7525	-2269.64					28.7525	354	28.7606	662																	28.7525	342.015	28.7525	346	28.7525	-28206.8			28.7606	418
28.7811	311.902	28.7811	307	28.7811	-1461.39					28.773	358.933	28.773	345	28.773	-2275.83					28.773	345	28.7811	616																	28.773	339.646	28.773	343	28.773	-28207.4			28.7811	398
28.8016	310.249	28.8016	316	28.8016	-1450.73					28.7935	356.233	28.7935	363	28.7935	-2255.13					28.7935	363	28.8016	674																	28.7935	337.301	28.7935	341	28.7935	-28207.1			28.8016	395
28.8221	308.592	28.8221	305	28.8221	-1460.08					28.814	353.63	28.814	375	28.814	-2240.53					28.814	375	28.8221	619																	28.814	334.996	28.814	328	28.814	-28217.8			28.8221	430
28.8426	306.93	28.8426	280	28.8426	-1483.41					28.8345	351.121	28.8345	324	28.8345	-2289.02					28.8345	324	28.8426	653																	28.8345	332.74	28.8345	341	28.8345	-28202.5			28.8426	372
28.8632	305.264	28.8632	297	28.8632	-1464.75					28.855	348.699	28.855	380	28.855	-2230.6					28.855	380	28.8632	633																	28.855	330.544	28.855	326	28.855	-28215.3			28.8632	405
28.8837	303.594	28.8837	303	28.8837	-1457.08					28.8755	346.358	28.8755	343	28.8755	-2265.26					28.8755	343	28.8837	663																	28.8755	328.417	28.8755	344	28.8755	-28195.2			28.8837	392
28.9042	301.919	28.9042	302	28.9042	-1456.4					28.896	344.095	28.896	385	28.896	-2221					28.896	385	28.9042	611																	28.896	326.363	28.896	350	28.896	-28187.1			28.9042	362
28.9247	300.24	28.9247	290	28.9247	-1466.72					28.9165	341.904	28.9165	328	28.9165	-2275.8					28.9165	328	28.9247	623																	28.9165	324.387	28.9165	298	28.9165	-28237.2			28.9247	384
28.9452	298.558	28.9452	291	28.9452	-1464.04					28.937	339.779	28.937	330	28.937	-2271.68					28.937	330	28.9452	563																	28.937	322.49	28.937	314	28.937	-28219.3			28.9452	353
28.9657	296.872	28.9657	298	28.9657	-1455.36					28.9575	337.716	28.9575	294	28.9575	-2305.62					28.9575	294	28.9657	579																	28.9575	320.672	28.9575	290	28.9575	-28241.5			28.9657	380
28.9862	295.184	28.9862	261	28.9862	-1490.67					28.978	335.711	28.978	336	28.978	-2261.61					28.978	336	28.9862	586																	28.978	318.933	28.978	289	28.978	-28240.7			28.9862	364
29.0067	293.492	29.0067	299	29.0067	-1450.98					28.9985	333.759	28.9985	355	28.9985	-2240.66					28.9985	355	29.0067	596																	28.9985	317.27	28.9985	321	28.9985	-28207			29.0067	385
29.0272	291.797	29.0272	332	29.0272	-1416.28					29.019	331.854	29.019	347	29.019	-2246.76					29.019	347	29.0272	617																	29.019	315.681	29.019	295	29.019	-28231.5			29.0272	352
29.0477	290.1	29.0477	303	29.0477	-1443.58					29.0395	329.994	29.0395	287	29.0395	-2304.89					29.0395	287	29.0477	590																	29.0395	314.162	29.0395	318	29.0395	-28206.9			29.0477	339
29.0682	288.401	29.0682	307	29.0682	-1437.89					29.06	328.172	29.06	372	29.06	-2218.07					29.06	372	29.0682	600																	29.06	312.712	29.06	299	29.06	-28224.5			29.0682	315
29.0887	286.701	29.0887	274	29.0887	-1469.18					29.0805	326.384	29.0805	290	29.0805	-2298.29					29.0805	290	29.0887	527																	29.0805	311.325	29.0805	298	29.0805	-28224.1			29.0887	354
29.1092	284.998	29.1092	320	29.1092	-1421.48					29.101	324.626	29.101	330	29.101	-2256.53					29.101	330	29.1092	561																	29.101	309.999	29.101	349	29.101	-28171.8			29.1092	343
29.1297	283.294	29.1297	315	29.1297	-1424.78					29.1215	322.894	29.1215	322	29.1215	-2262.79					29.1215	322	29.1297	562																	29.1215	308.731	29.1215	316	29.1215	-28203.5			29.1297	314
29.1502	281.589	29.1502	290	29.1502	-1448.07					29.142	321.182	29.142	316	29.142	-2267.08					29.142	316	29.1502	582																	29.142	307.518	29.142	307	29.142	-28211.3			29.1502	359
29.1707	279.884	29.1707	284	29.1707	-1452.37					29.1625	319.487	29.1625	324	29.1625	-2257.39					29.1625	324	29.1707	559																	29.1625	306.356	29.1625	291	29.1625	-28226.1			29.1707	359
29.1913	278.178	29.1913	256	29.1913	-1478.66					29.183	317.804	29.183	296	29.183	-2283.71					29.183	296	29.1913	547																	29.183	305.244	29.183	302	29.183	-28214			29.1913	362
29.2118	276.472	29.2118	293	29.2118	-1439.96					29.2035	316.129	29.2035	372	29.2035	-2206.03					29.2035	372	29.2118	521																	29.2035	304.179	29.2035	277	29.2035	-28238			29.2118	367
29.2323	274.766	29.2323	260	29.2323	-1471.25					29.224	314.459	29.224	312	29.224	-2264.36					29.224	312	29.2323	563																	29.224	303.158	29.224	288	29.224	-28225.9			29.2323	363
29.2528	273.06	29.2528	246	29.2528	-1483.54					29.2445	312.79	29.2445	332	29.2445	-2242.69					29.2445	332	29.2528	562																	29.2445	302.18	29.2445	310	29.2445	-28203			29.2528	338
29.2733	271.355	29.2733	233	29.2733	-1494.84					29.265	311.119	29.265	281	29.265	-2292.02					29.265	281	29.2733	556																	29.265	301.242	29.265	290	29.265	-28222			29.2733	350
29.2938	269.652	29.2938	259	29.2938	-1467.14					29.2855	309.445	29.2855	286	29.2855	-2285.35					29.2855	286	29.2938	561																	29.2855	300.343	29.2855	296	29.2855	-28215.1			29.2938	371
29.3143	267.952	29.3143	276	29.3143	-1448.44					29.306	307.765	29.306	302	29.306	-2267.67					29.306	302	29.3143	525																	29.306	299.48	29.306	300	29.306	-28210.3			29.3143	336
29.3348	266.254	29.3348	266	29.3348	-1456.74					29.3265	306.078	29.3265	282	29.3265	-2285.98					29.3265	282	29.3348	536																	29.3265	298.65	29.3265	264	29.3265	-28245.4			29.3348	332
29.3553	264.561	29.3553	242	29.3553	-1479.04					29.347	304.384	29.347	300	29.347	-2266.28					29.347	300	29.3553	593																	29.347	297.85	29.347	306	29.347	-28202.6			29.3553	349
29.3758	262.872	29.3758	287	29.3758	-1432.36					29.3675	302.683	29.3675	299	29.3675	-2265.58					29.3675	299	29.3758	525																	29.3675	297.078	29.3675	297	29.3675	-28210.9			29.3758	348
29.3963	261.189	29.3963	265	29.3963	-1452.67					29.388	300.975	29.388	284	29.388	-2278.88					29.388	284	29.3963	521																	29.388	296.329	29.388	290	29.388	-28217.1			29.3963	336
29.4168	259.513	29.4168	266	29.4168	-1450					29.4085	299.262	29.4085	271	29.4085	-2290.16					29.4085	271	29.4168	549																	29.4085	295.6	29.4085	295	29.4085	-28211.4			29.4168	359
29.4373	257.844	29.4373	270	29.4373	-1444.33					29.429	297.546	29.429	272	29.429	-2287.45					29.429	272	29.4373	526																	29.429	294.886	29.429	285	29.429	-28220.7			29.4373	358
29.4578	256.185	29.4578	254	29.4578	-1458.67					29.4495	295.827	29.4495	304	29.4495	-2253.73					29.4495	304	29.4578	489																	29.4495	294.182	29.4495	302	29.4495	-28203			29.4578	353
29.4783	254.534	29.4783	249	29.4783	-1462.02					29.47	294.108	29.47	314	29.47	-2242.01					29.47	314	29.4783	501																	29.47	293.481	29.47	300	29.47	-28204.3			29.4783	330
29.4988	252.895	29.4988	238	29.4988	-1471.38					29.4905	292.392	29.4905	337	29.4905	-2217.29					29.4905	337	29.4988	514																	29.4905	292.778	29.4905	285	29.4905	-28218.6			29.4988	342
29.5193	251.267	29.5193	253	29.5193	-1454.75					29.511	290.678	29.511	340	29.511	-2212.58					29.511	340	29.5193	508																	29.511	292.065	29.511	310	29.511	-28192.8			29.5193	298
29.5399	249.653	29.5399	261	29.5399	-1445.14					29.5315	288.971	29.5315	336	29.5315	-2214.87					29.5315	336	29.5399	508																	29.5315	291.334	29.5315	344	29.5315	-28158.1			29.5399	308
29.5604	248.054	29.5604	251	29.5604	-1453.54					29.552	287.271	29.552	310	29.552	-2239.17					29.552	310	29.5604	517																	29.552	290.578	29.552	296	29.552	-28205.4			29.5604	332
29.5809	246.472	29.5809	220	29.5809	-1482.96					29.5725	285.58	29.5725	305	29.5725	-2242.48					29.5725	305	29.5809	495																	29.5725	289.787	29.5725	297	29.5725	-28203.6			29.5809	316
29.6014	244.908	29.6014	222	29.6014	-1479.39					29.593	283.9	29.593	344	29.593	-2201.8					29.593	344	29.6014	526																	29.593	288.952	29.593	327	29.593	-28172.7			29.6014	306
29.6219	243.365	29.6219	209	29.6219	-1490.85					29.6135	282.231	29.6135	293	29.6135	-2251.13					29.6135	293	29.6219	503																	29.6135	288.065	29.6135	278	29.6135	-28220.8			29.6219	305
29.6424	241.847	29.6424	257	29.6424	-1441.33					29.634	280.575	29.634	303	29.634	-2239.48					29.634	303	29.6424	491																	29.634	287.114	29.634	280	29.634	-28217.9			29.6424	287
29.6629	240.355	29.6629	242	29.6629	-1454.84					29.6545	278.933	29.6545	312	29.6545	-2228.83					29.6545	312	29.6629	520																	29.6545	286.092	29.6545	286	29.6545	-28210.9			29.6629	297
29.6834	238.893	29.6834	232	29.6834	-1463.38					29.675	277.306	29.675	261	29.675	-2278.21					29.675	261	29.6834	477																	29.675	284.989	29.675	273	29.675	-28222.8			29.6834	303
29.7039	237.465	29.7039	225	29.7039	-1468.95					29.6955	275.693	29.6955	295	29.6955	-2242.59					29.6955	295	29.7039	464																	29.6955	283.797	29.6955	301	29.6955	-28193.6			29.7039	317
29.7244	236.076	29.7244	239	29.7244	-1453.56					29.716	274.097	29.716	272	29.716	-2264					29.716	272	29.7244	470																	29.716	282.51	29.716	289	29.716	-28204.3			29.7244	319
29.7449	234.73	29.7449	242	29.7449	-1449.21					29.7365	272.516	29.7365	273	29.7365	-2261.42					29.7365	273	29.7449	491																	29.7365	281.123	29.7365	270	29.7365	-28221.9			29.7449	259
29.7654	233.432	29.7654	226	29.7654	-1463.92					29.757	270.952	29.757	266	29.757	-2266.85					29.757	266	29.7654	483																	29.757	279.633	29.757	278	29.757	-28212.4			29.7654	302
29.7859	232.189	29.7859	234	29.7859	-1454.67					29.7775	269.404	29.7775	259	29.7775	-2272.31					29.7775	259	29.7859	487																	29.7775	278.039	29.7775	262	29.7775	-28226.8			29.7859	354
29.8064	231.006	29.8064	225	29.8064	-1462.49					29.798	267.874	29.798	294	29.798	-2235.78					29.798	294	29.8064	501																	29.798	276.342	29.798	275	29.798	-28212.1			29.8064	327
29.8269	229.889	29.8269	229	29.8269	-1457.37					29.8185	266.361	29.8185	264	29.8185	-2264.26					29.8185	264	29.8269	491																	29.8185	274.548	29.8185	282	29.8185	-28203.3			29.8269	319
29.8474	228.845	29.8474	228	29.8474	-1457.33					29.839	264.865	29.839	251	29.839	-2275.77					29.839	251	29.8474	438																	29.839	272.662	29.839	277	29.839	-28206.4			29.8474	293
29.868	227.882	29.868	236	29.868	-1448.37					29.8595	263.387	29.8595	276	29.8595	-2249.29					29.8595	276	29.868	470																	29.8595	270.694	29.8595	276	29.8595	-28205.5			29.868	347
29.8885	227.005	29.8885	250	29.8885	-1433.49					29.88	261.927	29.88	239	29.88	-2284.83					29.88	239	29.8885	462																	29.88	268.656	29.88	264	29.88	-28215.4			29.8885	262
29.909	226.22	29.909	238	29.909	-1444.7					29.9005	260.484	29.9005	259	29.9005	-2263.39					29.9005	259	29.909	466																	29.9005	266.56	29.9005	286	29.9005	-28191.3			29.909	325
29.9295	225.532	29.9295	213	29.9295	-1469.02					29.921	259.061	29.921	260	29.921	-2260.96					29.921	260	29.9295	457																	29.921	264.421	29.921	265	29.921	-28210.2			29.9295	295
29.95	224.941	29.95	216	29.95	-1465.43					29.9415	257.656	29.9415	259	29.9415	-2260.56					29.9415	259	29.95	461																	29.9415	262.255	29.9415	211	29.9415	-28262			29.95	318
29.9705	224.444	29.9705	230	29.9705	-1450.93					29.962	256.27	29.962	251	29.962	-2267.17					29.962	251	29.9705	482																	29.962	260.079	29.962	266	29.962	-28204.9			29.9705	289
29.991	224.03	29.991	218	29.991	-1462.51					29.9825	254.903	29.9825	236	29.9825	-2280.8					29.9825	236	29.991	438																	29.9825	257.909	29.9825	289	29.9825	-28179.7			29.991	269
30.0115	223.679	30.0115	226	30.0115	-1454.16					30.003	253.557	30.003	262	30.003	-2253.46					30.003	262	30.0115	452																	30.003	255.76	30.003	264	30.003	-28202.5			30.0115	294
30.032	223.361	30.032	236	30.032	-1443.85					30.0235	252.23	30.0235	239	30.0235	-2275.13					30.0235	239	30.032	455																	30.0235	253.649	30.0235	249	30.0235	-28215.4			30.032	262
30.0525	223.034	30.0525	228	30.0525	-1451.52					30.044	250.924	30.044	242	30.044	-2270.82					30.044	242	30.0525	456																	30.044	251.591	30.044	261	30.044	-28201.4			30.0525	291
30.073	222.648	30.073	237	30.073	-1442.13					30.0645	249.639	30.0645	246	30.0645	-2265.54					30.0645	246	30.073	439																	30.0645	249.597	30.0645	242	30.0645	-28218.4			30.073	265
30.0935	222.153	30.0935	205	30.0935	-1473.64					30.085	248.375	30.085	222	30.085	-2288.28					30.085	222	30.0935	404																	30.085	247.68	30.085	268	30.085	-28190.5			30.0935	293
30.114	221.506	30.114	231	30.114	-1446.99					30.1055	247.133	30.1055	251	30.1055	-2258.03					30.1055	251	30.114	420																	30.1055	245.849	30.1055	229	30.1055	-28227.6			30.114	321
30.1345	220.68	30.1345	221	30.1345	-1456.16					30.126	245.914	30.126	219	30.126	-2288.81					30.126	219	30.1345	443																	30.126	244.114	30.126	223	30.126	-28231.9			30.1345	303
30.155	219.673	30.155	238	30.155	-1438.16					30.1465	244.717	30.1465	237	30.1465	-2269.62					30.1465	237	30.155	461																	30.1465	242.48	30.1465	258	30.1465	-28195.3			30.155	287
30.1756	218.506	30.1756	222	30.1756	-1452.99					30.167	243.544	30.167	251	30.167	-2254.44					30.167	251	30.1756	454																	30.167	240.952	30.167	222	30.167	-28229.7			30.1756	293
30.196	217.216	30.196	219	30.196	-1454.7					30.1875	242.394	30.1875	299	30.1875	-2205.29					30.1875	299	30.1961	442																	30.1875	239.532	30.1875	239	30.1875	-28211.3			30.1961	294
30.2166	215.848	30.2166	212	30.2166	-1460.33					30.208	241.268	30.208	266	30.208	-2237.17					30.208	266	30.2166	429																	30.208	238.222	30.208	253	30.208	-28196			30.2166	281
30.2371	214.446	30.2371	212	30.2371	-1458.93					30.2285	240.167	30.2285	225	30.2285	-2277.07					30.2285	225	30.2371	425																	30.2285	237.02	30.2285	260	30.2285	-28187.8			30.2371	278
30.2576	213.044	30.2576	195	30.2576	-1474.53					30.249	239.091	30.249	245	30.249	-2255.99					30.249	245	30.2576	425																	30.249	235.924	30.249	251	30.249	-28195.7			30.2576	282
30.2781	211.66	30.2781	196	30.2781	-1472.14					30.2695	238.04	30.2695	243	30.2695	-2256.94					30.2695	243	30.2781	435																	30.2695	234.931	30.2695	212	30.2695	-28233.7			30.2781	306
30.2986	210.292	30.2986	188	30.2986	-1478.78					30.29	237.015	30.29	216	30.29	-2282.92					30.29	216	30.2986	405																	30.29	234.035	30.29	262	30.29	-28182.8			30.2986	293
30.3191	208.92	30.3191	189	30.3191	-1476.4					30.3105	236.015	30.3105	247	30.3105	-2250.92					30.3105	247	30.3191	396																	30.3105	233.228	30.3105	215	30.3105	-28229			30.3191	269
30.3396	207.519	30.3396	231	30.3396	-1433					30.331	235.041	30.331	221	30.331	-2275.94					30.331	221	30.3396	384																	30.331	232.503	30.331	256	30.331	-28187.3			30.3396	284
30.3601	206.062	30.3601	217	30.3601	-1445.55					30.3515	234.093	30.3515	199	30.3515	-2296.99					30.3515	199	30.3601	389																	30.3515	231.851	30.3515	247	30.3515	-28195.6			30.3601	279
30.3806	204.538	30.3806	198	30.3806	-1463.02					30.372	233.17	30.372	238	30.372	-2257.07					30.372	238	30.3806	402																	30.372	231.26	30.372	231	30.372	-28211			30.3806	279
30.4011	202.951	30.4011	236	30.4011	-1423.44					30.3925	232.273	30.3925	248	30.3925	-2246.17					30.3925	248	30.4011	420																	30.3925	230.719	30.3925	211	30.3925	-28230.5			30.4011	251
30.4216	201.326	30.4216	228	30.4216	-1429.81					30.413	231.401	30.413	235	30.413	-2258.3					30.413	235	30.4216	394																	30.413	230.215	30.413	199	30.413	-28242			30.4216	262
30.4421	199.701	30.4421	187	30.4421	-1469.19					30.4335	230.552	30.4335	237	30.4335	-2255.45					30.4335	237	30.4421	397																	30.4335	229.734	30.4335	241	30.4335	-28199.5			30.4421	260
30.4626	198.125	30.4626	192	30.4626	-1462.61					30.454	229.726	30.454	209	30.454	-2282.63					30.454	209	30.4626	423																	30.454	229.264	30.454	229	30.454	-28211			30.4626	281
30.4831	196.649	30.4831	207	30.4831	-1446.13					30.4745	228.922	30.4745	240	30.4745	-2250.82					30.4745	240	30.4831	398																	30.4745	228.789	30.4745	221	30.4745	-28218.6			30.4831	263
30.5037	195.322	30.5037	183	30.5037	-1468.81					30.495	228.137	30.495	233	30.495	-2257.04					30.495	233	30.5037	425																	30.495	228.298	30.495	237	30.495	-28202.1			30.5037	253
30.5241	194.188	30.5241	198	30.5241	-1452.67					30.5155	227.369	30.5155	243	30.5155	-2246.27					30.5155	243	30.5241	394																	30.5155	227.778	30.5155	245	30.5155	-28193.6			30.5241	255
30.5447	193.276	30.5447	188	30.5447	-1461.76					30.536	226.616	30.536	253	30.536	-2235.52					30.536	253	30.5447	382																	30.536	227.218	30.536	241	30.536	-28197			30.5447	271
30.5652	192.609	30.5652	197	30.5652	-1452.09					30.5565	225.876	30.5565	234	30.5565	-2253.78					30.5565	234	30.5652	388																	30.5565	226.612	30.5565	253	30.5565	-28184.4			30.5652	273
30.5857	192.193	30.5857	189	30.5857	-1459.68					30.577	225.144	30.577	224	30.577	-2263.04					30.577	224	30.5857	400																	30.577	225.952	30.577	209	30.577	-28227.7			30.5857	250
30.6062	192.024	30.6062	188	30.6062	-1460.51					30.5975	224.416	30.5975	249	30.5975	-2237.32					30.5975	249	30.6062	423																	30.5975	225.239	30.5975	220	30.5975	-28216			30.6062	284
30.6267	192.082	30.6267	204	30.6267	-1444.57					30.618	223.69	30.618	214	30.618	-2271.59					30.618	214	30.6267	379																	30.618	224.474	30.618	220	30.618	-28215.3			30.6267	241
30.6472	192.33	30.6472	222	30.6472	-1426.81					30.6385	222.959	30.6385	204	30.6385	-2280.86					30.6385	204	30.6472	418																	30.6385	223.662	30.6385	221	30.6385	-28213.4			30.6472	267
30.6677	192.714	30.6677	196	30.6677	-1453.2					30.659	222.221	30.659	232	30.659	-2252.12					30.659	232	30.6677	375																	30.659	222.81	30.659	215	30.659	-28218.6			30.6677	252
30.6882	193.163	30.6882	197	30.6882	-1452.65					30.6795	221.47	30.6795	208	30.6795	-2275.37					30.6795	208	30.6882	378																	30.6795	221.93	30.6795	241	30.6795	-28191.7			30.6882	281
30.7087	193.587	30.7087	179	30.7087	-1471.07					30.7	220.702	30.7	201	30.7	-2281.6					30.7	201	30.7087	395																	30.7	221.034	30.7	213	30.7	-28218.8			30.7087	261
30.7292	193.896	30.7292	200	30.7292	-1450.38					30.7205	219.912	30.7205	202	30.7205	-2279.81					30.7205	202	30.7292	399																	30.7205	220.133	30.7205	222	30.7205	-28208.9			30.7292	241
30.7497	194.003	30.7497	193	30.7497	-1457.49					30.741	219.098	30.741	251	30.741	-2230					30.741	251	30.7497	406																	30.741	219.241	30.741	209	30.741	-28221			30.7497	244
30.7702	193.849	30.7702	206	30.7702	-1444.33					30.7615	218.257	30.7615	223	30.7615	-2257.16					30.7615	223	30.7702	351																	30.7615	218.367	30.7615	233	30.7615	-28196.1			30.7702	261
30.7907	193.404	30.7907	185	30.7907	-1464.89					30.782	217.386	30.782	227	30.782	-2252.29					30.782	227	30.7907	388																	30.782	217.519	30.782	203	30.782	-28225.3			30.7907	282
30.8112	192.679	30.8112	175	30.8112	-1474.16					30.8025	216.484	30.8025	220	30.8025	-2258.39					30.8025	220	30.8112	399																	30.8025	216.702	30.8025	208	30.8025	-28219.5			30.8112	275
30.8317	191.709	30.8317	200	30.8317	-1448.19					30.823	215.552	30.823	207	30.823	-2270.45					30.823	207	30.8317	408																	30.823	215.916	30.823	226	30.823	-28200.7			30.8317	252
30.8523	190.549	30.8523	198	30.8523	-1449.03					30.8435	214.592	30.8435	222	30.8435	-2254.49					30.8435	222	30.8523	394																	30.8435	215.159	30.8435	247	30.8435	-28178.9			30.8523	242
30.8728	189.255	30.8728	186	30.8728	-1459.74					30.864	213.605	30.864	197	30.864	-2278.51					30.864	197	30.8728	397																	30.864	214.425	30.864	216	30.864	-28209.2			30.8728	259
30.8933	187.874	30.8933	178	30.8933	-1466.36					30.8845	212.596	30.8845	182	30.8845	-2292.5					30.8845	182	30.8933	379																	30.8845	213.703	30.8845	200	30.8845	-28224.5			30.8933	267
30.9138	186.436	30.9138	181	30.9138	-1461.92					30.905	211.569	30.905	249	30.905	-2224.47					30.905	249	30.9138	371																	30.905	212.982	30.905	236	30.905	-28187.8			30.9138	238
30.9343	184.955	30.9343	171	30.9343	-1470.44					30.9255	210.53	30.9255	203	30.9255	-2269.43					30.9255	203	30.9343	352																	30.9255	212.25	30.9255	212	30.9255	-28211			30.9343	243
30.9548	183.436	30.9548	169	30.9548	-1470.92					30.946	209.485	30.946	203	30.946	-2268.39					30.946	203	30.9548	412																	30.946	211.494	30.946	201	30.946	-28221.3			30.9548	257
30.9753	181.884	30.9753	197	30.9753	-1441.37					30.9665	208.441	30.9665	225	30.9665	-2245.34					30.9665	225	30.9753	387																	30.9665	210.703	30.9665	216	30.9665	-28205.5			30.9753	233
30.9958	180.313	30.9958	171	30.9958	-1465.8					30.987	207.403	30.987	195	30.987	-2274.3					30.987	195	30.9958	360																	30.987	209.869	30.987	188	30.987	-28232.6			30.9958	246
31.0163	178.752	31.0163	191	31.0163	-1444.24					31.0075	206.38	31.0075	197	31.0075	-2271.28					31.0075	197	31.0163	370																	31.0075	208.988	31.0075	186	31.0075	-28233.8			31.0163	267
31.0368	177.244	31.0368	190	31.0368	-1443.73					31.028	205.378	31.028	197	31.028	-2270.28					31.028	197	31.0368	386																	31.028	208.06	31.028	210	31.028	-28208.8			31.0368	223
31.0573	175.843	31.0573	156	31.0573	-1476.33					31.0485	204.403	31.0485	234	31.0485	-2232.3					31.0485	234	31.0573	381																	31.0485	207.092	31.0485	235	31.0485	-28182.9			31.0573	257
31.0778	174.609	31.0778	204	31.0778	-1427.09					31.069	203.461	31.069	202	31.069	-2263.36					31.069	202	31.0778	404																	31.069	206.096	31.069	215	31.069	-28201.9			31.0778	232
31.0983	173.597	31.0983	167	31.0983	-1463.08					31.0895	202.557	31.0895	219	31.0895	-2245.46					31.0895	219	31.0983	375																	31.0895	205.087	31.0895	207	31.0895	-28208.9			31.0983	231
31.1188	172.855	31.1188	196	31.1188	-1433.34					31.11	201.697	31.11	200	31.11	-2263.6					31.11	200	31.1188	362																	31.11	204.085	31.11	198	31.11	-28216.9			31.1188	256
31.1393	172.417	31.1393	181	31.1393	-1447.9					31.1305	200.884	31.1305	199	31.1305	-2263.78					31.1305	199	31.1393	343																	31.1305	203.114	31.1305	206	31.1305	-28207.9			31.1393	232
31.1598	172.297	31.1598	162	31.1598	-1466.78					31.151	200.122	31.151	198	31.151	-2264.02					31.151	198	31.1598	346																	31.151	202.198	31.151	216	31.151	-28197			31.1598	227
31.1804	172.486	31.1804	180	31.1804	-1448.97					31.1715	199.415	31.1715	201	31.1715	-2260.32					31.1715	201	31.1804	398																	31.1715	201.36	31.1715	205	31.1715	-28207.1			31.1804	206
31.2009	172.952	31.2009	187	31.2009	-1442.44					31.192	198.764	31.192	235	31.192	-2225.66					31.192	235	31.2009	366																	31.192	200.623	31.192	206	31.192	-28205.4			31.2009	261
31.2214	173.634	31.2214	174	31.2214	-1456.12					31.2125	198.171	31.2125	191	31.2125	-2269.07					31.2125	191	31.2214	385																	31.2125	200.005	31.2125	183	31.2125	-28227.8			31.2214	226
31.2419	174.444	31.2419	182	31.2419	-1448.93					31.233	197.638	31.233	213	31.233	-2246.54					31.233	213	31.2419	370																	31.233	199.519	31.233	188	31.233	-28222.3			31.2419	228
31.2624	175.27	31.2624	163	31.2624	-1468.75					31.2535	197.164	31.2535	208	31.2535	-2251.07					31.2535	208	31.2624	371																	31.2535	199.173	31.2535	232	31.2535	-28178			31.2624	236
31.2829	175.984	31.2829	165	31.2829	-1467.47					31.274	196.751	31.274	199	31.274	-2259.65					31.274	199	31.2829	367																	31.274	198.97	31.274	226	31.274	-28183.7			31.2829	230
31.3034	176.463	31.3034	186	31.3034	-1446.95					31.2945	196.398	31.2945	198	31.2945	-2260.3					31.2945	198	31.3034	369																	31.2945	198.903	31.2945	184	31.2945	-28225.7			31.3034	250
31.3239	176.603	31.3239	181	31.3239	-1452.09					31.315	196.103	31.315	197	31.315	-2261					31.315	197	31.3239	420																	31.315	198.96	31.315	222	31.315	-28187.7			31.3239	239
31.3444	176.342	31.3444	180	31.3444	-1452.83					31.3355	195.864	31.3355	186	31.3355	-2271.77					31.3355	186	31.3444	361																	31.3355	199.122	31.3355	197	31.3355	-28212.9			31.3444	238
31.3649	175.668	31.3649	170	31.3649	-1462.15					31.356	195.68	31.356	214	31.356	-2243.58					31.356	214	31.3649	357																	31.356	199.362	31.356	188	31.356	-28222.1			31.3649	243
31.3854	174.621	31.3854	167	31.3854	-1464.11					31.3765	195.547	31.3765	212	31.3765	-2245.45					31.3765	212	31.3854	360																	31.3765	199.65	31.3765	186	31.3765	-28224.4			31.3854	232
31.4059	173.277	31.4059	183	31.4059	-1446.76					31.397	195.461	31.397	174	31.397	-2283.36					31.397	174	31.4059	358																	31.397	199.95	31.397	180	31.397	-28230.7			31.4059	230
31.4264	171.733	31.4264	159	31.4264	-1469.22					31.4175	195.418	31.4175	153	31.4175	-2304.32					31.4175	153	31.4264	356																	31.4175	200.224	31.4175	205	31.4175	-28206			31.4264	218
31.4469	170.094	31.4469	163	31.4469	-1463.58					31.438	195.413	31.438	196	31.438	-2261.31					31.438	196	31.4469	357																	31.438	200.432	31.438	187	31.438	-28224.2			31.4469	262
31.4674	168.45	31.4674	179	31.4674	-1445.93					31.4585	195.438	31.4585	201	31.4585	-2256.34					31.4585	201	31.4674	315																	31.4585	200.536	31.4585	210	31.4585	-28201.3			31.4674	240
31.488	166.869	31.488	167	31.488	-1456.35					31.479	195.488	31.479	197	31.479	-2260.39					31.479	197	31.488	359																	31.479	200.501	31.479	186	31.479	-28225.3			31.488	250
31.5084	165.393	31.5084	135	31.5084	-1486.88					31.4995	195.553	31.4995	190	31.4995	-2267.45					31.4995	190	31.5084	342																	31.4995	200.297	31.4995	198	31.4995	-28213.1			31.5084	229
31.529	164.039	31.529	211	31.529	-1409.52					31.52	195.625	31.52	175	31.52	-2282.53					31.52	175	31.529	335																	31.52	199.904	31.52	202	31.52	-28208.7			31.529	219
31.5495	162.808	31.5495	158	31.5495	-1461.29					31.5405	195.696	31.5405	204	31.5405	-2253.6					31.5405	204	31.5495	351																	31.5405	199.31	31.5405	209	31.5405	-28201.1			31.5495	230
31.57	161.698	31.57	155	31.57	-1463.18					31.561	195.754	31.561	178	31.561	-2279.66					31.561	178	31.57	349																	31.561	198.515	31.561	210	31.561	-28199.3			31.57	211
31.5905	160.712	31.5905	153	31.5905	-1464.2					31.5815	195.79	31.5815	213	31.5815	-2244.69					31.5815	213	31.5905	324																	31.5815	197.53	31.5815	191	31.5815	-28217.3			31.5905	227
31.611	159.868	31.611	148	31.611	-1468.35					31.602	195.794	31.602	184	31.602	-2273.69					31.602	184	31.611	313																	31.602	196.378	31.602	195	31.602	-28212.2			31.611	224
31.6315	159.196	31.6315	149	31.6315	-1466.68					31.6225	195.755	31.6225	194	31.6225	-2263.66					31.6225	194	31.6315	352																	31.6225	195.092	31.6225	199	31.6225	-28206.9			31.6315	237
31.652	158.734	31.652	161	31.652	-1454.22					31.643	195.663	31.643	214	31.643	-2243.56					31.643	214	31.652	316																	31.643	193.714	31.643	198	31.643	-28206.5			31.652	244
31.6725	158.524	31.6725	164	31.6725	-1451.01					31.6635	195.51	31.6635	184	31.6635	-2273.41					31.6635	184	31.6725	326																	31.6635	192.291	31.6635	199	31.6635	-28204.1			31.6725	209
31.693	158.608	31.693	170	31.693	-1445.09					31.684	195.289	31.684	196	31.684	-2261.19					31.684	196	31.693	323																	31.684	190.874	31.684	196	31.684	-28205.7			31.693	215
31.7135	159.018	31.7135	171	31.7135	-1444.5					31.7045	194.994	31.7045	229	31.7045	-2227.89					31.7045	229	31.7135	335																	31.7045	189.512	31.7045	190	31.7045	-28210.3			31.7135	214
31.734	159.768	31.734	188	31.734	-1428.25					31.725	194.62	31.725	186	31.725	-2270.52					31.725	186	31.734	328																	31.725	188.253	31.725	195	31.725	-28204			31.734	224
31.7545	160.855	31.7545	182	31.7545	-1435.34					31.7455	194.166	31.7455	208	31.7455	-2248.07					31.7455	208	31.7545	345																	31.7455	187.138	31.7455	184	31.7455	-28213.9			31.7545	237
31.775	162.243	31.775	164	31.775	-1454.73					31.766	193.632	31.766	205	31.766	-2250.53					31.766	205	31.775	345																	31.766	186.201	31.766	204	31.766	-28193			31.775	217
31.7955	163.867	31.7955	174	31.7955	-1446.35					31.7865	193.021	31.7865	208	31.7865	-2246.92					31.7865	208	31.7955	331																	31.7865	185.465	31.7865	181	31.7865	-28215.2			31.7955	216
31.8161	165.622	31.8161	164	31.8161	-1458.11					31.807	192.337	31.807	222	31.807	-2232.24					31.807	222	31.8161	307																	31.807	184.947	31.807	184	31.807	-28211.7			31.8161	224
31.8365	167.368	31.8365	164	31.8365	-1459.85					31.8275	191.587	31.8275	179	31.8275	-2274.49					31.8275	179	31.8365	309																	31.8275	184.651	31.8275	184	31.8275	-28211.4			31.8365	207
31.8571	168.935	31.8571	162	31.8571	-1463.42					31.848	190.779	31.848	183	31.848	-2269.68					31.848	183	31.8571	303																	31.848	184.57	31.848	181	31.848	-28214.3			31.8571	224
31.8776	170.139	31.8776	198	31.8776	-1428.62					31.8685	189.922	31.8685	172	31.8685	-2279.82					31.8685	172	31.8776	310																	31.8685	184.689	31.8685	184	31.8685	-28211.5			31.8776	208
31.8981	170.808	31.8981	141	31.8981	-1486.29					31.889	189.028	31.889	174	31.889	-2276.93					31.889	174	31.8981	316																	31.889	184.983	31.889	175	31.889	-28220.8			31.8981	193
31.9186	170.811	31.9186	182	31.9186	-1445.3					31.9095	188.107	31.9095	169	31.9095	-2281.01					31.9095	169	31.9186	348																	31.9095	185.42	31.9095	207	31.9095	-28189.2			31.9186	217
31.9391	170.082	31.9391	148	31.9391	-1478.57					31.93	187.171	31.93	213	31.93	-2236.07					31.93	213	31.9391	339																	31.93	185.96	31.93	214	31.93	-28182.7			31.9391	205
31.9596	168.63	31.9596	154	31.9596	-1471.11					31.9505	186.23	31.9505	162	31.9505	-2286.13					31.9505	162	31.9596	304																	31.9505	186.556	31.9505	188	31.9505	-28209.3			31.9596	195
31.9801	166.531	31.9801	163	31.9801	-1460.02					31.971	185.297	31.971	183	31.971	-2264.2					31.971	183	31.9801	307																	31.971	187.156	31.971	189	31.971	-28208.9			31.9801	213
32.0006	163.919	32.0006	141	32.0006	-1479.4					31.9915	184.38	31.9915	188	31.9915	-2258.28					31.9915	188	32.0006	296																	31.9915	187.708	31.9915	173	31.9915	-28225.5			32.0006	199
32.0211	160.957	32.0211	185	32.0211	-1432.44					32.012	183.489	32.012	195	32.012	-2250.39					32.012	195	32.0211	310																	32.012	188.152	32.012	189	32.012	-28209.9			32.0211	212
32.0416	157.819	32.0416	180	32.0416	-1434.3					32.0325	182.633	32.0325	172	32.0325	-2272.53					32.0325	172	32.0416	334																	32.0325	188.436	32.0325	170	32.0325	-28229.2			32.0416	212
32.0621	154.672	32.0621	147	32.0621	-1464.16					32.053	181.818	32.053	190	32.053	-2253.72					32.053	190	32.0621	288																	32.053	188.503	32.053	163	32.053	-28236.3			32.0621	227
32.0826	151.659	32.0826	128	32.0826	-1480.14					32.0735	181.052	32.0735	190	32.0735	-2252.95					32.0735	190	32.0826	314																	32.0735	188.308	32.0735	178	32.0735	-28221.1			32.0826	221
32.1031	148.893	32.1031	168	32.1031	-1437.38					32.094	180.338	32.094	193	32.094	-2249.24					32.094	193	32.1031	302																	32.094	187.811	32.094	197	32.094	-28201.6			32.1031	206
32.1236	146.453	32.1236	141	32.1236	-1461.94					32.1145	179.681	32.1145	189	32.1145	-2252.58					32.1145	189	32.1236	312																	32.1145	186.983	32.1145	181	32.1145	-28216.8			32.1236	216
32.1442	144.386	32.1442	191	32.1442	-1409.87					32.135	179.083	32.135	180	32.135	-2260.98					32.135	180	32.1442	318																	32.135	185.807	32.135	169	32.135	-28227.6			32.1442	198
32.1647	142.716	32.1647	168	32.1647	-1431.2					32.1555	178.548	32.1555	177	32.1555	-2263.45					32.1555	177	32.1647	324																	32.1555	184.285	32.1555	156	32.1555	-28239.1			32.1647	215
32.1852	141.448	32.1852	148	32.1852	-1449.93					32.176	178.075	32.176	169	32.176	-2270.98					32.176	169	32.1852	313																	32.176	182.433	32.176	181	32.176	-28212.2			32.1852	181
32.2057	140.578	32.2057	129	32.2057	-1468.06					32.1965	177.665	32.1965	193	32.1965	-2246.57					32.1965	193	32.2057	316																	32.1965	180.284	32.1965	159	32.1965	-28232.1			32.2057	188
32.2262	140.096	32.2262	147	32.2262	-1449.58					32.217	177.316	32.217	168	32.217	-2271.22					32.217	168	32.2262	304																	32.217	177.885	32.217	173	32.217	-28215.7			32.2262	215
32.2467	139.989	32.2467	137	32.2467	-1459.47					32.2375	177.028	32.2375	177	32.2375	-2261.93					32.2375	177	32.2467	294																	32.2375	175.298	32.2375	179	32.2375	-28207.1			32.2467	209
32.2672	140.246	32.2672	166	32.2672	-1430.73					32.258	176.798	32.258	170	32.258	-2268.7					32.258	170	32.2672	308																	32.258	172.594	32.258	180	32.258	-28203.4			32.2672	190
32.2877	140.851	32.2877	140	32.2877	-1457.34					32.2785	176.623	32.2785	196	32.2785	-2242.52					32.2785	196	32.2877	290																	32.2785	169.853	32.2785	149	32.2785	-28231.6			32.2877	190
32.3082	141.793	32.3082	133	32.3082	-1465.28					32.299	176.499	32.299	179	32.299	-2259.4					32.299	179	32.3082	324																	32.299	167.154	32.299	184	32.299	-28193.9			32.3082	223
32.3287	143.053	32.3287	131	32.3287	-1468.54					32.3195	176.422	32.3195	188	32.3195	-2250.32					32.3195	188	32.3287	287																	32.3195	164.578	32.3195	166	32.3195	-28209.4			32.3287	215
32.3492	144.607	32.3492	142	32.3492	-1459.09					32.34	176.386	32.34	158	32.34	-2280.29					32.34	158	32.3492	310																	32.34	162.199	32.34	165	32.34	-28208			32.3492	211
32.3697	146.421	32.3697	147	32.3697	-1455.91					32.3605	176.385	32.3605	199	32.3605	-2239.29					32.3605	199	32.3697	339																	32.3605	160.085	32.3605	197	32.3605	-28173.9			32.3697	204
32.3902	148.443	32.3902	146	32.3902	-1458.93					32.381	176.413	32.381	173	32.381	-2265.31					32.381	173	32.3902	317																	32.381	158.293	32.381	178	32.381	-28191.1			32.3902	207
32.4107	150.599	32.4107	159	32.4107	-1448.08					32.4015	176.463	32.4015	196	32.4015	-2242.36					32.4015	196	32.4107	342																	32.4015	156.865	32.4015	175	32.4015	-28192.6			32.4107	231
32.4312	152.789	32.4312	148	32.4312	-1461.27					32.422	176.528	32.422	189	32.422	-2249.43					32.422	189	32.4312	317																	32.422	155.833	32.422	181	32.422	-28185.6			32.4312	198
32.4517	154.887	32.4517	170	32.4517	-1441.37					32.4425	176.6	32.4425	187	32.4425	-2251.5					32.4425	187	32.4517	335																	32.4425	155.213	32.4425	161	32.4425	-28205			32.4517	201
32.4723	156.746	32.4723	138	32.4723	-1475.23					32.463	176.67	32.463	173	32.463	-2265.57					32.463	173	32.4723	324																	32.463	155.011	32.463	159	32.463	-28206.8			32.4723	195
32.4928	158.215	32.4928	155	32.4928	-1459.7					32.4835	176.732	32.4835	163	32.4835	-2275.63					32.4835	163	32.4928	324																	32.4835	155.216	32.4835	173	32.4835	-28193			32.4928	210
32.5133	159.16	32.5133	183	32.5133	-1432.64					32.504	176.777	32.504	175	32.504	-2263.68					32.504	175	32.5133	306																	32.504	155.808	32.504	168	32.504	-28198.6			32.5133	210
32.5338	159.485	32.5338	166	32.5338	-1449.97					32.5245	176.799	32.5245	181	32.5245	-2257.7					32.5245	181	32.5338	297																	32.5245	156.754	32.5245	169	32.5245	-28198.5			32.5338	228
32.5543	159.151	32.5543	155	32.5543	-1460.64					32.545	176.79	32.545	166	32.545	-2272.69					32.545	166	32.5543	325																	32.545	158.014	32.545	160	32.545	-28208.8			32.5543	157
32.5748	158.182	32.5748	157	32.5748	-1457.67					32.5655	176.745	32.5655	171	32.5655	-2267.65					32.5655	171	32.5748	308																	32.5655	159.538	32.5655	169	32.5655	-28201.3			32.5748	193
32.5953	156.655	32.5953	154	32.5953	-1459.14					32.586	176.659	32.586	181	32.586	-2257.56					32.586	181	32.5953	322																	32.586	161.269	32.586	182	32.586	-28190			32.5953	200
32.6158	154.687	32.6158	146	32.6158	-1465.17					32.6065	176.529	32.6065	170	32.6065	-2268.43					32.6065	170	32.6158	321																	32.6065	163.145	32.6065	188	32.6065	-28185.9			32.6158	193
32.6363	152.418	32.6363	146	32.6363	-1462.9					32.627	176.351	32.627	167	32.627	-2271.25					32.627	167	32.6363	299																	32.627	165.1	32.627	177	32.627	-28198.9			32.6363	190
32.6568	149.992	32.6568	148	32.6568	-1458.48					32.6475	176.125	32.6475	177	32.6475	-2261.03					32.6475	177	32.6568	274																	32.6475	167.065	32.6475	183	32.6475	-28194.8			32.6568	188
32.6773	147.544	32.6773	144	32.6773	-1460.03					32.668	175.85	32.668	188	32.668	-2249.75					32.668	188	32.6773	300																	32.668	168.972	32.668	186	32.668	-28193.8			32.6773	192
32.6978	145.187	32.6978	149	32.6978	-1452.67					32.6885	175.529	32.6885	175	32.6885	-2262.43					32.6885	175	32.6978	296																	32.6885	170.754	32.6885	145	32.6885	-28236.5			32.6978	168
32.7183	143.009	32.7183	137	32.7183	-1462.49					32.709	175.162	32.709	162	32.709	-2275.06					32.709	162	32.7183	308																	32.709	172.345	32.709	165	32.709	-28218.1			32.7183	208
32.7388	141.072	32.7388	141	32.7388	-1456.56					32.7295	174.755	32.7295	165	32.7295	-2271.66					32.7295	165	32.7388	295																	32.7295	173.69	32.7295	164	32.7295	-28220.5			32.7388	200
32.7593	139.413	32.7593	147	32.7593	-1448.9					32.75	174.309	32.75	169	32.75	-2267.21					32.75	169	32.7593	292																	32.75	174.739	32.75	173	32.75	-28212.5			32.7593	183
32.7798	138.048	32.7798	145	32.7798	-1449.53					32.7705	173.831	32.7705	186	32.7705	-2249.73					32.7705	186	32.7798	287																	32.7705	175.454	32.7705	180	32.7705	-28206.2			32.7798	176
32.8004	136.982	32.8004	139	32.8004	-1454.47					32.791	173.323	32.791	160	32.791	-2275.22					32.791	160	32.8004	298																	32.791	175.808	32.791	171	32.791	-28215.6			32.8004	201
32.8209	136.21	32.8209	146	32.8209	-1446.69					32.8115	172.792	32.8115	186	32.8115	-2248.69					32.8115	186	32.8209	295																	32.8115	175.79	32.8115	180	32.8115	-28206.6			32.8209	202
32.8414	135.723	32.8414	128	32.8414	-1464.21					32.832	172.242	32.832	171	32.832	-2263.14					32.832	171	32.8414	332																	32.832	175.403	32.832	175	32.832	-28211.2			32.8414	197
32.8619	135.507	32.8619	136	32.8619	-1455.99					32.8525	171.678	32.8525	176	32.8525	-2257.58					32.8525	176	32.8619	316																	32.8525	174.667	32.8525	154	32.8525	-28231.4			32.8619	166
32.8824	135.547	32.8824	131	32.8824	-1461.03					32.873	171.103	32.873	160	32.873	-2273					32.873	160	32.8824	250																	32.873	173.612	32.873	150	32.873	-28234.4			32.8824	190
32.9029	135.825	32.9029	134	32.9029	-1458.31					32.8935	170.522	32.8935	155	32.8935	-2277.42					32.8935	155	32.9029	295																	32.8935	172.285	32.8935	153	32.8935	-28230.1			32.9029	188
32.9234	136.318	32.9234	118	32.9234	-1474.8					32.914	169.939	32.914	172	32.914	-2259.84					32.914	172	32.9234	303																	32.914	170.741	32.914	163	32.914	-28218.5			32.9234	196
32.9439	136.996	32.9439	148	32.9439	-1445.48					32.9345	169.356	32.9345	181	32.9345	-2250.26					32.9345	181	32.9439	301																	32.9345	169.044	32.9345	157	32.9345	-28222.8			32.9439	200
32.9644	137.823	32.9644	120	32.9644	-1474.31					32.955	168.777	32.955	169	32.955	-2261.68					32.955	169	32.9644	287																	32.955	167.259	32.955	176	32.955	-28202			32.9644	180
32.9849	138.748	32.9849	167	32.9849	-1428.23					32.9755	168.204	32.9755	177	32.9755	-2253.1					32.9755	177	32.9849	276																	32.9755	165.454	32.9755	138	32.9755	-28238.2			32.9849	193
33.0054	139.71	33.0054	174	33.0054	-1422.19					32.996	167.639	32.996	169	32.996	-2260.54					32.996	169	33.0054	296																	32.996	163.694	32.996	163	32.996	-28211.5			33.0054	177
33.0259	140.635	33.0259	154	33.0259	-1443.12					33.0165	167.085	33.0165	147	33.0165	-2281.99					33.0165	147	33.0259	314																	33.0165	162.037	33.0165	146	33.0165	-28226.8			33.0259	187
33.0464	141.442	33.0464	158	33.0464	-1439.93					33.037	166.544	33.037	182	33.037	-2246.44					33.037	182	33.0464	272																	33.037	160.533	33.037	169	33.037	-28202.3			33.0464	187
33.0669	142.051	33.0669	138	33.0669	-1460.53					33.0575	166.016	33.0575	173	33.0575	-2254.92					33.0575	173	33.0669	284																	33.0575	159.224	33.0575	184	33.0575	-28186			33.0669	180
33.0874	142.393	33.0874	140	33.0874	-1458.88					33.078	165.504	33.078	167	33.078	-2260.41					33.078	167	33.0874	277																	33.078	158.139	33.078	153	33.078	-28215.9			33.0874	176
33.1079	142.425	33.1079	136	33.1079	-1462.91					33.0985	165.009	33.0985	186	33.0985	-2240.91					33.0985	186	33.1079	292																	33.0985	157.298	33.0985	153	33.0985	-28215.1			33.1079	166
33.1284	142.133	33.1284	148	33.1284	-1450.62					33.119	164.531	33.119	175	33.119	-2251.43					33.119	175	33.1285	275																	33.119	156.71	33.119	136	33.119	-28231.5			33.1285	181
33.1489	141.532	33.1489	148	33.1489	-1450.02					33.1395	164.073	33.1395	177	33.1395	-2248.97					33.1395	177	33.1489	280																	33.1395	156.373	33.1395	154	33.1395	-28213.2			33.1489	189
33.1695	140.667	33.1695	129	33.1695	-1468.15					33.16	163.633	33.16	150	33.16	-2275.53					33.16	150	33.1695	298																	33.16	156.277	33.16	178	33.16	-28189.1			33.1695	182
33.19	139.599	33.19	137	33.19	-1459.08					33.1805	163.215	33.1805	169	33.1805	-2256.12					33.1805	169	33.19	307																	33.1805	156.402	33.1805	153	33.1805	-28214.2			33.19	202
33.2105	138.4	33.2105	129	33.2105	-1465.88					33.201	162.816	33.201	153	33.201	-2271.72					33.201	153	33.2105	306																	33.201	156.723	33.201	163	33.201	-28204.5			33.2105	188
33.231	137.144	33.231	126	33.231	-1467.63					33.2215	162.439	33.2215	166	33.2215	-2258.34					33.2215	166	33.231	279																	33.2215	157.21	33.2215	153	33.2215	-28215			33.231	180
33.2515	135.897	33.2515	133	33.2515	-1459.38					33.242	162.082	33.242	165	33.242	-2258.98					33.242	165	33.2515	286																	33.242	157.826	33.242	178	33.242	-28190.6			33.2515	214
33.272	134.718	33.272	121	33.272	-1470.2					33.2625	161.745	33.2625	159	33.2625	-2264.65					33.2625	159	33.272	272																	33.2625	158.534	33.2625	158	33.2625	-28211.3			33.272	169
33.2925	133.648	33.2925	144	33.2925	-1446.13					33.283	161.429	33.283	167	33.283	-2256.33					33.283	167	33.2925	297																	33.283	159.294	33.283	175	33.283	-28195.1			33.2925	187
33.313	132.717	33.313	138	33.313	-1451.2					33.3035	161.133	33.3035	172	33.3035	-2251.03					33.3035	172	33.313	267																	33.3035	160.065	33.3035	173	33.3035	-28197.8			33.313	192
33.3335	131.942	33.3335	111	33.3335	-1477.43					33.324	160.855	33.324	155	33.324	-2267.76					33.324	155	33.3335	304																	33.324	160.809	33.324	151	33.324	-28220.6			33.3335	202
33.354	131.327	33.354	140	33.354	-1447.81					33.3445	160.596	33.3445	143	33.3445	-2279.5					33.3445	143	33.354	277																	33.3445	161.492	33.3445	172	33.3445	-28200.3			33.354	204
33.3745	130.873	33.3745	139	33.3745	-1448.36					33.365	160.354	33.365	141	33.365	-2281.26					33.365	141	33.3745	278																	33.365	162.082	33.365	178	33.365	-28194.9			33.3745	189
33.395	130.572	33.395	140	33.395	-1447.06					33.3855	160.129	33.3855	172	33.3855	-2250.03					33.3855	172	33.395	282																	33.3855	162.553	33.3855	162	33.3855	-28211.3			33.395	200
33.4155	130.416	33.4155	120	33.4155	-1466.9					33.406	159.919	33.406	158	33.406	-2263.82					33.406	158	33.4155	283																	33.406	162.884	33.406	172	33.406	-28201.7			33.4155	179
33.436	130.393	33.436	114	33.436	-1472.88					33.4265	159.723	33.4265	155	33.4265	-2266.62					33.4265	155	33.436	287																	33.4265	163.063	33.4265	167	33.4265	-28206.8			33.436	178
33.4565	130.49	33.4565	129	33.4565	-1457.97					33.447	159.54	33.447	143	33.447	-2278.44					33.447	143	33.4565	283																	33.447	163.083	33.447	178	33.447	-28195.9			33.4565	188
33.477	130.691	33.477	156	33.477	-1431.18					33.4675	159.369	33.4675	181	33.4675	-2240.27					33.4675	181	33.477	278																	33.4675	162.945	33.4675	156	33.4675	-28217.7			33.477	187
33.4976	130.979	33.4976	137	33.4976	-1450.46					33.488	159.21	33.488	163	33.488	-2258.11					33.488	163	33.4976	262																	33.488	162.656	33.488	163	33.488	-28210.4			33.4976	160
33.5181	131.331	33.5181	123	33.5181	-1464.82					33.5085	159.061	33.5085	168	33.5085	-2252.96					33.5085	168	33.5181	261																	33.5085	162.229	33.5085	155	33.5085	-28218			33.5181	173
33.5386	131.723	33.5386	128	33.5386	-1460.21					33.529	158.92	33.529	162	33.529	-2258.82					33.529	162	33.5386	286																	33.529	161.679	33.529	138	33.529	-28234.5			33.5386	204
33.5591	132.125	33.5591	134	33.5591	-1454.61					33.5495	158.789	33.5495	148	33.5495	-2272.69					33.5495	148	33.5591	285																	33.5495	161.029	33.5495	156	33.5495	-28215.8			33.5591	195
33.5796	132.508	33.5796	132	33.5796	-1456.99					33.57	158.664	33.57	174	33.57	-2246.57					33.57	174	33.5796	288																	33.57	160.301	33.57	137	33.57	-28234.1			33.5796	186
33.6001	132.842	33.6001	137	33.6001	-1452.33					33.5905	158.546	33.5905	182	33.5905	-2238.45					33.5905	182	33.6001	256																	33.5905	159.517	33.5905	163	33.5905	-28207.3			33.6001	156
33.6206	133.104	33.6206	128	33.6206	-1461.59					33.611	158.434	33.611	147	33.611	-2273.34					33.611	147	33.6206	287																	33.611	158.702	33.611	162	33.611	-28207.5			33.6206	189
33.6411	133.278	33.6411	127	33.6411	-1462.76					33.6315	158.327	33.6315	158	33.6315	-2262.23					33.6315	158	33.6411	294																	33.6315	157.875	33.6315	161	33.6315	-28207.7			33.6411	183
33.6616	133.358	33.6616	149	33.6616	-1440.84					33.652	158.225	33.652	153	33.652	-2267.13					33.652	153	33.6616	279																	33.652	157.054	33.652	142	33.652	-28225.8			33.6616	182
33.6821	133.348	33.6821	144	33.6821	-1445.83					33.6725	158.126	33.6725	137	33.6725	-2283.03					33.6725	137	33.6821	259																	33.6725	156.254	33.6725	155	33.6725	-28212			33.6821	199
33.7026	133.258	33.7026	142	33.7026	-1447.74					33.693	158.03	33.693	165	33.693	-2254.93					33.693	165	33.7026	249																	33.693	155.488	33.693	152	33.693	-28214.3			33.7026	179
33.7231	133.102	33.7231	129	33.7231	-1460.59					33.7135	157.937	33.7135	170	33.7135	-2249.84					33.7135	170	33.7231	244																	33.7135	154.763	33.7135	163	33.7135	-28202.5			33.7231	160
33.7436	132.897	33.7436	109	33.7436	-1480.38					33.734	157.845	33.734	152	33.734	-2267.75					33.734	152	33.7436	255																	33.734	154.084	33.734	169	33.734	-28195.9			33.7436	176
33.7641	132.654	33.7641	140	33.7641	-1449.14					33.7545	157.754	33.7545	168	33.7545	-2251.66					33.7545	168	33.7641	271																	33.7545	153.451	33.7545	158	33.7545	-28206.2			33.7641	205
33.7846	132.384	33.7846	126	33.7846	-1462.87					33.775	157.663	33.775	151	33.775	-2268.56					33.775	151	33.7846	249																	33.775	152.864	33.775	167	33.775	-28196.6			33.7846	159
33.8051	132.09	33.8051	156	33.8051	-1432.57					33.7955	157.572	33.7955	147	33.7955	-2272.47					33.7955	147	33.8051	274																	33.7955	152.318	33.7955	167	33.7955	-28196.1			33.8051	165
33.8257	131.774	33.8257	136	33.8257	-1452.26					33.816	157.478	33.816	157	33.816	-2262.38					33.816	157	33.8257	268																	33.816	151.805	33.816	160	33.816	-28202.6			33.8257	172
33.8462	131.437	33.8462	123	33.8462	-1464.92					33.8365	157.383	33.8365	172	33.8365	-2247.28					33.8365	172	33.8462	271																	33.8365	151.319	33.8365	124	33.8365	-28238.1			33.8462	173
33.8667	131.079	33.8667	152	33.8667	-1435.56					33.857	157.284	33.857	147	33.857	-2272.19					33.857	147	33.8667	271																	33.857	150.851	33.857	147	33.857	-28214.6			33.8667	167
33.8872	130.702	33.8872	135	33.8872	-1452.19					33.8775	157.181	33.8775	168	33.8775	-2251.08					33.8775	168	33.8872	250																	33.8775	150.394	33.8775	128	33.8775	-28233.2			33.8872	166
33.9077	130.313	33.9077	128	33.9077	-1458.8					33.898	157.073	33.898	163	33.898	-2255.97					33.898	163	33.9077	266																	33.898	149.941	33.898	172	33.898	-28188.7			33.9077	166
33.9282	129.919	33.9282	155	33.9282	-1431.4					33.9185	156.959	33.9185	147	33.9185	-2271.86					33.9185	147	33.9282	275																	33.9185	149.485	33.9185	158	33.9185	-28202.3			33.9282	168
33.9487	129.528	33.9487	124	33.9487	-1462.01					33.939	156.838	33.939	164	33.939	-2254.74					33.939	164	33.9487	277																	33.939	149.023	33.939	163	33.939	-28196.8			33.9487	186
33.9692	129.152	33.9692	113	33.9692	-1472.64					33.9595	156.711	33.9595	170	33.9595	-2248.61					33.9595	170	33.9692	265																	33.9595	148.554	33.9595	170	33.9595	-28189.3			33.9692	178
33.9897	128.799	33.9897	117	33.9897	-1468.28					33.98	156.575	33.98	172	33.98	-2246.48					33.98	172	33.9897	269																	33.98	148.076	33.98	163	33.98	-28195.9			33.9897	208
34.0102	128.477	34.0102	122	34.0102	-1462.96					34.0005	156.432	34.0005	153	34.0005	-2265.33					34.0005	153	34.0102	293																	34.0005	147.592	34.0005	121	34.0005	-28237.4			34.0102	187
34.0307	128.193	34.0307	141	34.0307	-1443.68					34.021	156.281	34.021	146	34.021	-2272.18					34.021	146	34.0307	243																	34.021	147.105	34.021	147	34.021	-28210.9			34.0307	171
34.0512	127.95	34.0512	108	34.0512	-1476.43					34.0415	156.121	34.0415	157	34.0415	-2261.02					34.0415	157	34.0512	263																	34.0415	146.618	34.0415	158	34.0415	-28199.4			34.0512	175
34.0717	127.751	34.0717	114	34.0717	-1470.24					34.062	155.953	34.062	155	34.062	-2262.85					34.062	155	34.0717	269																	34.062	146.135	34.062	145	34.062	-28211.9			34.0717	178
34.0922	127.596	34.0922	122	34.0922	-1462.08					34.0825	155.776	34.0825	156	34.0825	-2261.68					34.0825	156	34.0922	285																	34.0825	145.66	34.0825	133	34.0825	-28223.4			34.0922	176
34.1127	127.484	34.1127	141	34.1127	-1442.97					34.103	155.591	34.103	145	34.103	-2272.49					34.103	145	34.1127	269																	34.103	145.198	34.103	137	34.103	-28219			34.1127	166
34.1332	127.413	34.1332	132	34.1332	-1451.9					34.1235	155.399	34.1235	163	34.1235	-2254.3					34.1235	163	34.1332	273																	34.1235	144.751	34.1235	159	34.1235	-28196.5			34.1332	159
34.1538	127.38	34.1538	136	34.1538	-1447.86					34.144	155.198	34.144	165	34.144	-2252.1					34.144	165	34.1538	263																	34.144	144.323	34.144	141	34.144	-28214.1			34.1538	164
34.1743	127.38	34.1743	132	34.1743	-1451.86					34.1645	154.991	34.1645	167	34.1645	-2249.89					34.1645	167	34.1743	289																	34.1645	143.917	34.1645	164	34.1645	-28190.7			34.1743	182
34.1948	127.41	34.1948	128	34.1948	-1455.89					34.185	154.776	34.185	164	34.185	-2252.68					34.185	164	34.1948	270																	34.185	143.534	34.185	144	34.185	-28210.3			34.1948	157
34.2153	127.464	34.2153	140	34.2153	-1443.95					34.2055	154.556	34.2055	151	34.2055	-2265.46					34.2055	151	34.2153	262																	34.2055	143.175	34.2055	132	34.2055	-28222			34.2153	175
34.2358	127.535	34.2358	123	34.2358	-1461.02					34.226	154.329	34.226	138	34.226	-2278.23					34.226	138	34.2358	271																	34.226	142.842	34.226	149	34.226	-28204.6			34.2358	176
34.2563	127.612	34.2563	140	34.2563	-1444.1					34.2465	154.096	34.2465	149	34.2465	-2267					34.2465	149	34.2563	245																	34.2465	142.533	34.2465	137	34.2465	-28216.3			34.2563	170
34.2768	127.686	34.2768	110	34.2768	-1474.17					34.267	153.859	34.267	140	34.267	-2275.76					34.267	140	34.2768	235																	34.267	142.248	34.267	163	34.267	-28190			34.2768	175
34.2973	127.743	34.2973	131	34.2973	-1453.23					34.2875	153.617	34.2875	162	34.2875	-2253.52					34.2875	162	34.2973	242																	34.2875	141.985	34.2875	129	34.2875	-28223.8			34.2973	169
34.3178	127.77	34.3178	119	34.3178	-1465.25					34.308	153.37	34.308	177	34.308	-2238.27					34.308	177	34.3178	241																	34.308	141.742	34.308	133	34.308	-28219.5			34.3178	178
34.3383	127.755	34.3383	144	34.3383	-1440.24					34.3285	153.12	34.3285	148	34.3285	-2267.02					34.3285	148	34.3383	267																	34.3285	141.517	34.3285	144	34.3285	-28208.3			34.3383	148
34.3588	127.687	34.3588	119	34.3588	-1465.17					34.349	152.866	34.349	154	34.349	-2260.77					34.349	154	34.3588	244																	34.349	141.307	34.349	143	34.349	-28209.1			34.3588	177
34.3793	127.561	34.3793	131	34.3793	-1453.05					34.3695	152.609	34.3695	147	34.3695	-2267.51					34.3695	147	34.3793	256																	34.3695	141.111	34.3695	116	34.3695	-28235.9			34.3793	164
34.3998	127.376	34.3998	117	34.3998	-1466.86					34.39	152.348	34.39	131	34.39	-2283.25					34.39	131	34.3998	293																	34.39	140.926	34.39	139	34.39	-28212.7			34.3998	169
34.4203	127.135	34.4203	132	34.4203	-1451.62					34.4105	152.08	34.4105	160	34.4105	-2253.98					34.4105	160	34.4203	262																	34.4105	140.747	34.4105	154	34.4105	-28197.5			34.4203	187
34.4408	126.845	34.4408	115	34.4408	-1468.33					34.431	151.805	34.431	151	34.431	-2262.71					34.431	151	34.4408	247																	34.431	140.573	34.431	150	34.431	-28201.4			34.4408	175
34.4614	126.516	34.4614	120	34.4614	-1463					34.4515	151.524	34.4515	159	34.4515	-2254.43					34.4515	159	34.4614	249																	34.4515	140.403	34.4515	145	34.4515	-28206.2			34.4614	166
34.4819	126.159	34.4819	153	34.4819	-1429.64					34.472	151.238	34.472	141	34.472	-2272.14					34.472	141	34.4819	251																	34.472	140.232	34.472	127	34.472	-28224			34.4819	167
34.5024	125.785	34.5024	154	34.5024	-1428.27					34.4925	150.945	34.4925	150	34.4925	-2262.85					34.4925	150	34.5024	246																	34.4925	140.061	34.4925	135	34.4925	-28215.8			34.5024	152
34.5229	125.405	34.5229	138	34.5229	-1443.89					34.513	150.646	34.513	139	34.513	-2273.55					34.513	139	34.5229	287																	34.513	139.889	34.513	130	34.513	-28220.7			34.5229	160
34.5434	125.028	34.5434	117	34.5434	-1464.51					34.5335	150.34	34.5335	163	34.5335	-2249.24					34.5335	163	34.5434	294																	34.5335	139.713	34.5335	156	34.5335	-28194.5			34.5434	198
34.5639	124.66	34.5639	108	34.5639	-1473.14					34.554	150.029	34.554	167	34.554	-2244.93					34.554	167	34.5639	261																	34.554	139.535	34.554	148	34.554	-28202.3			34.5639	155
34.5844	124.305	34.5844	157	34.5844	-1423.79					34.5745	149.713	34.5745	143	34.5745	-2268.61					34.5745	143	34.5844	275																	34.5745	139.354	34.5745	151	34.5745	-28199.1			34.5844	155
34.6049	123.966	34.6049	133	34.6049	-1447.45					34.595	149.393	34.595	146	34.595	-2265.29					34.595	146	34.6049	265																	34.595	139.171	34.595	145	34.595	-28205			34.6049	160
34.6254	123.644	34.6254	103	34.6254	-1477.13					34.6155	149.069	34.6155	138	34.6155	-2272.97					34.6155	138	34.6254	255																	34.6155	138.985	34.6155	157	34.6155	-28192.8			34.6254	149
34.6459	123.339	34.6459	127	34.6459	-1452.82					34.636	148.743	34.636	144	34.636	-2266.64					34.636	144	34.6459	247																	34.636	138.799	34.636	141	34.636	-28208.6			34.6459	178
34.6664	123.049	34.6664	120	34.6664	-1459.53					34.6565	148.414	34.6565	156	34.6565	-2254.31					34.6565	156	34.6664	257																	34.6565	138.612	34.6565	136	34.6565	-28213.4			34.6664	158
34.6869	122.774	34.6869	132	34.6869	-1447.26					34.677	148.083	34.677	156	34.677	-2253.98					34.677	156	34.6869	231																	34.677	138.426	34.677	142	34.677	-28207.2			34.6869	169
34.7074	122.513	34.7074	106	34.7074	-1473					34.6975	147.751	34.6975	146	34.6975	-2263.65					34.6975	146	34.7074	246																	34.6975	138.241	34.6975	135	34.6975	-28214			34.7074	164
34.7279	122.264	34.7279	120	34.7279	-1458.75					34.718	147.418	34.718	133	34.718	-2276.32					34.718	133	34.7279	258																	34.718	138.061	34.718	127	34.718	-28221.8			34.7279	173
34.7484	122.025	34.7484	117	34.7484	-1461.51					34.7385	147.086	34.7385	151	34.7385	-2257.99					34.7385	151	34.7484	243																	34.7385	137.884	34.7385	167	34.7385	-28181.7			34.7484	160
34.7689	121.797	34.7689	113	34.7689	-1465.28					34.759	146.755	34.759	135	34.759	-2273.66					34.759	135	34.7689	263																	34.759	137.713	34.759	114	34.759	-28234.5			34.7689	164
34.7895	121.579	34.7895	132	34.7895	-1446.06					34.7795	146.425	34.7795	157	34.7795	-2251.33					34.7795	157	34.7895	272																	34.7795	137.549	34.7795	133	34.7795	-28215.3			34.7895	170
34.81	121.371	34.81	136	34.81	-1441.85					34.8	146.098	34.8	152	34.8	-2256					34.8	152	34.81	265																	34.8	137.393	34.8	139	34.8	-28209.2			34.81	187
34.8305	121.171	34.8305	115	34.8305	-1462.66					34.8205	145.775	34.8205	156	34.8205	-2251.68					34.8205	156	34.8305	241																	34.8205	137.245	34.8205	141	34.8205	-28207			34.8305	150
34.851	120.981	34.851	118	34.851	-1459.47					34.841	145.456	34.841	152	34.841	-2255.36					34.841	152	34.851	272																	34.841	137.108	34.841	128	34.841	-28219.9			34.851	165
34.8715	120.801	34.8715	118	34.8715	-1459.29					34.8615	145.142	34.8615	145	34.8615	-2262.04					34.8615	145	34.8715	239																	34.8615	136.981	34.8615	114	34.8615	-28233.8			34.8715	162
34.892	120.631	34.892	123	34.892	-1454.11					34.882	144.834	34.882	148	34.882	-2258.73					34.882	148	34.892	262																	34.882	136.865	34.882	124	34.882	-28223.6			34.892	174
34.9125	120.471	34.9125	123	34.9125	-1453.96					34.9025	144.533	34.9025	142	34.9025	-2264.43					34.9025	142	34.9125	224																	34.9025	136.76	34.9025	131	34.9025	-28216.5			34.9125	169
34.933	120.323	34.933	107	34.933	-1469.81					34.923	144.24	34.923	147	34.923	-2259.14					34.923	147	34.933	261																	34.923	136.666	34.923	134	34.923	-28213.4			34.933	162
34.9535	120.189	34.9535	116	34.9535	-1460.67					34.9435	143.956	34.9435	159	34.9435	-2246.86					34.9435	159	34.9535	238																	34.9435	136.583	34.9435	150	34.9435	-28197.4			34.9535	166
34.974	120.069	34.974	124	34.974	-1452.55					34.964	143.681	34.964	161	34.964	-2244.58					34.964	161	34.974	250																	34.964	136.51	34.964	136	34.964	-28211.3			34.974	170
34.9945	119.965	34.9945	104	34.9945	-1472.45					34.9845	143.418	34.9845	130	34.9845	-2275.32					34.9845	130	34.9945	250																	34.9845	136.448	34.9845	145	34.9845	-28202.2			34.9945	165
35.015	119.88	35.015	140	35.015	-1436.36					35.005	143.167	35.005	140	35.005	-2265.07					35.005	140	35.015	239																	35.005	136.396	35.005	148	35.005	-28199.2			35.015	165
35.0355	119.816	35.0355	124	35.0355	-1452.3					35.0255	142.928	35.0255	120	35.0255	-2284.83					35.0255	120	35.0355	246																	35.0255	136.353	35.0255	142	35.0255	-28205.1			35.0355	152
35.056	119.775	35.056	108	35.056	-1468.26					35.046	142.704	35.046	146	35.046	-2258.6					35.046	146	35.056	260																	35.046	136.319	35.046	121	35.046	-28226.1			35.056	154
35.0765	119.759	35.0765	128	35.0765	-1448.24					35.0665	142.495	35.0665	134	35.0665	-2270.4					35.0665	134	35.0765	220																	35.0665	136.294	35.0665	136	35.0665	-28211.1			35.0765	158
35.097	119.771	35.097	123	35.097	-1453.26					35.087	142.301	35.087	142	35.087	-2262.2					35.087	142	35.097	268																	35.087	136.276	35.087	124	35.087	-28223.1			35.097	155
35.1176	119.815	35.1176	114	35.1176	-1462.3					35.1075	142.125	35.1075	156	35.1075	-2248.03					35.1075	156	35.1176	231																	35.1075	136.265	35.1075	144	35.1075	-28203			35.1176	163
35.138	119.894	35.138	127	35.138	-1449.38					35.128	141.967	35.128	159	35.128	-2244.87					35.128	159	35.138	255																	35.128	136.262	35.128	157	35.128	-28190			35.138	146
35.1586	120.01	35.1586	117	35.1586	-1459.49					35.1485	141.828	35.1485	144	35.1485	-2259.73					35.1485	144	35.1586	237																	35.1485	136.266	35.1485	149	35.1485	-28198			35.1586	153
35.1791	120.166	35.1791	119	35.1791	-1457.65					35.169	141.709	35.169	127	35.169	-2276.61					35.169	127	35.1791	220																	35.169	136.277	35.169	145	35.169	-28202.1			35.1791	174
35.1996	120.366	35.1996	127	35.1996	-1449.85					35.1895	141.611	35.1895	157	35.1895	-2246.51					35.1895	157	35.1996	229																	35.1895	136.296	35.1895	140	35.1895	-28207.1			35.1996	175
35.2201	120.61	35.2201	141	35.2201	-1436.09					35.21	141.531	35.21	131	35.21	-2272.43					35.21	131	35.2201	243																	35.21	136.326	35.21	124	35.21	-28223.1			35.2201	165
35.2406	120.9	35.2406	117	35.2406	-1460.38					35.2305	141.469	35.2305	149	35.2305	-2254.37					35.2305	149	35.2406	264																	35.2305	136.368	35.2305	128	35.2305	-28219.1			35.2406	172
35.2611	121.234	35.2611	123	35.2611	-1454.72					35.251	141.425	35.251	148	35.251	-2255.33					35.251	148	35.2611	245																	35.251	136.426	35.251	119	35.251	-28228.2			35.2611	170
35.2816	121.606	35.2816	112	35.2816	-1466.09					35.2715	141.399	35.2715	137	35.2715	-2266.3					35.2715	137	35.2816	256																	35.2715	136.504	35.2715	136	35.2715	-28211.3			35.2816	141
35.3021	122.009	35.3021	124	35.3021	-1454.49					35.292	141.391	35.292	150	35.292	-2253.29					35.292	150	35.3021	270																	35.292	136.606	35.292	137	35.292	-28210.4			35.3021	153
35.3226	122.427	35.3226	132	35.3226	-1446.91					35.3125	141.4	35.3125	165	35.3125	-2238.3					35.3125	165	35.3226	219																	35.3125	136.739	35.3125	165	35.3125	-28182.5			35.3226	184
35.3431	122.841	35.3431	105	35.3431	-1474.33					35.333	141.426	35.333	136	35.333	-2267.33					35.333	136	35.3431	252																	35.333	136.907	35.333	137	35.333	-28210.7			35.3431	154
35.3636	123.225	35.3636	135	35.3636	-1444.71					35.3535	141.468	35.3535	154	35.3535	-2249.37					35.3535	154	35.3636	236																	35.3535	137.116	35.3535	167	35.3535	-28180.9			35.3636	176
35.3841	123.548	35.3841	113	35.3841	-1467.03					35.374	141.526	35.374	135	35.374	-2268.43					35.374	135	35.3841	232																	35.374	137.373	35.374	128	35.374	-28220.2			35.3841	155
35.4046	123.776	35.4046	126	35.4046	-1454.26					35.3945	141.6	35.3945	140	35.3945	-2263.5					35.3945	140	35.4046	242																	35.3945	137.682	35.3945	138	35.3945	-28210.5			35.4046	168
35.4251	123.876	35.4251	140	35.4251	-1440.36					35.415	141.688	35.415	128	35.415	-2275.59					35.415	128	35.4251	265																	35.415	138.045	35.415	154	35.415	-28194.8			35.4251	145
35.4457	123.822	35.4457	130	35.4457	-1450.31					35.4355	141.79	35.4355	141	35.4355	-2262.69					35.4355	141	35.4457	253																	35.4355	138.466	35.4355	143	35.4355	-28206.2			35.4457	162
35.4661	123.596	35.4661	113	35.4661	-1467.08					35.456	141.905	35.456	133	35.456	-2270.81					35.456	133	35.4661	255																	35.456	138.942	35.456	141	35.456	-28208.7			35.4661	139
35.4867	123.195	35.4867	117	35.4867	-1462.68					35.4765	142.03	35.4765	142	35.4765	-2261.93					35.4765	142	35.4867	248																	35.4765	139.471	35.4765	132	35.4765	-28218.3			35.4867	146
35.5072	122.629	35.5072	132	35.5072	-1447.11					35.497	142.165	35.497	138	35.497	-2266.07					35.497	138	35.5072	227																	35.497	140.047	35.497	138	35.497	-28212.8			35.5072	155
35.5277	121.916	35.5277	116	35.5277	-1462.4					35.5175	142.306	35.5175	129	35.5175	-2275.21					35.5175	129	35.5277	255																	35.5175	140.659	35.5175	160	35.5175	-28191.4			35.5277	149
35.5482	121.086	35.5482	120	35.5482	-1457.57					35.538	142.451	35.538	144	35.538	-2260.35					35.538	144	35.5482	236																	35.538	141.295	35.538	120	35.538	-28232.1			35.5482	141
35.5687	120.173	35.5687	108	35.5687	-1468.66					35.5585	142.598	35.5585	138	35.5585	-2266.5					35.5585	138	35.5687	245																	35.5585	141.941	35.5585	156	35.5585	-28196.7			35.5687	142
35.5892	119.21	35.5892	150	35.5892	-1425.69					35.579	142.743	35.579	156	35.579	-2248.64					35.579	156	35.5892	235																	35.579	142.576	35.579	149	35.579	-28204.4			35.5892	176
35.6097	118.23	35.6097	108	35.6097	-1466.71					35.5995	142.883	35.5995	140	35.5995	-2264.78					35.5995	140	35.6097	236																	35.5995	143.181	35.5995	133	35.5995	-28221			35.6097	187
35.6302	117.264	35.6302	140	35.6302	-1433.75					35.62	143.014	35.62	141	35.62	-2263.91					35.62	141	35.6302	233																	35.62	143.732	35.62	127	35.62	-28227.5			35.6302	143
35.6507	116.333	35.6507	118	35.6507	-1454.82					35.6405	143.132	35.6405	129	35.6405	-2276.03					35.6405	129	35.6507	233																	35.6405	144.205	35.6405	163	35.6405	-28192			35.6507	166
35.6712	115.457	35.6712	86	35.6712	-1485.94					35.661	143.234	35.661	149	35.661	-2256.14					35.661	149	35.6712	245																	35.661	144.573	35.661	125	35.661	-28230.4			35.6712	146
35.6917	114.645	35.6917	100	35.6917	-1471.13					35.6815	143.316	35.6815	136	35.6815	-2269.22					35.6815	136	35.6917	245																	35.6815	144.81	35.6815	150	35.6815	-28205.6			35.6917	165
35.7122	113.903	35.7122	125	35.7122	-1445.39					35.702	143.373	35.702	156	35.702	-2249.27					35.702	156	35.7122	240																	35.702	144.893	35.702	162	35.702	-28193.7			35.7122	164
35.7327	113.233	35.7327	147	35.7327	-1422.72					35.7225	143.403	35.7225	127	35.7225	-2278.3					35.7225	127	35.7327	195																	35.7225	144.796	35.7225	134	35.7225	-28221.6			35.7327	143
35.7532	112.636	35.7532	119	35.7532	-1450.12					35.743	143.401	35.743	142	35.743	-2263.3					35.743	142	35.7532	261																	35.743	144.5	35.743	141	35.743	-28214.3			35.7532	152
35.7737	112.11	35.7737	110	35.7737	-1458.59					35.7635	143.365	35.7635	146	35.7635	-2259.27					35.7635	146	35.7737	212																	35.7635	143.99	35.7635	129	35.7635	-28225.8			35.7737	134
35.7942	111.651	35.7942	109	35.7942	-1459.14					35.784	143.293	35.784	158	35.784	-2247.19					35.784	158	35.7942	227																	35.784	143.254	35.784	115	35.784	-28239			35.7942	153
35.8148	111.257	35.8148	120	35.8148	-1447.74					35.8045	143.184	35.8045	143	35.8045	-2262.08					35.8045	143	35.8148	226																	35.8045	142.289	35.8045	119	35.8045	-28234.1			35.8148	167
35.8353	110.926	35.8353	104	35.8353	-1463.41					35.825	143.035	35.825	142	35.825	-2262.94					35.825	142	35.8353	252																	35.825	141.097	35.825	129	35.825	-28222.9			35.8353	150
35.8558	110.656	35.8558	116	35.8558	-1451.14					35.8455	142.849	35.8455	150	35.8455	-2254.75					35.8455	150	35.8558	223																	35.8455	139.691	35.8455	145	35.8455	-28205.5			35.8558	174
35.8763	110.445	35.8763	95	35.8763	-1471.93					35.866	142.624	35.866	136	35.866	-2268.53					35.866	136	35.8763	230																	35.866	138.088	35.866	113	35.866	-28235.9			35.8763	146
35.8968	110.293	35.8968	132	35.8968	-1434.78					35.8865	142.364	35.8865	153	35.8865	-2251.27					35.8865	153	35.8968	245																	35.8865	136.314	35.8865	122	35.8865	-28225.1			35.8968	169
35.9173	110.2	35.9173	126	35.9173	-1440.68					35.907	142.071	35.907	149	35.907	-2254.97					35.907	149	35.9173	241																	35.907	134.404	35.907	128	35.907	-28217.2			35.9173	141
35.9378	110.168	35.9378	110	35.9378	-1456.65					35.9275	141.747	35.9275	149	35.9275	-2254.65					35.9275	149	35.9378	211																	35.9275	132.393	35.9275	143	35.9275	-28200.2			35.9378	146
35.9583	110.198	35.9583	120	35.9583	-1446.68					35.948	141.397	35.948	172	35.948	-2231.3					35.948	172	35.9583	230																	35.948	130.324	35.948	126	35.948	-28215.1			35.9583	143
35.9788	110.291	35.9788	101	35.9788	-1465.78					35.9685	141.025	35.9685	138	35.9685	-2264.93					35.9685	138	35.9788	219																	35.9685	128.242	35.9685	130	35.9685	-28209			35.9788	166
35.9993	110.451	35.9993	110	35.9993	-1456.94					35.989	140.637	35.989	115	35.989	-2287.54					35.989	115	35.9993	260																	35.989	126.19	35.989	120	35.989	-28217			35.9993	152
36.0198	110.68	36.0198	110	36.0198	-1457.16					36.0095	140.236	36.0095	137	36.0095	-2265.14					36.0095	137	36.0198	240																	36.0095	124.212	36.0095	123	36.0095	-28212			36.0198	168
36.0403	110.98	36.0403	115	36.0403	-1452.46					36.03	139.829	36.03	176	36.03	-2225.73					36.03	176	36.0403	240																	36.03	122.348	36.03	140	36.03	-28193.1			36.0403	179
36.0608	111.354	36.0608	133	36.0608	-1434.84					36.0505	139.421	36.0505	127	36.0505	-2274.32					36.0505	127	36.0608	249																	36.0505	120.636	36.0505	131	36.0505	-28200.4			36.0608	149
36.0813	111.804	36.0813	102	36.0813	-1466.29					36.071	139.016	36.071	137	36.071	-2263.92					36.071	137	36.0813	260																	36.071	119.109	36.071	140	36.071	-28189.9			36.0813	152
36.1018	112.328	36.1018	110	36.1018	-1458.81					36.0915	138.621	36.0915	124	36.0915	-2276.52					36.0915	124	36.1018	191																	36.0915	117.795	36.0915	115	36.0915	-28213.6			36.1018	129
36.1223	112.924	36.1223	124	36.1223	-1445.41					36.112	138.24	36.112	132	36.112	-2268.14					36.112	132	36.1223	230																	36.112	116.715	36.112	144	36.112	-28183.5			36.1223	148
36.1429	113.584	36.1429	111	36.1429	-1459.07					36.1325	137.877	36.1325	143	36.1325	-2256.78					36.1325	143	36.1429	248																	36.1325	115.887	36.1325	120	36.1325	-28206.7			36.1429	123
36.1634	114.297	36.1634	103	36.1634	-1467.78					36.153	137.536	36.153	145	36.153	-2254.44					36.153	145	36.1634	237																	36.153	115.322	36.153	130	36.153	-28196.1			36.1634	165
36.1839	115.047	36.1839	114	36.1839	-1457.53					36.1735	137.222	36.1735	134	36.1735	-2265.12					36.1735	134	36.1839	243																	36.1735	115.026	36.1735	119	36.1735	-28206.8			36.1839	158
36.2044	115.807	36.2044	130	36.2044	-1442.29					36.194	136.937	36.194	137	36.194	-2261.84					36.194	137	36.2044	242																	36.194	115	36.194	140	36.194	-28185.8			36.2044	153
36.2249	116.545	36.2249	112	36.2249	-1461.03					36.2145	136.684	36.2145	143	36.2145	-2255.59					36.2145	143	36.2249	241																	36.2145	115.242	36.2145	164	36.2145	-28162			36.2249	161
36.2454	117.222	36.2454	113	36.2454	-1460.71					36.235	136.466	36.235	129	36.235	-2269.37					36.235	129	36.2454	237																	36.235	115.745	36.235	129	36.235	-28197.5			36.2454	152
36.2659	117.795	36.2659	112	36.2659	-1462.28					36.2555	136.284	36.2555	122	36.2555	-2276.18					36.2555	122	36.2659	239																	36.2555	116.495	36.2555	131	36.2555	-28196.3			36.2659	155
36.2864	118.222	36.2864	113	36.2864	-1461.71					36.276	136.139	36.276	152	36.276	-2246.04					36.276	152	36.2864	251																	36.276	117.48	36.276	120	36.276	-28208.3			36.2864	141
36.3069	118.467	36.3069	130	36.3069	-1444.95					36.2965	136.033	36.2965	152	36.2965	-2245.93					36.2965	152	36.3069	246																	36.2965	118.681	36.2965	140	36.2965	-28189.5			36.3069	138
36.3274	118.507	36.3274	138	36.3274	-1436.99					36.317	135.966	36.317	131	36.317	-2266.87					36.317	131	36.3274	239																	36.317	120.076	36.317	136	36.317	-28194.9			36.3274	152
36.3479	118.334	36.3479	111	36.3479	-1463.82					36.3375	135.938	36.3375	141	36.3375	-2256.84					36.3375	141	36.3479	228																	36.3375	121.643	36.3375	129	36.3375	-28203.4			36.3479	146
36.3684	117.956	36.3684	119	36.3684	-1455.44					36.358	135.948	36.358	138	36.358	-2259.85					36.358	138	36.3684	233																	36.358	123.353	36.358	131	36.358	-28203.1			36.3684	159
36.3889	117.396	36.3889	117	36.3889	-1456.88					36.3785	135.996	36.3785	139	36.3785	-2258.9					36.3785	139	36.3889	236																	36.3785	125.18	36.3785	137	36.3785	-28199			36.3889	154
36.4094	116.689	36.4094	103	36.4094	-1470.17					36.399	136.08	36.399	126	36.399	-2271.98					36.399	126	36.4094	253																	36.399	127.091	36.399	136	36.399	-28201.9			36.4094	146
36.4299	115.875	36.4299	116	36.4299	-1456.36					36.4195	136.198	36.4195	137	36.4195	-2261.1					36.4195	137	36.4299	217																	36.4195	129.055	36.4195	137	36.4195	-28202.8			36.4299	142
36.4504	114.994	36.4504	111	36.4504	-1460.48					36.44	136.349	36.44	122	36.44	-2276.25					36.44	122	36.4504	222																	36.44	131.036	36.44	136	36.44	-28205.8			36.4504	167
36.471	114.088	36.471	108	36.471	-1462.57					36.4605	136.53	36.4605	165	36.4605	-2233.43					36.4605	165	36.471	241																	36.4605	133	36.4605	137	36.4605	-28206.8			36.471	147
36.4915	113.194	36.4915	115	36.4915	-1454.68					36.481	136.738	36.481	142	36.481	-2256.64					36.481	142	36.4915	236																	36.481	134.91	36.481	134	36.481	-28211.7			36.4915	144
36.512	112.342	36.512	118	36.512	-1450.83					36.5015	136.969	36.5015	139	36.5015	-2259.87					36.5015	139	36.512	226																	36.5015	136.73	36.5015	138	36.5015	-28209.5			36.512	144
36.5325	111.556	36.5325	110	36.5325	-1458.04					36.522	137.22	36.522	133	36.522	-2266.12					36.522	133	36.5325	253																	36.522	138.425	36.522	130	36.522	-28219.2			36.5325	158
36.553	110.852	36.553	105	36.553	-1462.34					36.5425	137.488	36.5425	156	36.5425	-2243.39					36.5425	156	36.553	240																	36.5425	139.96	36.5425	140	36.5425	-28210.7			36.553	150
36.5735	110.238	36.5735	121	36.5735	-1445.72					36.563	137.767	36.563	139	36.563	-2260.67					36.563	139	36.5735	262																	36.563	141.304	36.563	132	36.563	-28220.1			36.5735	168
36.594	109.718	36.594	121	36.594	-1445.2					36.5835	138.052	36.5835	151	36.5835	-2248.95					36.5835	151	36.594	243																	36.5835	142.429	36.5835	139	36.5835	-28214.2			36.594	168
36.6145	109.293	36.6145	112	36.6145	-1453.78					36.604	138.34	36.604	129	36.604	-2271.24					36.604	129	36.6145	233																	36.604	143.313	36.604	124	36.604	-28230.1			36.6145	127
36.635	108.96	36.635	123	36.635	-1442.44					36.6245	138.626	36.6245	121	36.6245	-2279.53					36.6245	121	36.635	208																	36.6245	143.939	36.6245	141	36.6245	-28213.7			36.635	141
36.6555	108.714	36.6555	112	36.6555	-1453.2					36.645	138.905	36.645	140	36.645	-2260.81					36.645	140	36.6555	230																	36.645	144.297	36.645	143	36.645	-28212.1			36.6555	148
36.676	108.55	36.676	107	36.676	-1458.03					36.6655	139.172	36.6655	158	36.6655	-2243.07					36.6655	158	36.676	231																	36.6655	144.385	36.6655	157	36.6655	-28198.2			36.676	170
36.6965	108.461	36.6965	111	36.6965	-1453.95					36.686	139.422	36.686	161	36.686	-2240.32					36.686	161	36.6965	233																	36.686	144.21	36.686	139	36.686	-28216			36.6965	138
36.717	108.44	36.717	109	36.717	-1455.92					36.7065	139.653	36.7065	143	36.7065	-2258.55					36.7065	143	36.717	250																	36.7065	143.786	36.7065	131	36.7065	-28223.6			36.717	170
36.7375	108.48	36.7375	86	36.7375	-1478.96					36.727	139.859	36.727	129	36.727	-2272.76					36.727	129	36.7375	234																	36.727	143.134	36.727	128	36.727	-28225.9			36.7375	160
36.758	108.571	36.758	99	36.758	-1466.05					36.7475	140.038	36.7475	134	36.7475	-2267.94					36.7475	134	36.758	234																	36.7475	142.282	36.7475	133	36.7475	-28220.1			36.758	154
36.7786	108.704	36.7786	94	36.7786	-1471.19					36.768	140.188	36.768	141	36.768	-2261.09					36.768	141	36.7786	216																	36.768	141.262	36.768	130	36.768	-28222			36.7786	149
36.7991	108.871	36.7991	106	36.7991	-1459.36					36.7885	140.306	36.7885	133	36.7885	-2269.21					36.7885	133	36.7991	232																	36.7885	140.111	36.7885	137	36.7885	-28213.9			36.7991	162
36.8196	109.063	36.8196	118	36.8196	-1447.55					36.809	140.391	36.809	138	36.809	-2264.29					36.809	138	36.8196	227																	36.809	138.867	36.809	115	36.809	-28234.6			36.8196	145
36.8401	109.271	36.8401	111	36.8401	-1454.76					36.8295	140.442	36.8295	134	36.8295	-2268.34					36.8295	134	36.8401	201																	36.8295	137.566	36.8295	127	36.8295	-28221.3			36.8401	154
36.8606	109.488	36.8606	139	36.8606	-1426.97					36.85	140.46	36.85	141	36.85	-2261.36					36.85	141	36.8606	222																	36.85	136.246	36.85	126	36.85	-28221			36.8606	132
36.8811	109.706	36.8811	100	36.8811	-1466.19					36.8705	140.446	36.8705	130	36.8705	-2272.35					36.8705	130	36.8811	219																	36.8705	134.939	36.8705	124	36.8705	-28221.7			36.8811	138
36.9016	109.918	36.9016	115	36.9016	-1451.4					36.891	140.401	36.891	147	36.891	-2255.3					36.891	147	36.9016	238																	36.891	133.674	36.891	134	36.891	-28210.5			36.9016	166
36.9221	110.116	36.9221	120	36.9221	-1446.6					36.9115	140.327	36.9115	149	36.9115	-2253.23					36.9115	149	36.9221	266																	36.9115	132.477	36.9115	129	36.9115	-28214.3			36.9221	126
36.9426	110.292	36.9426	119	36.9426	-1447.78					36.932	140.227	36.932	140	36.932	-2262.13					36.932	140	36.9426	219																	36.932	131.368	36.932	132	36.932	-28210.1			36.9426	160
36.9631	110.436	36.9631	101	36.9631	-1465.92					36.9525	140.103	36.9525	146	36.9525	-2256					36.9525	146	36.9631	237																	36.9525	130.361	36.9525	140	36.9525	-28201.1			36.9631	140
36.9836	110.543	36.9836	132	36.9836	-1435.03					36.973	139.959	36.973	133	36.973	-2268.86					36.973	133	36.9836	230																	36.973	129.468	36.973	114	36.973	-28226.2			36.9836	162
37.0041	110.605	37.0041	108	37.0041	-1459.09					36.9935	139.798	36.9935	135	36.9935	-2266.7					36.9935	135	37.0041	239																	36.9935	128.693	36.9935	129	36.9935	-28210.5			37.0041	150
37.0246	110.623	37.0246	108	37.0246	-1459.11					37.014	139.624	37.014	141	37.014	-2260.53					37.014	141	37.0246	219																	37.014	128.04	37.014	147	37.014	-28191.8			37.0246	126
37.0451	110.598	37.0451	112	37.0451	-1455.08					37.0345	139.44	37.0345	132	37.0345	-2269.34					37.0345	132	37.0451	219																	37.0345	127.507	37.0345	132	37.0345	-28206.3			37.0451	145
37.0656	110.535	37.0656	110	37.0656	-1457.02					37.055	139.25	37.055	133	37.055	-2268.15					37.055	133	37.0656	236																	37.055	127.091	37.055	132	37.055	-28205.9			37.0656	184
37.0862	110.442	37.0862	100	37.0862	-1466.93					37.0755	139.056	37.0755	133	37.0755	-2267.96					37.0755	133	37.0862	203																	37.0755	126.785	37.0755	129	37.0755	-28208.6			37.0862	139
37.1067	110.329	37.1067	118	37.1067	-1448.81					37.096	138.862	37.096	141	37.096	-2259.76					37.096	141	37.1067	236																	37.096	126.583	37.096	136	37.096	-28201.4			37.1067	133
37.1272	110.209	37.1272	101	37.1272	-1465.69					37.1165	138.67	37.1165	150	37.1165	-2250.57					37.1165	150	37.1272	235																	37.1165	126.474	37.1165	122	37.1165	-28215.3			37.1272	151
37.1477	110.09	37.1477	111	37.1477	-1455.57					37.137	138.482	37.137	135	37.137	-2265.38					37.137	135	37.1477	215																	37.137	126.451	37.137	129	37.137	-28208.2			37.1477	143
37.1682	109.985	37.1682	119	37.1682	-1447.47					37.1575	138.301	37.1575	147	37.1575	-2253.2					37.1575	147	37.1682	235																	37.1575	126.503	37.1575	133	37.1575	-28204.3			37.1682	149
37.1887	109.901	37.1887	97	37.1887	-1469.39					37.178	138.128	37.178	129	37.178	-2271.03					37.178	129	37.1887	235																	37.178	126.62	37.178	105	37.178	-28232.4			37.1887	151
37.2092	109.846	37.2092	125	37.2092	-1441.33					37.1985	137.964	37.1985	124	37.1985	-2275.86					37.1985	124	37.2092	236																	37.1985	126.793	37.1985	129	37.1985	-28208.6			37.2092	144
37.2297	109.824	37.2297	101	37.2297	-1465.31					37.219	137.811	37.219	143	37.219	-2256.71					37.219	143	37.2297	204																	37.219	127.012	37.219	113	37.219	-28224.8			37.2297	121
37.2502	109.838	37.2502	98	37.2502	-1468.32					37.2395	137.668	37.2395	133	37.2395	-2266.57					37.2395	133	37.2502	250																	37.2395	127.27	37.2395	135	37.2395	-28203			37.2502	143
37.2707	109.89	37.2707	111	37.2707	-1455.37					37.26	137.537	37.26	139	37.26	-2260.44					37.26	139	37.2707	217																	37.26	127.556	37.26	127	37.26	-28211.3			37.2707	132
37.2912	109.977	37.2912	103	37.2912	-1463.46					37.2805	137.417	37.2805	145	37.2805	-2254.32					37.2805	145	37.2912	220																	37.2805	127.864	37.2805	129	37.2805	-28209.6			37.2912	148
37.3117	110.1	37.3117	96	37.3117	-1470.58					37.301	137.309	37.301	136	37.301	-2263.21					37.301	136	37.3117	205																	37.301	128.185	37.301	127	37.301	-28212			37.3117	153
37.3322	110.254	37.3322	122	37.3322	-1444.74					37.3215	137.211	37.3215	140	37.3215	-2259.11					37.3215	140	37.3322	199																	37.3215	128.514	37.3215	132	37.3215	-28207.3			37.3322	163
37.3527	110.435	37.3527	116	37.3527	-1450.92					37.342	137.123	37.342	137	37.342	-2262.02					37.342	137	37.3527	246																	37.342	128.844	37.342	133	37.342	-28206.6			37.3527	149
37.3732	110.64	37.3732	122	37.3732	-1445.12					37.3625	137.045	37.3625	136	37.3625	-2262.95					37.3625	136	37.3732	216																	37.3625	129.169	37.3625	133	37.3625	-28206.9			37.3732	152
37.3937	110.863	37.3937	132	37.3937	-1435.35					37.383	136.975	37.383	161	37.383	-2237.88					37.383	161	37.3937	216																	37.383	129.484	37.383	132	37.383	-28208.3			37.3937	128
37.4143	111.095	37.4143	97	37.4143	-1470.58					37.4035	136.912	37.4035	140	37.4035	-2258.81					37.4035	140	37.4143	229																	37.4035	129.783	37.4035	137	37.4035	-28203.6			37.4143	143
37.4348	111.331	37.4348	114	37.4348	-1453.82					37.424	136.855	37.424	141	37.424	-2257.76					37.424	141	37.4348	226																	37.424	130.063	37.424	134	37.424	-28206.8			37.4348	167
37.4553	111.56	37.4553	115	37.4553	-1453.04					37.4445	136.803	37.4445	124	37.4445	-2274.7					37.4445	124	37.4553	214																	37.4445	130.317	37.4445	114	37.4445	-28227.1			37.4553	141
37.4758	111.772	37.4758	123	37.4758	-1445.26					37.465	136.756	37.465	154	37.465	-2244.66					37.465	154	37.4758	234																	37.465	130.543	37.465	126	37.465	-28215.3			37.4758	154
37.4963	111.957	37.4963	105	37.4963	-1463.44					37.4855	136.711	37.4855	155	37.4855	-2243.61					37.4855	155	37.4963	203																	37.4855	130.736	37.4855	128	37.4855	-28213.5			37.4963	156
37.5168	112.105	37.5168	117	37.5168	-1451.59					37.506	136.667	37.506	130	37.506	-2268.57					37.506	130	37.5168	240																	37.506	130.893	37.506	153	37.506	-28188.7			37.5168	133
37.5373	112.208	37.5373	114	37.5373	-1454.69					37.5265	136.623	37.5265	133	37.5265	-2265.52					37.5265	133	37.5373	197																	37.5265	131.01	37.5265	126	37.5265	-28215.8			37.5373	145
37.5578	112.261	37.5578	108	37.5578	-1460.75					37.547	136.579	37.547	125	37.547	-2273.48					37.547	125	37.5578	191																	37.547	131.085	37.547	137	37.547	-28204.9			37.5578	161
37.5783	112.262	37.5783	115	37.5783	-1453.75					37.5675	136.533	37.5675	121	37.5675	-2277.43					37.5675	121	37.5783	214																	37.5675	131.116	37.5675	129	37.5675	-28212.9			37.5783	141
37.5988	112.213	37.5988	120	37.5988	-1448.7					37.588	136.484	37.588	133	37.588	-2265.38					37.588	133	37.5988	237																	37.588	131.099	37.588	137	37.588	-28204.9			37.5988	140
37.6193	112.119	37.6193	109	37.6193	-1459.6					37.6085	136.431	37.6085	130	37.6085	-2268.33					37.6085	130	37.6193	199																	37.6085	131.033	37.6085	139	37.6085	-28202.8			37.6193	136
37.6398	111.986	37.6398	116	37.6398	-1452.47					37.629	136.374	37.629	163	37.629	-2235.28					37.629	163	37.6398	233																	37.629	130.918	37.629	134	37.629	-28207.7			37.6398	131
37.6603	111.822	37.6603	105	37.6603	-1463.31					37.6495	136.312	37.6495	116	37.6495	-2282.21					37.6495	116	37.6603	210																	37.6495	130.752	37.6495	152	37.6495	-28189.5			37.6603	137
37.6808	111.635	37.6808	107	37.6808	-1461.12					37.67	136.243	37.67	138	37.67	-2260.14					37.67	138	37.6808	203																	37.67	130.536	37.67	121	37.67	-28220.3			37.6808	151
37.7013	111.434	37.7013	108	37.7013	-1459.92					37.6905	136.169	37.6905	138	37.6905	-2260.07					37.6905	138	37.7013	203																	37.6905	130.269	37.6905	145	37.6905	-28196			37.7013	119
37.7218	111.226	37.7218	105	37.7218	-1462.71					37.711	136.088	37.711	148	37.711	-2249.99					37.711	148	37.7218	219																	37.711	129.954	37.711	119	37.711	-28221.7			37.7218	157
37.7423	111.016	37.7423	124	37.7423	-1443.5					37.7315	136	37.7315	143	37.7315	-2254.9					37.7315	143	37.7424	226																	37.7315	129.593	37.7315	126	37.7315	-28214.4			37.7424	182
37.7629	110.81	37.7629	116	37.7629	-1451.29					37.752	135.904	37.752	136	37.752	-2261.81					37.752	136	37.7629	219																	37.752	129.188	37.752	140	37.752	-28200			37.7629	135
37.7834	110.61	37.7834	107	37.7834	-1460.09					37.7725	135.801	37.7725	137	37.7725	-2260.7					37.7725	137	37.7834	227																	37.7725	128.743	37.7725	123	37.7725	-28216.5			37.7834	150
37.8039	110.418	37.8039	108	37.8039	-1458.9					37.793	135.69	37.793	141	37.793	-2256.59					37.793	141	37.8039	244																	37.793	128.263	37.793	113	37.793	-28226			37.8039	148
37.8244	110.234	37.8244	92	37.8244	-1474.72					37.8135	135.572	37.8135	136	37.8135	-2261.47					37.8135	136	37.8244	230																	37.8135	127.752	37.8135	115	37.8135	-28223.5			37.8244	120
37.8449	110.057	37.8449	110	37.8449	-1456.54					37.834	135.446	37.834	153	37.834	-2244.35					37.834	153	37.8449	212																	37.834	127.217	37.834	157	37.834	-28181			37.8449	135
37.8654	109.888	37.8654	114	37.8654	-1452.37					37.8545	135.312	37.8545	135	37.8545	-2262.21					37.8545	135	37.8654	200																	37.8545	126.664	37.8545	130	37.8545	-28207.4			37.8654	135
37.8859	109.724	37.8859	117	37.8859	-1449.21					37.875	135.17	37.875	148	37.875	-2249.07					37.875	148	37.8859	213																	37.875	126.1	37.875	120	37.875	-28216.9			37.8859	116
37.9064	109.564	37.9064	93	37.9064	-1473.05					37.8955	135.021	37.8955	135	37.8955	-2261.92					37.8955	135	37.9064	224																	37.8955	125.531	37.8955	132	37.8955	-28204.3			37.9064	141
37.9269	109.408	37.9269	124	37.9269	-1441.89					37.916	134.864	37.916	119	37.916	-2277.77					37.916	119	37.9269	234																	37.916	124.966	37.916	98	37.916	-28237.7			37.9269	130
37.9474	109.254	37.9474	113	37.9474	-1452.74					37.9365	134.7	37.9365	145	37.9365	-2251.6					37.9365	145	37.9474	201																	37.9365	124.411	37.9365	120	37.9365	-28215.2			37.9474	147
37.9679	109.102	37.9679	108	37.9679	-1457.59					37.957	134.529	37.957	130	37.957	-2266.43					37.957	130	37.9679	201																	37.957	123.873	37.957	123	37.957	-28211.7			37.9679	161
37.9884	108.95	37.9884	115	37.9884	-1450.43					37.9775	134.35	37.9775	151	37.9775	-2245.25					37.9775	151	37.9884	231																	37.9775	123.361	37.9775	115	37.9775	-28219.1			37.9884	158
38.0089	108.799	38.0089	102	38.0089	-1463.28					37.998	134.165	37.998	133	37.998	-2263.07					37.998	133	38.0089	219																	37.998	122.879	37.998	137	37.998	-28196.7			38.0089	135
38.0294	108.647	38.0294	109	38.0294	-1456.13					38.0185	133.973	38.0185	115	38.0185	-2280.87					38.0185	115	38.0294	192																	38.0185	122.435	38.0185	112	38.0185	-28221.2			38.0294	133
38.0499	108.495	38.0499	99	38.0499	-1465.98					38.039	133.775	38.039	139	38.039	-2256.68					38.039	139	38.0499	222																	38.039	122.032	38.039	138	38.039	-28194.8			38.0499	135
38.0704	108.344	38.0704	102	38.0704	-1462.83					38.0595	133.571	38.0595	138	38.0595	-2257.47					38.0595	138	38.0704	212																	38.0595	121.676	38.0595	129	38.0595	-28203.5			38.0704	150
38.0909	108.193	38.0909	120	38.0909	-1444.68					38.08	133.362	38.08	140	38.08	-2255.26					38.08	140	38.0909	216																	38.08	121.37	38.08	129	38.08	-28203.1			38.0909	138
38.1115	108.044	38.1115	110	38.1115	-1454.53					38.1005	133.147	38.1005	124	38.1005	-2271.05					38.1005	124	38.1115	208																	38.1005	121.116	38.1005	131	38.1005	-28200.9			38.1115	134
38.132	107.897	38.132	112	38.132	-1452.38					38.121	132.927	38.121	127	38.121	-2267.83					38.121	127	38.132	212																	38.121	120.916	38.121	124	38.121	-28207.7			38.132	155
38.1525	107.753	38.1525	112	38.1525	-1452.24					38.1415	132.703	38.1415	121	38.1415	-2273.6					38.1415	121	38.1525	239																	38.1415	120.77	38.1415	103	38.1415	-28228.5			38.1525	130
38.173	107.615	38.173	104	38.173	-1460.1					38.162	132.475	38.162	117	38.162	-2277.38					38.162	117	38.173	226																	38.162	120.678	38.162	115	38.162	-28216.5			38.173	166
38.1935	107.482	38.1935	117	38.1935	-1446.97					38.1825	132.244	38.1825	139	38.1825	-2255.14					38.1825	139	38.1935	213																	38.1825	120.636	38.1825	129	38.1825	-28202.4			38.1935	130
38.214	107.358	38.214	91	38.214	-1472.84					38.203	132.009	38.203	138	38.203	-2255.91					38.203	138	38.214	226																	38.203	120.643	38.203	114	38.203	-28217.4			38.214	142
38.2345	107.243	38.2345	115	38.2345	-1448.73					38.2235	131.772	38.2235	125	38.2235	-2268.67					38.2235	125	38.2345	208																	38.2235	120.693	38.2235	116	38.2235	-28215.5			38.2345	135
38.255	107.138	38.255	113	38.255	-1450.62					38.244	131.533	38.244	149	38.244	-2244.43					38.244	149	38.255	218																	38.244	120.783	38.244	131	38.244	-28200.6			38.255	139
38.2755	107.046	38.2755	110	38.2755	-1453.53					38.2645	131.293	38.2645	150	38.2645	-2243.19					38.2645	150	38.2755	235																	38.2645	120.905	38.2645	145	38.2645	-28186.7			38.2755	139
38.296	106.966	38.296	110	38.296	-1453.45					38.285	131.051	38.285	108	38.285	-2284.95					38.285	108	38.296	232																	38.285	121.053	38.285	114	38.285	-28217.8			38.296	160
38.3165	106.899	38.3165	102	38.3165	-1461.38					38.3055	130.809	38.3055	123	38.3055	-2269.71					38.3055	123	38.3165	225																	38.3055	121.22	38.3055	132	38.3055	-28200			38.3165	125
38.337	106.845	38.337	118	38.337	-1445.33					38.326	130.566	38.326	121	38.326	-2271.47					38.326	121	38.337	203																	38.326	121.398	38.326	148	38.326	-28184.2			38.337	124
38.3575	106.8	38.3575	102	38.3575	-1461.28					38.3465	130.324	38.3465	138	38.3465	-2254.23					38.3465	138	38.3575	221																	38.3465	121.58	38.3465	123	38.3465	-28209.4			38.3575	143
38.378	106.762	38.378	112	38.378	-1451.25					38.367	130.082	38.367	138	38.367	-2253.98					38.367	138	38.378	213																	38.367	121.758	38.367	138	38.367	-28194.5			38.378	142
38.3985	106.725	38.3985	97	38.3985	-1466.21					38.3875	129.841	38.3875	118	38.3875	-2273.74					38.3875	118	38.3985	192																	38.3875	121.929	38.3875	111	38.3875	-28221.7			38.3985	129
38.419	106.68	38.419	112	38.419	-1451.16					38.408	129.601	38.408	128	38.408	-2263.5					38.408	128	38.419	205																	38.408	122.088	38.408	98	38.408	-28234.9			38.419	113
38.4396	106.618	38.4396	124	38.4396	-1439.1					38.4285	129.361	38.4285	134	38.4285	-2257.26					38.4285	134	38.4396	225																	38.4285	122.234	38.4285	139	38.4285	-28194			38.4396	144
38.4601	106.529	38.4601	100	38.4601	-1463.01					38.449	129.123	38.449	118	38.449	-2273.02					38.449	118	38.4601	198																	38.449	122.37	38.449	120	38.449	-28213.1			38.4601	137
38.4806	106.403	38.4806	123	38.4806	-1439.89					38.4695	128.885	38.4695	128	38.4695	-2262.79					38.4695	128	38.4806	216																	38.4695	122.5	38.4695	138	38.4695	-28195.3			38.4806	154
38.5011	106.23	38.5011	108	38.5011	-1454.71					38.49	128.647	38.49	174	38.49	-2216.55					38.49	174	38.5011	221																	38.49	122.633	38.49	109	38.49	-28224.4			38.5011	136
38.5216	106.007	38.5216	108	38.5216	-1454.49					38.5105	128.41	38.5105	140	38.5105	-2250.31					38.5105	140	38.5216	202																	38.5105	122.779	38.5105	160	38.5105	-28173.6			38.5216	139
38.5421	105.733	38.5421	87	38.5421	-1475.22					38.531	128.173	38.531	129	38.531	-2261.07					38.531	129	38.5421	213																	38.531	122.95	38.531	117	38.531	-28216.7			38.5421	134
38.5626	105.413	38.5626	106	38.5626	-1455.9					38.5515	127.935	38.5515	121	38.5515	-2268.84					38.5515	121	38.5626	204																	38.5515	123.159	38.5515	130	38.5515	-28203.9			38.5626	129
38.5831	105.057	38.5831	107	38.5831	-1454.54					38.572	127.695	38.572	123	38.572	-2266.6					38.572	123	38.5831	209																	38.572	123.42	38.572	96	38.572	-28238.2			38.5831	153
38.6036	104.679	38.6036	105	38.6036	-1456.16					38.5925	127.454	38.5925	124	38.5925	-2265.36					38.5925	124	38.6036	239																	38.5925	123.74	38.5925	126	38.5925	-28208.5			38.6036	145
38.6241	104.295	38.6241	98	38.6241	-1462.78					38.613	127.21	38.613	134	38.613	-2255.11					38.613	134	38.6241	211																	38.613	124.127	38.613	129	38.613	-28205.9			38.6241	128
38.6446	103.924	38.6446	93	38.6446	-1467.41					38.6335	126.963	38.6335	127	38.6335	-2261.86					38.6335	127	38.6446	221																	38.6335	124.582	38.6335	110	38.6335	-28225.4			38.6446	137
38.6651	103.583	38.6651	94	38.6651	-1466.07					38.654	126.711	38.654	125	38.654	-2263.61					38.654	125	38.6651	234																	38.654	125.099	38.654	126	38.654	-28209.9			38.6651	154
38.6856	103.291	38.6856	110	38.6856	-1449.78					38.6745	126.456	38.6745	130	38.6745	-2258.36					38.6745	130	38.6856	175																	38.6745	125.667	38.6745	119	38.6745	-28217.4			38.6856	113
38.7061	103.065	38.7061	100	38.7061	-1459.55					38.695	126.195	38.695	115	38.695	-2273.1					38.695	115	38.7061	221																	38.695	126.265	38.695	152	38.695	-28185			38.7061	156
38.7266	102.919	38.7266	106	38.7266	-1453.4					38.7155	125.93	38.7155	136	38.7155	-2251.83					38.7155	136	38.7266	218																	38.7155	126.866	38.7155	108	38.7155	-28229.6			38.7266	130
38.7471	102.864	38.7471	116	38.7471	-1443.35					38.736	125.659	38.736	129	38.736	-2258.56					38.736	129	38.7471	204																	38.736	127.438	38.736	116	38.736	-28222.2			38.7471	139
38.7677	102.91	38.7677	103	38.7677	-1456.39					38.7565	125.383	38.7565	132	38.7565	-2255.28					38.7565	132	38.7677	221																	38.7565	127.94	38.7565	105	38.7565	-28233.7			38.7677	142
38.7882	103.06	38.7882	112	38.7882	-1447.54					38.777	125.103	38.777	111	38.777	-2276					38.777	111	38.7882	220																	38.777	128.332	38.777	140	38.777	-28199.1			38.7882	146
38.8087	103.318	38.8087	109	38.8087	-1450.8					38.7975	124.818	38.7975	114	38.7975	-2272.72					38.7975	114	38.8087	235																	38.7975	128.571	38.7975	109	38.7975	-28230.4			38.8087	140
38.8292	103.679	38.8292	103	38.8292	-1457.16					38.818	124.531	38.818	132	38.818	-2254.43					38.818	132	38.8292	189																	38.818	128.615	38.818	133	38.818	-28206.4			38.8292	126
38.8497	104.136	38.8497	109	38.8497	-1451.62					38.8385	124.242	38.8385	117	38.8385	-2269.14					38.8385	117	38.8497	211																	38.8385	128.43	38.8385	122	38.8385	-28217.2			38.8497	154
38.8702	104.674	38.8702	103	38.8702	-1458.16					38.859	123.952	38.859	120	38.859	-2265.85					38.859	120	38.8702	175																	38.859	127.987	38.859	126	38.859	-28212.8			38.8702	143
38.8907	105.275	38.8907	114	38.8907	-1447.76					38.8795	123.663	38.8795	133	38.8795	-2252.56					38.8795	133	38.8907	213																	38.8795	127.273	38.8795	116	38.8795	-28222.1			38.8907	144
38.9112	105.911	38.9112	112	38.9112	-1450.4					38.9	123.376	38.9	154	38.9	-2231.28					38.9	154	38.9112	215																	38.9	126.284	38.9	135	38.9	-28202.1			38.9112	118
38.9317	106.55	38.9317	112	38.9317	-1451.03					38.9205	123.094	38.9205	133	38.9205	-2252					38.9205	133	38.9317	197																	38.9205	125.036	38.9205	129	38.9205	-28206.8			38.9317	145
38.9522	107.157	38.9522	104	38.9522	-1459.64					38.941	122.818	38.941	135	38.941	-2249.72					38.941	135	38.9522	219																	38.941	123.558	38.941	117	38.941	-28217.3			38.9522	134
38.9727	107.697	38.9727	91	38.9727	-1473.18					38.9615	122.551	38.9615	130	38.9615	-2254.45					38.9615	130	38.9727	203																	38.9615	121.899	38.9615	138	38.9615	-28194.7			38.9727	147
38.9932	108.139	38.9932	100	38.9932	-1464.62					38.982	122.293	38.982	124	38.982	-2260.19					38.982	124	38.9932	218																	38.982	120.119	38.982	123	38.982	-28207.9			38.9932	135
39.0137	108.465	39.0137	101	39.0137	-1463.95					39.0025	122.046	39.0025	107	39.0025	-2276.95					39.0025	107	39.0137	213																	39.0025	118.292	39.0025	136	39.0025	-28193.1			39.0137	134
39.0342	108.668	39.0342	116	39.0342	-1449.15					39.023	121.812	39.023	96	39.023	-2287.71					39.023	96	39.0342	211																	39.023	116.496	39.023	117	39.023	-28210.3			39.0342	127
39.0547	108.756	39.0547	114	39.0547	-1451.24					39.0435	121.593	39.0435	121	39.0435	-2262.49					39.0435	121	39.0547	229																	39.0435	114.816	39.0435	119	39.0435	-28206.6			39.0547	145
39.0752	108.751	39.0752	106	39.0752	-1459.23					39.064	121.388	39.064	143	39.064	-2240.29					39.064	143	39.0752	226																	39.064	113.334	39.064	108	39.064	-28216.1			39.0752	153
39.0958	108.685	39.0958	117	39.0958	-1448.17					39.0845	121.201	39.0845	133	39.0845	-2250.1					39.0845	133	39.0958	195																	39.0845	112.124	39.0845	114	39.0845	-28208.9			39.0958	142
39.1163	108.595	39.1163	102	39.1163	-1463.08					39.105	121.03	39.105	113	39.105	-2269.93					39.105	113	39.1163	211																	39.105	111.251	39.105	125	39.105	-28197			39.1163	153
39.1368	108.523	39.1368	112	39.1368	-1453.01					39.1255	120.877	39.1255	100	39.1255	-2282.78					39.1255	100	39.1368	209																	39.1255	110.764	39.1255	118	39.1255	-28203.5			39.1368	135
39.1573	108.505	39.1573	108	39.1573	-1456.99					39.146	120.742	39.146	109	39.146	-2273.64					39.146	109	39.1573	227																	39.146	110.698	39.146	132	39.146	-28189.5			39.1573	124
39.1778	108.573	39.1778	118	39.1778	-1447.06					39.1665	120.627	39.1665	129	39.1665	-2253.53					39.1665	129	39.1778	189																	39.1665	111.065	39.1665	136	39.1665	-28185.8			39.1778	156
39.1983	108.748	39.1983	108	39.1983	-1457.23					39.187	120.53	39.187	133	39.187	-2249.43					39.187	133	39.1983	223																	39.187	111.862	39.187	141	39.187	-28181.6			39.1983	162
39.2188	109.037	39.2188	106	39.2188	-1459.52					39.2075	120.453	39.2075	124	39.2075	-2258.35					39.2075	124	39.2188	196																	39.2075	113.063	39.2075	117	39.2075	-28206.8			39.2188	148
39.2393	109.431	39.2393	113	39.2393	-1452.92					39.228	120.396	39.228	136	39.228	-2246.3					39.228	136	39.2393	193																	39.228	114.628	39.228	128	39.228	-28197.4			39.2393	146
39.2598	109.908	39.2598	95	39.2598	-1471.39					39.2485	120.361	39.2485	122	39.2485	-2260.26					39.2485	122	39.2598	208																	39.2485	116.499	39.2485	127	39.2485	-28200.3			39.2598	151
39.2803	110.426	39.2803	113	39.2803	-1453.91					39.269	120.347	39.269	117	39.269	-2265.25					39.269	117	39.2803	233																	39.269	118.605	39.269	124	39.269	-28205.4			39.2803	135
39.3008	110.936	39.3008	123	39.3008	-1444.42					39.2895	120.356	39.2895	123	39.2895	-2259.26					39.2895	123	39.3008	208																	39.2895	120.869	39.2895	119	39.2895	-28212.6			39.3008	156
39.3213	111.381	39.3213	106	39.3213	-1461.87					39.31	120.388	39.31	120	39.31	-2262.29					39.31	120	39.3213	217																	39.31	123.207	39.31	117	39.31	-28217			39.3213	146
39.3418	111.705	39.3418	129	39.3418	-1439.19					39.3305	120.447	39.3305	115	39.3305	-2267.35					39.3305	115	39.3418	195																	39.3305	125.534	39.3305	108	39.3305	-28228.3			39.3418	124
39.3623	111.862	39.3623	112	39.3623	-1456.35					39.351	120.532	39.351	120	39.351	-2262.43					39.351	120	39.3623	205																	39.351	127.771	39.351	132	39.351	-28206.6			39.3623	152
39.3828	111.821	39.3828	89	39.3828	-1479.31					39.3715	120.645	39.3715	120	39.3715	-2262.55					39.3715	120	39.3828	236																	39.3715	129.848	39.3715	136	39.3715	-28204.6			39.3828	136
39.4034	111.567	39.4034	111	39.4034	-1457.05					39.392	120.788	39.392	125	39.392	-2257.69					39.392	125	39.4034	199																	39.392	131.706	39.392	124	39.392	-28218.5			39.4034	130
39.4239	111.104	39.4239	127	39.4239	-1440.59					39.4125	120.962	39.4125	150	39.4125	-2232.86					39.4125	150	39.4239	209																	39.4125	133.305	39.4125	125	39.4125	-28219.1			39.4239	148
39.4444	110.449	39.4444	127	39.4444	-1439.93					39.433	121.169	39.433	128	39.433	-2255.07					39.433	128	39.4444	216																	39.433	134.622	39.433	128	39.433	-28217.4			39.4444	153
39.4649	109.633	39.4649	90	39.4649	-1476.12					39.4535	121.41	39.4535	115	39.4535	-2268.31					39.4535	115	39.4649	220																	39.4535	135.654	39.4535	126	39.4535	-28220.4			39.4649	148
39.4854	108.695	39.4854	121	39.4854	-1444.18					39.474	121.685	39.474	132	39.474	-2251.59					39.474	132	39.4854	217																	39.474	136.417	39.474	123	39.474	-28224.2			39.4854	139
39.5059	107.678	39.5059	115	39.5059	-1449.16					39.4945	121.996	39.4945	99	39.4945	-2284.9					39.4945	99	39.5059	204																	39.4945	136.945	39.4945	128	39.4945	-28219.7			39.5059	123
39.5264	106.63	39.5264	102	39.5264	-1461.11					39.515	122.34	39.515	110	39.515	-2274.24					39.515	110	39.5264	212																	39.515	137.286	39.515	116	39.515	-28232.1			39.5264	121
39.5469	105.595	39.5469	113	39.5469	-1449.08					39.5355	122.719	39.5355	105	39.5355	-2279.62					39.5355	105	39.5469	205																	39.5355	137.499	39.5355	149	39.5355	-28199.3			39.5469	143
39.5674	104.615	39.5674	100	39.5674	-1461.1					39.556	123.13	39.556	137	39.556	-2248.03					39.556	137	39.5674	231																	39.556	137.648	39.556	116	39.556	-28232.4			39.5674	140
39.5879	103.727	39.5879	115	39.5879	-1445.21					39.5765	123.572	39.5765	139	39.5765	-2246.47					39.5765	139	39.5879	200																	39.5765	137.797	39.5765	135	39.5765	-28213.6			39.5879	137
39.6084	102.96	39.6084	106	39.6084	-1453.44					39.597	124.04	39.597	114	39.597	-2271.94					39.597	114	39.6084	221																	39.597	138.006	39.597	144	39.597	-28204.8			39.6084	135
39.6289	102.336	39.6289	93	39.6289	-1465.82					39.6175	124.531	39.6175	119	39.6175	-2267.43					39.6175	119	39.6289	207																	39.6175	138.326	39.6175	132	39.6175	-28217.1			39.6289	139
39.6494	101.868	39.6494	82	39.6494	-1476.35					39.638	125.039	39.638	154	39.638	-2232.94					39.638	154	39.6494	211																	39.638	138.795	39.638	146	39.638	-28203.6			39.6494	142
39.6699	101.565	39.6699	119	39.6699	-1439.05					39.6585	125.559	39.6585	137	39.6585	-2250.46					39.6585	137	39.6699	212																	39.6585	139.434	39.6585	129	39.6585	-28221.2			39.6699	135
39.6904	101.431	39.6904	104	39.6904	-1453.92					39.679	126.084	39.679	134	39.679	-2253.99					39.679	134	39.6904	189																	39.679	140.246	39.679	148	39.679	-28203			39.6904	128
39.7109	101.465	39.7109	92	39.7109	-1465.95					39.6995	126.605	39.6995	123	39.6995	-2265.51					39.6995	123	39.7109	218																	39.6995	141.215	39.6995	158	39.6995	-28194			39.7109	149
39.7315	101.663	39.7315	120	39.7315	-1438.15					39.72	127.113	39.72	123	39.72	-2266.01					39.72	123	39.7315	217																	39.72	142.303	39.72	128	39.72	-28225.1			39.7315	123
39.752	102.019	39.752	100	39.752	-1458.5					39.7405	127.596	39.7405	117	39.7405	-2272.5					39.7405	117	39.752	215																	39.7405	143.452	39.7405	166	39.7405	-28188.2			39.752	128
39.7725	102.523	39.7725	96	39.7725	-1463.01					39.761	128.044	39.761	123	39.761	-2266.95					39.761	123	39.7725	213																	39.761	144.585	39.761	159	39.761	-28196.4			39.7725	138
39.793	103.167	39.793	105	39.793	-1454.65					39.7815	128.443	39.7815	140	39.7815	-2250.34					39.7815	140	39.793	197																	39.7815	145.605	39.7815	155	39.7815	-28201.4			39.793	124
39.8135	103.94	39.8135	124	39.8135	-1436.42					39.802	128.778	39.802	128	39.802	-2262.68					39.802	128	39.8135	205																	39.802	146.399	39.802	166	39.802	-28191.2			39.8135	134
39.834	104.832	39.834	91	39.834	-1470.32					39.8225	129.034	39.8225	110	39.8225	-2280.94					39.8225	110	39.834	205																	39.8225	146.836	39.8225	140	39.8225	-28217.6			39.834	131
39.8545	105.832	39.8545	96	39.8545	-1466.32					39.843	129.193	39.843	143	39.843	-2248.09					39.843	143	39.8545	197																	39.843	146.772	39.843	137	39.843	-28220.6			39.8545	122
39.875	106.931	39.875	109	39.875	-1454.42					39.8635	129.237	39.8635	117	39.8635	-2274.14					39.8635	117	39.875	222																	39.8635	146.049	39.8635	135	39.8635	-28221.8			39.875	117
39.8955	108.118	39.8955	122	39.8955	-1442.6					39.884	129.146	39.884	139	39.884	-2252.05					39.884	139	39.8955	238																	39.884	144.497	39.884	140	39.884	-28215.3			39.8955	160
39.916	109.382	39.916	110	39.916	-1455.87					39.9045	128.898	39.9045	119	39.9045	-2271.8					39.9045	119	39.916	225																	39.9045	141.935	39.9045	129	39.9045	-28223.7			39.916	166
39.9365	110.715	39.9365	109	39.9365	-1458.2					39.925	128.469	39.925	137	39.925	-2253.37					39.925	137	39.9365	232																	39.925	138.171	39.925	130	39.925	-28219			39.9365	127
39.957	112.106	39.957	112	39.957	-1456.59					39.9455	127.834	39.9455	128	39.9455	-2261.74					39.9455	128	39.957	195																	39.9455	133.003	39.9455	137	39.9455	-28206.8			39.957	149
39.9775	113.545	39.9775	108	39.9775	-1462.03					39.966	126.968	39.966	138	39.966	-2250.87					39.966	138	39.9775	211																	39.966	126.221	39.966	137	39.966	-28200			39.9775	153
39.998	115.023	39.998	121	39.998	-1450.51					39.9865	125.842	39.9865	124	39.9865	-2263.74					39.9865	124	39.998	201																	39.9865	117.605	39.9865	130	39.9865	-28198.4			39.998	151
										40.007	125.433																													40.007	114.061
