# Supplementary material for: Reconstructed covalent organic frameworks
Source: Nature. 2022 Apr 6;604(7904):72–9. doi: 10.1038/s41586-022-04443-4 (PMC8986529; doi:10.1038/s41586-022-04443-4)
Supplement: Supplementary file 5 — Source Data Extended Data Fig. 1 [file 41586_2022_4443_MOESM5_ESM.xlsx]

## Sheet: Sheet1
Extended Data Fig. 1a																		Extended Data Fig. 1b
0 h (Urea-COF-1)		2 h		4 h		6 h		12 h		24 h		48 h		72 h (RC-COF-1)				0 h (Urea-COF-1)		2 h		4 h		6 h		12 h		24 h		48 h		72 h (RC-COF-1)
2θ (°)	Intensity (a.u.)	2θ (°)	Intensity (a.u.)	2θ (°)	Intensity (a.u.)	2θ (°)	Intensity (a.u.)	2θ (°)	Intensity (a.u.)	2θ (°)	Intensity (a.u.)	2θ (°)	Intensity (a.u.)	2θ (°)	Intensity (a.u.)			2θ (°)	Intensity (a.u.)	2θ (°)	Intensity (a.u.)	2θ (°)	Intensity (a.u.)	2θ (°)	Intensity (a.u.)	2θ (°)	Intensity (a.u.)	2θ (°)	Intensity (a.u.)	2θ (°)	Intensity (a.u.)	2θ (°)	Intensity (a.u.)
2	0.34613	2	1.13026	2	2.33275	3	3.08061	3	4.13513	3	5.15194	3	6.14862	2	7.92738			2	0.5	3	1.10475	3	2.4	3	3.38614	3	4.05937	3	5.07706	3	6.10496	2	7.92738
2.02051	0.33016	2.02051	1.1283	2.02051	2.33082	3.02051	3.07879	3.02051	4.13385	3.02051	5.15914	3.02051	6.13594	2.02051	7.85976			2.02051	0.48506	3.02051	1.09795	3.02051	2.38414	3.02051	3.40151	3.02051	4.06079	3.02051	5.07544	3.02051	6.10542	2.02051	7.85976
2.04101	0.30954	2.04101	1.12315	2.04101	2.32096	3.04101	3.07961	3.04101	4.14217	3.04101	5.13735	3.04101	6.13623	2.04101	7.82647			2.04101	0.47666	3.04101	1.10321	3.04101	2.39859	3.04101	3.40319	3.04101	4.05961	3.04101	5.07462	3.04101	6.10542	2.04101	7.82647
2.06152	0.30658	2.06152	1.11916	2.06152	2.28957	3.06152	3.08326	3.06152	4.12712	3.06152	5.13934	3.06152	6.13003	2.06152	7.82647			2.06152	0.47106	3.06152	1.09912	3.06152	2.39048	3.06152	3.40402	3.06152	4.06207	3.06152	5.07513	3.06152	6.10411	2.06152	7.82647
2.08203	0.28638	2.08203	1.11909	2.08203	2.28644	3.08203	3.08292	3.08203	4.13737	3.08203	5.14894	3.08203	6.13176	2.08203	7.79734			2.08203	0.43978	3.08203	1.09737	3.08203	2.37885	3.08203	3.36658	3.08203	4.06174	3.08203	5.07312	3.08203	6.09961	2.08203	7.79734
2.10253	0.27929	2.10253	1.11506	2.10253	2.28303	3.10253	3.07967	3.10253	4.13417	3.10253	5.13515	3.10253	6.12642	2.10253	7.74906			2.10253	0.42764	3.10253	1.0989	3.10253	2.35771	3.10253	3.37441	3.10253	4.06114	3.10253	5.0736	3.10253	6.0995	2.10253	7.74906
2.12304	0.27961	2.12304	1.10795	2.12304	2.27447	3.12304	3.08044	3.12304	4.11944	3.12304	5.13575	3.12304	6.12714	2.12304	7.75468			2.12304	0.40289	3.12304	1.09898	3.12304	2.3489	3.12304	3.34674	3.12304	4.06121	3.12304	5.0729	3.12304	6.09968	2.12304	7.75468
2.14354	0.26523	2.14354	1.10907	2.14354	2.26756	3.14354	3.08563	3.14354	4.12808	3.14354	5.13814	3.14354	6.12095	2.14354	7.7295			2.14354	0.39076	3.14354	1.09825	3.14354	2.35207	3.14354	3.37804	3.14354	4.0611	3.14354	5.07165	3.14354	6.09947	2.14354	7.7295
2.16405	0.25709	2.16405	1.1041	2.16405	2.25753	3.16405	3.08248	3.16405	4.11527	3.16405	5.13675	3.16405	6.12022	2.16405	7.68997			2.16405	0.38329	3.16405	1.09525	3.16405	2.35524	3.16405	3.36658	3.16405	4.05939	3.16405	5.07524	3.16405	6.09638	2.16405	7.68997
2.18456	0.24672	2.18456	1.10379	2.18456	2.24372	3.18456	3.08458	3.18456	4.12296	3.18456	5.12215	3.18456	6.1185	2.18456	7.6521			2.18456	0.35481	3.18456	1.0924	3.18456	2.34925	3.18456	3.37022	3.18456	4.06074	3.18456	5.07275	3.18456	6.09724	2.18456	7.6521
2.20506	0.24408	2.20506	1.09853	2.20506	2.24399	3.20506	3.09037	3.20506	4.11928	3.20506	5.13215	3.20506	6.12282	2.20506	7.64544			2.20506	0.33007	3.20506	1.09832	3.20506	2.35595	3.20506	3.33501	3.20506	4.06249	3.20506	5.0697	3.20506	6.09819	2.20506	7.64544
2.22557	0.23319	2.22557	1.09797	2.22557	2.23709	3.22557	3.08861	3.22557	4.12104	3.22557	5.12575	3.22557	6.11576	2.22557	7.61902			2.22557	0.31419	3.22557	1.09467	3.22557	2.3274	3.22557	3.36491	3.22557	4.06482	3.22557	5.07072	3.22557	6.09532	2.22557	7.61902
2.24608	0.23223	2.24608	1.09156	2.24608	2.22806	3.24608	3.09098	3.24608	4.11864	3.24608	5.12895	3.24608	6.11763	2.24608	7.59967			2.24608	0.31699	3.24608	1.10394	3.24608	2.33692	3.24608	3.37692	3.24608	4.06633	3.24608	5.0712	3.24608	6.09599	2.24608	7.59967
2.26658	0.21277	2.26658	1.09391	2.26658	2.22024	3.26658	3.09655	3.26658	4.11431	3.26658	5.12515	3.26658	6.11258	2.26658	7.55306			2.26658	0.29785	3.26658	1.09467	3.26658	2.32211	3.26658	3.36211	3.26658	4.06722	3.26658	5.06998	3.26658	6.09057	2.26658	7.55306
2.28709	0.19956	2.28709	1.08617	2.28709	2.21895	3.28709	3.09992	3.28709	4.12408	3.28709	5.11975	3.28709	6.11186	2.28709	7.54911			2.28709	0.26751	3.28709	1.09204	3.28709	2.3052	3.28709	3.35233	3.28709	4.06746	3.28709	5.06896	3.28709	6.09784	2.28709	7.54911
2.30759	0.19585	2.30759	1.0874	2.30759	2.21002	3.30759	3.09401	3.30759	4.12712	3.30759	5.11076	3.30759	6.10581	2.30759	7.51373			2.30759	0.26844	3.30759	1.09562	3.30759	2.31436	3.30759	3.36016	3.30759	4.06844	3.30759	5.07055	3.30759	6.08894	2.30759	7.51373
2.3281	0.18718	2.3281	1.08299	2.3281	2.20265	3.3281	3.10323	3.3281	4.12696	3.3281	5.11935	3.3281	6.10696	2.3281	7.50416			2.3281	0.25957	3.3281	1.0927	3.3281	2.30802	3.3281	3.34367	3.3281	4.06977	3.3281	5.07055	3.3281	6.09004	2.3281	7.50416
2.34861	0.1783	2.34861	1.08078	2.34861	2.20238	3.34861	3.10394	3.34861	4.12168	3.34861	5.12235	3.34861	6.11114	2.34861	7.49397			2.34861	0.26377	3.34861	1.09934	3.34861	2.31189	3.34861	3.34758	3.34861	4.0707	3.34861	5.0723	3.34861	6.0921	2.34861	7.49397
2.36911	0.16476	2.36911	1.0818	2.36911	2.19335	3.36911	3.11079	3.36911	4.12392	3.36911	5.10616	3.36911	6.10509	2.36911	7.46504			2.36911	0.25444	3.36911	1.10124	3.36911	2.31084	3.36911	3.34088	3.36911	4.07329	3.36911	5.07052	3.36911	6.09022	2.36911	7.46504
2.38962	0.16138	2.38962	1.08316	2.38962	2.18065	3.38962	3.11625	3.38962	4.1212	3.38962	5.11635	3.38962	6.10812	2.38962	7.44174			2.38962	0.2465	3.38962	1.09847	3.38962	2.31894	3.38962	3.35988	3.38962	4.07369	3.38962	5.07052	3.38962	6.08798	2.38962	7.44174
2.41012	0.15778	2.41012	1.07892	2.41012	2.17908	3.41012	3.12166	3.41012	4.13305	3.41012	5.11196	3.41012	6.10624	2.41012	7.433			2.41012	0.22409	3.41012	1.09927	3.41012	2.29815	3.41012	3.33445	3.41012	4.07775	3.41012	5.07191	3.41012	6.0883	2.41012	7.433
2.43063	0.15102	2.43063	1.07714	2.43063	2.16628	3.43063	3.12259	3.43063	4.12488	3.43063	5.10676	3.43063	6.11042	2.43063	7.40283			2.43063	0.22456	3.43063	1.09861	3.43063	2.3059	3.43063	3.35261	3.43063	4.08094	3.43063	5.07151	3.43063	6.08738	2.43063	7.40283
2.45114	0.14107	2.45114	1.07343	2.45114	2.17227	3.45114	3.13258	3.45114	4.12904	3.45114	5.10716	3.45114	6.10394	2.45114	7.40533			2.45114	0.20448	3.45114	1.10088	3.45114	2.30626	3.45114	3.3392	3.45114	4.08332	3.45114	5.0723	3.45114	6.08898	2.45114	7.40533
2.47164	0.14171	2.47164	1.07346	2.47164	2.15827	3.47164	3.14135	3.47164	4.13513	3.47164	5.11375	3.47164	6.09803	2.47164	7.36725			2.47164	0.20308	3.47164	1.10263	3.47164	2.27912	3.47164	3.35149	3.47164	4.08824	3.47164	5.07346	3.47164	6.08596	2.47164	7.36725
2.49215	0.13018	2.49215	1.07087	2.49215	2.15606	3.49215	3.14841	3.49215	4.13561	3.49215	5.12195	3.49215	6.10509	2.49215	7.3737			2.49215	0.17834	3.49215	1.10562	3.49215	2.28123	3.49215	3.34842	3.49215	4.0899	3.49215	5.07567	3.49215	6.08671	2.49215	7.3737
2.51266	0.12183	2.51266	1.06986	2.51266	2.15873	3.51266	3.16232	3.51266	4.13481	3.51266	5.10956	3.51266	6.10408	2.51266	7.33271			2.51266	0.18021	3.51266	1.10555	3.51266	2.28617	3.51266	3.3691	3.51266	4.09498	3.51266	5.07349	3.51266	6.08883	2.51266	7.33271
2.53316	0.11876	2.53316	1.07091	2.53316	2.14842	3.53316	3.16491	3.53316	4.14745	3.53316	5.10656	3.53316	6.10509	2.53316	7.32314			2.53316	0.17087	3.53316	1.10847	3.53316	2.29991	3.53316	3.36574	3.53316	4.09753	3.53316	5.07567	3.53316	6.08919	2.53316	7.32314
2.55367	0.11041	2.55367	1.06926	2.55367	2.13737	3.55367	3.17931	3.55367	4.14073	3.55367	5.10756	3.55367	6.10379	2.55367	7.32106			2.55367	0.16106	3.55367	1.10628	3.55367	2.28758	3.55367	3.34814	3.55367	4.10536	3.55367	5.07921	3.55367	6.08837	2.55367	7.32106
2.57417	0.10343	2.57417	1.07059	2.57417	2.13728	3.57417	3.19514	3.57417	4.15098	3.57417	5.11076	3.57417	6.10379	2.57417	7.29713			2.57417	0.13119	3.57417	1.10993	3.57417	2.28088	3.57417	3.33361	3.57417	4.10662	3.57417	5.07957	3.57417	6.08961	2.57417	7.29713
2.59468	0.09391	2.59468	1.06863	2.59468	2.14308	3.59468	3.20342	3.59468	4.15306	3.59468	5.10556	3.59468	6.09975	2.59468	7.29359			2.59468	0.14893	3.59468	1.11037	3.59468	2.28229	3.59468	3.35261	3.59468	4.11379	3.59468	5.08139	3.59468	6.09046	2.59468	7.29359
2.61519	0.09	2.61519	1.06779	2.61519	2.1371	3.61519	3.22361	3.61519	4.15402	3.61519	5.10716	3.61519	6.09918	2.61519	7.28548			2.61519	0.14379	3.61519	1.11432	3.61519	2.27524	3.61519	3.36183	3.61519	4.12157	3.61519	5.08648	3.61519	6.09018	2.61519	7.28548
2.63569	0.08904	2.63569	1.07045	2.63569	2.12909	3.63569	3.22897	3.63569	4.16298	3.63569	5.10416	3.63569	6.09284	2.63569	7.27486			2.63569	0.14379	3.63569	1.11308	3.63569	2.28581	3.63569	3.36323	3.63569	4.12758	3.63569	5.08453	3.63569	6.08905	2.63569	7.27486
2.6562	0.08767	2.6562	1.0688	2.6562	2.12973	3.6562	3.25594	3.6562	4.16202	3.6562	5.10636	3.6562	6.10206	2.6562	7.2449			2.6562	0.12372	3.6562	1.11936	3.6562	2.28264	3.6562	3.37888	3.6562	4.13466	3.6562	5.08823	3.6562	6.08997	2.6562	7.2449
2.67671	0.08703	2.67671	1.07045	2.67671	2.12853	3.67671	3.2752	3.67671	4.17659	3.67671	5.11076	3.67671	6.10235	2.67671	7.2372			2.67671	0.11811	3.67671	1.12359	3.67671	2.27947	3.67671	3.37804	3.67671	4.13947	3.67671	5.08996	3.67671	6.09295	2.67671	7.2372
2.69721	0.08111	2.69721	1.06965	2.69721	2.12853	3.69721	3.30086	3.69721	4.18812	3.69721	5.11335	3.69721	6.10999	2.69721	7.23949			2.69721	0.10784	3.69721	1.12038	3.69721	2.28405	3.69721	3.39313	3.69721	4.15322	3.69721	5.09624	3.69721	6.09107	2.69721	7.23949
2.71772	0.07984	2.71772	1.07171	2.71772	2.12549	3.71772	3.33727	3.71772	4.20157	3.71772	5.10876	3.71772	6.10004	2.71772	7.21764			2.71772	0.11998	3.71772	1.12564	3.71772	2.28441	3.71772	3.38139	3.71772	4.16271	3.71772	5.09805	3.71772	6.09451	2.71772	7.21764
2.73822	0.07276	2.73822	1.07171	2.73822	2.13102	3.73822	3.35862	3.73822	4.19629	3.73822	5.11255	3.73822	6.10394	2.73822	7.21536			2.73822	0.10224	3.73822	1.12104	3.73822	2.29498	3.73822	3.39564	3.73822	4.17515	3.73822	5.10351	3.73822	6.09702	2.73822	7.21536
2.75873	0.07424	2.75873	1.07234	2.75873	2.12301	3.75873	3.39779	3.75873	4.20493	3.75873	5.11016	3.75873	6.10624	2.75873	7.19871			2.75873	0.10131	3.75873	1.13068	3.75873	2.25374	3.75873	3.40263	3.75873	4.18748	3.75873	5.10609	3.75873	6.09887	2.75873	7.19871
2.77924	0.07128	2.77924	1.07675	2.77924	2.12338	3.77924	3.44447	3.77924	4.23295	3.77924	5.10536	3.77924	6.11691	2.77924	7.20474			2.77924	0.10177	3.77924	1.13492	3.77924	2.27172	3.77924	3.42749	3.77924	4.19934	3.77924	5.11362	3.77924	6.10379	2.77924	7.20474
2.79974	0.06504	2.79974	1.07637	2.79974	2.12522	3.79974	3.49583	3.79974	4.24207	3.79974	5.12275	3.79974	6.10912	2.79974	7.1856			2.79974	0.10831	3.79974	1.13791	3.79974	2.277	3.79974	3.41967	3.79974	4.21276	3.79974	5.12174	3.79974	6.10365	2.79974	7.1856
2.82025	0.07159	2.82025	1.07843	2.82025	2.12494	3.82025	3.53252	3.82025	4.25424	3.82025	5.12855	3.82025	6.11129	2.82025	7.1856			2.82025	0.09897	3.82025	1.14069	3.82025	2.27137	3.82025	3.43616	3.82025	4.2325	3.82025	5.12777	3.82025	6.10592	2.82025	7.1856
2.84076	0.079	2.84076	1.08068	2.84076	2.13028	3.84076	3.60828	3.84076	4.26929	3.84076	5.13515	3.84076	6.11158	2.84076	7.18581			2.84076	0.09337	3.84076	1.14105	3.84076	2.26678	3.84076	3.42079	3.84076	4.24804	3.84076	5.13634	3.84076	6.1134	2.84076	7.18581
2.86126	0.07128	2.86126	1.08039	2.86126	2.12918	3.86126	3.66339	3.86126	4.27201	3.86126	5.13015	3.86126	6.12109	2.86126	7.17104			2.86126	0.08777	3.86126	1.13791	3.86126	2.2541	3.86126	3.47304	3.86126	4.26421	3.86126	5.13804	3.86126	6.11581	2.86126	7.17104
2.88177	0.0808	2.88177	1.08285	2.88177	2.12467	3.88177	3.74466	3.88177	4.30291	3.88177	5.12955	3.88177	6.12239	2.88177	7.17291			2.88177	0.08543	3.88177	1.15062	3.88177	2.25551	3.88177	3.48002	3.88177	4.28663	3.88177	5.14902	3.88177	6.12386	2.88177	7.17291
2.90227	0.07508	2.90227	1.08876	2.90227	2.12577	3.90227	3.80684	3.90227	4.31924	3.90227	5.13275	3.90227	6.12037	2.90227	7.17832			2.90227	0.09711	3.90227	1.16165	3.90227	2.26326	3.90227	3.48421	3.90227	4.31457	3.90227	5.15997	3.90227	6.12333	2.90227	7.17832
2.92278	0.08101	2.92278	1.09223	2.92278	2.13415	3.92278	3.87112	3.92278	4.33525	3.92278	5.13275	3.92278	6.13291	2.92278	7.17645			2.92278	0.0845	3.92278	1.16012	3.92278	2.27524	3.92278	3.51662	3.92278	4.3363	3.92278	5.16948	3.92278	6.13049	2.92278	7.17645
2.94329	0.08048	2.94329	1.09783	2.94329	2.13443	3.94329	3.94223	3.94329	4.35543	3.94329	5.15314	3.94329	6.14041	2.94329	7.17457			2.94329	0.08497	3.94329	1.16158	3.94329	2.27454	3.94329	3.52473	3.94329	4.36136	3.94329	5.17947	3.94329	6.13743	2.94329	7.17457
2.96379	0.08323	2.96379	1.09895	2.96379	2.13829	3.96379	3.9712	3.96379	4.38457	3.96379	5.15794	3.96379	6.15194	2.96379	7.14856			2.96379	0.08217	3.96379	1.16779	3.96379	2.25022	3.96379	3.52752	3.96379	4.39554	3.96379	5.19036	3.96379	6.14778	2.96379	7.14856
2.9843	0.08439	2.9843	1.10424	2.9843	2.13498	3.9843	4	3.9843	4.40826	3.9843	5.15414	3.9843	6.14415	2.9843	7.15169			2.9843	0.07937	3.9843	1.17495	3.9843	2.28476	3.9843	3.56552	3.9843	4.43022	3.9843	5.20151	3.9843	6.15611	2.9843	7.15169
3.00481	0.08693	3.00481	1.10753	3.00481	2.13415	4.00481	3.98212	4.00481	4.46093	4.00481	5.15874	4.00481	6.15381	3.00481	7.15439			3.00481	0.0817	4.00481	1.18064	4.00481	2.27031	4.00481	3.59039	4.00481	4.46901	4.00481	5.22194	4.00481	6.16189	3.00481	7.15439
3.02531	0.09052	3.02531	1.11359	3.02531	2.13875	4.02531	3.94389	4.02531	4.48927	4.02531	5.18673	4.02531	6.17111	3.02531	7.1496			3.02531	0.0817	4.02531	1.1878	4.02531	2.26291	4.02531	3.58396	4.02531	4.50458	4.02531	5.23886	4.02531	6.17387	3.02531	7.1496
3.04582	0.09602	3.04582	1.11744	3.04582	2.14428	4.04582	3.87266	4.04582	4.52402	4.04582	5.18673	4.04582	6.17111	3.04582	7.13733			3.04582	0.07236	4.04582	1.18685	4.04582	2.26678	4.04582	3.63789	4.04582	4.54989	4.04582	5.25808	4.04582	6.18181	3.04582	7.13733
3.06632	0.10036	3.06632	1.1269	3.06632	2.14704	4.06632	3.80077	4.06632	4.57205	4.06632	5.19352	4.06632	6.19086	3.06632	7.13712			3.06632	0.06816	4.06632	1.18444	4.06632	2.28793	4.06632	3.64627	4.06632	4.60715	4.06632	5.27715	4.06632	6.19631	3.06632	7.13712
3.08683	0.11051	3.08683	1.13313	3.08683	2.14962	4.08683	3.67978	4.08683	4.60519	4.08683	5.21811	4.08683	6.18755	3.08683	7.13858			3.08683	0.0789	4.08683	1.19416	4.08683	2.30132	4.08683	3.68539	4.08683	4.6648	4.08683	5.29945	4.08683	6.21113	3.08683	7.13858
3.10734	0.11622	3.10734	1.13516	3.10734	2.15477	4.10734	3.5755	4.10734	4.67659	4.10734	5.21251	4.10734	6.20499	3.10734	7.12443			3.10734	0.07703	4.10734	1.2	4.10734	2.27137	4.10734	3.71864	4.10734	4.73202	4.10734	5.32877	4.10734	6.22439	3.10734	7.12443
3.12784	0.12627	3.12784	1.14846	3.12784	2.16214	4.12784	3.49015	4.12784	4.73535	4.12784	5.23671	4.12784	6.21782	3.12784	7.12692			3.12784	0.08543	4.12784	1.19803	4.12784	2.27806	4.12784	3.75887	4.12784	4.79159	4.12784	5.35342	4.12784	6.24038	3.12784	7.12692
3.14835	0.13748	3.14835	1.16019	3.14835	2.16463	4.14835	3.40949	4.14835	4.79667	4.14835	5.2547	4.14835	6.24016	3.14835	7.11756			3.14835	0.06956	4.14835	1.19196	4.14835	2.28053	4.14835	3.79966	4.14835	4.86109	4.14835	5.38386	4.14835	6.26108	3.14835	7.11756
3.16886	0.14604	3.16886	1.16555	3.16886	2.17715	4.16886	3.35647	4.16886	4.86103	4.16886	5.26409	4.16886	6.25674	3.16886	7.11964			3.16886	0.07003	4.16886	1.19686	4.16886	2.28617	4.16886	3.84856	4.16886	4.92021	4.16886	5.411	4.16886	6.27444	3.16886	7.11964
3.18936	0.15778	3.18936	1.17763	3.18936	2.17641	4.18936	3.30775	4.18936	4.93116	4.18936	5.28329	4.18936	6.26467	3.18936	7.1186			3.18936	0.06583	4.18936	1.19153	4.18936	2.28581	4.18936	3.88209	4.18936	4.97765	4.18936	5.4479	4.18936	6.30234	3.18936	7.1186
3.20987	0.17121	3.20987	1.18611	3.20987	2.18101	4.20987	3.27514	4.20987	4.9366	4.20987	5.29668	4.20987	6.29854	3.20987	7.12131			3.20987	0.0733	4.20987	1.19007	4.20987	2.28194	4.20987	3.88656	4.20987	5	4.20987	5.48809	4.20987	6.31822	3.20987	7.12131
3.23037	0.19459	3.23037	1.19689	3.23037	2.1939	4.23037	3.23939	4.23037	5	4.23037	5.33806	4.23037	6.30417	3.23037	7.11402			3.23037	0.05229	4.23037	1.1832	4.23037	2.27947	4.23037	3.97262	4.23037	4.98678	4.23037	5.53124	4.23037	6.35261	3.23037	7.11402
3.25088	0.2095	3.25088	1.20585	3.25088	2.19814	4.25088	3.2155	4.25088	4.98463	4.25088	5.35686	4.25088	6.32262	3.25088	7.11756			3.25088	0.05602	4.25088	1.16479	4.25088	2.28405	4.25088	3.98799	4.25088	4.93624	4.25088	5.58294	4.25088	6.38107	3.25088	7.11756
3.27139	0.24291	3.27139	1.22578	3.27139	2.21214	4.27139	3.19724	4.27139	4.98015	4.27139	5.37725	4.27139	6.36486	3.27139	7.11257			3.27139	0.06489	4.27139	1.15698	4.27139	2.28511	4.27139	4	4.27139	4.85701	4.27139	5.64347	4.27139	6.41485	3.27139	7.11257
3.29189	0.25571	3.29189	1.23828	3.29189	2.21702	4.29189	3.17578	4.29189	4.91691	4.29189	5.40044	4.29189	6.36875	3.29189	7.10591			3.29189	0.06629	4.29189	1.15303	4.29189	2.30767	4.29189	3.98379	4.29189	4.73703	4.29189	5.71246	4.29189	6.44378	3.29189	7.10591
3.3124	0.29262	3.3124	1.26345	3.3124	2.22631	4.3124	3.16535	4.3124	4.80644	4.3124	5.42463	4.3124	6.40493	3.3124	7.10903			3.3124	0.07516	4.3124	1.13842	4.3124	2.28617	4.3124	3.9715	4.3124	4.61899	4.3124	5.78227	4.3124	6.49174	3.3124	7.10903
3.3329	0.33185	3.3329	1.27655	3.3329	2.2393	4.3329	3.16055	4.3329	4.72879	4.3329	5.47921	4.3329	6.4476	3.3329	7.09759			3.3329	0.06209	4.3329	1.13265	4.3329	2.29709	4.3329	3.98016	4.3329	4.50101	4.3329	5.84119	4.3329	6.54119	3.3329	7.09759
3.35341	0.37585	3.35341	1.2985	3.35341	2.25412	4.35341	3.14257	4.35341	4.62344	4.35341	5.52019	4.35341	6.48955	3.35341	7.10653			3.35341	0.06629	4.35341	1.12111	4.35341	2.30167	4.35341	3.95334	4.35341	4.41337	4.35341	5.90404	4.35341	6.59114	3.35341	7.10653
3.37392	0.42661	3.37392	1.31874	3.37392	2.27447	4.37392	3.13782	4.37392	4.5301	4.37392	5.57577	4.37392	6.53553	3.37392	7.09592			3.37392	0.06909	4.37392	1.11154	4.37392	2.30485	4.37392	3.89327	4.37392	4.33693	4.37392	5.96344	4.37392	6.65229	3.37392	7.09592
3.39442	0.47716	3.39442	1.3282	3.39442	2.27695	4.39442	3.12872	4.39442	4.44236	4.39442	5.60816	4.39442	6.58224	3.39442	7.10154			3.39442	0.05649	4.39442	1.10475	4.39442	2.30978	4.39442	3.86197	4.39442	4.27967	4.39442	5.99527	4.39442	6.7017	3.39442	7.10154
3.41493	0.5478	3.41493	1.35838	3.41493	2.29564	4.41493	3.13181	4.41493	4.37192	4.41493	5.65554	4.41493	6.63659	3.41493	7.09114			3.41493	0.04949	4.41493	1.09752	4.41493	2.32106	4.41493	3.76194	4.41493	4.23826	4.41493	6	4.41493	6.77508	3.41493	7.09114
3.43544	0.61802	3.43544	1.38828	3.43544	2.31065	4.43544	3.11846	4.43544	4.32533	4.43544	5.70792	4.43544	6.68272	3.43544	7.09821			3.43544	0.05789	4.43544	1.09445	4.43544	2.31542	4.43544	3.76362	4.43544	4.20753	4.43544	5.96075	4.43544	6.84658	3.43544	7.09821
3.45594	0.68687	3.45594	1.4178	3.45594	2.32713	4.45594	3.11156	4.45594	4.29907	4.45594	5.80848	4.45594	6.74067	3.45594	7.09051			3.45594	0.06489	4.45594	1.09094	4.45594	2.31401	4.45594	3.70131	4.45594	4.18424	4.45594	5.89258	4.45594	6.89869	3.45594	7.09051
3.47645	0.75804	3.47645	1.44774	3.47645	2.36111	4.47645	3.10775	4.47645	4.26913	4.47645	5.87505	4.47645	6.80481	3.47645	7.09218			3.47645	0.0831	4.47645	1.08707	4.47645	2.3274	4.47645	3.63453	4.47645	4.16816	4.47645	5.79099	4.47645	6.95034	3.47645	7.09218
3.49695	0.83746	3.49695	1.48521	3.49695	2.3786	4.49695	3.10406	4.49695	4.24368	4.49695	5.92943	4.49695	6.88006	3.49695	7.0928			3.49695	0.05696	4.49695	1.08415	4.49695	2.32106	4.49695	3.60212	4.49695	4.15091	4.49695	5.66871	4.49695	6.99486	3.49695	7.0928
3.51746	0.89975	3.51746	1.51987	3.51746	2.38882	4.51746	3.10444	4.51746	4.23807	4.51746	5.97401	4.51746	6.94897	3.51746	7.08635			3.51746	0.05696	4.51746	1.07268	4.51746	2.31859	4.51746	3.5563	4.51746	4.13916	4.51746	5.56336	4.51746	7	3.51746	7.08635
3.53797	0.95463	3.53797	1.56417	3.53797	2.43919	4.53797	3.09672	4.53797	4.19597	4.53797	5.9998	4.53797	6.9925	3.53797	7.09259			3.53797	0.05929	4.53797	1.07582	4.53797	2.32352	4.53797	3.54345	4.53797	4.13091	4.53797	5.4468	4.53797	6.9822	3.53797	7.09259
3.55847	0.99175	3.55847	1.61994	3.55847	2.45594	4.55847	3.09137	4.55847	4.19468	4.55847	6	4.55847	6.98458	3.55847	7.09134			3.55847	0.05602	4.55847	1.07034	4.55847	2.31789	4.55847	3.50154	4.55847	4.12299	4.55847	5.36352	4.55847	6.92829	3.55847	7.09134
3.57898	1	3.57898	1.66953	3.57898	2.49655	4.57898	3.09197	4.57898	4.18364	4.57898	5.97441	4.57898	7	3.57898	7.08677			3.57898	0.06209	4.57898	1.06318	4.57898	2.32317	4.57898	3.49064	4.57898	4.11359	4.57898	5.2926	4.57898	6.85814	3.57898	7.08677
3.59949	0.95505	3.59949	1.72285	3.59949	2.52776	4.59949	3.08612	4.59949	4.17115	4.59949	5.88085	4.59949	6.96425	3.59949	7.08822			3.59949	0.07283	4.59949	1.06844	4.59949	2.31295	4.59949	3.45935	4.59949	4.10758	4.59949	5.24919	4.59949	6.75906	3.59949	7.08822
3.61999	0.87426	3.61999	1.7815	3.61999	2.5784	4.61999	3.08171	4.61999	4.17371	4.61999	5.77029	4.61999	6.91452	3.61999	7.08864			3.61999	0.06816	4.61999	1.06896	4.61999	2.29568	4.61999	3.44873	4.61999	4.10073	4.61999	5.20867	4.61999	6.65161	3.61999	7.08864
3.6405	0.75899	3.6405	1.84369	3.6405	2.63447	4.6405	3.07873	4.6405	4.1633	4.6405	5.62435	4.6405	6.80654	3.6405	7.08261			3.6405	0.05602	4.6405	1.06121	4.6405	2.30907	4.6405	3.4166	4.6405	4.09514	4.6405	5.17899	4.6405	6.557	3.6405	7.08261
3.661	0.61093	3.661	1.90346	3.661	2.67756	4.661	3.07823	4.661	4.1529	4.661	5.52239	4.661	6.72668	3.661	7.08593			3.661	0.06162	4.661	1.05836	4.661	2.30696	4.661	3.39313	4.661	4.09134	4.661	5.1654	4.661	6.45892	3.661	7.08593
3.68151	0.46542	3.68151	1.9494	3.68151	2.75002	4.68151	3.07697	4.68151	4.14377	4.68151	5.44362	4.68151	6.62534	3.68151	7.08281			3.68151	0.05696	4.68151	1.05997	4.68151	2.30132	4.68151	3.38335	4.68151	4.08533	4.68151	5.14455	4.68151	6.38203	3.68151	7.08281
3.70202	0.3694	3.70202	1.97328	3.70202	2.79873	4.70202	3.07316	4.70202	4.14297	4.70202	5.38025	4.70202	6.49171	3.70202	7.07761			3.70202	0.05789	4.70202	1.0542	4.70202	2.3133	4.70202	3.37748	4.70202	4.08243	4.70202	5.1319	4.70202	6.31602	3.70202	7.07761
3.72252	0.30319	3.72252	2	3.72252	2.8363	4.72252	3.07382	4.72252	4.13048	4.72252	5.31867	4.72252	6.44169	3.72252	7.07948			3.72252	0.06069	4.72252	1.05164	4.72252	2.29357	4.72252	3.34702	4.72252	4.07946	4.72252	5.12612	4.72252	6.26927	3.72252	7.07948
3.74303	0.25127	3.74303	1.98967	3.74303	2.90848	4.74303	3.06814	4.74303	4.12776	4.74303	5.28489	4.74303	6.35433	3.74303	7.07928			3.74303	0.07096	4.74303	1.05274	4.74303	2.29392	4.74303	3.35038	4.74303	4.07751	4.74303	5.11673	4.74303	6.23219	3.74303	7.07928
3.76354	0.21362	3.76354	1.96828	3.76354	2.95314	4.76354	3.06577	4.76354	4.12424	4.76354	5.2475	4.76354	6.30157	3.76354	7.07824			3.76354	0.07096	4.76354	1.05252	4.76354	2.28264	4.76354	3.29841	4.76354	4.07522	4.76354	5.10717	4.76354	6.1956	3.76354	7.07824
3.78404	0.19226	3.78404	1.9425	3.78404	2.98637	4.78404	3.06764	4.78404	4.12744	4.78404	5.23191	4.78404	6.27634	3.78404	7.07303			3.78404	0.05929	4.78404	1.05128	4.78404	2.25974	4.78404	3.31377	4.78404	4.0693	4.78404	5.10142	4.78404	6.17579	3.78404	7.07303
3.80455	0.17989	3.80455	1.87139	3.80455	3	4.80455	3.0635	4.80455	4.11239	4.80455	5.21052	4.80455	6.25097	3.80455	7.07074			3.80455	0.05089	4.80455	1.04836	4.80455	2.27559	4.80455	3.2998	4.80455	4.07116	4.80455	5.09474	4.80455	6.15349	3.80455	7.07074
3.82505	0.1618	3.82505	1.79033	3.82505	2.99696	4.82505	3.06383	4.82505	4.11511	4.82505	5.19612	4.82505	6.22589	3.82505	7.07366			3.82505	0.05789	4.82505	1.04872	4.82505	2.26925	4.82505	3.30008	4.82505	4.06471	4.82505	5.08959	4.82505	6.14169	3.82505	7.07366
3.84556	0.147	3.84556	1.67709	3.84556	2.95166	4.84556	3.06367	4.84556	4.11191	4.84556	5.17753	4.84556	6.20441	3.84556	7.07595			3.84556	0.05882	4.84556	1.04982	4.84556	2.24458	4.84556	3.27885	4.84556	4.06209	4.84556	5.08433	4.84556	6.13275	3.84556	7.07595
3.86607	0.13706	3.86607	1.59554	3.86607	2.90415	4.86607	3.06014	4.86607	4.11095	4.86607	5.16533	4.86607	6.18336	3.86607	7.07303			3.86607	0.06303	4.86607	1.04346	4.86607	2.25304	4.86607	3.29561	4.86607	4.0603	4.86607	5.08113	4.86607	6.11822	3.86607	7.07303
3.88657	0.12817	3.88657	1.50348	3.88657	2.81318	4.88657	3.06168	4.88657	4.10775	4.88657	5.15254	4.88657	6.17241	3.88657	7.07303			3.88657	0.07143	4.88657	1.04427	4.88657	2.24811	4.88657	3.25817	4.88657	4.0599	4.88657	5.07757	4.88657	6.11507	3.88657	7.07303
3.90708	0.12532	3.90708	1.41833	3.90708	2.73354	4.90708	3.06063	4.90708	4.0919	4.90708	5.15734	4.90708	6.16419	3.90708	7.07345			3.90708	0.07236	4.90708	1.04339	4.90708	2.24106	4.90708	3.2565	4.90708	4.05555	4.90708	5.07468	4.90708	6.1079	3.90708	7.07345
3.92759	0.11231	3.92759	1.36083	3.92759	2.6353	4.92759	3.05446	4.92759	4.10391	4.92759	5.13974	4.92759	6.14329	3.92759	7.07199			3.92759	0.05462	4.92759	1.04383	4.92759	2.24317	4.92759	3.2808	4.92759	4.05573	4.92759	5.07089	4.92759	6.10085	3.92759	7.07199
3.94809	0.11495	3.94809	1.30505	3.94809	2.53669	4.94809	3.05418	4.94809	4.0959	4.94809	5.14414	4.94809	6.15107	3.94809	7.0772			3.94809	0.05882	4.94809	1.03835	4.94809	2.2393	4.94809	3.25873	4.94809	4.05369	4.94809	5.06975	4.94809	6.09741	3.94809	7.0772
3.9686	0.10607	3.9686	1.26741	3.9686	2.47371	4.9686	3.05512	4.9686	4.0959	4.9686	5.12595	4.9686	6.14098	3.9686	7.07657			3.9686	0.07423	4.9686	1.03747	4.9686	2.23683	4.9686	3.25091	4.9686	4.05209	4.9686	5.0654	4.9686	6.09171	3.9686	7.07657
3.9891	0.10258	3.9891	1.22882	3.9891	2.39775	4.9891	3.05274	4.9891	4.0927	4.9891	5.12895	4.9891	6.12988	3.9891	7.08219			3.9891	0.0719	4.9891	1.03784	4.9891	2.24846	4.9891	3.23722	4.9891	4.04979	4.9891	5.06531	4.9891	6.08593	3.9891	7.08219
4.00961	0.09698	4.00961	1.20519	4.00961	2.34776	5.00961	3.05043	5.00961	4.09926	5.00961	5.12015	5.00961	6.1319	4.00961	7.07678			4.00961	0.06116	5.00961	1.0366	5.00961	2.21744	5.00961	3.22408	5.00961	4.04857	5.00961	5.06073	5.00961	6.08249	4.00961	7.07678
4.03012	0.09327	4.03012	1.18765	4.03012	2.30117	5.03012	3.05308	5.03012	4.08501	5.03012	5.11695	5.03012	6.12412	4.03012	7.07761			4.03012	0.06536	5.03012	1.03711	5.03012	2.21427	5.03012	3.23414	5.03012	4.04686	5.03012	5.06132	5.03012	6.08015	4.03012	7.07761
4.05062	0.08386	4.05062	1.17035	4.05062	2.27668	5.05062	3.0507	5.05062	4.08774	5.05062	5.10336	5.05062	6.11504	4.05062	7.08136			4.05062	0.07096	5.05062	1.03272	5.05062	2.21885	5.05062	3.23806	5.05062	4.04766	5.05062	5.05827	5.05062	6.07753	4.05062	7.08136
4.07113	0.08978	4.07113	1.15498	4.07113	2.2427	5.07113	3.04734	5.07113	4.08437	5.07113	5.10196	5.07113	6.11374	4.07113	7.09155			4.07113	0.06116	5.07113	1.03813	5.07113	2.19947	5.07113	3.23442	5.07113	4.04477	5.07113	5.0564	5.07113	6.07008	4.07113	7.09155
4.09164	0.08154	4.09164	1.14048	4.09164	2.2126	5.09164	3.04585	5.09164	4.09126	5.09164	5.10296	5.09164	6.11547	4.09164	7.09405			4.09164	0.06816	5.09164	1.03521	5.09164	2.20511	5.09164	3.23358	5.09164	4.04579	5.09164	5.05447	5.09164	6.06976	4.09164	7.09405
4.11214	0.08027	4.11214	1.13131	4.11214	2.19796	5.11214	3.04872	5.11214	4.08694	5.11214	5.10156	5.11214	6.10884	4.11214	7.08573			4.11214	0.06396	5.11214	1.03448	5.11214	2.20617	5.11214	3.22325	5.11214	4.04495	5.11214	5.05181	5.11214	6.07114	4.11214	7.08573
4.13265	0.07741	4.13265	1.12655	4.13265	2.1823	5.13265	3.04684	5.13265	4.08021	5.13265	5.09776	5.13265	6.10192	4.13265	7.09259			4.13265	0.07096	5.13265	1.03331	5.13265	2.20828	5.13265	3.21431	5.13265	4.04171	5.13265	5.05037	5.13265	6.06647	4.13265	7.09259
4.15315	0.07604	4.15315	1.11324	4.15315	2.17927	5.15315	3.04452	5.15315	4.07957	5.15315	5.09216	5.15315	6.09096	4.15315	7.09779			4.15315	0.06022	5.15315	1.03528	5.15315	2.20476	5.15315	3.19559	5.15315	4.04174	5.15315	5.04989	5.15315	6.06278	4.15315	7.09779
4.17366	0.07043	4.17366	1.11023	4.17366	2.1672	5.17366	3.04568	5.17366	4.07813	5.17366	5.09276	5.17366	6.09457	4.17366	7.10487			4.17366	0.06443	5.17366	1.03375	5.17366	2.22802	5.17366	3.21654	5.17366	4.04036	5.17366	5.04737	5.17366	6.06519	4.17366	7.10487
4.19417	0.0662	4.19417	1.09797	4.19417	2.15026	5.19417	3.04359	5.19417	4.07781	5.19417	5.08956	5.19417	6.0973	4.19417	7.10882			4.19417	0.06443	5.19417	1.03324	5.19417	2.23965	5.19417	3.20732	5.19417	4.04036	5.19417	5.04664	5.19417	6.05884	4.19417	7.10882
4.21467	0.07234	4.21467	1.09493	4.21467	2.13967	5.21467	3.04337	5.21467	4.06996	5.21467	5.09056	5.21467	6.09312	4.21467	7.1263			4.21467	0.07049	5.21467	1.03031	5.21467	2.20441	5.21467	3.20648	5.21467	4.03923	5.21467	5.047	5.21467	6.0587	4.21467	7.1263
4.23518	0.068	4.23518	1.08995	4.23518	2.13921	5.23518	3.04331	5.23518	4.06788	5.23518	5.07597	5.23518	6.08721	4.23518	7.12484			4.23518	0.06443	5.23518	1.03156	5.23518	2.20722	5.23518	3.18525	5.23518	4.03832	5.23518	5.04508	5.23518	6.05704	4.23518	7.12484
4.25568	0.06673	4.25568	1.08526	4.25568	2.13857	5.25568	3.04055	5.25568	4.07573	5.25568	5.08037	5.25568	6.08563	4.25568	7.12838			4.25568	0.05322	5.25568	1.02966	5.25568	2.21216	5.25568	3.19	5.25568	4.03883	5.25568	5.04398	5.25568	6.0548	4.25568	7.12838
4.27619	0.06134	4.27619	1.07749	4.27619	2.12688	5.27619	3.04039	5.27619	4.06724	5.27619	5.08177	5.27619	6.08894	4.27619	7.15543			4.27619	0.07656	5.27619	1.03031	5.27619	2.19313	5.27619	3.19139	5.27619	4.03579	5.27619	5.044	5.27619	6.05186	4.27619	7.15543
4.2967	0.06514	4.2967	1.07399	4.2967	2.11592	5.2967	3.04121	5.2967	4.06676	5.2967	5.07797	5.2967	6.08664	4.2967	7.16063			4.2967	0.06909	5.2967	1.03185	5.2967	2.20405	5.2967	3.18553	5.2967	4.03491	5.2967	5.04185	5.2967	6.05261	4.2967	7.16063
4.3172	0.06218	4.3172	1.07427	4.3172	2.1092	5.3172	3.04177	5.3172	4.07525	5.3172	5.07097	5.3172	6.07554	4.3172	7.16916			4.3172	0.05976	5.3172	1.02834	5.3172	2.20123	5.3172	3.17798	5.3172	4.03457	5.3172	5.03948	5.3172	6.04927	4.3172	7.16916
4.33771	0.05933	4.33771	1.06877	4.33771	2.10726	5.33771	3.0389	5.33771	4.06772	5.33771	5.06957	5.33771	6.08188	4.33771	7.19247			4.33771	0.04809	5.33771	1.03265	5.33771	2.19665	5.33771	3.17854	5.33771	4.03371	5.33771	5.04163	5.33771	6.04661	4.33771	7.19247
4.35822	0.06081	4.35822	1.06331	4.35822	2.10837	5.35822	3.04077	5.35822	4.06756	5.35822	5.07157	5.35822	6.07727	4.35822	7.2216			4.35822	0.06816	5.35822	1.02878	5.35822	2.18467	5.35822	3.18692	5.35822	4.03242	5.35822	5.04027	5.35822	6.04853	4.35822	7.2216
4.37872	0.05912	4.37872	1.06457	4.37872	2.10146	5.37872	3.04017	5.37872	4.06532	5.37872	5.07017	5.37872	6.07626	4.37872	7.2345			4.37872	0.06303	5.37872	1.02666	5.37872	2.19031	5.37872	3.19279	5.37872	4.03149	5.37872	5.03682	5.37872	6.0464	4.37872	7.2345
4.39923	0.05499	4.39923	1.06299	4.39923	2.09576	5.39923	3.0395	5.39923	4.07221	5.39923	5.06337	5.39923	6.07554	4.39923	7.28797			4.39923	0.05556	5.39923	1.02827	5.39923	2.1896	5.39923	3.17966	5.39923	4.03304	5.39923	5.03707	5.39923	6.04463	4.39923	7.28797
4.41973	0.05986	4.41973	1.05841	4.41973	2.08627	5.41973	3.03625	5.41973	4.0626	5.41973	5.06997	5.41973	6.07337	4.41973	7.31232			4.41973	0.04715	5.41973	1.02951	5.41973	2.18819	5.41973	3.16848	5.41973	4.03196	5.41973	5.03484	5.41973	6.0452	4.41973	7.31232
4.44024	0.05584	4.44024	1.05448	4.44024	2.09078	5.44024	3.03597	5.44024	4.05604	5.44024	5.06377	5.44024	6.07078	4.44024	7.35289			4.44024	0.04435	5.44024	1.02264	5.44024	2.17445	5.44024	3.1682	5.44024	4.03047	5.44024	5.03458	5.44024	6.04406	4.44024	7.35289
4.46075	0.0551	4.46075	1.0542	4.46075	2.09032	5.46075	3.03559	5.46075	4.06164	5.46075	5.05838	5.46075	6.06804	4.46075	7.38806			4.46075	0.06256	5.46075	1.02513	5.46075	2.17833	5.46075	3.16457	5.46075	4.02938	5.46075	5.03534	5.46075	6.04204	4.46075	7.38806
4.48125	0.05171	4.48125	1.0521	4.48125	2.08379	5.48125	3.03481	5.48125	4.05844	5.48125	5.05978	5.48125	6.06847	4.48125	7.46504			4.48125	0.04809	5.48125	1.02659	5.48125	2.18819	5.48125	3.16988	5.48125	4.02925	5.48125	5.03322	5.48125	6.04218	4.48125	7.46504
4.50176	0.05319	4.50176	1.04962	4.50176	2.08305	5.50176	3.03757	5.50176	4.05876	5.50176	5.06038	5.50176	6.06444	4.50176	7.52122			4.50176	0.04622	5.50176	1.026	5.50176	2.18749	5.50176	3.15228	5.50176	4.0289	5.50176	5.03359	5.50176	6.04126	4.50176	7.52122
4.52227	0.04918	4.52227	1.04836	4.52227	2.08185	5.52227	3.03349	5.52227	4.0626	5.52227	5.05938	5.52227	6.0617	4.52227	7.5876			4.52227	0.04062	5.52227	1.02316	5.52227	2.18573	5.52227	3.16876	5.52227	4.02972	5.52227	5.03359	5.52227	6.04116	4.52227	7.5876
4.54277	0.05446	4.54277	1.0486	4.54277	2.07504	5.54277	3.03211	5.54277	4.06068	5.54277	5.05198	5.54277	6.06819	4.54277	7.65397			4.54277	0.03782	5.54277	1.02805	5.54277	2.16811	5.54277	3.171	5.54277	4.02916	5.54277	5.03283	5.54277	6.03623	4.54277	7.65397
4.56328	0.05002	4.56328	1.04643	4.56328	2.07679	5.56328	3.03426	5.56328	4.05379	5.56328	5.05998	5.56328	6.06819	4.56328	7.77008			4.56328	0.04855	5.56328	1.02513	5.56328	2.18537	5.56328	3.1492	5.56328	4.02845	5.56328	5.03011	5.56328	6.0385	4.56328	7.77008
4.58378	0.05055	4.58378	1.04226	4.58378	2.0708	5.58378	3.03575	5.58378	4.05299	5.58378	5.05858	5.58378	6.05882	4.58378	7.80899			4.58378	0.04669	5.58378	1.02381	5.58378	2.18009	5.58378	3.16066	5.58378	4.02635	5.58378	5.03093	5.58378	6.03697	4.58378	7.80899
4.60429	0.04981	4.60429	1.04496	4.60429	2.06795	5.60429	3.03062	5.60429	4.04995	5.60429	5.05118	5.60429	6.05737	4.60429	7.90762			4.60429	0.05556	5.60429	1.02235	5.60429	2.17621	5.60429	3.15954	5.60429	4.02772	5.60429	5.02951	5.60429	6.03453	4.60429	7.90762
4.6248	0.04569	4.6248	1.04058	4.6248	2.06436	5.6248	3.03194	5.6248	4.05764	5.6248	5.05258	5.6248	6.0604	4.6248	7.97066			4.6248	0.04622	5.6248	1.02316	5.6248	2.16881	5.6248	3.14948	5.6248	4.02575	5.6248	5.03093	5.6248	6.03499	4.6248	7.97066
4.6453	0.04907	4.6453	1.04104	4.6453	2.06463	5.6453	3.03354	5.6453	4.05443	5.6453	5.05758	5.6453	6.06199	4.6453	7.97316			4.6453	0.04528	5.6453	1.02352	5.6453	2.14978	5.6453	3.14669	5.6453	4.02619	5.6453	5.02818	5.6453	6.03548	4.6453	7.97316
4.66581	0.046	4.66581	1.03785	4.66581	2.06491	5.66581	3.0309	5.66581	4.05027	5.66581	5.05138	5.66581	6.05593	4.66581	8			4.66581	0.04528	5.66581	1.02257	5.66581	2.1674	5.66581	3.13803	5.66581	4.02493	5.66581	5.02725	5.66581	6.03421	4.66581	8
4.68632	0.04727	4.68632	1.04107	4.68632	2.06988	5.68632	3.02908	5.68632	4.0554	5.68632	5.05938	5.68632	6.05449	4.68632	7.99064			4.68632	0.04248	5.68632	1.02447	5.68632	2.15789	5.68632	3.16038	5.68632	4.02608	5.68632	5.02765	5.68632	6.03201	4.68632	7.99064
4.70682	0.04621	4.70682	1.03715	4.70682	2.06178	5.70682	3.0299	5.70682	4.05219	5.70682	5.05158	5.70682	6.05492	4.70682	7.9459			4.70682	0.04295	5.70682	1.02191	5.70682	2.1607	5.70682	3.14529	5.70682	4.02564	5.70682	5.02966	5.70682	6.03119	4.70682	7.9459
4.72733	0.04769	4.72733	1.03722	4.72733	2.05414	5.72733	3.03228	5.72733	4.04899	5.72733	5.04798	5.72733	6.0555	4.72733	7.85144			4.72733	0.03828	5.72733	1.02608	5.72733	2.17057	5.72733	3.14529	5.72733	4.02422	5.72733	5.02731	5.72733	6.03215	4.72733	7.85144
4.74783	0.04188	4.74783	1.03477	4.74783	2.06095	5.74783	3.0288	5.74783	4.05459	5.74783	5.04858	5.74783	6.05622	4.74783	7.75489			4.74783	0.04575	5.74783	1.02608	5.74783	2.16775	5.74783	3.13412	5.74783	4.02486	5.74783	5.02722	5.74783	6.03006	4.74783	7.75489
4.76834	0.04674	4.76834	1.03558	4.76834	2.06058	5.76834	3.02935	5.76834	4.04851	5.76834	5.04698	5.76834	6.05809	4.76834	7.72659			4.76834	0.04855	5.76834	1.02184	5.76834	2.16987	5.76834	3.14278	5.76834	4.02353	5.76834	5.02468	5.76834	6.02893	4.76834	7.72659
4.78885	0.04283	4.78885	1.03179	4.78885	2.06022	5.78885	3.03046	5.78885	4.04979	5.78885	5.04258	5.78885	6.05161	4.78885	7.61673			4.78885	0.02848	5.78885	1.0244	5.78885	2.16211	5.78885	3.13188	5.78885	4.02482	5.78885	5.0268	5.78885	6.028	4.78885	7.61673
4.80935	0.04558	4.80935	1.03116	4.80935	2.05662	5.80935	3.02996	5.80935	4.04835	5.80935	5.04598	5.80935	6.05146	4.80935	7.54161			4.80935	0.03221	5.80935	1.02352	5.80935	2.17022	5.80935	3.13747	5.80935	4.02419	5.80935	5.0264	5.80935	6.03017	4.80935	7.54161
4.82986	0.04695	4.82986	1.03155	4.82986	2.05543	5.82986	3.032	5.82986	4.05684	5.82986	5.04638	5.82986	6.04829	4.82986	7.46317			4.82986	0.04669	5.82986	1.02082	5.82986	2.1741	5.82986	3.14781	5.82986	4.02397	5.82986	5.02485	5.82986	6.02932	4.82986	7.46317
4.85037	0.03966	4.85037	1.03127	4.85037	2.0534	5.85037	3.0299	5.85037	4.04371	5.85037	5.04278	5.85037	6.05262	4.85037	7.39139			4.85037	0.03641	5.85037	1.0225	5.85037	2.15824	5.85037	3.14976	5.85037	4.02273	5.85037	5.02335	5.85037	6.02829	4.85037	7.39139
4.87087	0.04717	4.87087	1.03039	4.87087	2.05174	5.87087	3.03007	5.87087	4.04547	5.87087	5.04418	5.87087	6.04772	4.87087	7.33104			4.87087	0.02848	5.87087	1.02337	5.87087	2.15718	5.87087	3.14166	5.87087	4.02351	5.87087	5.02434	5.87087	6.02747	4.87087	7.33104
4.89138	0.04368	4.89138	1.02861	4.89138	2.04843	5.89138	3.0304	5.89138	4.04371	5.89138	5.03499	5.89138	6.04584	4.89138	7.29463			4.89138	0.02801	5.89138	1.01848	5.89138	2.16564	5.89138	3.13132	5.89138	4.02138	5.89138	5.02343	5.89138	6.02786	4.89138	7.29463
4.91188	0.04495	4.91188	1.02738	4.91188	2.04843	5.91188	3.02935	5.91188	4.04899	5.91188	5.04158	5.91188	6.04699	4.91188	7.27466			4.91188	0.03595	5.91188	1.02432	5.91188	2.15507	5.91188	3.1492	5.91188	4.02127	5.91188	5.02536	5.91188	6.02857	4.91188	7.27466
4.93239	0.04272	4.93239	1.02941	4.93239	2.04751	5.93239	3.02737	5.93239	4.04803	5.93239	5.04438	5.93239	6.05175	4.93239	7.24698			4.93239	0.03828	5.93239	1.02067	5.93239	2.1741	5.93239	3.13328	5.93239	4.02016	5.93239	5.02224	5.93239	6.02765	4.93239	7.24698
4.9529	0.04653	4.9529	1.02724	4.9529	2.04907	5.9529	3.02952	5.9529	4.04227	5.9529	5.03838	5.9529	6.04786	4.9529	7.22909			4.9529	0.02801	5.9529	1.01914	5.9529	2.16176	5.9529	3.13384	5.9529	4.02147	5.9529	5.02284	5.9529	6.02542	4.9529	7.22909
4.9734	0.04304	4.9734	1.027	4.9734	2.04585	5.9734	3.02538	5.9734	4.04547	5.9734	5.04218	5.9734	6.0408	4.9734	7.20849			4.9734	0.02428	5.9734	1.02199	5.9734	2.16388	5.9734	3.13132	5.9734	4.02062	5.9734	5.02255	5.9734	6.02467	4.9734	7.20849
4.99391	0.04431	4.99391	1.0257	4.99391	2.04742	5.99391	3.02792	5.99391	4.04291	5.99391	5.04058	5.99391	6.04382	4.99391	7.18519			4.99391	0.03455	5.99391	1.02301	5.99391	2.15119	5.99391	3.12015	5.99391	4.02078	5.99391	5.02422	5.99391	6.02584	4.99391	7.18519
5.01442	0.04061	5.01442	1.0271	5.01442	2.04806	6.01442	3.02626	6.01442	4.04819	6.01442	5.04218	6.01442	6.04123	5.01442	7.17707			5.01442	0.03315	6.01442	1.02155	6.01442	2.14062	6.01442	3.1302	6.01442	4.02025	6.01442	5.02238	6.01442	6.02457	5.01442	7.17707
5.03492	0.04399	5.03492	1.02637	5.03492	2.04355	6.03492	3.02714	6.03492	4.04131	6.03492	5.04338	6.03492	6.04137	5.03492	7.16042			5.03492	0.02568	6.03492	1.02016	6.03492	2.14626	6.03492	3.12797	6.03492	4.01901	6.03492	5.02352	6.03492	6.02439	5.03492	7.16042
5.05543	0.03997	5.05543	1.02654	5.05543	2.04364	6.05543	3.0267	6.05543	4.04067	6.05543	5.03898	6.05543	6.04368	5.05543	7.15918			5.05543	0.03221	6.05543	1.0214	6.05543	2.15859	6.05543	3.12685	6.05543	4.01945	6.05543	5.02289	6.05543	6.02485	5.05543	7.15918
5.07593	0.04643	5.07593	1.02469	5.07593	2.04327	6.07593	3.02687	6.07593	4.04259	6.07593	5.03399	6.07593	6.04368	5.07593	7.14315			5.07593	0.02241	6.07593	1.02418	6.07593	2.15789	6.07593	3.14501	6.07593	4.01903	6.07593	5.02066	6.07593	6.02478	5.07593	7.14315
5.09644	0.04685	5.09644	1.02357	5.09644	2.04438	6.09644	3.0261	6.09644	4.03858	6.09644	5.03199	6.09644	6.04296	5.09644	7.14336			5.09644	0.02848	6.09644	1.01877	6.09644	2.14837	6.09644	3.12769	6.09644	4.01865	6.09644	5.02241	6.09644	6.02361	5.09644	7.14336
5.11695	0.04473	5.11695	1.02409	5.11695	2.04447	6.11695	3.02499	6.11695	4.04531	6.11695	5.03479	6.11695	6.04656	5.11695	7.12047			5.11695	0.02194	6.11695	1.01892	6.11695	2.17163	6.11695	3.12573	6.11695	4.01892	6.11695	5.02086	6.11695	6.02297	5.11695	7.12047
5.13745	0.04093	5.13745	1.02497	5.13745	2.0441	6.13745	3.02676	6.13745	4.04387	6.13745	5.03798	6.13745	6.03777	5.13745	7.12734			5.13745	0.02148	6.13745	1.02191	6.13745	2.15048	6.13745	3.12545	6.13745	4.02042	6.13745	5.02199	6.13745	6.02449	5.13745	7.12734
5.15796	0.04452	5.15796	1.02181	5.15796	2.04245	6.15796	3.02577	6.15796	4.03794	6.15796	5.03958	6.15796	6.03777	5.15796	7.11819			5.15796	0.02288	6.15796	1.02403	6.15796	2.17057	6.15796	3.11204	6.15796	4.01863	6.15796	5.02054	6.15796	6.0229	5.15796	7.11819
5.17846	0.04103	5.17846	1.02343	5.17846	2.04042	6.17846	3.02665	6.17846	4.04419	6.17846	5.03719	6.17846	6.03762	5.17846	7.10404			5.17846	0.02754	6.17846	1.02038	6.17846	2.14907	6.17846	3.11707	6.17846	4.01907	6.17846	5.01896	6.17846	6.02279	5.17846	7.10404
5.19897	0.04114	5.19897	1.02251	5.19897	2.04125	6.19897	3.02858	6.19897	4.03971	6.19897	5.03239	6.19897	6.04108	5.19897	7.10008			5.19897	0.02148	6.19897	1.02009	6.19897	2.16388	6.19897	3.11512	6.19897	4.01947	6.19897	5.01885	6.19897	6.02226	5.19897	7.10008
5.21948	0.04188	5.21948	1.02136	5.21948	2.03803	6.21948	3.02687	6.21948	4.0357	6.21948	5.03539	6.21948	6.0369	5.21948	7.09717			5.21948	0.02007	6.21948	1.02016	6.21948	2.14978	6.21948	3.12238	6.21948	4.01843	6.21948	5.01854	6.21948	6.02201	5.21948	7.09717
5.23998	0.04526	5.23998	1.02108	5.23998	2.04106	6.23998	3.02577	6.23998	4.04275	6.23998	5.03639	6.23998	6.03935	5.23998	7.10237			5.23998	0.02474	6.23998	1.02206	6.23998	2.16035	6.23998	3.12685	6.23998	4.01725	6.23998	5.02004	6.23998	6.02354	5.23998	7.10237
5.26049	0.04188	5.26049	1.02097	5.26049	2.03655	6.26049	3.02726	6.26049	4.04067	6.26049	5.03139	6.26049	6.03633	5.26049	7.09488			5.26049	0.02848	6.26049	1.02199	6.26049	2.15683	6.26049	3.12462	6.26049	4.01832	6.26049	5.01842	6.26049	6.02357	5.26049	7.09488
5.281	0.0405	5.281	1.02227	5.281	2.03931	6.281	3.02433	6.281	4.03842	6.281	5.03479	6.281	6.03849	5.281	7.09176			5.281	0.03361	6.281	1.01863	6.281	2.1533	6.281	3.13803	6.281	4.01779	6.281	5.01859	6.281	6.02184	5.281	7.09176
5.3015	0.04188	5.3015	1.02129	5.3015	2.03554	6.3015	3.02422	6.3015	4.04035	6.3015	5.02999	6.3015	6.03618	5.3015	7.09384			5.3015	0.02568	6.3015	1.01826	6.3015	2.16458	6.3015	3.10394	6.3015	4.01641	6.3015	5.01887	6.3015	6.02159	5.3015	7.09384
5.32201	0.04177	5.32201	1.02017	5.32201	2.04106	6.32201	3.02549	6.32201	4.04003	6.32201	5.02639	6.32201	6.03748	5.32201	7.0722			5.32201	0.02568	6.32201	1.02023	6.32201	2.14485	6.32201	3.10673	6.32201	4.01947	6.32201	5.01817	6.32201	6.02191	5.32201	7.0722
5.34251	0.04114	5.34251	1.0195	5.34251	2.03296	6.34251	3.02472	6.34251	4.03939	6.34251	5.02559	6.34251	6.03863	5.34251	7.08489			5.34251	0.02288	6.34251	1.02001	6.34251	2.14767	6.34251	3.11009	6.34251	4.01821	6.34251	5.01873	6.34251	6.02077	5.34251	7.08489
5.36302	0.04526	5.36302	1.01884	5.36302	2.03775	6.36302	3.02775	6.36302	4.04019	6.36302	5.03219	6.36302	6.03806	5.36302	7.08177			5.36302	0.01961	6.36302	1.02199	6.36302	2.15084	6.36302	3.1207	6.36302	4.01874	6.36302	5.01887	6.36302	6.02013	5.36302	7.08177
5.38353	0.04526	5.38353	1.01989	5.38353	2.03582	6.38353	3.02935	6.38353	4.03586	6.38353	5.03259	6.38353	6.03474	5.38353	7.07407			5.38353	0.02661	6.38353	1.02126	6.38353	2.13463	6.38353	3.12881	6.38353	4.01834	6.38353	5.01729	6.38353	6.02162	5.38353	7.07407
5.40403	0.04135	5.40403	1.02062	5.40403	2.03526	6.40403	3.02759	6.40403	4.04419	6.40403	5.02819	6.40403	6.03489	5.40403	7.07844			5.40403	0.02661	6.40403	1.02432	6.40403	2.16987	6.40403	3.11679	6.40403	4.01874	6.40403	5.01757	6.40403	6.02152	5.40403	7.07844
5.42454	0.04008	5.42454	1.01968	5.42454	2.03858	6.42454	3.02808	6.42454	4.03762	6.42454	5.03599	6.42454	6.03964	5.42454	7.06991			5.42454	0.02988	6.42454	1.01914	6.42454	2.1533	6.42454	3.12015	6.42454	4.01665	6.42454	5.01862	6.42454	6.0207	5.42454	7.06991
5.44505	0.04547	5.44505	1.01793	5.44505	2.03269	6.44505	3.02814	6.44505	4.04547	6.44505	5.03339	6.44505	6.03344	5.44505	7.07179			5.44505	0.02661	6.44505	1.02169	6.44505	2.14767	6.44505	3.11623	6.44505	4.01739	6.44505	5.01825	6.44505	6.02113	5.44505	7.07179
5.46555	0.04431	5.46555	1.02017	5.46555	2.03379	6.46555	3.03007	6.46555	4.0389	6.46555	5.02799	6.46555	6.03416	5.46555	7.06554			5.46555	0.02474	6.46555	1.0206	6.46555	2.1378	6.46555	3.11288	6.46555	4.01739	6.46555	5.0163	6.46555	6.01992	5.46555	7.06554
5.48606	0.04442	5.48606	1.01852	5.48606	2.03388	6.48606	3.03128	6.48606	4.03778	6.48606	5.03379	6.48606	6.03128	5.48606	7.06658			5.48606	0.02661	6.48606	1.01731	6.48606	2.14626	6.48606	3.114	6.48606	4.01679	6.48606	5.01879	6.48606	6.01776	5.48606	7.06658
5.50656	0.04558	5.50656	1.01849	5.50656	2.03305	6.50656	3.0293	6.50656	4.03874	6.50656	5.03039	6.50656	6.03633	5.50656	7.07054			5.50656	0.02568	6.50656	1.02148	6.50656	2.13956	6.50656	3.10785	6.50656	4.01725	6.50656	5.01684	6.50656	6.01833	5.50656	7.07054
5.52707	0.05002	5.52707	1.01842	5.52707	2.03361	6.52707	3.03073	6.52707	4.04563	6.52707	5.02779	6.52707	6.03517	5.52707	7.06367			5.52707	0.02801	6.52707	1.01709	6.52707	2.14344	6.52707	3.11428	6.52707	4.01752	6.52707	5.01735	6.52707	6.01819	5.52707	7.06367
5.54758	0.04769	5.54758	1.01786	5.54758	2.03296	6.54758	3.03079	6.54758	4.03874	6.54758	5.03219	6.54758	6.03301	5.54758	7.05951			5.54758	0.02708	6.54758	1.0214	6.54758	2.14132	6.54758	3.11037	6.54758	4.01692	6.54758	5.01706	6.54758	6.01833	5.54758	7.05951
5.56808	0.05013	5.56808	1.01835	5.56808	2.03646	6.56808	3.03178	6.56808	4.04275	6.56808	5.03479	6.56808	6.03042	5.56808	7.05847			5.56808	0.02007	6.56808	1.02264	6.56808	2.1533	6.56808	3.10282	6.56808	4.0179	6.56808	5.0161	6.56808	6.01857	5.56808	7.05847
5.58859	0.0478	5.58859	1.01779	5.58859	2.03158	6.58859	3.03421	6.58859	4.04339	6.58859	5.02859	6.58859	6.03416	5.58859	7.06471			5.58859	0.02614	6.58859	1.02031	6.58859	2.16352	6.58859	3.10394	6.58859	4.01628	6.58859	5.01715	6.58859	6.01819	5.58859	7.06471
5.6091	0.04843	5.6091	1.01772	5.6091	2.03351	6.6091	3.03658	6.6091	4.04179	6.6091	5.03399	6.6091	6.0346	5.6091	7.05764			5.6091	0.02334	6.6091	1.02133	6.6091	2.14661	6.6091	3.11372	6.6091	4.01601	6.6091	5.01534	6.6091	6.01836	5.6091	7.05764
5.6296	0.05171	5.6296	1.01695	5.6296	2.0349	6.6296	3.03796	6.6296	4.04483	6.6296	5.02759	6.6296	6.03344	5.6296	7.05868			5.6296	0.02941	6.6296	1.0198	6.6296	2.15401	6.6296	3.12573	6.6296	4.01677	6.6296	5.01593	6.6296	6.01811	5.6296	7.05868
5.65011	0.04949	5.65011	1.01607	5.65011	2.03084	6.65011	3.03989	6.65011	4.04083	6.65011	5.02939	6.65011	6.03604	5.65011	7.05743			5.65011	0.01727	6.65011	1.02133	6.65011	2.14978	6.65011	3.11567	6.65011	4.01696	6.65011	5.01712	6.65011	6.01762	5.65011	7.05743
5.67061	0.05499	5.67061	1.01646	5.67061	2.03167	6.67061	3.04375	6.67061	4.03826	6.67061	5.02959	6.67061	6.03215	5.67061	7.05347			5.67061	0.02568	6.67061	1.02031	6.67061	2.14943	6.67061	3.10673	6.67061	4.01699	6.67061	5.01599	6.67061	6.01882	5.67061	7.05347
5.69112	0.05742	5.69112	1.01793	5.69112	2.02965	6.69112	3.0459	6.69112	4.04611	6.69112	5.02419	6.69112	6.03099	5.69112	7.06533			5.69112	0.02007	6.69112	1.02294	6.69112	2.15225	6.69112	3.10645	6.69112	4.01792	6.69112	5.01565	6.69112	6.01755	5.69112	7.06533
5.71163	0.06345	5.71163	1.01656	5.71163	2.0314	6.71163	3.04761	6.71163	4.04067	6.71163	5.02639	6.71163	6.02998	5.71163	7.05472			5.71163	0.01821	6.71163	1.02177	6.71163	2.16493	6.71163	3.10813	6.71163	4.01712	6.71163	5.01579	6.71163	6.01755	5.71163	7.05472
5.73213	0.0662	5.73213	1.01691	5.73213	2.03287	6.73213	3.05131	6.73213	4.04451	6.73213	5.02939	6.73213	6.03532	5.73213	7.05493			5.73213	0.02941	6.73213	1.02009	6.73213	2.13674	6.73213	3.10422	6.73213	4.01659	6.73213	5.01667	6.73213	6.01999	5.73213	7.05493
5.75264	0.07064	5.75264	1.01772	5.75264	2.03103	6.75264	3.05766	6.75264	4.04419	6.75264	5.03199	6.75264	6.03215	5.75264	7.05181			5.75264	0.02334	6.75264	1.02264	6.75264	2.15542	6.75264	3.11065	6.75264	4.01747	6.75264	5.01582	6.75264	6.01694	5.75264	7.05181
5.77315	0.07011	5.77315	1.01716	5.77315	2.03195	6.77315	3.05876	6.77315	4.04339	6.77315	5.02919	6.77315	6.0271	5.77315	7.04619			5.77315	0.02521	6.77315	1.02001	6.77315	2.13956	6.77315	3.10282	6.77315	4.01732	6.77315	5.015	6.77315	6.01698	5.77315	7.04619
5.79365	0.08217	5.79365	1.01796	5.79365	2.02946	6.79365	3.06726	6.79365	4.04803	6.79365	5.02939	6.79365	6.03258	5.79365	7.04453			5.79365	0.03688	6.79365	1.01775	6.79365	2.14907	6.79365	3.11456	6.79365	4.01805	6.79365	5.01638	6.79365	6.0178	5.79365	7.04453
5.81416	0.09042	5.81416	1.01674	5.81416	2.0313	6.81416	3.06593	6.81416	4.04915	6.81416	5.02359	6.81416	6.02797	5.81416	7.05285			5.81416	0.02708	6.81416	1.0206	6.81416	2.13709	6.81416	3.10366	6.81416	4.01783	6.81416	5.01571	6.81416	6.01755	5.81416	7.05285
5.83466	0.10015	5.83466	1.01663	5.83466	2.03351	6.83466	3.07487	6.83466	4.04419	6.83466	5.02539	6.83466	6.03589	5.83466	7.05202			5.83466	0.01774	6.83466	1.02089	6.83466	2.1533	6.83466	3.11484	6.83466	4.01841	6.83466	5.01511	6.83466	6.0184	5.83466	7.05202
5.85517	0.1085	5.85517	1.01674	5.85517	2.03075	6.85517	3.07305	6.85517	4.05411	6.85517	5.02799	6.85517	6.03243	5.85517	7.05098			5.85517	0.02614	6.85517	1.01907	6.85517	2.13322	6.85517	3.11092	6.85517	4.01927	6.85517	5.01588	6.85517	6.01694	5.85517	7.05098
5.87568	0.1231	5.87568	1.01824	5.87568	2.02956	6.87568	3.07741	6.87568	4.05155	6.87568	5.03419	6.87568	6.0333	5.87568	7.05472			5.87568	0.02988	6.87568	1.02023	6.87568	2.15295	6.87568	3.10953	6.87568	4.01998	6.87568	5.01545	6.87568	6.01744	5.87568	7.05472
5.89618	0.13304	5.89618	1.01719	5.89618	2.029	6.89618	3.07972	6.89618	4.05524	6.89618	5.03259	6.89618	6.02753	5.89618	7.04702			5.89618	0.02148	6.89618	1.0179	6.89618	2.13709	6.89618	3.11707	6.89618	4.02073	6.89618	5.0161	6.89618	6.01797	5.89618	7.04702
5.91669	0.1563	5.91669	1.01964	5.91669	2.02753	6.91669	3.07868	6.91669	4.05876	6.91669	5.02939	6.91669	6.02941	5.91669	7.04536			5.91669	0.02334	6.91669	1.01819	6.91669	2.13145	6.91669	3.10562	6.91669	4.02049	6.91669	5.01695	6.91669	6.01808	5.91669	7.04536
5.9372	0.17735	5.9372	1.01992	5.9372	2.029	6.9372	3.07548	6.9372	4.0602	6.9372	5.03119	6.9372	6.02825	5.9372	7.04578			5.9372	0.02754	6.9372	1.0206	6.9372	2.13921	6.9372	3.11316	6.9372	4.02111	6.9372	5.01704	6.9372	6.01599	5.9372	7.04578
5.9577	0.20453	5.9577	1.01943	5.9577	2.02689	6.9577	3.07046	6.9577	4.05892	6.9577	5.03039	6.9577	6.0284	5.9577	7.04307			5.9577	0.02428	6.9577	1.01936	6.9577	2.13427	6.9577	3.11512	6.9577	4.02093	6.9577	5.01636	6.9577	6.01616	5.9577	7.04307
5.97821	0.22208	5.97821	1.01968	5.97821	2.02863	6.97821	3.06389	6.97821	4.06676	6.97821	5.02899	6.97821	6.03272	5.97821	7.04931			5.97821	0.02521	6.97821	1.02169	6.97821	2.13921	6.97821	3.11037	6.97821	4.02388	6.97821	5.01726	6.97821	6.01709	5.97821	7.04931
5.99871	0.23615	5.99871	1.01992	5.99871	2.02817	6.99871	3.06141	6.99871	4.06276	6.99871	5.02959	6.99871	6.03215	5.99871	7.04494			5.99871	0.02708	6.99871	1.01987	6.99871	2.14379	6.99871	3.11512	6.99871	4.0249	6.99871	5.01735	6.99871	6.01772	5.99871	7.04494
6.01922	0.25931	6.01922	1.02094	6.01922	2.03048	7.01922	3.05561	7.01922	4.06964	7.01922	5.03259	7.01922	6.02811	6.01922	7.0437			6.01922	0.03035	7.01922	1.02162	7.01922	2.14943	7.01922	3.11819	7.01922	4.02391	7.01922	5.01653	7.01922	6.01836	6.01922	7.0437
6.03973	0.27644	6.03973	1.02199	6.03973	2.02937	7.03973	3.05274	7.03973	4.07349	7.03973	5.03199	7.03973	6.02782	6.03973	7.04266			6.03973	0.02894	7.03973	1.02235	7.03973	2.15295	7.03973	3.11707	7.03973	4.02517	7.03973	5.0182	7.03973	6.01592	6.03973	7.04266
6.06023	0.27654	6.06023	1.02258	6.06023	2.02956	7.06023	3.04883	7.06023	4.08549	7.06023	5.02299	7.06023	6.0346	6.06023	7.04806			6.06023	0.03081	7.06023	1.01855	7.06023	2.15683	7.06023	3.11456	7.06023	4.02967	7.06023	5.01633	7.06023	6.01758	6.06023	7.04806
6.08074	0.28469	6.08074	1.02378	6.08074	2.02578	7.08074	3.04276	7.08074	4.08229	7.08074	5.03159	7.08074	6.03416	6.08074	7.04245			6.08074	0.02568	7.08074	1.01812	7.08074	2.13568	7.08074	3.11931	7.08074	4.03036	7.08074	5.018	7.08074	6.01716	6.08074	7.04245
6.10124	0.27929	6.10124	1.02444	6.10124	2.03223	7.10124	3.03879	7.10124	4.09574	7.10124	5.03339	7.10124	6.0297	6.10124	7.04203			6.10124	0.02754	7.10124	1.01636	7.10124	2.14731	7.10124	3.12853	7.10124	4.03147	7.10124	5.01749	7.10124	6.01847	6.10124	7.04203
6.12175	0.25476	6.12175	1.02689	6.12175	2.029	7.12175	3.03796	7.12175	4.10567	7.12175	5.02799	7.12175	6.02926	6.12175	7.03995			6.12175	0.02381	7.12175	1.02191	7.12175	2.13216	7.12175	3.12042	7.12175	4.03333	7.12175	5.01856	7.12175	6.01687	6.12175	7.03995
6.14226	0.22695	6.14226	1.02721	6.14226	2.03011	7.14226	3.03807	7.14226	4.10887	7.14226	5.03019	7.14226	6.03431	6.14226	7.04536			6.14226	0.03268	7.14226	1.0214	7.14226	2.15084	7.14226	3.11316	7.14226	4.03639	7.14226	5.01738	7.14226	6.0162	6.14226	7.04536
6.16276	0.19681	6.16276	1.03085	6.16276	2.03149	7.16276	3.03481	7.16276	4.13064	7.16276	5.03259	7.16276	6.0369	6.16276	7.03829			6.16276	0.03175	7.16276	1.01972	7.16276	2.1304	7.16276	3.11791	7.16276	4.03799	7.16276	5.01938	7.16276	6.01928	6.16276	7.03829
6.18327	0.16772	6.18327	1.03113	6.18327	2.03407	7.18327	3.03366	7.18327	4.14217	7.18327	5.02839	7.18327	6.03114	6.18327	7.04057			6.18327	0.02801	7.18327	1.02031	7.18327	2.12652	7.18327	3.10953	7.18327	4.0418	7.18327	5.01981	7.18327	6.01765	6.18327	7.04057
6.20378	0.1342	6.20378	1.0346	6.20378	2.03029	7.20378	3.03343	7.20378	4.15194	7.20378	5.03699	7.20378	6.02998	6.20378	7.04744			6.20378	0.02614	7.20378	1.01665	7.20378	2.14097	7.20378	3.10338	7.20378	4.04535	7.20378	5.02103	7.20378	6.01886	6.20378	7.04744
6.22428	0.12288	6.22428	1.03568	6.22428	2.03213	7.22428	3.03029	7.22428	4.15706	7.22428	5.03439	7.22428	6.03647	6.22428	7.03849			6.22428	0.03035	7.22428	1.01863	7.22428	2.1385	7.22428	3.1154	7.22428	4.04659	7.22428	5.02052	7.22428	6.01921	6.22428	7.03849
6.24479	0.10205	6.24479	1.03866	6.24479	2.02891	7.24479	3.02902	7.24479	4.16907	7.24479	5.03579	7.24479	6.03748	6.24479	7.0439			6.24479	0.02708	7.24479	1.01819	7.24479	2.14414	7.24479	3.11148	7.24479	4.05231	7.24479	5.02117	7.24479	6.01709	6.24479	7.0439
6.26529	0.0919	6.26529	1.0402	6.26529	2.03351	7.26529	3.0267	7.26529	4.17819	7.26529	5.03059	7.26529	6.03633	6.26529	7.04099			6.26529	0.03268	7.26529	1.01709	7.26529	2.14308	7.26529	3.11819	7.26529	4.05515	7.26529	5.02275	7.26529	6.01875	6.26529	7.04099
6.2858	0.08587	6.2858	1.04097	6.2858	2.03637	7.2858	3.02825	7.2858	4.18508	7.2858	5.03159	7.2858	6.03301	6.2858	7.04203			6.2858	0.02848	7.2858	1.0179	7.2858	2.13286	7.2858	3.11567	7.2858	4.05717	7.2858	5.02386	7.2858	6.02056	6.2858	7.04203
6.30631	0.07783	6.30631	1.04426	6.30631	2.0372	7.30631	3.02726	7.30631	4.18732	7.30631	5.04098	7.30631	6.04152	6.30631	7.04099			6.30631	0.03081	7.30631	1.02009	7.30631	2.13533	7.30631	3.12126	7.30631	4.05817	7.30631	5.02369	7.30631	6.02077	6.30631	7.04099
6.32681	0.0735	6.32681	1.04801	6.32681	2.03711	7.32681	3.02781	7.32681	4.18428	7.32681	5.04178	7.32681	6.03849	6.32681	7.03558			6.32681	0.02661	7.32681	1.01768	7.32681	2.12863	7.32681	3.133	7.32681	4.05817	7.32681	5.02459	7.32681	6.02045	6.32681	7.03558
6.34732	0.06715	6.34732	1.04713	6.34732	2.03545	7.34732	3.02803	7.34732	4.18076	7.34732	5.05658	7.34732	6.03921	6.34732	7.03704			6.34732	0.03455	7.34732	1.01578	7.34732	2.12053	7.34732	3.10478	7.34732	4.05464	7.34732	5.0277	7.34732	6.02177	6.34732	7.03704
6.36783	0.07011	6.36783	1.04783	6.36783	2.03904	7.36783	3.02455	7.36783	4.16603	7.36783	5.05098	7.36783	6.04224	6.36783	7.04661			6.36783	0.03128	7.36783	1.01402	7.36783	2.12441	7.36783	3.12378	7.36783	4.05172	7.36783	5.02878	7.36783	6.0234	6.36783	7.04661
6.38833	0.06504	6.38833	1.04689	6.38833	2.0372	7.38833	3.02433	7.38833	4.15066	7.38833	5.04578	7.38833	6.03935	6.38833	7.03912			6.38833	0.01914	7.38833	1.01658	7.38833	2.12899	7.38833	3.11959	7.38833	4.04695	7.38833	5.02929	7.38833	6.0246	6.38833	7.03912
6.40884	0.06187	6.40884	1.0452	6.40884	2.04438	7.40884	3.02521	7.40884	4.12536	7.40884	5.05298	7.40884	6.0444	6.40884	7.03392			6.40884	0.02941	7.40884	1.01665	7.40884	2.13639	7.40884	3.11623	7.40884	4.04191	7.40884	5.03356	7.40884	6.02535	6.40884	7.03392
6.42934	0.05933	6.42934	1.04338	6.42934	2.04134	7.42934	3.02461	7.42934	4.11703	7.42934	5.05898	7.42934	6.04195	6.42934	7.03537			6.42934	0.02288	7.42934	1.01717	7.42934	2.13004	7.42934	3.11065	7.42934	4.03659	7.42934	5.03594	7.42934	6.02478	6.42934	7.03537
6.44985	0.05615	6.44985	1.04289	6.44985	2.04143	7.44985	3.02455	7.44985	4.10871	7.44985	5.06118	7.44985	6.04613	6.44985	7.03849			6.44985	0.03035	7.44985	1.01695	7.44985	2.1452	7.44985	3.1154	7.44985	4.03426	7.44985	5.03948	7.44985	6.02776	6.44985	7.03849
6.47036	0.05351	6.47036	1.04142	6.47036	2.05	7.47036	3.02356	7.47036	4.09318	7.47036	5.06757	7.47036	6.05536	6.47036	7.03288			6.47036	0.02941	7.47036	1.0149	7.47036	2.12159	7.47036	3.11595	7.47036	4.03182	7.47036	5.04519	7.47036	6.02985	6.47036	7.03288
6.49086	0.0515	6.49086	1.03551	6.49086	2.04963	7.49086	3.02273	7.49086	4.0911	7.49086	5.06098	7.49086	6.05737	6.49086	7.03371			6.49086	0.02801	7.49086	1.0187	7.49086	2.12335	7.49086	3.10338	7.49086	4.02936	7.49086	5.04842	7.49086	6.03229	6.49086	7.03371
6.51137	0.05319	6.51137	1.03197	6.51137	2.05018	7.51137	3.02339	7.51137	4.08181	7.51137	5.07397	7.51137	6.05723	6.51137	7.03974			6.51137	0.02241	7.51137	1.01695	7.51137	2.11559	7.51137	3.10729	7.51137	4.0273	7.51137	5.05116	7.51137	6.0357	6.51137	7.03974
6.53188	0.05224	6.53188	1.02889	6.53188	2.05543	7.53188	3.02201	7.53188	4.07285	7.53188	5.08437	7.53188	6.0617	6.53188	7.036			6.53188	0.01867	7.53188	1.0187	7.53188	2.13639	7.53188	3.10785	7.53188	4.02462	7.53188	5.05447	7.53188	6.03626	6.53188	7.036
6.55238	0.0497	6.55238	1.02598	6.55238	2.05239	7.55238	3.02367	7.55238	4.06884	7.55238	5.08856	7.55238	6.07438	6.55238	7.0335			6.55238	0.03175	7.55238	1.01585	7.55238	2.12617	7.55238	3.10142	7.55238	4.02313	7.55238	5.06118	7.55238	6.03821	6.55238	7.0335
6.57289	0.05214	6.57289	1.02619	6.57289	2.05801	7.57289	3.02246	7.57289	4.06564	7.57289	5.09736	7.57289	6.08029	6.57289	7.03246			6.57289	0.02988	7.57289	1.01556	7.57289	2.12511	7.57289	3.11875	7.57289	4.02375	7.57289	5.06942	7.57289	6.04311	6.57289	7.03246
6.59339	0.04611	6.59339	1.02283	6.59339	2.06003	7.59339	3.02152	7.59339	4.06612	7.59339	5.09816	7.59339	6.08649	6.59339	7.03204			6.59339	0.02801	7.59339	1.01651	7.59339	2.11419	7.59339	3.10645	7.59339	4.02215	7.59339	5.07343	7.59339	6.04793	6.59339	7.03204
6.6139	0.04896	6.6139	1.01919	6.6139	2.06003	7.6139	3.02246	7.6139	4.06228	7.6139	5.11236	7.6139	6.09211	6.6139	7.03516			6.6139	0.02194	7.6139	1.01622	7.6139	2.12969	7.6139	3.11176	7.6139	4.02133	7.6139	5.07556	7.6139	6.0537	6.6139	7.03516
6.63441	0.05023	6.63441	1.01964	6.63441	2.05644	7.63441	3.02455	7.63441	4.05748	7.63441	5.12915	7.63441	6.10177	6.63441	7.03392			6.63441	0.02101	7.63441	1.01468	7.63441	2.11207	7.63441	3.10115	7.63441	4.02087	7.63441	5.07657	7.63441	6.05743	6.63441	7.03392
6.65491	0.04791	6.65491	1.01873	6.65491	2.04815	7.65491	3.02146	7.65491	4.05011	7.65491	5.14574	7.65491	6.10538	6.65491	7.03163			6.65491	0.02941	7.65491	1.01454	7.65491	2.12581	7.65491	3.1126	7.65491	4.02105	7.65491	5.07884	7.65491	6.06186	6.65491	7.03163
6.67542	0.05203	6.67542	1.01866	6.67542	2.05534	7.67542	3.01942	7.67542	4.04611	7.67542	5.14354	7.67542	6.11633	6.67542	7.03475			6.67542	0.02941	7.67542	1.01424	7.67542	2.11947	7.67542	3.08243	7.67542	4.01876	7.67542	5.07686	7.67542	6.06569	6.67542	7.03475
6.69593	0.04939	6.69593	1.01782	6.69593	2.05082	7.69593	3.02019	7.69593	4.04723	7.69593	5.17453	7.69593	6.12758	6.69593	7.03558			6.69593	0.03175	7.69593	1.01249	7.69593	2.11877	7.69593	3.10087	7.69593	4.01781	7.69593	5.07199	7.69593	6.076	6.69593	7.03558
6.71643	0.04685	6.71643	1.01793	6.71643	2.04714	7.71643	3.02223	7.71643	4.04707	7.71643	5.18093	7.71643	6.15179	6.71643	7.02809			6.71643	0.01961	7.71643	1.0157	7.71643	2.11524	7.71643	3.08913	7.71643	4.01785	7.71643	5.06746	7.71643	6.08479	6.71643	7.02809
6.73694	0.05044	6.73694	1.01583	6.73694	2.04714	7.73694	3.02306	7.73694	4.04435	7.73694	5.19852	7.73694	6.15324	6.73694	7.0412			6.73694	0.01541	7.73694	1.01519	7.73694	2.11947	7.73694	3.09444	7.73694	4.01847	7.73694	5.06347	7.73694	6.08997	6.73694	7.0412
6.75744	0.05087	6.75744	1.01611	6.75744	2.04373	7.75744	3.0229	7.75744	4.04579	7.75744	5.21172	7.75744	6.16751	6.75744	7.03475			6.75744	0.02428	7.75744	1.01614	7.75744	2.11841	7.75744	3.09444	7.75744	4.01872	7.75744	5.05518	7.75744	6.09617	6.75744	7.03475
6.77795	0.046	6.77795	1.01597	6.77795	2.04521	7.77795	3.02246	7.77795	4.04531	7.77795	5.19972	7.77795	6.18567	6.77795	7.03745			6.77795	0.02148	7.77795	1.01512	7.77795	2.12546	7.77795	3.09528	7.77795	4.01701	7.77795	5.04896	7.77795	6.10117	6.77795	7.03745
6.79846	0.05626	6.79846	1.01548	6.79846	2.04042	7.79846	3.02229	7.79846	4.04467	7.79846	5.19872	7.79846	6.20095	6.79846	7.03288			6.79846	0.03081	7.79846	1.0122	7.79846	2.13145	7.79846	3.09668	7.79846	4.01701	7.79846	5.04199	7.79846	6.10794	6.79846	7.03288
6.81896	0.05013	6.81896	1.01534	6.81896	2.03646	7.81896	3.02207	7.81896	4.04483	7.81896	5.19632	7.81896	6.20456	6.81896	7.03308			6.81896	0.02614	7.81896	1.01373	7.81896	2.12652	7.81896	3.09388	7.81896	4.01741	7.81896	5.03614	7.81896	6.10489	6.81896	7.03308
6.83947	0.05288	6.83947	1.01418	6.83947	2.03996	7.83947	3.02339	7.83947	4.04595	7.83947	5.17593	7.83947	6.22445	6.83947	7.03246			6.83947	0.01727	7.83947	1.0122	7.83947	2.11982	7.83947	3.09137	7.83947	4.01679	7.83947	5.03534	7.83947	6.10468	6.83947	7.03246
6.85998	0.0533	6.85998	1.0145	6.85998	2.03287	7.85998	3.02014	7.85998	4.04163	7.85998	5.16453	7.85998	6.22474	6.85998	7.03225			6.85998	0.02288	7.85998	1.01315	7.85998	2.12194	7.85998	3.08857	7.85998	4.01685	7.85998	5.02977	7.85998	6.10245	6.85998	7.03225
6.88048	0.05605	6.88048	1.01432	6.88048	2.03453	7.88048	3.02483	7.88048	4.03987	7.88048	5.15114	7.88048	6.23079	6.88048	7.02871			6.88048	0.02288	7.88048	1.01329	7.88048	2.11419	7.88048	3.09081	7.88048	4.01575	7.88048	5.02765	7.88048	6.09631	6.88048	7.02871
6.90099	0.05626	6.90099	1.01506	6.90099	2.03305	7.90099	3.02174	7.90099	4.0389	7.90099	5.12055	7.90099	6.2233	6.90099	7.02934			6.90099	0.02754	7.90099	1.01402	7.90099	2.11841	7.90099	3.08438	7.90099	4.0165	7.90099	5.02649	7.90099	6.08685	6.90099	7.02934
6.92149	0.06239	6.92149	1.01569	6.92149	2.03149	7.92149	3.02257	7.92149	4.03314	7.92149	5.11116	7.92149	6.19792	6.92149	7.02538			6.92149	0.02054	7.92149	1.01592	7.92149	2.11207	7.92149	3.08662	7.92149	4.01654	7.92149	5.02377	7.92149	6.08238	6.92149	7.02538
6.942	0.06578	6.942	1.01418	6.942	2.03075	7.942	3.02372	7.942	4.03666	7.942	5.08896	7.942	6.18365	6.942	7.03412			6.942	0.02521	7.942	1.01183	7.942	2.10678	7.942	3.0936	7.942	4.01566	7.942	5.02369	7.942	6.06976	6.942	7.03412
6.96251	0.06536	6.96251	1.01541	6.96251	2.03112	7.96251	3.0229	7.96251	4.04035	7.96251	5.08737	7.96251	6.16016	6.96251	7.03184			6.96251	0.02661	7.96251	1.01877	7.96251	2.10996	7.96251	3.08578	7.96251	4.01701	7.96251	5.02035	7.96251	6.06164	6.96251	7.03184
6.98301	0.06197	6.98301	1.01583	6.98301	2.02937	7.98301	3.01997	7.98301	4.03698	7.98301	5.07337	7.98301	6.14733	6.98301	7.03079			6.98301	0.02754	7.98301	1.01402	7.98301	2.12018	7.98301	3.08941	7.98301	4.01559	7.98301	5.02069	7.98301	6.05381	6.98301	7.03079
7.00352	0.06747	7.00352	1.01492	7.00352	2.02799	8.00352	3.02229	8.00352	4.0349	8.00352	5.07157	8.00352	6.14257	7.00352	7.03204			7.00352	0.03221	8.00352	1.01308	8.00352	2.11419	8.00352	3.10422	8.00352	4.01603	8.00352	5.02057	8.00352	6.04973	7.00352	7.03204
7.02402	0.06927	7.02402	1.01471	7.02402	2.029	8.02402	3.02295	8.02402	4.03778	8.02402	5.07337	8.02402	6.11085	7.02402	7.02809			7.02402	0.02614	8.02402	1.0141	8.02402	2.12546	8.02402	3.08187	8.02402	4.01543	8.02402	5.02069	8.02402	6.04346	7.02402	7.02809
7.04453	0.06239	7.04453	1.01488	7.04453	2.03084	8.04453	3.02433	8.04453	4.03939	8.04453	5.06317	8.04453	6.09817	7.04453	7.036			7.04453	0.01634	8.04453	1.01359	8.04453	2.11348	8.04453	3.07376	8.04453	4.01468	8.04453	5.01834	8.04453	6.03811	7.04453	7.036
7.06504	0.06387	7.06504	1.01523	7.06504	2.02652	8.06504	3.02052	8.06504	4.03874	8.06504	5.05438	8.06504	6.08808	7.06504	7.03059			7.06504	0.01634	8.06504	1.01293	8.06504	2.10678	8.06504	3.08885	8.06504	4.01541	8.06504	5.0178	8.06504	6.03502	7.06504	7.03059
7.08554	0.05192	7.08554	1.01527	7.08554	2.0279	8.08554	3.02086	8.08554	4.04115	8.08554	5.05658	8.08554	6.07856	7.08554	7.03433			7.08554	0.02148	8.08554	1.01402	8.08554	2.09833	8.08554	3.07153	8.08554	4.01601	8.08554	5.01921	8.08554	6.03183	7.08554	7.03433
7.10605	0.05182	7.10605	1.01457	7.10605	2.02293	8.10605	3.02041	8.10605	4.03026	8.10605	5.04778	8.10605	6.06746	7.10605	7.03496			7.10605	0.03035	8.10605	1.0149	8.10605	2.11383	8.10605	3.0855	8.10605	4.01652	8.10605	5.01839	8.10605	6.02882	7.10605	7.03496
7.12656	0.05002	7.12656	1.01555	7.12656	2.02615	8.12656	3.01942	8.12656	4.03698	8.12656	5.04858	8.12656	6.06501	7.12656	7.02809			7.12656	0.02334	8.12656	1.01402	8.12656	2.10537	8.12656	3.0774	8.12656	4.01599	8.12656	5.01636	8.12656	6.02598	7.12656	7.02809
7.14706	0.046	7.14706	1.01677	7.14706	2.02403	8.14706	3.01793	8.14706	4.04003	8.14706	5.04458	8.14706	6.05954	7.14706	7.03496			7.14706	0.02194	8.14706	1.01198	8.14706	2.10925	8.14706	3.08997	8.14706	4.0161	8.14706	5.01763	8.14706	6.02765	7.14706	7.03496
7.16757	0.04114	7.16757	1.01642	7.16757	2.02827	8.16757	3.01959	8.16757	4.03218	8.16757	5.04498	8.16757	6.05507	7.16757	7.03246			7.16757	0.02194	8.16757	1.01534	8.16757	2.11736	8.16757	3.0922	8.16757	4.01634	8.16757	5.0178	8.16757	6.02442	7.16757	7.03246
7.18807	0.04177	7.18807	1.01702	7.18807	2.02431	8.18807	3.01628	8.18807	4.03138	8.18807	5.03938	8.18807	6.0493	7.18807	7.03225			7.18807	0.02288	8.18807	1.01395	8.18807	2.1015	8.18807	3.07851	8.18807	4.01674	8.18807	5.01726	8.18807	6.02503	7.18807	7.03225
7.20858	0.03902	7.20858	1.01765	7.20858	2.02725	8.20858	3.01926	8.20858	4.03842	8.20858	5.04138	8.20858	6.04584	7.20858	7.03059			7.20858	0.02801	8.20858	1.01563	8.20858	2.10714	8.20858	3.08662	8.20858	4.01648	8.20858	5.01678	8.20858	6.02272	7.20858	7.03059
7.22909	0.04135	7.22909	1.01891	7.22909	2.02606	8.22909	3.01766	8.22909	4.03794	8.22909	5.04298	8.22909	6.04281	7.22909	7.03059			7.22909	0.02334	8.22909	1.01205	8.22909	2.09374	8.22909	3.08187	8.22909	4.01914	8.22909	5.01675	8.22909	6.02148	7.22909	7.03059
7.24959	0.0404	7.24959	1.01929	7.24959	2.02274	8.24959	3.01594	8.24959	4.03971	8.24959	5.03539	8.24959	6.04454	7.24959	7.03683			7.24959	0.02288	8.24959	1.01066	8.24959	2.11066	8.24959	3.07293	8.24959	4.01825	8.24959	5.01576	8.24959	6.02237	7.24959	7.03683
7.2701	0.04378	7.2701	1.02241	7.2701	2.02348	8.2701	3.01633	8.2701	4.03586	8.2701	5.04058	8.2701	6.04555	7.2701	7.0335			7.2701	0.02101	8.2701	1.01278	8.2701	2.10009	8.2701	3.0869	8.2701	4.01936	8.2701	5.01636	8.2701	6.02116	7.2701	7.0335
7.29061	0.03987	7.29061	1.01936	7.29061	2.02458	8.29061	3.01655	8.29061	4.03618	8.29061	5.03599	8.29061	6.05031	7.29061	7.03558			7.29061	0.01867	8.29061	1.0114	8.29061	2.117	8.29061	3.08578	8.29061	4.02014	8.29061	5.01596	8.29061	6.01921	7.29061	7.03558
7.31111	0.03596	7.31111	1.02045	7.31111	2.02504	8.31111	3.016	8.31111	4.03874	8.31111	5.03219	8.31111	6.04123	7.31111	7.03641			7.31111	0.03081	8.31111	1.00972	8.31111	2.10044	8.31111	3.057	8.31111	4.02029	8.31111	5.015	8.31111	6.01918	7.31111	7.03641
7.33162	0.03881	7.33162	1.02062	7.33162	2.02394	8.33162	3.01782	8.33162	4.04227	8.33162	5.03798	8.33162	6.03676	7.33162	7.03079			7.33162	0.02708	8.33162	1.01037	8.33162	2.117	8.33162	3.08326	8.33162	4.0224	8.33162	5.01398	8.33162	6.01928	7.33162	7.03079
7.35212	0.0405	7.35212	1.02181	7.35212	2.02339	8.35212	3.01308	8.35212	4.03714	8.35212	5.03898	8.35212	6.03762	7.35212	7.03246			7.35212	0.01587	8.35212	1.01264	8.35212	2.09233	8.35212	3.07041	8.35212	4.0228	8.35212	5.01534	8.35212	6.02056	7.35212	7.03246
7.37263	0.03712	7.37263	1.01999	7.37263	2.02633	8.37263	3.01462	8.37263	4.04259	8.37263	5.03499	8.37263	6.03921	7.37263	7.03038			7.37263	0.01727	8.37263	1.01322	8.37263	2.08811	8.37263	3.08298	8.37263	4.02322	8.37263	5.01596	8.37263	6.01982	7.37263	7.03038
7.39314	0.03352	7.39314	1.02013	7.39314	2.02311	8.39314	3.01407	8.39314	4.03874	8.39314	5.03539	8.39314	6.04152	7.39314	7.03184			7.39314	0.01867	8.39314	1.01154	8.39314	2.11207	8.39314	3.0922	8.39314	4.02466	8.39314	5.015	8.39314	6.01737	7.39314	7.03184
7.41364	0.03342	7.41364	1.01971	7.41364	2.02154	8.41364	3.01468	8.41364	4.03618	8.41364	5.03299	8.41364	6.03633	7.41364	7.03537			7.41364	0.02661	8.41364	1.01373	8.41364	2.09621	8.41364	3.07069	8.41364	4.02544	8.41364	5.0148	8.41364	6.01758	7.41364	7.03537
7.43415	0.0386	7.43415	1.01754	7.43415	2.02569	8.43415	3.01379	8.43415	4.04291	8.43415	5.03619	8.43415	6.03892	7.43415	7.03579			7.43415	0.02101	8.43415	1.0141	8.43415	2.11137	8.43415	3.07153	8.43415	4.02601	8.43415	5.01511	8.43415	6.01783	7.43415	7.03579
7.45466	0.03574	7.45466	1.01908	7.45466	2.02698	8.45466	3.0155	8.45466	4.0381	8.45466	5.03139	8.45466	6.03589	7.45466	7.03579			7.45466	0.01774	8.45466	1.01227	8.45466	2.10432	8.45466	3.08298	8.45466	4.0251	8.45466	5.01508	8.45466	6.01694	7.45466	7.03579
7.47516	0.03691	7.47516	1.01649	7.47516	2.02449	8.47516	3.01479	8.47516	4.04211	8.47516	5.03399	8.47516	6.0307	7.47516	7.03537			7.47516	0.02568	8.47516	1.01161	8.47516	2.11031	8.47516	3.07963	8.47516	4.02399	8.47516	5.01438	8.47516	6.01702	7.47516	7.03537
7.49567	0.03384	7.49567	1.01534	7.49567	2.02385	8.49567	3.0165	8.49567	4.03186	8.49567	5.03219	8.49567	6.03474	7.49567	7.03537			7.49567	0.02054	8.49567	1.01527	8.49567	2.11066	8.49567	3.07209	8.49567	4.02457	8.49567	5.01588	8.49567	6.01684	7.49567	7.03537
7.51617	0.03818	7.51617	1.01467	7.51617	2.02532	8.51617	3.01473	8.51617	4.0357	8.51617	5.02839	8.51617	6.0333	7.51617	7.03662			7.51617	0.02148	8.51617	1.01103	8.51617	2.09903	8.51617	3.07348	8.51617	4.02169	8.51617	5.01472	8.51617	6.0173	7.51617	7.03662
7.53668	0.03458	7.53668	1.0131	7.53668	2.02642	8.53668	3.01523	8.53668	4.03874	8.53668	5.02999	8.53668	6.03042	7.53668	7.03808			7.53668	0.02474	8.53668	1.01308	8.53668	2.09656	8.53668	3.09165	8.53668	4.01865	8.53668	5.01542	8.53668	6.01648	7.53668	7.03808
7.55719	0.03522	7.55719	1.0124	7.55719	2.0255	8.55719	3.01297	8.55719	4.03106	8.55719	5.03199	8.55719	6.03085	7.55719	7.04224			7.55719	0.02101	8.55719	1.01395	8.55719	2.11066	8.55719	3.07432	8.55719	4.01799	8.55719	5.01709	8.55719	6.01663	7.55719	7.04224
7.57769	0.03553	7.57769	1.01201	7.57769	2.02578	8.57769	3.01379	8.57769	4.04195	8.57769	5.02599	8.57769	6.0258	7.57769	7.03995			7.57769	0.01821	8.57769	1.00877	8.57769	2.09868	8.57769	3.07544	8.57769	4.01805	8.57769	5.01596	8.57769	6.01709	7.57769	7.03995
7.5982	0.03268	7.5982	1.01145	7.5982	2.02486	8.5982	3.01374	8.5982	4.03282	8.5982	5.02939	8.5982	6.03042	7.5982	7.04328			7.5982	0.01634	8.5982	1.01271	8.5982	2.09445	8.5982	3.06566	8.5982	4.01639	8.5982	5.01879	8.5982	6.01702	7.5982	7.04328
7.61871	0.0368	7.61871	1.0117	7.61871	2.02422	8.61871	3.01473	8.61871	4.03202	8.61871	5.02839	8.61871	6.02278	7.61871	7.04869			7.61871	0.02101	8.61871	1.01125	8.61871	2.09621	8.61871	3.06762	8.61871	4.01563	8.61871	5.01786	8.61871	6.01577	7.61871	7.04869
7.63921	0.03797	7.63921	1.01166	7.63921	2.02633	8.63921	3.0139	8.63921	4.03138	8.63921	5.02859	8.63921	6.03344	7.63921	7.05098			7.63921	0.02101	8.63921	1.01059	8.63921	2.08423	8.63921	3.07125	8.63921	4.01528	8.63921	5.0189	8.63921	6.01645	7.63921	7.05098
7.65972	0.03247	7.65972	1.01163	7.65972	2.02237	8.65972	3.01335	8.65972	4.0293	8.65972	5.02599	8.65972	6.02624	7.65972	7.05993			7.65972	0.02334	8.65972	1.01461	8.65972	2.09374	8.65972	3.08438	8.65972	4.0149	8.65972	5.01958	8.65972	6.01744	7.65972	7.05993
7.68022	0.03564	7.68022	1.00973	7.68022	2.02256	8.68022	3.01308	8.68022	4.03154	8.68022	5.03399	8.68022	6.02696	7.68022	7.05993			7.68022	0.0112	8.68022	1.0103	8.68022	2.09551	8.68022	3.07851	8.68022	4.01368	8.68022	5.02097	8.68022	6.01847	7.68022	7.05993
7.70073	0.03479	7.70073	1.00963	7.70073	2.02486	8.70073	3.01357	8.70073	4.03218	8.70073	5.03419	8.70073	6.03431	7.70073	7.06638			7.70073	0.02241	8.70073	1.01088	8.70073	2.11031	8.70073	3.06929	8.70073	4.01477	8.70073	5.0223	8.70073	6.01865	7.70073	7.06638
7.72124	0.03289	7.72124	1.0111	7.72124	2.02219	8.72124	3.0139	8.72124	4.02834	8.72124	5.02759	8.72124	6.02508	7.72124	7.06596			7.72124	0.01774	8.72124	1.01242	8.72124	2.09868	8.72124	3.07712	8.72124	4.01282	8.72124	5.02278	8.72124	6.01751	7.72124	7.06596
7.74174	0.03204	7.74174	1.01036	7.74174	2.02357	8.74174	3.0123	8.74174	4.02674	8.74174	5.02539	8.74174	6.02537	7.74174	7.0774			7.74174	0.01587	8.74174	1.01271	8.74174	2.09586	8.74174	3.07628	8.74174	4.01209	8.74174	5.02408	8.74174	6.01935	7.74174	7.0774
7.76225	0.035	7.76225	1.01012	7.76225	2.0198	8.76225	3.01429	8.76225	4.02738	8.76225	5.02259	8.76225	6.0284	7.76225	7.08635			7.76225	0.02288	8.76225	1.01008	8.76225	2.09974	8.76225	3.0584	8.76225	4.01244	8.76225	5.02739	8.76225	6.01946	7.76225	7.08635
7.78276	0.03384	7.78276	1.00861	7.78276	2.02127	8.78276	3.01159	8.78276	4.02113	8.78276	5.03039	8.78276	6.02451	7.78276	7.09634			7.78276	0.01634	8.78276	1.01373	8.78276	2.07718	8.78276	3.07293	8.78276	4.01344	8.78276	5.02711	8.78276	6.02102	7.78276	7.09634
7.80326	0.03458	7.80326	1.00791	7.80326	2.02293	8.80326	3.01081	8.80326	4.0237	8.80326	5.03219	8.80326	6.0271	7.80326	7.10133			7.80326	0.01401	8.80326	1.01198	8.80326	2.0807	8.80326	3.07879	8.80326	4.01211	8.80326	5.02824	8.80326	6.02091	7.80326	7.10133
7.82377	0.03352	7.82377	1.00847	7.82377	2.02375	8.82377	3.0123	8.82377	4.02097	8.82377	5.03659	8.82377	6.02436	7.82377	7.11382			7.82377	0.01447	8.82377	1.00869	8.82377	2.0941	8.82377	3.07237	8.82377	4.01271	8.82377	5.02943	8.82377	6.02223	7.82377	7.11382
7.84427	0.03606	7.84427	1.00921	7.84427	2.02081	8.84427	3.01043	8.84427	4.02129	8.84427	5.03878	8.84427	6.03272	7.84427	7.13525			7.84427	0.02054	8.84427	1.01176	8.84427	2.08952	8.84427	3.07879	8.84427	4.01129	8.84427	5.02994	8.84427	6.0234	7.84427	7.13525
7.86478	0.03109	7.86478	1.00805	7.86478	2.02016	8.86478	3.01203	8.86478	4.02674	8.86478	5.04418	8.86478	6.03229	7.86478	7.15189			7.86478	0.02101	8.86478	1.0122	8.86478	2.09797	8.86478	3.07935	8.86478	4.01133	8.86478	5.02787	8.86478	6.02343	7.86478	7.15189
7.88529	0.03109	7.88529	1.00917	7.88529	2.02044	8.88529	3.01159	8.88529	4.02305	8.88529	5.03858	8.88529	6.03171	7.88529	7.1571			7.88529	0.01401	8.88529	1.01147	8.88529	2.09057	8.88529	3.06091	8.88529	4.01098	8.88529	5.02799	8.88529	6.02652	7.88529	7.1571
7.90579	0.03088	7.90579	1.0084	7.90579	2.0221	8.90579	3.01219	8.90579	4.02418	8.90579	5.04118	8.90579	6.02984	7.90579	7.18165			7.90579	0.01634	8.90579	1.0141	8.90579	2.10079	8.90579	3.06203	8.90579	4.01111	8.90579	5.02637	8.90579	6.02584	7.90579	7.18165
7.9263	0.03363	7.9263	1.00788	7.9263	2.02219	8.9263	3.01114	8.9263	4.01857	8.9263	5.03958	8.9263	6.0297	7.9263	7.196			7.9263	0.01494	8.9263	1.01249	8.9263	2.09057	8.9263	3.06873	8.9263	4.01118	8.9263	5.02499	8.9263	6.02921	7.9263	7.196
7.9468	0.03818	7.9468	1.00802	7.9468	2.02394	8.9468	3.01335	8.9468	4.02498	8.9468	5.04338	8.9468	6.03431	7.9468	7.21764			7.9468	0.01867	8.9468	1.01088	8.9468	2.10361	8.9468	3.06957	8.9468	4.01091	8.9468	5.0223	8.9468	6.02811	7.9468	7.21764
7.96731	0.02993	7.96731	1.00725	7.96731	2.02026	8.96731	3.01131	8.96731	4.02337	8.96731	5.04258	8.96731	6.03474	7.96731	7.20953			7.96731	0.01961	8.96731	1.0122	8.96731	2.09445	8.96731	3.06706	8.96731	4.01056	8.96731	5.0208	8.96731	6.03201	7.96731	7.20953
7.98782	0.03448	7.98782	1.00826	7.98782	2.01795	8.98782	3.01137	8.98782	4.02161	8.98782	5.03798	8.98782	6.03618	7.98782	7.21244			7.98782	0.01307	8.98782	1.01234	8.98782	2.08775	8.98782	3.06901	8.98782	4.01113	8.98782	5.01967	8.98782	6.03573	7.98782	7.21244
8.00832	0.03067	8.00832	1.00879	8.00832	2.01887	9.00832	3.01236	9.00832	4.0277	9.00832	5.04458	9.00832	6.03662	8.00832	7.20662			8.00832	0.01727	9.00832	1.01308	9.00832	2.0867	9.00832	3.06398	9.00832	4.01158	9.00832	5.01967	9.00832	6.03389	8.00832	7.20662
8.02883	0.03342	8.02883	1.00753	8.02883	2.02201	9.02883	3.01098	9.02883	4.0237	9.02883	5.03719	9.02883	6.03662	8.02883	7.20225			8.02883	0.01774	9.02883	1.01271	9.02883	2.08282	9.02883	3.06175	9.02883	4.01096	9.02883	5.01729	9.02883	6.03357	8.02883	7.20225
8.04934	0.03173	8.04934	1.00854	8.04934	2.01657	9.04934	3.0117	9.04934	4.02161	9.04934	5.03659	9.04934	6.03993	8.04934	7.18269			8.04934	0.02334	9.04934	1.01161	9.04934	2.10537	9.04934	3.07097	9.04934	4.00974	9.04934	5.01695	9.04934	6.03584	8.04934	7.18269
8.06984	0.03003	8.06984	1.0084	8.06984	2.01989	9.06984	3.01192	9.06984	4.02466	9.06984	5.03818	9.06984	6.03402	8.06984	7.17457			8.06984	0.01961	9.06984	1.01249	9.06984	2.09621	9.06984	3.0556	9.06984	4.01027	9.06984	5.01438	9.06984	6.03382	8.06984	7.17457
8.09035	0.03458	8.09035	1.00714	8.09035	2.01667	9.09035	3.01274	9.09035	4.02562	9.09035	5.03439	9.09035	6.04022	8.09035	7.15127			8.09035	0.01681	9.09035	1.0084	9.09035	2.09233	9.09035	3.06259	9.09035	4.01122	9.09035	5.01466	9.09035	6.0335	8.09035	7.15127
8.11085	0.03077	8.11085	1.00795	8.11085	2.01501	9.11085	3.01098	9.11085	4.0245	9.11085	5.02939	9.11085	6.04599	8.11085	7.13837			8.11085	0.01914	9.11085	1.01088	9.11085	2.10009	9.11085	3.06454	9.11085	4.00942	9.11085	5.01404	9.11085	6.02988	8.11085	7.13837
8.13136	0.03321	8.13136	1.00693	8.13136	2.01731	9.13136	3.01015	9.13136	4.02241	9.13136	5.03099	9.13136	6.04094	8.13136	7.12297			8.13136	0.01261	9.13136	1.00811	9.13136	2.09163	9.13136	3.07265	9.13136	4.00991	9.13136	5.01378	9.13136	6.03059	8.13136	7.12297
8.15187	0.03194	8.15187	1.00784	8.15187	2.01731	9.15187	3.01109	9.15187	4.02386	9.15187	5.03099	9.15187	6.03402	8.15187	7.1211			8.15187	0.01494	9.15187	1.00979	9.15187	2.09621	9.15187	3.07013	9.15187	4.0104	9.15187	5.01254	9.15187	6.02609	8.15187	7.1211
8.17237	0.03458	8.17237	1.00739	8.17237	2.01786	9.17237	3.01175	9.17237	4.0277	9.17237	5.03039	9.17237	6.03215	8.17237	7.09821			8.17237	0.01354	9.17237	1.01183	9.17237	2.08529	9.17237	3.07684	9.17237	4.01002	9.17237	5.01155	9.17237	6.02123	8.17237	7.09821
8.19288	0.03278	8.19288	1.00788	8.19288	2.01759	9.19288	3.01032	9.19288	4.02305	9.19288	5.03019	9.19288	6.03633	8.19288	7.08739			8.19288	0.01307	9.19288	1.01052	9.19288	2.10115	9.19288	3.07153	9.19288	4.00934	9.19288	5.01358	9.19288	6.0206	8.19288	7.08739
8.21339	0.02898	8.21339	1.00721	8.21339	2.01814	9.21339	3.0112	9.21339	4.01793	9.21339	5.02299	9.21339	6.032	8.21339	7.08635			8.21339	0.01634	9.21339	1.01074	9.21339	2.08529	9.21339	3.05868	9.21339	4.0094	9.21339	5.01157	9.21339	6.02173	8.21339	7.08635
8.23389	0.03426	8.23389	1.00728	8.23389	2.01722	9.23389	3.01065	9.23389	4.02674	9.23389	5.02019	9.23389	6.02898	8.23389	7.08448			8.23389	0.01447	9.23389	1.0084	9.23389	2.09057	9.23389	3.06175	9.23389	4.00942	9.23389	5.01135	9.23389	6.01854	8.23389	7.08448
8.2544	0.02866	8.2544	1.00742	8.2544	2.01482	9.2544	3.01048	9.2544	4.02161	9.2544	5.02539	9.2544	6.02652	8.2544	7.07179			8.2544	0.00934	9.2544	1.00942	9.2544	2.08811	9.2544	3.05337	9.2544	4.00847	9.2544	5.01225	9.2544	6.0179	8.2544	7.07179
8.2749	0.02982	8.2749	1.00749	8.2749	2.01786	9.2749	3.01164	9.2749	4.02354	9.2749	5.02599	9.2749	6.02523	8.2749	7.067			8.2749	0.02054	9.2749	1.00855	9.2749	2.09445	9.2749	3.07013	9.2749	4.00956	9.2749	5.0103	9.2749	6.01758	8.2749	7.067
8.29541	0.02802	8.29541	1.00728	8.29541	2.01795	9.29541	3.00938	9.29541	4.02402	9.29541	5.02259	9.29541	6.02465	8.29541	7.06263			8.29541	0.01401	9.29541	1.0092	9.29541	2.08141	9.29541	3.05644	9.29541	4.00927	9.29541	5.01211	9.29541	6.01726	8.29541	7.06263
8.31592	0.03025	8.31592	1.00683	8.31592	2.01805	9.31592	3.01291	9.31592	4.01761	9.31592	5.02139	9.31592	6.02364	8.31592	7.05764			8.31592	0.01774	9.31592	1.01198	9.31592	2.08423	9.31592	3.05812	9.31592	4.00869	9.31592	5.01041	9.31592	6.014	8.31592	7.05764
8.33642	0.0276	8.33642	1.00704	8.33642	2.01538	9.33642	3.00982	9.33642	4.0237	9.33642	5.02319	9.33642	6.02494	8.33642	7.06159			8.33642	0.01541	9.33642	1.01118	9.33642	2.07401	9.33642	3.06482	9.33642	4.00854	9.33642	5.01081	9.33642	6.01382	8.33642	7.06159
8.35693	0.02993	8.35693	1.00627	8.35693	2.01777	9.35693	3.01054	9.35693	4.01969	9.35693	5.01939	9.35693	6.0271	8.35693	7.06367			8.35693	0.01914	9.35693	1.01008	9.35693	2.09586	9.35693	3.06901	9.35693	4.00825	9.35693	5.01041	9.35693	6.0139	8.35693	7.06367
8.37744	0.02802	8.37744	1.007	8.37744	2.01593	9.37744	3.01114	9.37744	4.02241	9.37744	5.02439	9.37744	6.01903	8.37744	7.05514			8.37744	0.01214	9.37744	1.01066	9.37744	2.07295	9.37744	3.07125	9.37744	4.00994	9.37744	5.01019	9.37744	6.01244	8.37744	7.05514
8.39794	0.03215	8.39794	1.0063	8.39794	2.02026	9.39794	3.01021	9.39794	4.01809	9.39794	5.01979	9.39794	6.01932	8.39794	7.05535			8.39794	0.01541	9.39794	1.01001	9.39794	2.0726	9.39794	3.05896	9.39794	4.0088	9.39794	5.01115	9.39794	6.01443	8.39794	7.05535
8.41845	0.02802	8.41845	1.00711	8.41845	2.01252	9.41845	3.00977	9.41845	4.02466	9.41845	5.02919	9.41845	6.02119	8.41845	7.05223			8.41845	0.0098	9.41845	1.00993	9.41845	2.08564	9.41845	3.05812	9.41845	4.00925	9.41845	5.00982	9.41845	6.01195	8.41845	7.05223
8.43895	0.02824	8.43895	1.00623	8.43895	2.01234	9.43895	3.00971	9.43895	4.02209	9.43895	5.02179	9.43895	6.02004	8.43895	7.04973			8.43895	0.01401	9.43895	1.01045	9.43895	2.08881	9.43895	3.06147	9.43895	4.00863	9.43895	5.0105	9.43895	6.01418	8.43895	7.04973
8.45946	0.02951	8.45946	1.00648	8.45946	2.01823	9.45946	3.01043	9.45946	4.02321	9.45946	5.02339	9.45946	6.02119	8.45946	7.04931			8.45946	0.02007	9.45946	1.01147	9.45946	2.08247	9.45946	3.06454	9.45946	4.00856	9.45946	5.00996	9.45946	6.01219	8.45946	7.04931
8.47997	0.02929	8.47997	1.00683	8.47997	2.01492	9.47997	3.00966	9.47997	4.02033	9.47997	5.02339	9.47997	6.02018	8.47997	7.04786			8.47997	0.01074	9.47997	1.00993	9.47997	2.08987	9.47997	3.07265	9.47997	4.00825	9.47997	5.00923	9.47997	6.0134	8.47997	7.04786
8.50047	0.02845	8.50047	1.00616	8.50047	2.01574	9.50047	3.00866	9.50047	4.01985	9.50047	5.01959	9.50047	6.02018	8.50047	7.05139			8.50047	0.01354	9.50047	1.01271	9.50047	2.08564	9.50047	3.06845	9.50047	4.00905	9.50047	5.0103	9.50047	6.01177	8.50047	7.05139
8.52098	0.02866	8.52098	1.00599	8.52098	2.01574	9.52098	3.01098	9.52098	4.01841	9.52098	5.02279	9.52098	6.01802	8.52098	7.04661			8.52098	0.01261	9.52098	1.01329	9.52098	2.08529	9.52098	3.05588	9.52098	4.00876	9.52098	5.01041	9.52098	6.01223	8.52098	7.04661
8.54149	0.03194	8.54149	1.00602	8.54149	2.01786	9.54149	3.00916	9.54149	4.02097	9.54149	5.02519	9.54149	6.02061	8.54149	7.03704			8.54149	0.01494	9.54149	1.01176	9.54149	2.07189	9.54149	3.06063	9.54149	4.00869	9.54149	5.00968	9.54149	6.0117	8.54149	7.03704
8.56199	0.02951	8.56199	1.007	8.56199	2.01528	9.56199	3.00949	9.56199	4.01777	9.56199	5.02099	9.56199	6.02033	8.56199	7.04224			8.56199	0.01027	9.56199	1.01023	9.56199	2.07789	9.56199	3.057	9.56199	4.00803	9.56199	5.00855	9.56199	6.01063	8.56199	7.04224
8.5825	0.03173	8.5825	1.00595	8.5825	2.01492	9.5825	3.01026	9.5825	4.02017	9.5825	5.02039	9.5825	6.02004	8.5825	7.04161			8.5825	0.01074	9.5825	1.01227	9.5825	2.10115	9.5825	3.0584	9.5825	4.00854	9.5825	5.00954	9.5825	6.01212	8.5825	7.04161
8.603	0.0275	8.603	1.00588	8.603	2.01335	9.603	3.00949	9.603	4.02177	9.603	5.01899	9.603	6.01975	8.603	7.03933			8.603	0.01681	9.603	1.01132	9.603	2.08	9.603	3.06091	9.603	4.00923	9.603	5.00976	9.603	6.01195	8.603	7.03933
8.62351	0.02834	8.62351	1.00662	8.62351	2.01446	9.62351	3.01087	9.62351	4.01537	9.62351	5.02519	9.62351	6.02306	8.62351	7.0439			8.62351	0.0112	9.62351	1.00752	9.62351	2.08176	9.62351	3.06343	9.62351	4.00907	9.62351	5.00988	9.62351	6.01223	8.62351	7.0439
8.64402	0.02982	8.64402	1.00581	8.64402	2.0151	9.64402	3.01098	9.64402	4.02434	9.64402	5.02039	9.64402	6.02018	8.64402	7.04245			8.64402	0.01961	9.64402	1.01424	9.64402	2.08352	9.64402	3.0584	9.64402	4.00809	9.64402	5.00874	9.64402	6.00985	8.64402	7.04245
8.66452	0.03099	8.66452	1.00634	8.66452	2.01685	9.66452	3.01048	9.66452	4.01569	9.66452	5.02319	9.66452	6.02234	8.66452	7.03641			8.66452	0.01867	9.66452	1.01081	9.66452	2.07753	9.66452	3.07097	9.66452	4.00761	9.66452	5.00823	9.66452	6.01209	8.66452	7.03641
8.68503	0.03342	8.68503	1.00599	8.68503	2.01464	9.68503	3.00977	9.68503	4.02001	9.68503	5.01779	9.68503	6.01874	8.68503	7.04141			8.68503	0.01914	9.68503	1.0114	9.68503	2.08211	9.68503	3.06426	9.68503	4.00812	9.68503	5.00886	9.68503	6.01124	8.68503	7.04141
8.70554	0.03025	8.70554	1.00641	8.70554	2.01584	9.70554	3.01015	9.70554	4.01697	9.70554	5.02299	9.70554	6.02076	8.70554	7.03912			8.70554	0.01307	9.70554	1.01118	9.70554	2.08423	9.70554	3.06315	9.70554	4.00885	9.70554	5.00917	9.70554	6.01056	8.70554	7.03912
8.72604	0.03173	8.72604	1.00609	8.72604	2.01593	9.72604	3.00938	9.72604	4.02354	9.72604	5.02459	9.72604	6.01715	8.72604	7.03371			8.72604	0.01914	9.72604	1.01183	9.72604	2.09198	9.72604	3.05756	9.72604	4.00725	9.72604	5.01019	9.72604	6.00996	8.72604	7.03371
8.74655	0.03141	8.74655	1.00648	8.74655	2.0162	9.74655	3.00949	9.74655	4.01745	9.74655	5.01879	9.74655	6.01845	8.74655	7.03537			8.74655	0.01774	9.74655	1.01344	9.74655	2.08388	9.74655	3.07237	9.74655	4.00783	9.74655	5.00883	9.74655	6.01074	8.74655	7.03537
8.76705	0.03025	8.76705	1.00557	8.76705	2.01464	9.76705	3.01037	9.76705	4.01729	9.76705	5.02299	9.76705	6.01932	8.76705	7.04078			8.76705	0.01494	9.76705	1.01081	9.76705	2.07753	9.76705	3.06203	9.76705	4.00858	9.76705	5.00809	9.76705	6.01	8.76705	7.04078
8.78756	0.0313	8.78756	1.0063	8.78756	2.014	9.78756	3.0085	9.78756	4.01649	9.78756	5.01879	9.78756	6.01701	8.78756	7.03433			8.78756	0.01494	9.78756	1.0095	9.78756	2.08176	9.78756	3.0651	9.78756	4.00801	9.78756	5.01013	9.78756	6.00939	8.78756	7.03433
8.80807	0.03204	8.80807	1.00711	8.80807	2.0162	9.80807	3.01059	9.80807	4.02033	9.80807	5.02619	9.80807	6.01744	8.80807	7.03704			8.80807	0.01307	9.80807	1.01074	9.80807	2.08352	9.80807	3.06538	9.80807	4.00754	9.80807	5.00939	9.80807	6.0106	8.80807	7.03704
8.82857	0.03225	8.82857	1.00662	8.82857	2.01611	9.82857	3.0101	9.82857	4.02017	9.82857	5.01899	9.82857	6.01139	8.82857	7.03246			8.82857	0.00887	9.82857	1.0095	9.82857	2.08	9.82857	3.05672	9.82857	4.00789	9.82857	5.00846	9.82857	6.01149	8.82857	7.03246
8.84908	0.03384	8.84908	1.00679	8.84908	2.01574	9.84908	3.0101	9.84908	4.01681	9.84908	5.02139	9.84908	6.0222	8.84908	7.03225			8.84908	0.01961	9.84908	1.01308	9.84908	2.07401	9.84908	3.06426	9.84908	4.00694	9.84908	5.00962	9.84908	6.00964	8.84908	7.03225
8.86958	0.0312	8.86958	1.00676	8.86958	2.01427	9.86958	3.00916	9.86958	4.02081	9.86958	5.01779	9.86958	6.01932	8.86958	7.03371			8.86958	0.01447	9.86958	1.01249	9.86958	2.09128	9.86958	3.06119	9.86958	4.00845	9.86958	5.00812	9.86958	6.00982	8.86958	7.03371
8.89009	0.03395	8.89009	1.00665	8.89009	2.01353	9.89009	3.00883	9.89009	4.01617	9.89009	5.01739	9.89009	6.01917	8.89009	7.03579			8.89009	0.02334	9.89009	1.00884	9.89009	2.08811	9.89009	3.05728	9.89009	4.00783	9.89009	5.0075	9.89009	6.01014	8.89009	7.03579
8.9106	0.03818	8.9106	1.00525	8.9106	2.01353	9.9106	3.01015	9.9106	4.02498	9.9106	5.02439	9.9106	6.01802	8.9106	7.03516			8.9106	0.01214	9.9106	1.01176	9.9106	2.09057	9.9106	3.05979	9.9106	4.00812	9.9106	5.00775	9.9106	6.0084	8.9106	7.03516
8.9311	0.03543	8.9311	1.0062	8.9311	2.01482	9.9311	3.0091	9.9311	4.02017	9.9311	5.02359	9.9311	6.01744	8.9311	7.03163			8.9311	0.01401	9.9311	1.01037	9.9311	2.07648	9.9311	3.05896	9.9311	4.00847	9.9311	5.0088	9.9311	6.01021	8.9311	7.03163
8.95161	0.03458	8.95161	1.00497	8.95161	2.01436	9.95161	3.00811	9.95161	4.02145	9.95161	5.02219	9.95161	6.01615	8.95161	7.03184			8.95161	0.01634	9.95161	1.01176	9.95161	2.08317	9.95161	3.04946	9.95161	4.00856	9.95161	5.00849	9.95161	6.00907	8.95161	7.03184
8.97212	0.04272	8.97212	1.00508	8.97212	2.01307	9.97212	3.01059	9.97212	4.01857	9.97212	5.01879	9.97212	6.01499	8.97212	7.03662			8.97212	0.01074	9.97212	1.01191	9.97212	2.07894	9.97212	3.0556	9.97212	4.00783	9.97212	5.00823	9.97212	6.00833	8.97212	7.03662
8.99262	0.04251	8.99262	1.00669	8.99262	2.01372	9.99262	3.00927	9.99262	4.02129	9.99262	5.02079	9.99262	6.01701	8.99262	7.03683			8.99262	0.0098	9.99262	1.01023	9.99262	2.07683	9.99262	3.057	9.99262	4.00803	9.99262	5.00835	9.99262	6.00815	8.99262	7.03683
9.01313	0.04156	9.01313	1.00557	9.01313	2.01436	10.0131	3.00756	10.0131	4.02081	10.0131	5.02299	10.0131	6.01355	9.01313	7.03912			9.01313	0.02194	10.0131	1.01037	10.0131	2.07824	10.0131	3.06538	10.0131	4.00792	10.0131	5.00767	10.0131	6.01	9.01313	7.03912
9.03363	0.04378	9.03363	1.00581	9.03363	2.01648	10.0336	3.00982	10.0336	4.02033	10.0336	5.01839	10.0336	6.01427	9.03363	7.04598			9.03363	0.01214	10.0336	1.01074	10.0336	2.08634	10.0336	3.05868	10.0336	4.00738	10.0336	5.00756	10.0336	6.00865	9.03363	7.04598
9.05414	0.04748	9.05414	1.00665	9.05414	2.01455	10.0541	3.01065	10.0541	4.01873	10.0541	5.01759	10.0541	6.01571	9.05414	7.03662			9.05414	0.01027	10.0541	1.01242	10.0541	2.06731	10.0541	3.05001	10.0541	4.0084	10.0541	5.00784	10.0541	6.00993	9.05414	7.03662
9.07465	0.05118	9.07465	1.00571	9.07465	2.01418	10.0747	3.00756	10.0747	4.01761	10.0747	5.01959	10.0747	6.01917	9.07465	7.04266			9.07465	0.00934	10.0747	1.00665	10.0747	2.08141	10.0747	3.05979	10.0747	4.00818	10.0747	5.00747	10.0747	6.00907	9.07465	7.04266
9.09515	0.05658	9.09515	1.00546	9.09515	2.01427	10.0952	3.00872	10.0952	4.02145	10.0952	5.02019	10.0952	6.01874	9.09515	7.03912			9.09515	0.01774	10.0952	1.0111	10.0952	2.07366	10.0952	3.06287	10.0952	4.00747	10.0952	5.0079	10.0952	6.00985	9.09515	7.03912
9.11566	0.05605	9.11566	1.00634	9.11566	2.01381	10.1157	3.00916	10.1157	4.0261	10.1157	5.01479	10.1157	6.01485	9.11566	7.04848			9.11566	0.01681	10.1157	1.00818	10.1157	2.07612	10.1157	3.05588	10.1157	4.00716	10.1157	5.0086	10.1157	6.00922	9.11566	7.04848
9.13617	0.0625	9.13617	1.0062	9.13617	2.01482	10.1362	3.01186	10.1362	4.01633	10.1362	5.01719	10.1362	6.01744	9.13617	7.05327			9.13617	0.01494	10.1362	1.01132	10.1362	2.08846	10.1362	3.06287	10.1362	4.00754	10.1362	5.00741	10.1362	6.00961	9.13617	7.05327
9.15667	0.06356	9.15667	1.00536	9.15667	2.01307	10.1567	3.00783	10.1567	4.02001	10.1567	5.01579	10.1567	6.01629	9.15667	7.03662			9.15667	0.01027	10.1567	1.00942	10.1567	2.08106	10.1567	3.05784	10.1567	4.00681	10.1567	5.00821	10.1567	6.00907	9.15667	7.03662
9.17718	0.0717	9.17718	1.00609	9.17718	2.01326	10.1772	3.00971	10.1772	4.01969	10.1772	5.02099	10.1772	6.01283	9.17718	7.04266			9.17718	0.0056	10.1772	1.00913	10.1772	2.07753	10.1772	3.06119	10.1772	4.00743	10.1772	5.00855	10.1772	6.00865	9.17718	7.04266
9.19768	0.07424	9.19768	1.00592	9.19768	2.01455	10.1977	3.00982	10.1977	4.01393	10.1977	5.02339	10.1977	6.01687	9.19768	7.0464			9.19768	0.00373	10.1977	1.00972	10.1977	2.08352	10.1977	3.05504	10.1977	4.00716	10.1977	5.00804	10.1977	6.00946	9.19768	7.0464
9.21819	0.07371	9.21819	1.0056	9.21819	2.01271	10.2182	3.00894	10.2182	4.01825	10.2182	5.02259	10.2182	6.01744	9.21819	7.04765			9.21819	0.01027	10.2182	1.01125	10.2182	2.08176	10.2182	3.05532	10.2182	4.00654	10.2182	5.00812	10.2182	6.00918	9.21819	7.04765
9.2387	0.07984	9.2387	1.00644	9.2387	2.0128	10.2387	3.00899	10.2387	4.02225	10.2387	5.01679	10.2387	6.01932	9.2387	7.04203			9.2387	0.01961	10.2387	1.00986	10.2387	2.06802	10.2387	3.05672	10.2387	4.00761	10.2387	5.00722	10.2387	6.00904	9.2387	7.04203
9.2592	0.07202	9.2592	1.00637	9.2592	2.01584	10.2592	3.00993	10.2592	4.02097	10.2592	5.02659	10.2592	6.01528	9.2592	7.05223			9.2592	0.01587	10.2592	1.01125	10.2592	2.08141	10.2592	3.06203	10.2592	4.00821	10.2592	5.00874	10.2592	6.01003	9.2592	7.05223
9.27971	0.06747	9.27971	1.00536	9.27971	2.01372	10.2797	3.00982	10.2797	4.01969	10.2797	5.01579	10.2797	6.01672	9.27971	7.04578			9.27971	0.00794	10.2797	1.01081	10.2797	2.0867	10.2797	3.05532	10.2797	4.00741	10.2797	5.00832	10.2797	6.00961	9.27971	7.04578
9.30022	0.06462	9.30022	1.00651	9.30022	2.01492	10.3002	3.01109	10.3002	4.02065	10.3002	5.02179	10.3002	6.01485	9.30022	7.03933			9.30022	0.01587	10.3002	1.00972	10.3002	2.06696	10.3002	3.06175	10.3002	4.00692	10.3002	5.00781	10.3002	6.00858	9.30022	7.03933
9.32072	0.06081	9.32072	1.00581	9.32072	2.01538	10.3207	3.00943	10.3207	4.02001	10.3207	5.01639	10.3207	6.0147	9.32072	7.03829			9.32072	0.01354	10.3207	1.01088	10.3207	2.0867	10.3207	3.05756	10.3207	4.0069	10.3207	5.00883	10.3207	6.00918	9.32072	7.03829
9.34123	0.0589	9.34123	1.00641	9.34123	2.01252	10.3412	3.01142	10.3412	4.01601	10.3412	5.01979	10.3412	6.01514	9.34123	7.03516			9.34123	0.01401	10.3412	1.01001	10.3412	2.08141	10.3412	3.06426	10.3412	4.00758	10.3412	5.00693	10.3412	6.00872	9.34123	7.03516
9.36173	0.04992	9.36173	1.00648	9.36173	2.01252	10.3617	3.00977	10.3617	4.02081	10.3617	5.01739	10.3617	6.01413	9.36173	7.04016			9.36173	0.0098	10.3617	1.01359	10.3617	2.07084	10.3617	3.06259	10.3617	4.00772	10.3617	5.0079	10.3617	6.00893	9.36173	7.04016
9.38224	0.04674	9.38224	1.00606	9.38224	2.01446	10.3822	3.01208	10.3822	4.0237	10.3822	5.01779	10.3822	6.01701	9.38224	7.03745			9.38224	0.01634	10.3822	1.01037	10.3822	2.08846	10.3822	3.05784	10.3822	4.00743	10.3822	5.0073	10.3822	6.00822	9.38224	7.03745
9.40275	0.0404	9.40275	1.0063	9.40275	2.01123	10.4027	3.01186	10.4027	4.02017	10.4027	5.01539	10.4027	6.016	9.40275	7.03059			9.40275	0.01447	10.4027	1.00964	10.4027	2.08247	10.4027	3.05784	10.4027	4.00719	10.4027	5.0071	10.4027	6.00961	9.40275	7.03059
9.42325	0.04621	9.42325	1.0056	9.42325	2.014	10.4232	3.01004	10.4232	4.02225	10.4232	5.01919	10.4232	6.01816	9.42325	7.03412			9.42325	0.01634	10.4232	1.01103	10.4232	2.08141	10.4232	3.05644	10.4232	4.00705	10.4232	5.00849	10.4232	6.00829	9.42325	7.03412
9.44376	0.03596	9.44376	1.00658	9.44376	2.01446	10.4438	3.01214	10.4438	4.01537	10.4438	5.02079	10.4438	6.01427	9.44376	7.03329			9.44376	0.01447	10.4438	1.01264	10.4438	2.06943	10.4438	3.05393	10.4438	4.00665	10.4438	5.00832	10.4438	6.00893	9.44376	7.03329
9.46427	0.03923	9.46427	1.00641	9.46427	2.01188	10.4643	3.01214	10.4643	4.01633	10.4643	5.01579	10.4643	6.01759	9.46427	7.02851			9.46427	0.01634	10.4643	1.00979	10.4643	2.08987	10.4643	3.0637	10.4643	4.00679	10.4643	5.00733	10.4643	6.00783	9.46427	7.02851
9.48477	0.03437	9.48477	1.00623	9.48477	2.0128	10.4848	3.01407	10.4848	4.01681	10.4848	5.02099	10.4848	6.02047	9.48477	7.02996			9.48477	0.01167	10.4848	1.01015	10.4848	2.05956	10.4848	3.06398	10.4848	4.00687	10.4848	5.00795	10.4848	6.00755	9.48477	7.02996
9.50528	0.03479	9.50528	1.00585	9.50528	2.01418	10.5053	3.0096	10.5053	4.01809	10.5053	5.01859	10.5053	6.01427	9.50528	7.03038			9.50528	0.0098	10.5053	1.00935	10.5053	2.0793	10.5053	3.05225	10.5053	4.00743	10.5053	5.00821	10.5053	6.0089	9.50528	7.03038
9.52578	0.03511	9.52578	1.00644	9.52578	2.01243	10.5258	3.0128	10.5258	4.01873	10.5258	5.01719	10.5258	6.01528	9.52578	7.03079			9.52578	0.01541	10.5258	1.00957	10.5258	2.07048	10.5258	3.06343	10.5258	4.00745	10.5258	5.00722	10.5258	6.00844	9.52578	7.03079
9.54629	0.03596	9.54629	1.00599	9.54629	2.01363	10.5463	3.01241	10.5463	4.02161	10.5463	5.02739	10.5463	6.01283	9.54629	7.03267			9.54629	0.01074	10.5463	1.00993	10.5463	2.07471	10.5463	3.05896	10.5463	4.00701	10.5463	5.00716	10.5463	6.00876	9.54629	7.03267
9.5668	0.03204	9.5668	1.00623	9.5668	2.01584	10.5668	3.01236	10.5668	4.02273	10.5668	5.01739	10.5668	6.01788	9.5668	7.02996			9.5668	0.01541	10.5668	1.00869	10.5668	2.08634	10.5668	3.04247	10.5668	4.00719	10.5668	5.00787	10.5668	6.00752	9.5668	7.02996
9.5873	0.02919	9.5873	1.00641	9.5873	2.01381	10.5873	3.01286	10.5873	4.02241	10.5873	5.01419	10.5873	6.01888	9.5873	7.03204			9.5873	0.00654	10.5873	1.01081	10.5873	2.0726	10.5873	3.0556	10.5873	4.0071	10.5873	5.0075	10.5873	6.00776	9.5873	7.03204
9.60781	0.03247	9.60781	1.00693	9.60781	2.01372	10.6078	3.01076	10.6078	4.02049	10.6078	5.02119	10.6078	6.01571	9.60781	7.03079			9.60781	0.0112	10.6078	1.01045	10.6078	2.08846	10.6078	3.0651	10.6078	4.00614	10.6078	5.00719	10.6078	6.00766	9.60781	7.03079
9.62831	0.03025	9.62831	1.00651	9.62831	2.01519	10.6283	3.01286	10.6283	4.01873	10.6283	5.01759	10.6283	6.01485	9.62831	7.02996			9.62831	0.02054	10.6283	1.00906	10.6283	2.07295	10.6283	3.04862	10.6283	4.00712	10.6283	5.00654	10.6283	6.00897	9.62831	7.02996
9.64882	0.03151	9.64882	1.00711	9.64882	2.0162	10.6488	3.01175	10.6488	4.02273	10.6488	5.01659	10.6488	6.01442	9.64882	7.02871			9.64882	0.0098	10.6488	1.00906	10.6488	2.07507	10.6488	3.05085	10.6488	4.00741	10.6488	5.00736	10.6488	6.00794	9.64882	7.02871
9.66933	0.0276	9.66933	1.00672	9.66933	2.01298	10.6693	3.01197	10.6693	4.0245	10.6693	5.01859	10.6693	6.01427	9.66933	7.031			9.66933	0.01074	10.6693	1.00869	10.6693	2.07577	10.6693	3.05253	10.6693	4.00721	10.6693	5.00722	10.6693	6.00957	9.66933	7.031
9.68983	0.02887	9.68983	1.00592	9.68983	2.01565	10.6898	3.01181	10.6898	4.02402	10.6898	5.02259	10.6898	6.01557	9.68983	7.02601			9.68983	0.00794	10.6898	1.01066	10.6898	2.07824	10.6898	3.05951	10.6898	4.00641	10.6898	5.0084	10.6898	6.00766	9.68983	7.02601
9.71034	0.02993	9.71034	1.00763	9.71034	2.01243	10.7103	3.01081	10.7103	4.01697	10.7103	5.01859	10.7103	6.01788	9.71034	7.02726			9.71034	0.01681	10.7103	1.01001	10.7103	2.08211	10.7103	3.05672	10.7103	4.00632	10.7103	5.00863	10.7103	6.00812	9.71034	7.02726
9.73085	0.02792	9.73085	1.00662	9.73085	2.01289	10.7309	3.00977	10.7309	4.01617	10.7309	5.01619	10.7309	6.01542	9.73085	7.02892			9.73085	0.01634	10.7309	1.00957	10.7309	2.09093	10.7309	3.06426	10.7309	4.00745	10.7309	5.0075	10.7309	6.00762	9.73085	7.02892
9.75135	0.02739	9.75135	1.00585	9.75135	2.01556	10.7514	3.0128	10.7514	4.01745	10.7514	5.01619	10.7514	6.01528	9.75135	7.03038			9.75135	0.0098	10.7514	1.01125	10.7514	2.0867	10.7514	3.05588	10.7514	4.00661	10.7514	5.00733	10.7514	6.0089	9.75135	7.03038
9.77186	0.02887	9.77186	1.00637	9.77186	2.01197	10.7719	3.01164	10.7719	4.02402	10.7719	5.01679	10.7719	6.01917	9.77186	7.02538			9.77186	0.00934	10.7719	1.01096	10.7719	2.07612	10.7719	3.06398	10.7719	4.0077	10.7719	5.00719	10.7719	6.00865	9.77186	7.02538
9.79236	0.02792	9.79236	1.00623	9.79236	2.01528	10.7924	3.01021	10.7924	4.01969	10.7924	5.01699	10.7924	6.01629	9.79236	7.0231			9.79236	0.01074	10.7924	1.01008	10.7924	2.07965	10.7924	3.04219	10.7924	4.00727	10.7924	5.00773	10.7924	6.00812	9.79236	7.0231
9.81287	0.02802	9.81287	1.00609	9.81287	2.01142	10.8129	3.01026	10.8129	4.02354	10.8129	5.01839	10.8129	6.01384	9.81287	7.02643			9.81287	0.01214	10.8129	1.00935	10.8129	2.08035	10.8129	3.06119	10.8129	4.00765	10.8129	5.0075	10.8129	6.0072	9.81287	7.02643
9.83338	0.02834	9.83338	1.00574	9.83338	2.01648	10.8334	3.01087	10.8334	4.01937	10.8334	5.01959	10.8334	6.01917	9.83338	7.03038			9.83338	0.01447	10.8334	1.00928	10.8334	2.08	10.8334	3.06063	10.8334	4.00703	10.8334	5.0064	10.8334	6.00698	9.83338	7.03038
9.85388	0.02644	9.85388	1.00606	9.85388	2.01528	10.8539	3.00839	10.8539	4.02402	10.8539	5.01839	10.8539	6.01398	9.85388	7.02809			9.85388	0.01167	10.8539	1.00906	10.8539	2.07789	10.8539	3.05225	10.8539	4.00687	10.8539	5.0062	10.8539	6.00833	9.85388	7.02809
9.87439	0.02612	9.87439	1.00637	9.87439	2.01667	10.8744	3.00701	10.8744	4.02225	10.8744	5.01879	10.8744	6.02133	9.87439	7.02518			9.87439	0.01867	10.8744	1.00833	10.8744	2.07753	10.8744	3.05476	10.8744	4.00719	10.8744	5.00747	10.8744	6.00851	9.87439	7.02518
9.8949	0.02993	9.8949	1.00616	9.8949	2.01059	10.8949	3.0085	10.8949	4.02337	10.8949	5.01719	10.8949	6.01643	9.8949	7.0283			9.8949	0.00794	10.8949	1.00906	10.8949	2.08458	10.8949	3.04471	10.8949	4.00763	10.8949	5.00651	10.8949	6.00649	9.8949	7.0283
9.9154	0.02559	9.9154	1.00532	9.9154	2.0139	10.9154	3.00806	10.9154	4.02482	10.9154	5.02019	10.9154	6.01427	9.9154	7.02164			9.9154	0.01541	10.9154	1.00891	10.9154	2.08634	10.9154	3.05979	10.9154	4.00719	10.9154	5.00682	10.9154	6.00851	9.9154	7.02164
9.93591	0.02919	9.93591	1.0055	9.93591	2.01538	10.9359	3.0085	10.9359	4.02754	10.9359	5.01539	10.9359	6.02162	9.93591	7.02206			9.93591	0.01307	10.9359	1.00993	10.9359	2.06203	10.9359	3.05672	10.9359	4.00743	10.9359	5.00696	10.9359	6.00705	9.93591	7.02206
9.95641	0.0239	9.95641	1.00567	9.95641	2.01455	10.9564	3.00977	10.9564	4.02802	10.9564	5.01919	10.9564	6.01658	9.95641	7.02788			9.95641	0.0042	10.9564	1.0103	10.9564	2.07542	10.9564	3.05923	10.9564	4.00752	10.9564	5.00702	10.9564	6.00734	9.95641	7.02788
9.97692	0.02348	9.97692	1.00595	9.97692	2.01694	10.9769	3.00894	10.9769	4.0269	10.9769	5.02179	10.9769	6.01384	9.97692	7.02434			9.97692	0.0042	10.9769	1.00818	10.9769	2.08987	10.9769	3.04722	10.9769	4.00763	10.9769	5.00623	10.9769	6.00833	9.97692	7.02434
9.99743	0.02475	9.99743	1.00581	9.99743	2.01584	10.9974	3.00828	10.9974	4.03394	10.9974	5.02499	10.9974	6.01586	9.99743	7.02538			9.99743	0.01867	10.9974	1.0076	10.9974	2.07542	10.9974	3.05672	10.9974	4.00696	10.9974	5.00753	10.9974	6.00805	9.99743	7.02538
10.0179	0.02538	10.0179	1.00665	10.0179	2.01556	11.0179	3.00679	11.0179	4.03314	11.0179	5.01979	11.0179	6.01369	10.0179	7.02414			10.0179	0.0098	11.0179	1.01161	11.0179	2.08247	11.0179	3.05784	11.0179	4.00825	11.0179	5.00804	11.0179	6.00734	10.0179	7.02414
10.0384	0.02676	10.0384	1.00567	10.0384	2.0162	11.0384	3.00943	11.0384	4.03282	11.0384	5.01699	11.0384	6.01715	10.0384	7.03017			10.0384	0.007	11.0384	1.01081	11.0384	2.07824	11.0384	3.05784	11.0384	4.00803	11.0384	5.00795	11.0384	6.00776	10.0384	7.03017
10.0589	0.02824	10.0589	1.0055	10.0589	2.01602	11.0589	3.00745	11.0589	4.03666	11.0589	5.01599	11.0589	6.01759	10.0589	7.02476			10.0589	0.0098	11.0589	1.0103	11.0589	2.07648	11.0589	3.06901	11.0589	4.00723	11.0589	5.00719	11.0589	6.00794	10.0589	7.02476
10.0794	0.02475	10.0794	1.00441	10.0794	2.01602	11.0794	3.00839	11.0794	4.03442	11.0794	5.01679	11.0794	6.01615	10.0794	7.02726			10.0794	0.01634	11.0794	1.00723	11.0794	2.08458	11.0794	3.06678	11.0794	4.00925	11.0794	5.00719	11.0794	6.00805	10.0794	7.02726
10.1	0.02898	10.1	1.00641	10.1	2.01639	11.1	3.00778	11.1	4.03618	11.1	5.02479	11.1	6.01384	10.1	7.02351			10.1	0.01074	11.1	1.00818	11.1	2.0874	11.1	3.05532	11.1	4.00872	11.1	5.00739	11.1	6.00734	10.1	7.02351
10.1205	0.0257	10.1205	1.0055	10.1205	2.01667	11.1205	3.00695	11.1205	4.03778	11.1205	5.02139	11.1205	6.01514	10.1205	7.0231			10.1205	0.01727	11.1205	1.01023	11.1205	2.09057	11.1205	3.04526	11.1205	4.00694	11.1205	5.00741	11.1205	6.00805	10.1205	7.0231
10.141	0.0258	10.141	1.00476	10.141	2.01777	11.141	3.00828	11.141	4.03666	11.141	5.01839	11.141	6.01701	10.141	7.02226			10.141	0.01634	11.141	1.00782	11.141	2.08176	11.141	3.06343	11.141	4.00883	11.141	5.00707	11.141	6.00808	10.141	7.02226
10.1615	0.022	10.1615	1.00609	10.1615	2.0163	11.1615	3.00717	11.1615	4.03554	11.1615	5.02079	11.1615	6.01816	10.1615	7.02476			10.1615	0.01401	11.1615	1.0111	11.1615	2.08035	11.1615	3.05057	11.1615	4.00816	11.1615	5.00733	11.1615	6.00812	10.1615	7.02476
10.182	0.0258	10.182	1.00483	10.182	2.01492	11.182	3.00828	11.182	4.03874	11.182	5.02239	11.182	6.01326	10.182	7.02393			10.182	0.01774	11.182	1.00942	11.182	2.08352	11.182	3.06622	11.182	4.00798	11.182	5.00671	11.182	6.0079	10.182	7.02393
10.2025	0.02665	10.2025	1.00497	10.2025	2.01657	11.2025	3.00817	11.2025	4.0365	11.2025	5.01779	11.2025	6.01629	10.2025	7.02497			10.2025	0.0112	11.2025	1.0084	11.2025	2.07789	11.2025	3.05532	11.2025	4.00803	11.2025	5.00707	11.2025	6.0079	10.2025	7.02497
10.223	0.0257	10.223	1.00483	10.223	2.01464	11.223	3.00789	11.223	4.03282	11.223	5.02019	11.223	6.01773	10.223	7.02538			10.223	0.01027	11.223	1.01074	11.223	2.07894	11.223	3.05448	11.223	4.00914	11.223	5.00707	11.223	6.00798	10.223	7.02538
10.2435	0.02633	10.2435	1.00546	10.2435	2.0174	11.2435	3.00673	11.2435	4.03282	11.2435	5.02059	11.2435	6.01874	10.2435	7.02538			10.2435	0.00467	11.2435	1.01147	11.2435	2.08634	11.2435	3.05532	11.2435	4.0086	11.2435	5.00651	11.2435	6.00847	10.2435	7.02538
10.264	0.02697	10.264	1.0062	10.264	2.01381	11.264	3.00866	11.264	4.03923	11.264	5.02499	11.264	6.01903	10.264	7.02351			10.264	0.01354	11.264	1.00877	11.264	2.07824	11.264	3.06538	11.264	4.00834	11.264	5.00699	11.264	6.00872	10.264	7.02351
10.2845	0.02263	10.2845	1.00501	10.2845	2.0151	11.2845	3.00761	11.2845	4.03282	11.2845	5.01919	11.2845	6.01687	10.2845	7.0258			10.2845	0.01587	11.2845	1.0111	11.2845	2.07189	11.2845	3.05448	11.2845	4.00754	11.2845	5.00838	11.2845	6.00808	10.2845	7.0258
10.305	0.02401	10.305	1.00557	10.305	2.01381	11.305	3.00673	11.305	4.02738	11.305	5.01779	11.305	6.01932	10.305	7.02518			10.305	0.01401	11.305	1.00913	11.305	2.07542	11.305	3.05225	11.305	4.00821	11.305	5.0069	11.305	6.00748	10.305	7.02518
10.3255	0.02295	10.3255	1.00497	10.3255	2.01556	11.3255	3.00723	11.3255	4.02337	11.3255	5.02059	11.3255	6.01874	10.3255	7.02018			10.3255	0.0084	11.3255	1.01081	11.3255	2.07189	11.3255	3.05448	11.3255	4.00754	11.3255	5.00804	11.3255	6.00815	10.3255	7.02018
10.346	0.02401	10.346	1.00578	10.346	2.01556	11.346	3.00844	11.346	4.02225	11.346	5.02019	11.346	6.01687	10.346	7.0231			10.346	0.01634	11.346	1.00774	11.346	2.0941	11.346	3.06147	11.346	4.0075	11.346	5.00784	11.346	6.00752	10.346	7.0231
10.3665	0.02411	10.3665	1.00501	10.3665	2.01381	11.3665	3.0075	11.3665	4.0269	11.3665	5.02379	11.3665	6.02177	10.3665	7.03059			10.3665	0.01867	11.3665	1.00964	11.3665	2.07753	11.3665	3.0556	11.3665	4.00743	11.3665	5.00795	11.3665	6.00762	10.3665	7.03059
10.3871	0.02179	10.3871	1.00602	10.3871	2.014	11.3871	3.00673	11.3871	4.02209	11.3871	5.01959	11.3871	6.01744	10.3871	7.02622			10.3871	0.01261	11.3871	1.00774	11.3871	2.08846	11.3871	3.05896	11.3871	4.00701	11.3871	5.00767	11.3871	6.00822	10.3871	7.02622
10.4076	0.02485	10.4076	1.00483	10.4076	2.01473	11.4076	3.00822	11.4076	4.02578	11.4076	5.01679	11.4076	6.01514	10.4076	7.02414			10.4076	0.01214	11.4076	1.01074	11.4076	2.08176	11.4076	3.05169	11.4076	4.00701	11.4076	5.00815	11.4076	6.00812	10.4076	7.02414
10.4281	0.02316	10.4281	1.00511	10.4281	2.01648	11.4281	3.00612	11.4281	4.02818	11.4281	5.02119	11.4281	6.016	10.4281	7.02892			10.4281	0.02568	11.4281	1.0103	11.4281	2.08	11.4281	3.05113	11.4281	4.00699	11.4281	5.00917	11.4281	6.00868	10.4281	7.02892
10.4486	0.02411	10.4486	1.00564	10.4486	2.01418	11.4486	3.00783	11.4486	4.02113	11.4486	5.02299	11.4486	6.01773	10.4486	7.02518			10.4486	0.01494	11.4486	1.00928	11.4486	2.08458	11.4486	3.05113	11.4486	4.00696	11.4486	5.00852	11.4486	6.00826	10.4486	7.02518
10.4691	0.02221	10.4691	1.00511	10.4691	2.01353	11.4691	3.00634	11.4691	4.02129	11.4691	5.02579	11.4691	6.01831	10.4691	7.0206			10.4691	0.01307	11.4691	1.01103	11.4691	2.08811	11.4691	3.05616	11.4691	4.00745	11.4691	5.00886	11.4691	6.00815	10.4691	7.0206
10.4896	0.02496	10.4896	1.00501	10.4896	2.01528	11.4896	3.00535	11.4896	4.02337	11.4896	5.02499	11.4896	6.01888	10.4896	7.02185			10.4896	0.00887	11.4896	1.00657	11.4896	2.08388	11.4896	3.05868	11.4896	4.00701	11.4896	5.00812	11.4896	6.00755	10.4896	7.02185
10.5101	0.0258	10.5101	1.00417	10.5101	2.0139	11.5101	3.00668	11.5101	4.02225	11.5101	5.01919	11.5101	6.02061	10.5101	7.02476			10.5101	0.01027	11.5101	1.00986	11.5101	2.07471	11.5101	3.05421	11.5101	4.00696	11.5101	5.00954	11.5101	6.00798	10.5101	7.02476
10.5306	0.02147	10.5306	1.00452	10.5306	2.014	11.5306	3.00712	11.5306	4.01889	11.5306	5.01899	11.5306	6.0222	10.5306	7.0231			10.5306	0.01821	11.5306	1.0084	11.5306	2.09304	11.5306	3.05169	11.5306	4.00734	11.5306	5.00945	11.5306	6.00833	10.5306	7.0231
10.5511	0.02274	10.5511	1.00557	10.5511	2.01179	11.5511	3.00695	11.5511	4.02273	11.5511	5.02619	11.5511	6.02133	10.5511	7.02705			10.5511	0.01447	11.5511	1.01256	11.5511	2.0867	11.5511	3.05281	11.5511	4.00721	11.5511	5.00792	11.5511	6.00907	10.5511	7.02705
10.5716	0.02443	10.5716	1.00529	10.5716	2.01492	11.5716	3.00789	11.5716	4.02914	11.5716	5.02879	11.5716	6.01788	10.5716	7.02705			10.5716	0.01634	11.5716	1.00942	11.5716	2.0733	11.5716	3.05365	11.5716	4.00732	11.5716	5.0101	11.5716	6.00925	10.5716	7.02705
10.5921	0.02147	10.5921	1.00445	10.5921	2.01225	11.5921	3.00883	11.5921	4.02402	11.5921	5.02779	11.5921	6.01715	10.5921	7.02018			10.5921	0.00794	11.5921	1.01059	11.5921	2.06837	11.5921	3.05197	11.5921	4.00621	11.5921	5.01047	11.5921	6.00868	10.5921	7.02018
10.6126	0.0239	10.6126	1.00508	10.6126	2.0128	11.6126	3.00646	11.6126	4.01713	11.6126	5.02819	11.6126	6.02148	10.6126	7.02788			10.6126	0.0112	11.6126	1.00986	11.6126	2.07612	11.6126	3.05057	11.6126	4.00652	11.6126	5.00996	11.6126	6.00844	10.6126	7.02788
10.6331	0.02379	10.6331	1.00539	10.6331	2.01335	11.6331	3.00817	11.6331	4.02257	11.6331	5.03119	11.6331	6.02292	10.6331	7.02622			10.6331	0.01681	11.6331	1.01023	11.6331	2.08634	11.6331	3.04778	11.6331	4.0067	11.6331	5.01095	11.6331	6.00985	10.6331	7.02622
10.6536	0.02475	10.6536	1.00476	10.6536	2.0139	11.6536	3.00817	11.6536	4.01825	11.6536	5.03379	11.6536	6.02321	10.6536	7.0258			10.6536	0.01494	11.6536	1.00906	11.6536	2.08106	11.6536	3.04862	11.6536	4.00705	11.6536	5.01222	11.6536	6.00911	10.6536	7.0258
10.6741	0.01925	10.6741	1.00476	10.6741	2.01344	11.6741	3.00872	11.6741	4.02209	11.6741	5.03519	11.6741	6.01975	10.6741	7.02247			10.6741	0.0112	11.6741	1.01125	11.6741	2.08141	11.6741	3.05979	11.6741	4.00632	11.6741	5.01174	11.6741	6.00872	10.6741	7.02247
10.6946	0.02559	10.6946	1.00515	10.6946	2.01335	11.6946	3.0064	11.6946	4.0245	11.6946	5.04378	11.6946	6.02652	10.6946	7.01831			10.6946	0.01774	11.6946	1.0092	11.6946	2.08529	11.6946	3.05337	11.6946	4.00608	11.6946	5.01163	11.6946	6.01	10.6946	7.01831
10.7151	0.01956	10.7151	1.00536	10.7151	2.01372	11.7151	3.00783	11.7151	4.02482	11.7151	5.04398	11.7151	6.02494	10.7151	7.02268			10.7151	0.01214	11.7151	1.00906	11.7151	2.08176	11.7151	3.05365	11.7151	4.00661	11.7151	5.01231	11.7151	6.01156	10.7151	7.02268
10.7356	0.02358	10.7356	1.00557	10.7356	2.01142	11.7356	3.00574	11.7356	4.02097	11.7356	5.03758	11.7356	6.02451	10.7356	7.02559			10.7356	0.01494	11.7356	1.00818	11.7356	2.06555	11.7356	3.04666	11.7356	4.00692	11.7356	5.01152	11.7356	6.01078	10.7356	7.02559
10.7562	0.02073	10.7562	1.00557	10.7562	2.01473	11.7562	3.00634	11.7562	4.01777	11.7562	5.04378	11.7562	6.02782	10.7562	7.02289			10.7562	0.00794	11.7562	1.00672	11.7562	2.08634	11.7562	3.05421	11.7562	4.00656	11.7562	5.01095	11.7562	6.01117	10.7562	7.02289
10.7767	0.02316	10.7767	1.00501	10.7767	2.01317	11.7767	3.00623	11.7767	4.02161	11.7767	5.04338	11.7767	6.02566	10.7767	7.01977			10.7767	0.0014	11.7767	1.00745	11.7767	2.07436	11.7767	3.06203	11.7767	4.00696	11.7767	5.01248	11.7767	6.01269	10.7767	7.01977
10.7972	0.02549	10.7972	1.00557	10.7972	2.01179	11.7972	3.00673	11.7972	4.01825	11.7972	5.05318	11.7972	6.0284	10.7972	7.0283			10.7972	0.01821	11.7972	1.01147	11.7972	2.07894	11.7972	3.05141	11.7972	4.00685	11.7972	5.01084	11.7972	6.01294	10.7972	7.0283
10.8177	0.02221	10.8177	1.00515	10.8177	2.01427	11.8177	3.00701	11.8177	4.01713	11.8177	5.05098	11.8177	6.02725	10.8177	7.02039			10.8177	0.01027	11.8177	1.0076	11.8177	2.08317	11.8177	3.06231	11.8177	4.0057	11.8177	5.01149	11.8177	6.01322	10.8177	7.02039
10.8382	0.01925	10.8382	1.00522	10.8382	2.01307	11.8382	3.00629	11.8382	4.02017	11.8382	5.06198	11.8382	6.03503	10.8382	7.02393			10.8382	0.01961	11.8382	1.0095	11.8382	2.07648	11.8382	3.06203	11.8382	4.00679	11.8382	5.01039	11.8382	6.01492	10.8382	7.02393
10.8587	0.02496	10.8587	1.0055	10.8587	2.01151	11.8587	3.00712	11.8587	4.02129	11.8587	5.04918	11.8587	6.03517	10.8587	7.02559			10.8587	0.01167	11.8587	1.0103	11.8587	2.0807	11.8587	3.05448	11.8587	4.00692	11.8587	5.01005	11.8587	6.01489	10.8587	7.02559
10.8792	0.02337	10.8792	1.00602	10.8792	2.014	11.8792	3.00833	11.8792	4.02129	11.8792	5.04818	11.8792	6.03921	10.8792	7.02601			10.8792	0.01401	11.8792	1.01191	11.8792	2.08529	11.8792	3.04582	11.8792	4.00692	11.8792	5.00999	11.8792	6.01652	10.8792	7.02601
10.8997	0.02263	10.8997	1.00539	10.8997	2.01114	11.8997	3.00761	11.8997	4.01633	11.8997	5.05498	11.8997	6.04108	10.8997	7.02705			10.8997	0.0084	11.8997	1.01001	11.8997	2.07507	11.8997	3.05868	11.8997	4.00696	11.8997	5.00999	11.8997	6.01691	10.8997	7.02705
10.9202	0.02221	10.9202	1.00606	10.9202	2.0116	11.9202	3.00535	11.9202	4.01969	11.9202	5.04498	11.9202	6.04714	10.9202	7.0206			10.9202	0.01541	11.9202	1.00818	11.9202	2.06872	11.9202	3.05365	11.9202	4.00612	11.9202	5.00866	11.9202	6.01744	10.9202	7.0206
10.9407	0.02052	10.9407	1.00536	10.9407	2.01252	11.9407	3.00557	11.9407	4.02354	11.9407	5.04598	11.9407	6.05925	10.9407	7.02643			10.9407	0.01681	11.9407	1.013	11.9407	2.08141	11.9407	3.05784	11.9407	4.00683	11.9407	5.00908	11.9407	6.01702	10.9407	7.02643
10.9612	0.02475	10.9612	1.00571	10.9612	2.01326	11.9612	3.00634	11.9612	4.01713	11.9612	5.03938	11.9612	6.0519	10.9612	7.02434			10.9612	0.01587	11.9612	1.01059	11.9612	2.06731	11.9612	3.06007	11.9612	4.0063	11.9612	5.00815	11.9612	6.01957	10.9612	7.02434
10.9817	0.02189	10.9817	1.00529	10.9817	2.01059	11.9817	3.00629	11.9817	4.02017	11.9817	5.03778	11.9817	6.05435	10.9817	7.02434			10.9817	0.01541	11.9817	1.00891	11.9817	2.07683	11.9817	3.0394	11.9817	4.00634	11.9817	5.00857	11.9817	6.01811	10.9817	7.02434
11.0022	0.02358	11.0022	1.00532	11.0022	2.01252	12.0022	3.0048	12.0022	4.01969	12.0022	5.03918	12.0022	6.04959	11.0022	7.02289			11.0022	0.02241	12.0022	1.01052	12.0022	2.07718	12.0022	3.05365	12.0022	4.0073	12.0022	5.00928	12.0022	6.0184	11.0022	7.02289
11.0227	0.02284	11.0227	1.00543	11.0227	2.01528	12.0227	3.0043	12.0227	4.02081	12.0227	5.03699	12.0227	6.05507	11.0227	7.02538			11.0227	0.01401	12.0227	1.01176	12.0227	2.08388	12.0227	3.05225	12.0227	4.0067	12.0227	5.00886	12.0227	6.01801	11.0227	7.02538
11.0432	0.01819	11.0432	1.0055	11.0432	2.01289	12.0432	3.00657	12.0432	4.01793	12.0432	5.03699	12.0432	6.05838	11.0432	7.02476			11.0432	0.01774	12.0432	1.0111	12.0432	2.06872	12.0432	3.06538	12.0432	4.00639	12.0432	5.00843	12.0432	6.01819	11.0432	7.02476
11.0638	0.02612	11.0638	1.00508	11.0638	2.01261	12.0638	3.00563	12.0638	4.02337	12.0638	5.03279	12.0638	6.05348	11.0638	7.02185			11.0638	0.00887	12.0638	1.00855	12.0638	2.06802	12.0638	3.04918	12.0638	4.0065	12.0638	5.00758	12.0638	6.01666	11.0638	7.02185
11.0843	0.02168	11.0843	1.00536	11.0843	2.01271	12.0843	3.00745	12.0843	4.01697	12.0843	5.03019	12.0843	6.05045	11.0843	7.02643			11.0843	0.01261	12.0843	1.00884	12.0843	2.07366	12.0843	3.05225	12.0843	4.00738	12.0843	5.00806	12.0843	6.01691	11.0843	7.02643
11.1048	0.02221	11.1048	1.00585	11.1048	2.0128	12.1048	3.00463	12.1048	4.02033	12.1048	5.02459	12.1048	6.04411	11.1048	7.01956			11.1048	0.00934	12.1048	1.01096	12.1048	2.06907	12.1048	3.05784	12.1048	4.00659	12.1048	5.00795	12.1048	6.01361	11.1048	7.01956
11.1253	0.02506	11.1253	1.00452	11.1253	2.01344	12.1253	3.00684	12.1253	4.01777	12.1253	5.02299	12.1253	6.04152	11.1253	7.02518			11.1253	0.01587	12.1253	1.00935	12.1253	2.08423	12.1253	3.0489	12.1253	4.00625	12.1253	5.00722	12.1253	6.01333	11.1253	7.02518
11.1458	0.02231	11.1458	1.00462	11.1458	2.01307	12.1458	3.00463	12.1458	4.02386	12.1458	5.02739	12.1458	6.03849	11.1458	7.02414			11.1458	0.01401	12.1458	1.00804	12.1458	2.08247	12.1458	3.05309	12.1458	4.00601	12.1458	5.00724	12.1458	6.01305	11.1458	7.02414
11.1663	0.01967	11.1663	1.00606	11.1663	2.0128	12.1663	3.00563	12.1663	4.01761	12.1663	5.02279	12.1663	6.03258	11.1663	7.02622			11.1663	0.01307	12.1663	1.0076	12.1663	2.08564	12.1663	3.05979	12.1663	4.00652	12.1663	5.00812	12.1663	6.01329	11.1663	7.02622
11.1868	0.02147	11.1868	1.00529	11.1868	2.01317	12.1868	3.00596	12.1868	4.01697	12.1868	5.02639	12.1868	6.04022	11.1868	7.02247			11.1868	0.01214	12.1868	1.01015	12.1868	2.07965	12.1868	3.04806	12.1868	4.00592	12.1868	5.00815	12.1868	6.0128	11.1868	7.02247
11.2073	0.02253	11.2073	1.00571	11.2073	2.01298	12.2073	3.00701	12.2073	4.01649	12.2073	5.02119	12.2073	6.03114	11.2073	7.0258			11.2073	0.01634	12.2073	1.00957	12.2073	2.08282	12.2073	3.04554	12.2073	4.00608	12.2073	5.00767	12.2073	6.01071	11.2073	7.0258
11.2278	0.02549	11.2278	1.00536	11.2278	2.01179	12.2278	3.00579	12.2278	4.02177	12.2278	5.02359	12.2278	6.03114	11.2278	7.0231			11.2278	0.01167	12.2278	1.01132	12.2278	2.06872	12.2278	3.04834	12.2278	4.00601	12.2278	5.00631	12.2278	6.01099	11.2278	7.0231
11.2483	0.02221	11.2483	1.00389	11.2483	2.01169	12.2483	3.00651	12.2483	4.02017	12.2483	5.02599	12.2483	6.02739	11.2483	7.02289			11.2483	0.000466853	12.2483	1.0111	12.2483	2.07401	12.2483	3.0556	12.2483	4.00601	12.2483	5.00863	12.2483	6.01127	11.2483	7.02289
11.2688	0.02147	11.2688	1.00518	11.2688	2.01151	12.2688	3.00728	12.2688	4.02081	12.2688	5.02339	12.2688	6.03128	11.2688	7.02414			11.2688	0.01447	12.2688	1.00774	12.2688	2.06978	12.2688	3.05532	12.2688	4.00548	12.2688	5.00739	12.2688	6.01124	11.2688	7.02414
11.2893	0.02401	11.2893	1.00466	11.2893	2.01427	12.2893	3.00513	12.2893	4.01889	12.2893	5.02279	12.2893	6.02739	11.2893	7.01956			11.2893	0.01587	12.2893	1.00913	12.2893	2.07965	12.2893	3.04526	12.2893	4.00641	12.2893	5.00736	12.2893	6.00939	11.2893	7.01956
11.3098	0.0202	11.3098	1.00483	11.3098	2.01142	12.3098	3.00474	12.3098	4.01777	12.3098	5.02719	12.3098	6.02681	11.3098	7.0231			11.3098	0.00747	12.3098	1.0095	12.3098	2.07542	12.3098	3.05532	12.3098	4.00585	12.3098	5.00668	12.3098	6.01063	11.3098	7.0231
11.3303	0.02284	11.3303	1.00518	11.3303	2.01225	12.3303	3.00623	12.3303	4.01505	12.3303	5.01879	12.3303	6.02638	11.3303	7.02684			11.3303	0.01167	12.3303	1.0095	12.3303	2.08211	12.3303	3.04862	12.3303	4.00594	12.3303	5.00651	12.3303	6.0095	11.3303	7.02684
11.3508	0.02644	11.3508	1.00518	11.3508	2.01344	12.3508	3.00568	12.3508	4.01793	12.3508	5.02499	12.3508	6.02393	11.3508	7.0233			11.3508	0.00887	12.3508	1.00913	12.3508	2.07013	12.3508	3.05057	12.3508	4.00652	12.3508	5.00662	12.3508	6.00911	11.3508	7.0233
11.3713	0.02369	11.3713	1.00501	11.3713	2.014	12.3713	3.00452	12.3713	4.02482	12.3713	5.01879	12.3713	6.02652	11.3713	7.02226			11.3713	0.02101	12.3713	1.0084	12.3713	2.07119	12.3713	3.05057	12.3713	4.00636	12.3713	5.00736	12.3713	6.00932	11.3713	7.02226
11.3918	0.0203	11.3918	1.00567	11.3918	2.01197	12.3918	3.00563	12.3918	4.01521	12.3918	5.02319	12.3918	6.02667	11.3918	7.0231			11.3918	0.01401	12.3918	1.01001	12.3918	2.07789	12.3918	3.04666	12.3918	4.00594	12.3918	5.00657	12.3918	6.00904	11.3918	7.0231
11.4124	0.022	11.4124	1.00511	11.4124	2.01004	12.4124	3.00491	12.4124	4.01697	12.4124	5.02519	12.4124	6.02119	11.4124	7.02289			11.4124	0.00514	12.4124	1.00825	12.4124	2.07648	12.4124	3.04806	12.4124	4.00568	12.4124	5.00673	12.4124	6.00822	11.4124	7.02289
11.4329	0.02231	11.4329	1.00427	11.4329	2.01307	12.4329	3.00579	12.4329	4.01905	12.4329	5.02339	12.4329	6.02321	11.4329	7.0231			11.4329	0.01354	12.4329	1.00993	12.4329	2.08106	12.4329	3.05253	12.4329	4.00612	12.4329	5.00739	12.4329	6.009	11.4329	7.0231
11.4534	0.02231	11.4534	1.00553	11.4534	2.01344	12.4534	3.00497	12.4534	4.01905	12.4534	5.02239	12.4534	6.02263	11.4534	7.02164			11.4534	0.00934	12.4534	1.01125	12.4534	2.08458	12.4534	3.06259	12.4534	4.00636	12.4534	5.00682	12.4534	6.00723	11.4534	7.02164
11.4739	0.02358	11.4739	1.00469	11.4739	2.01326	12.4739	3.00761	12.4739	4.01457	12.4739	5.01939	12.4739	6.02234	11.4739	7.02497			11.4739	0.01587	12.4739	1.01088	12.4739	2.0659	12.4739	3.04862	12.4739	4.00652	12.4739	5.00566	12.4739	6.00861	11.4739	7.02497
11.4944	0.0203	11.4944	1.00455	11.4944	2.01317	12.4944	3.00546	12.4944	4.02177	12.4944	5.02079	12.4944	6.01788	11.4944	7.02102			11.4944	0.01494	12.4944	1.01023	12.4944	2.08317	12.4944	3.05365	12.4944	4.0065	12.4944	5.00676	12.4944	6.00865	11.4944	7.02102
11.5149	0.02432	11.5149	1.00497	11.5149	2.00893	12.5149	3.0053	12.5149	4.01185	12.5149	5.01599	12.5149	6.02119	11.5149	7.02622			11.5149	0.01587	12.5149	1.01059	12.5149	2.07612	12.5149	3.04946	12.5149	4.00621	12.5149	5.00682	12.5149	6.00829	11.5149	7.02622
11.5354	0.0257	11.5354	1.00483	11.5354	2.01298	12.5354	3.00585	12.5354	4.02065	12.5354	5.01799	12.5354	6.01932	11.5354	7.02809			11.5354	0.01727	12.5354	1.01066	12.5354	2.08458	12.5354	3.05393	12.5354	4.00648	12.5354	5.00719	12.5354	6.00815	11.5354	7.02809
11.5559	0.02168	11.5559	1.00448	11.5559	2.01123	12.5559	3.00469	12.5559	4.01985	12.5559	5.02179	12.5559	6.01888	11.5559	7.02372			11.5559	0.01027	12.5559	1.0084	12.5559	2.06344	12.5559	3.0679	12.5559	4.0059	12.5559	5.00713	12.5559	6.00837	11.5559	7.02372
11.5764	0.02041	11.5764	1.00532	11.5764	2.01188	12.5764	3.00469	12.5764	4.01713	12.5764	5.01759	12.5764	6.01773	11.5764	7.02289			11.5764	0.00934	12.5764	1.01125	12.5764	2.0652	12.5764	3.04247	12.5764	4.00605	12.5764	5.00645	12.5764	6.00858	11.5764	7.02289
11.5969	0.02369	11.5969	1.00501	11.5969	2.01179	12.5969	3.00535	12.5969	4.01809	12.5969	5.02239	12.5969	6.01831	11.5969	7.02767			11.5969	0.01447	12.5969	1.01008	12.5969	2.08811	12.5969	3.04806	12.5969	4.0067	12.5969	5.00673	12.5969	6.00854	11.5969	7.02767
11.6174	0.02126	11.6174	1.00497	11.6174	2.01547	12.6174	3.00552	12.6174	4.01329	12.6174	5.02279	12.6174	6.01874	11.6174	7.02747			11.6174	0.00887	12.6174	1.01045	12.6174	2.07648	12.6174	3.04722	12.6174	4.00628	12.6174	5.00657	12.6174	6.00766	11.6174	7.02747
11.6379	0.02253	11.6379	1.00448	11.6379	2.01206	12.6379	3.00618	12.6379	4.01489	12.6379	5.02179	12.6379	6.01615	11.6379	7.02559			11.6379	0.01401	12.6379	1.0092	12.6379	2.07154	12.6379	3.05141	12.6379	4.00541	12.6379	5.00736	12.6379	6.00868	11.6379	7.02559
11.6584	0.02231	11.6584	1.00473	11.6584	2.01528	12.6584	3.00425	12.6584	4.01713	12.6584	5.01699	12.6584	6.01658	11.6584	7.02372			11.6584	0.01587	12.6584	1.00898	12.6584	2.08035	12.6584	3.04275	12.6584	4.00519	12.6584	5.00662	12.6584	6.0079	11.6584	7.02372
11.6789	0.02327	11.6789	1.00599	11.6789	2.01086	12.6789	3.00679	12.6789	4.01697	12.6789	5.01979	12.6789	6.01211	11.6789	7.02289			11.6789	0.0084	12.6789	1.01066	12.6789	2.06837	12.6789	3.05253	12.6789	4.00503	12.6789	5.00651	12.6789	6.00766	11.6789	7.02289
11.6994	0.02083	11.6994	1.00536	11.6994	2.01086	12.6994	3.00552	12.6994	4.01505	12.6994	5.01779	12.6994	6.01586	11.6994	7.03163			11.6994	0.01214	12.6994	1.00869	12.6994	2.07612	12.6994	3.04722	12.6994	4.00625	12.6994	5.00606	12.6994	6.0072	11.6994	7.03163
11.72	0.02189	11.72	1.00571	11.72	2.01132	12.72	3.00634	12.72	4.01601	12.72	5.01459	12.72	6.01845	11.72	7.02684			11.72	0.01074	12.72	1.0103	12.72	2.07683	12.72	3.0475	12.72	4.00628	12.72	5.00713	12.72	6.00798	11.72	7.02684
11.7405	0.02358	11.7405	1.00557	11.7405	2.01188	12.7405	3.00425	12.7405	4.01985	12.7405	5.02299	12.7405	6.01788	11.7405	7.03079			11.7405	0.01214	12.7405	1.01278	12.7405	2.06661	12.7405	3.05085	12.7405	4.00588	12.7405	5.00702	12.7405	6.00769	11.7405	7.03079
11.761	0.0221	11.761	1.00497	11.761	2.01022	12.761	3.00552	12.761	4.01841	12.761	5.01799	12.761	6.02105	11.761	7.02622			11.761	0.0112	12.761	1.00935	12.761	2.07718	12.761	3.05337	12.761	4.00583	12.761	5.00628	12.761	6.00858	11.761	7.02622
11.7815	0.02147	11.7815	1.00476	11.7815	2.01197	12.7815	3.00607	12.7815	4.01969	12.7815	5.02119	12.7815	6.01788	11.7815	7.03121			11.7815	0.0098	12.7815	1.00891	12.7815	2.07648	12.7815	3.04806	12.7815	4.00661	12.7815	5.00569	12.7815	6.00713	11.7815	7.03121
11.802	0.02739	11.802	1.00476	11.802	2.0128	12.802	3.00552	12.802	4.01249	12.802	5.01459	12.802	6.01816	11.802	7.02747			11.802	0.01447	12.802	1.00825	12.802	2.08176	12.802	3.05476	12.802	4.0065	12.802	5.00654	12.802	6.00854	11.802	7.02747
11.8225	0.02231	11.8225	1.00525	11.8225	2.00994	12.8225	3.00607	12.8225	4.01921	12.8225	5.01939	12.8225	6.02047	11.8225	7.0231			11.8225	0.00934	12.8225	1.01015	12.8225	2.07542	12.8225	3.04471	12.8225	4.00636	12.8225	5.00631	12.8225	6.00695	11.8225	7.0231
11.843	0.02443	11.843	1.00483	11.843	2.00994	12.843	3.0059	12.843	4.01521	12.843	5.01259	12.843	6.02321	11.843	7.031			11.843	0.01447	12.843	1.00825	12.843	2.07471	12.843	3.04554	12.843	4.00574	12.843	5.00642	12.843	6.0073	11.843	7.031
11.8635	0.02496	11.8635	1.00515	11.8635	2.01031	12.8635	3.00596	12.8635	4.01505	12.8635	5.02219	12.8635	6.01845	11.8635	7.02975			11.8635	0.01354	12.8635	1.01176	12.8635	2.08775	12.8635	3.05616	12.8635	4.00577	12.8635	5.00606	12.8635	6.00698	11.8635	7.02975
11.884	0.02411	11.884	1.00536	11.884	2.01234	12.884	3.00601	12.884	4.01537	12.884	5.02319	12.884	6.016	11.884	7.02892			11.884	0.01027	12.884	1.01088	12.884	2.06273	12.884	3.05057	12.884	4.00614	12.884	5.00673	12.884	6.00737	11.884	7.02892
11.9045	0.02062	11.9045	1.00455	11.9045	2.01243	12.9045	3.00364	12.9045	4.01361	12.9045	5.01759	12.9045	6.01413	11.9045	7.03329			11.9045	0.01027	12.9045	1.00964	12.9045	2.0652	12.9045	3.04247	12.9045	4.00532	12.9045	5.00628	12.9045	6.00713	11.9045	7.03329
11.925	0.02538	11.925	1.00522	11.925	2.01289	12.925	3.00646	12.925	4.01745	12.925	5.01679	12.925	6.01326	11.925	7.036			11.925	0.0098	12.925	1.00694	12.925	2.0726	12.925	3.05141	12.925	4.00585	12.925	5.00764	12.925	6.00766	11.925	7.036
11.9455	0.02432	11.9455	1.00501	11.9455	2.01455	12.9455	3.00552	12.9455	4.01537	12.9455	5.01659	12.9455	6.0147	11.9455	7.03558			11.9455	0.00887	12.9455	1.0103	12.9455	2.08564	12.9455	3.05337	12.9455	4.0063	12.9455	5.00623	12.9455	6.00698	11.9455	7.03558
11.966	0.02527	11.966	1.00546	11.966	2.01188	12.966	3.00662	12.966	4.01089	12.966	5.01819	12.966	6.0173	11.966	7.036			11.966	0.01074	12.966	1.00942	12.966	2.07789	12.966	3.04331	12.966	4.0049	12.966	5.00679	12.966	6.00783	11.966	7.036
11.9865	0.02591	11.9865	1.00511	11.9865	2.01326	12.9865	3.00519	12.9865	4.01873	12.9865	5.01859	12.9865	6.01845	11.9865	7.03641			11.9865	0.01167	12.9865	1.00804	12.9865	2.07683	12.9865	3.05504	12.9865	4.00546	12.9865	5.00676	12.9865	6.0067	11.9865	7.03641
12.007	0.03077	12.007	1.00469	12.007	2.01077	13.007	3.00486	13.007	4.01569	13.007	5.01799	13.007	6.01629	12.007	7.04619			12.007	0.01821	13.007	1.00942	13.007	2.07013	13.007	3.05281	13.007	4.00572	13.007	5.0056	13.007	6.00684	12.007	7.04619
12.0275	0.03046	12.0275	1.00483	12.0275	2.01132	13.0275	3.00607	13.0275	4.01425	13.0275	5.01439	13.0275	6.01773	12.0275	7.04349			12.0275	0.01681	13.0275	1.0095	13.0275	2.06062	13.0275	3.05309	13.0275	4.00559	13.0275	5.00707	13.0275	6.00663	12.0275	7.04349
12.048	0.02834	12.048	1.00532	12.048	2.01326	13.048	3.00657	13.048	4.01825	13.048	5.02219	13.048	6.01514	12.048	7.04952			12.048	0.01681	13.048	1.01132	13.048	2.06238	13.048	3.04946	13.048	4.00608	13.048	5.00642	13.048	6.00755	12.048	7.04952
12.0686	0.0276	12.0686	1.00445	12.0686	2.01353	13.0686	3.00508	13.0686	4.02257	13.0686	5.02399	13.0686	6.01888	12.0686	7.04723			12.0686	0.01214	13.0686	1.00913	13.0686	2.07894	13.0686	3.04946	13.0686	4.00537	13.0686	5.00611	13.0686	6.00748	12.0686	7.04723
12.0891	0.02961	12.0891	1.00539	12.0891	2.01077	13.0891	3.00629	13.0891	4.01409	13.0891	5.02299	13.0891	6.01225	12.0891	7.05035			12.0891	0.01167	13.0891	1.0073	13.0891	2.06767	13.0891	3.05057	13.0891	4.00532	13.0891	5.00688	13.0891	6.00681	12.0891	7.05035
12.1096	0.03215	12.1096	1.00466	12.1096	2.01225	13.1096	3.00491	13.1096	4.01361	13.1096	5.0114	13.1096	6.01759	12.1096	7.05868			12.1096	0.00887	13.1096	1.00979	13.1096	2.08247	13.1096	3.04554	13.1096	4.00563	13.1096	5.00552	13.1096	6.00588	12.1096	7.05868
12.1301	0.0313	12.1301	1.00546	12.1301	2.01022	13.1301	3.00717	13.1301	4.01489	13.1301	5.01959	13.1301	6.01341	12.1301	7.05743			12.1301	0.0056	13.1301	1.01008	13.1301	2.0793	13.1301	3.05141	13.1301	4.00521	13.1301	5.00662	13.1301	6.00656	12.1301	7.05743
12.1506	0.02549	12.1506	1.00487	12.1506	2.01188	13.1506	3.00502	13.1506	4.01633	13.1506	5.01579	13.1506	6.01427	12.1506	7.04557			12.1506	0.00887	13.1506	1.00723	13.1506	2.08247	13.1506	3.04163	13.1506	4.00514	13.1506	5.0069	13.1506	6.00638	12.1506	7.04557
12.1711	0.02739	12.1711	1.00525	12.1711	2.01096	13.1711	3.00519	13.1711	4.01569	13.1711	5.0116	13.1711	6.01297	12.1711	7.05597			12.1711	0.01261	13.1711	1.00942	13.1711	2.07436	13.1711	3.04778	13.1711	4.00534	13.1711	5.00549	13.1711	6.00691	12.1711	7.05597
12.1916	0.02527	12.1916	1.0055	12.1916	2.01096	13.1916	3.00574	13.1916	4.01505	13.1916	5.01939	13.1916	6.01571	12.1916	7.05618			12.1916	0.01494	13.1916	1.00745	13.1916	2.08564	13.1916	3.05476	13.1916	4.00612	13.1916	5.00543	13.1916	6.00603	12.1916	7.05618
12.2121	0.02527	12.2121	1.00539	12.2121	2.01335	13.2121	3.0048	13.2121	4.01681	13.2121	5.01519	13.2121	6.01542	12.2121	7.04682			12.2121	0.01027	13.2121	1.00993	13.2121	2.0726	13.2121	3.04722	13.2121	4.00645	13.2121	5.00657	13.2121	6.00723	12.2121	7.04682
12.2326	0.02538	12.2326	1.00504	12.2326	2.01344	13.2326	3.00392	13.2326	4.01921	13.2326	5.02259	13.2326	6.01557	12.2326	7.05015			12.2326	0.01354	13.2326	1.00972	13.2326	2.08987	13.2326	3.04778	13.2326	4.00543	13.2326	5.00642	13.2326	6.00677	12.2326	7.05015
12.2531	0.03046	12.2531	1.00504	12.2531	2.01234	13.2531	3.00623	13.2531	4.01617	13.2531	5.01499	13.2531	6.01326	12.2531	7.04536			12.2531	0.02474	13.2531	1.01183	13.2531	2.08388	13.2531	3.05588	13.2531	4.00563	13.2531	5.00591	13.2531	6.00638	12.2531	7.04536
12.2736	0.02623	12.2736	1.00578	12.2736	2.0116	13.2736	3.00447	13.2736	4.01601	13.2736	5.01659	13.2736	6.01326	12.2736	7.0464			12.2736	0.01774	13.2736	1.00723	13.2736	2.06731	13.2736	3.05001	13.2736	4.00539	13.2736	5.00665	13.2736	6.00606	12.2736	7.0464
12.2941	0.02845	12.2941	1.00497	12.2941	2.01114	13.2941	3.00408	13.2941	4.01585	13.2941	5.01919	13.2941	6.0124	12.2941	7.04266			12.2941	0.01961	13.2941	1.01001	13.2941	2.07084	13.2941	3.05057	13.2941	4.00468	13.2941	5.00611	13.2941	6.00645	12.2941	7.04266
12.3146	0.02485	12.3146	1.00613	12.3146	2.01132	13.3146	3.00524	13.3146	4.01601	13.3146	5.01739	13.3146	6.01528	12.3146	7.0387			12.3146	0.01494	13.3146	1.01213	13.3146	2.08564	13.3146	3.05085	13.3146	4.00492	13.3146	5.00645	13.3146	6.00571	12.3146	7.0387
12.3351	0.02728	12.3351	1.00452	12.3351	2.0116	13.3351	3.0069	13.3351	4.01697	13.3351	5.01959	13.3351	6.01658	12.3351	7.04224			12.3351	0.01167	13.3351	1.00825	13.3351	2.06308	13.3351	3.04862	13.3351	4.00654	13.3351	5.00673	13.3351	6.00727	12.3351	7.04224
12.3556	0.02401	12.3556	1.00536	12.3556	2.01326	13.3556	3.00585	13.3556	4.01297	13.3556	5.01779	13.3556	6.01773	12.3556	7.03662			12.3556	0.00934	13.3556	1.00913	13.3556	2.08423	13.3556	3.05113	13.3556	4.00481	13.3556	5.00563	13.3556	6.00659	12.3556	7.03662
12.3762	0.02358	12.3762	1.00504	12.3762	2.0116	13.3762	3.00474	13.3762	4.01345	13.3762	5.02119	13.3762	6.01413	12.3762	7.03725			12.3762	0.0084	13.3762	1.00964	13.3762	2.08352	13.3762	3.04946	13.3762	4.00601	13.3762	5.00586	13.3762	6.00663	12.3762	7.03725
12.3966	0.02443	12.3966	1.00571	12.3966	2.01206	13.3966	3.00535	13.3966	4.01585	13.3966	5.01979	13.3966	6.01643	12.3966	7.03849			12.3966	0.0112	13.3966	1.00942	13.3966	2.07612	13.3966	3.05281	13.3966	4.00499	13.3966	5.00606	13.3966	6.00603	12.3966	7.03849
12.4172	0.02549	12.4172	1.00494	12.4172	2.01307	13.4172	3.00414	13.4172	4.01761	13.4172	5.01919	13.4172	6.00937	12.4172	7.03683			12.4172	0.01307	13.4172	1.01037	13.4172	2.07471	13.4172	3.04079	13.4172	4.00463	13.4172	5.00552	13.4172	6.00691	12.4172	7.03683
12.4377	0.02411	12.4377	1.00539	12.4377	2.014	13.4377	3.00546	13.4377	4.00897	13.4377	5.0122	13.4377	6.01499	12.4377	7.03496			12.4377	0.01214	13.4377	1.00898	13.4377	2.07542	13.4377	3.04778	13.4377	4.00557	13.4377	5.00569	13.4377	6.00656	12.4377	7.03496
12.4582	0.02834	12.4582	1.00536	12.4582	2.01353	13.4582	3.00557	13.4582	4.01745	13.4582	5.02319	13.4582	6.01946	12.4582	7.03163			12.4582	0.01074	13.4582	1.01023	13.4582	2.07965	13.4582	3.05085	13.4582	4.00574	13.4582	5.00642	13.4582	6.00546	12.4582	7.03163
12.4787	0.02221	12.4787	1.00504	12.4787	2.01307	13.4787	3.00513	13.4787	4.01521	13.4787	5.01899	13.4787	6.01398	12.4787	7.03766			12.4787	0.0084	13.4787	1.01045	13.4787	2.08282	13.4787	3.04582	13.4787	4.00561	13.4787	5.00586	13.4787	6.00705	12.4787	7.03766
12.4992	0.02253	12.4992	1.0049	12.4992	2.01289	13.4992	3.00662	13.4992	4.01313	13.4992	5.01999	13.4992	6.01398	12.4992	7.03329			12.4992	0.0056	13.4992	1.00935	13.4992	2.07753	13.4992	3.04079	13.4992	4.00479	13.4992	5.00614	13.4992	6.00773	12.4992	7.03329
12.5197	0.0258	12.5197	1.00501	12.5197	2.01169	13.5197	3.00596	13.5197	4.01697	13.5197	5.01419	13.5197	6.01788	12.5197	7.02913			12.5197	0.00514	13.5197	1.01213	13.5197	2.07859	13.5197	3.05672	13.5197	4.00546	13.5197	5.00606	13.5197	6.00709	12.5197	7.02913
12.5402	0.02591	12.5402	1.00553	12.5402	2.01252	13.5402	3.00723	13.5402	4.01329	13.5402	5.01679	13.5402	6.02018	12.5402	7.02892			12.5402	0.01214	13.5402	1.0084	13.5402	2.06344	13.5402	3.05113	13.5402	4.00475	13.5402	5.00557	13.5402	6.00727	12.5402	7.02892
12.5607	0.02527	12.5607	1.00613	12.5607	2.01492	13.5607	3.00375	13.5607	4.01361	13.5607	5.01539	13.5607	6.01672	12.5607	7.02767			12.5607	0.02428	13.5607	1.01015	13.5607	2.06872	13.5607	3.04778	13.5607	4.00446	13.5607	5.0056	13.5607	6.00822	12.5607	7.02767
12.5812	0.0276	12.5812	1.00546	12.5812	2.01455	13.5812	3.00607	13.5812	4.01441	13.5812	5.01319	13.5812	6.01672	12.5812	7.02518			12.5812	0.01634	13.5812	1.00672	13.5812	2.07048	13.5812	3.03772	13.5812	4.00579	13.5812	5.00501	13.5812	6.00592	12.5812	7.02518
12.6017	0.02517	12.6017	1.00564	12.6017	2.01252	13.6017	3.00673	13.6017	4.01377	13.6017	5.01819	13.6017	6.01254	12.6017	7.02414			12.6017	0.01027	13.6017	1.00979	13.6017	2.07084	13.6017	3.03604	13.6017	4.00481	13.6017	5.00461	13.6017	6.00649	12.6017	7.02414
12.6222	0.02348	12.6222	1.00623	12.6222	2.01436	13.6222	3.00679	13.6222	4.01777	13.6222	5.01359	13.6222	6.01182	12.6222	7.02809			12.6222	0.00794	13.6222	1.01103	13.6222	2.07119	13.6222	3.04582	13.6222	4.00492	13.6222	5.00574	13.6222	6.00698	12.6222	7.02809
12.6427	0.02665	12.6427	1.00599	12.6427	2.01215	13.6427	3.0048	13.6427	4.01409	13.6427	5.01659	13.6427	6.01975	12.6427	7.03329			12.6427	0.01307	13.6427	1.00964	13.6427	2.0793	13.6427	3.05085	13.6427	4.00557	13.6427	5.00532	13.6427	6.00649	12.6427	7.03329
12.6632	0.0276	12.6632	1.00665	12.6632	2.01317	13.6632	3.00668	13.6632	4.01553	13.6632	5.01819	13.6632	6.01384	12.6632	7.02663			12.6632	0.01307	13.6632	1.00723	13.6632	2.07154	13.6632	3.05057	13.6632	4.00514	13.6632	5.00524	13.6632	6.00705	12.6632	7.02663
12.6837	0.0221	12.6837	1.00571	12.6837	2.01059	13.6837	3.00508	13.6837	4.01585	13.6837	5.012	13.6837	6.01413	12.6837	7.02851			12.6837	0.01261	13.6837	1.0092	13.6837	2.07154	13.6837	3.05225	13.6837	4.00563	13.6837	5.00589	13.6837	6.00695	12.6837	7.02851
12.7043	0.02083	12.7043	1.00623	12.7043	2.01243	13.7043	3.00646	13.7043	4.01185	13.7043	5.01599	13.7043	6.01384	12.7043	7.0283			12.7043	0.01167	13.7043	1.00957	13.7043	2.07366	13.7043	3.04638	13.7043	4.00501	13.7043	5.0047	13.7043	6.0061	12.7043	7.0283
12.7248	0.02559	12.7248	1.00525	12.7248	2.01169	13.7248	3.00541	13.7248	4.01617	13.7248	5.01599	13.7248	6.01398	12.7248	7.02538			12.7248	0.01914	13.7248	1.00862	13.7248	2.07859	13.7248	3.04918	13.7248	4.00581	13.7248	5.00557	13.7248	6.00702	12.7248	7.02538
12.7453	0.0239	12.7453	1.00448	12.7453	2.01188	13.7453	3.00574	13.7453	4.01377	13.7453	5.01499	13.7453	6.01254	12.7453	7.02684			12.7453	0.01447	13.7453	1.01052	13.7453	2.08282	13.7453	3.04554	13.7453	4.00548	13.7453	5.00563	13.7453	6.00695	12.7453	7.02684
12.7658	0.02623	12.7658	1.00518	12.7658	2.01105	13.7658	3.00679	13.7658	4.01409	13.7658	5.01659	13.7658	6.0147	12.7658	7.02622			12.7658	0.01681	13.7658	1.00855	13.7658	2.07119	13.7658	3.057	13.7658	4.00483	13.7658	5.00458	13.7658	6.00557	12.7658	7.02622
12.7863	0.0257	12.7863	1.00553	12.7863	2.01317	13.7863	3.00601	13.7863	4.01649	13.7863	5.01559	13.7863	6.01269	12.7863	7.02455			12.7863	0.01494	13.7863	1.0103	13.7863	2.07542	13.7863	3.04834	13.7863	4.00561	13.7863	5.00512	13.7863	6.00588	12.7863	7.02455
12.8068	0.022	12.8068	1.00658	12.8068	2.01086	13.8068	3.0043	13.8068	4.01345	13.8068	5.01579	13.8068	6.01946	12.8068	7.0258			12.8068	0.01587	13.8068	1.01045	13.8068	2.07507	13.8068	3.05029	13.8068	4.00444	13.8068	5.00518	13.8068	6.00617	12.8068	7.0258
12.8273	0.02104	12.8273	1.00469	12.8273	2.01326	13.8273	3.00607	13.8273	4.01713	13.8273	5.0112	13.8273	6.01254	12.8273	7.02497			12.8273	0.01634	13.8273	1.00898	13.8273	2.07189	13.8273	3.04526	13.8273	4.00492	13.8273	5.00566	13.8273	6.00599	12.8273	7.02497
12.8478	0.02104	12.8478	1.00525	12.8478	2.01344	13.8478	3.00474	13.8478	4.01169	13.8478	5.01519	13.8478	6.01413	12.8478	7.01977			12.8478	0.01307	13.8478	1.00811	13.8478	2.08493	13.8478	3.05057	13.8478	4.0051	13.8478	5.00586	13.8478	6.00553	12.8478	7.01977
12.8683	0.02126	12.8683	1.00581	12.8683	2.01261	13.8683	3.00596	13.8683	4.01537	13.8683	5.0122	13.8683	6.01542	12.8683	7.02726			12.8683	0.01074	13.8683	1.00789	13.8683	2.06978	13.8683	3.04023	13.8683	4.00503	13.8683	5.0049	13.8683	6.00645	12.8683	7.02726
12.8888	0.02253	12.8888	1.00592	12.8888	2.01335	13.8888	3.00623	13.8888	4.01297	13.8888	5.01939	13.8888	6.01096	12.8888	7.02705			12.8888	0.01727	13.8888	1.00621	13.8888	2.06872	13.8888	3.04666	13.8888	4.00444	13.8888	5.00563	13.8888	6.00464	12.8888	7.02705
12.9093	0.02358	12.9093	1.00501	12.9093	2.01031	13.9093	3.00524	13.9093	4.01361	13.9093	5.01279	13.9093	6.01413	12.9093	7.02372			12.9093	0.01914	13.9093	1.00782	13.9093	2.06238	13.9093	3.04443	13.9093	4.00455	13.9093	5.00549	13.9093	6.00592	12.9093	7.02372
12.9298	0.02179	12.9298	1.00637	12.9298	2.0104	13.9298	3.00618	13.9298	4.01169	13.9298	5.01919	13.9298	6.0124	12.9298	7.02206			12.9298	0.01074	13.9298	1.0084	13.9298	2.0807	13.9298	3.03548	13.9298	4.0047	13.9298	5.00569	13.9298	6.00542	12.9298	7.02206
12.9503	0.02348	12.9503	1.00613	12.9503	2.01372	13.9503	3.00552	13.9503	4.01233	13.9503	5.01599	13.9503	6.01312	12.9503	7.02684			12.9503	0.01307	13.9503	1.01096	13.9503	2.0733	13.9503	3.04526	13.9503	4.00499	13.9503	5.00473	13.9503	6.00539	12.9503	7.02684
12.9708	0.02009	12.9708	1.00529	12.9708	2.01243	13.9708	3.00568	13.9708	4.01393	13.9708	5.01859	13.9708	6.01355	12.9708	7.02622			12.9708	0.01027	13.9708	1.0073	13.9708	2.06907	13.9708	3.04079	13.9708	4.00395	13.9708	5.00481	13.9708	6.00549	12.9708	7.02622
12.9913	0.022	12.9913	1.0055	12.9913	2.01353	13.9913	3.00574	13.9913	4.01505	13.9913	5.01299	13.9913	6.01096	12.9913	7.0283			12.9913	0.01167	13.9913	1.00993	13.9913	2.06978	13.9913	3.04554	13.9913	4.00526	13.9913	5.00589	13.9913	6.00493	12.9913	7.0283
13.0118	0.01956	13.0118	1.00543	13.0118	2.01179	14.0118	3.00568	14.0118	4.01473	14.0118	5.01359	14.0118	6.01211	13.0118	7.02372			13.0118	0.01494	14.0118	1.00877	14.0118	2.07366	14.0118	3.0489	14.0118	4.00532	14.0118	5.00504	14.0118	6.00649	13.0118	7.02372
13.0323	0.02453	13.0323	1.00494	13.0323	2.01353	14.0323	3.00623	14.0323	4.01569	14.0323	5.0102	14.0323	6.01369	13.0323	7.02268			13.0323	0.01027	14.0323	1.00723	14.0323	2.08	14.0323	3.04079	14.0323	4.00601	14.0323	5.00603	14.0323	6.00486	13.0323	7.02268
13.0528	0.02369	13.0528	1.00515	13.0528	2.01317	14.0528	3.00474	14.0528	4.00881	14.0528	5.0116	14.0528	6.01168	13.0528	7.02559			13.0528	0.01961	14.0528	1.01015	14.0528	2.07824	14.0528	3.04638	14.0528	4.00393	14.0528	5.00591	14.0528	6.00578	13.0528	7.02559
13.0734	0.02443	13.0734	1.00543	13.0734	2.01492	14.0734	3.00623	14.0734	4.00961	14.0734	5.01339	14.0734	6.02004	13.0734	7.02289			13.0734	0.00794	14.0734	1.00833	14.0734	2.0659	14.0734	3.04163	14.0734	4.00486	14.0734	5.00498	14.0734	6.00493	13.0734	7.02289
13.0939	0.02179	13.0939	1.00578	13.0939	2.01317	14.0939	3.00607	14.0939	4.01409	14.0939	5.01299	14.0939	6.01557	13.0939	7.0258			13.0939	0.01774	14.0939	1.00913	14.0939	2.06943	14.0939	3.04778	14.0939	4.00514	14.0939	5.00524	14.0939	6.00627	13.0939	7.0258
13.1144	0.02115	13.1144	1.00508	13.1144	2.01307	14.1144	3.00657	14.1144	4.01105	14.1144	5.01519	14.1144	6.01413	13.1144	7.02622			13.1144	0.01681	14.1144	1.00818	14.1144	2.06203	14.1144	3.0366	14.1144	4.00439	14.1144	5.00447	14.1144	6.0051	13.1144	7.02622
13.1349	0.02242	13.1349	1.00473	13.1349	2.01344	14.1349	3.0043	14.1349	4.01377	14.1349	5.01279	14.1349	6.0124	13.1349	7.02476			13.1349	0.01914	14.1349	1.00906	14.1349	2.08247	14.1349	3.0394	14.1349	4.00475	14.1349	5.00543	14.1349	6.00479	13.1349	7.02476
13.1554	0.02115	13.1554	1.00525	13.1554	2.01289	14.1554	3.00441	14.1554	4.01297	14.1554	5.01359	14.1554	6.01326	13.1554	7.02185			13.1554	0.01727	14.1554	1.00942	14.1554	2.0726	14.1554	3.05001	14.1554	4.00488	14.1554	5.00555	14.1554	6.00496	13.1554	7.02185
13.1759	0.02263	13.1759	1.00445	13.1759	2.01197	14.1759	3.00397	14.1759	4.01281	14.1759	5.01479	14.1759	6.01341	13.1759	7.02289			13.1759	0.01027	14.1759	1.00972	14.1759	2.06978	14.1759	3.05393	14.1759	4.00479	14.1759	5.00458	14.1759	6.0061	13.1759	7.02289
13.1964	0.022	13.1964	1.00497	13.1964	2.01326	14.1964	3.00508	14.1964	4.01569	14.1964	5.01279	14.1964	6.01413	13.1964	7.0231			13.1964	0.01541	14.1964	1.0076	14.1964	2.07154	14.1964	3.04778	14.1964	4.00437	14.1964	5.0054	14.1964	6.00549	13.1964	7.0231
13.2169	0.02242	13.2169	1.00462	13.2169	2.0128	14.2169	3.00491	14.2169	4.01457	14.2169	5.01499	14.2169	6.01096	13.2169	7.02247			13.2169	0.01587	14.2169	1.00972	14.2169	2.06344	14.2169	3.03996	14.2169	4.00452	14.2169	5.00543	14.2169	6.00606	13.2169	7.02247
13.2374	0.02062	13.2374	1.0049	13.2374	2.01298	14.2374	3.00623	14.2374	4.01473	14.2374	5.0086	14.2374	6.01124	13.2374	7.02393			13.2374	0.01961	14.2374	1.00738	14.2374	2.06943	14.2374	3.04554	14.2374	4.00437	14.2374	5.00487	14.2374	6.00521	13.2374	7.02393
13.2579	0.02284	13.2579	1.0055	13.2579	2.01261	14.2579	3.00419	14.2579	4.01713	14.2579	5.0104	14.2579	6.01067	13.2579	7.02143			13.2579	0.02101	14.2579	1.00767	14.2579	2.0585	14.2579	3.05085	14.2579	4.00435	14.2579	5.00422	14.2579	6.0051	13.2579	7.02143
13.2784	0.02126	13.2784	1.00431	13.2784	2.01123	14.2784	3.00474	14.2784	4.01665	14.2784	5.0106	14.2784	6.01081	13.2784	7.02247			13.2784	0.02241	14.2784	1.00869	14.2784	2.06485	14.2784	3.04554	14.2784	4.00421	14.2784	5.00552	14.2784	6.00581	13.2784	7.02247
13.2989	0.01999	13.2989	1.00511	13.2989	2.01381	14.2989	3.00574	14.2989	4.01617	14.2989	5.0118	14.2989	6.01009	13.2989	7.0231			13.2989	0.02148	14.2989	1.00774	14.2989	2.07824	14.2989	3.03912	14.2989	4.00472	14.2989	5.00453	14.2989	6.00571	13.2989	7.0231
13.3194	0.02104	13.3194	1.00448	13.3194	2.01105	14.3194	3.00634	14.3194	4.01153	14.3194	5.0084	14.3194	6.01283	13.3194	7.0231			13.3194	0.0028	14.3194	1.01023	14.3194	2.07013	14.3194	3.04526	14.3194	4.00444	14.3194	5.00481	14.3194	6.00471	13.3194	7.0231
13.3399	0.02485	13.3399	1.00438	13.3399	2.01381	14.3399	3.00745	14.3399	4.01393	14.3399	5.0104	14.3399	6.01355	13.3399	7.02434			13.3399	0.01167	14.3399	1.00906	14.3399	2.08	14.3399	3.04778	14.3399	4.00508	14.3399	5.00447	14.3399	6.00603	13.3399	7.02434
13.3605	0.01999	13.3605	1.00539	13.3605	2.01344	14.3605	3.00563	14.3605	4.01313	14.3605	5.01659	14.3605	6.01658	13.3605	7.01977			13.3605	0.02288	14.3605	1.00942	14.3605	2.07401	14.3605	3.05476	14.3605	4.00461	14.3605	5.0043	14.3605	6.00567	13.3605	7.01977
13.381	0.02073	13.381	1.00497	13.381	2.01326	14.381	3.00381	14.381	4.01457	14.381	5.0114	14.381	6.00908	13.381	7.02102			13.381	0.01354	14.381	1.00738	14.381	2.06943	14.381	3.05197	14.381	4.00475	14.381	5.00521	14.381	6.00539	13.381	7.02102
13.4015	0.01872	13.4015	1.00567	13.4015	2.01225	14.4015	3.00557	14.4015	4.01393	14.4015	5.0116	14.4015	6.01009	13.4015	7.02497			13.4015	0.01494	14.4015	1.00898	14.4015	2.05463	14.4015	3.04247	14.4015	4.0041	14.4015	5.00501	14.4015	6.00493	13.4015	7.02497
13.422	0.01999	13.422	1.00536	13.422	2.01252	14.422	3.00662	14.422	4.01249	14.422	5.01579	14.422	6.00908	13.422	7.01956			13.422	0.01447	14.422	1.00796	14.422	2.05639	14.422	3.06007	14.422	4.00521	14.422	5.00504	14.422	6.00489	13.422	7.01956
13.4425	0.01882	13.4425	1.00511	13.4425	2.01031	14.4425	3.00452	14.4425	4.01217	14.4425	5.0094	14.4425	6.01744	13.4425	7.02476			13.4425	0.01634	14.4425	1.0084	14.4425	2.07048	14.4425	3.04554	14.4425	4.00479	14.4425	5.00473	14.4425	6.00567	13.4425	7.02476
13.463	0.02052	13.463	1.00473	13.463	2.01271	14.463	3.00502	14.463	4.01617	14.463	5.01379	14.463	6.01081	13.463	7.02268			13.463	0.01587	14.463	1.0065	14.463	2.06696	14.463	3.04331	14.463	4.00497	14.463	5.0049	14.463	6.00539	13.463	7.02268
13.4835	0.02136	13.4835	1.00483	13.4835	2.01261	14.4835	3.00397	14.4835	4.01313	14.4835	5.01579	14.4835	6.01139	13.4835	7.02559			13.4835	0.01961	14.4835	1.00811	14.4835	2.07366	14.4835	3.04554	14.4835	4.00435	14.4835	5.00447	14.4835	6.00525	13.4835	7.02559
13.504	0.0202	13.504	1.00441	13.504	2.01151	14.504	3.00502	14.504	4.01265	14.504	5.012	14.504	6.01369	13.504	7.0231			13.504	0.01587	14.504	1.00811	14.504	2.07894	14.504	3.03521	14.504	4.00475	14.504	5.00464	14.504	6.00542	13.504	7.0231
13.5245	0.01988	13.5245	1.00557	13.5245	2.01197	14.5245	3.00646	14.5245	4.01249	14.5245	5.008	14.5245	6.01096	13.5245	7.02455			13.5245	0.01307	14.5245	1.00767	14.5245	2.06414	14.5245	3.04387	14.5245	4.00508	14.5245	5.00441	14.5245	6.00553	13.5245	7.02455
13.545	0.02189	13.545	1.0041	13.545	2.01464	14.545	3.00546	14.545	4.01537	14.545	5.01279	14.545	6.00908	13.545	7.02226			13.545	0.01541	14.545	1.00913	14.545	2.06626	14.545	3.04163	14.545	4.00463	14.545	5.00492	14.545	6.00542	13.545	7.02226
13.5655	0.02379	13.5655	1.00469	13.5655	2.01243	14.5655	3.0043	14.5655	4.01473	14.5655	5.01319	14.5655	6.01341	13.5655	7.01685			13.5655	0.01354	14.5655	1.0065	14.5655	2.05991	14.5655	3.0489	14.5655	4.0049	14.5655	5.00495	14.5655	6.00454	13.5655	7.01685
13.586	0.02189	13.586	1.00455	13.586	2.01372	14.586	3.0048	14.586	4.01249	14.586	5.0112	14.586	6.01254	13.586	7.02206			13.586	0.01541	14.586	1.00782	14.586	2.07789	14.586	3.03912	14.586	4.00457	14.586	5.00439	14.586	6.00429	13.586	7.02206
13.6065	0.02295	13.6065	1.00441	13.6065	2.01206	14.6065	3.00585	14.6065	4.01377	14.6065	5.0096	14.6065	6.00937	13.6065	7.02393			13.6065	0.01727	14.6065	1.00738	14.6065	2.08176	14.6065	3.04079	14.6065	4.00417	14.6065	5.00399	14.6065	6.00461	13.6065	7.02393
13.627	0.02147	13.627	1.00445	13.627	2.0116	14.627	3.00563	14.627	4.00961	14.627	5.01599	14.627	6.01254	13.627	7.02393			13.627	0.01914	14.627	1.00716	14.627	2.06062	14.627	3.03129	14.627	4.00441	14.627	5.00487	14.627	6.00418	13.627	7.02393
13.6475	0.02602	13.6475	1.00448	13.6475	2.01381	14.6475	3.00419	14.6475	4.01201	14.6475	5.0124	14.6475	6.01009	13.6475	7.02018			13.6475	0.01074	14.6475	1.00898	14.6475	2.0733	14.6475	3.04471	14.6475	4.00426	14.6475	5.0049	14.6475	6.00493	13.6475	7.02018
13.668	0.02295	13.668	1.00532	13.668	2.0116	14.668	3.00568	14.668	4.01441	14.668	5.0084	14.668	6.01052	13.668	7.02018			13.668	0.02148	14.668	1.00964	14.668	2.06485	14.668	3.04946	14.668	4.00448	14.668	5.00416	14.668	6.00461	13.668	7.02018
13.6885	0.02327	13.6885	1.00441	13.6885	2.00902	14.6885	3.00767	14.6885	4.01425	14.6885	5.01299	14.6885	6.00923	13.6885	7.02747			13.6885	0.01634	14.6885	1.00869	14.6885	2.07295	14.6885	3.04107	14.6885	4.00397	14.6885	5.00501	14.6885	6.00518	13.6885	7.02747
13.709	0.01882	13.709	1.00427	13.709	2.01151	14.709	3.00474	14.709	4.01441	14.709	5.0122	14.709	6.01297	13.709	7.02164			13.709	0.00747	14.709	1.00979	14.709	2.07577	14.709	3.04219	14.709	4.00475	14.709	5.00478	14.709	6.00489	13.709	7.02164
13.7296	0.02009	13.7296	1.00501	13.7296	2.01326	14.7296	3.00364	14.7296	4.01409	14.7296	5.0082	14.7296	6.01124	13.7296	7.02414			13.7296	0.01541	14.7296	1.00877	14.7296	2.07013	14.7296	3.04638	14.7296	4.00457	14.7296	5.00458	14.7296	6.00532	13.7296	7.02414
13.7501	0.01692	13.7501	1.00452	13.7501	2.01123	14.7501	3.00469	14.7501	4.01089	14.7501	5.0102	14.7501	6.01196	13.7501	7.02206			13.7501	0.0098	14.7501	1.01096	14.7501	2.06731	14.7501	3.04051	14.7501	4.00459	14.7501	5.0047	14.7501	6.00454	13.7501	7.02206
13.7706	0.01713	13.7706	1.00452	13.7706	2.01105	14.7706	3.00568	14.7706	4.01537	14.7706	5.01639	14.7706	6.01023	13.7706	7.02247			13.7706	0.01354	14.7706	1.00993	14.7706	2.0659	14.7706	3.03437	14.7706	4.00455	14.7706	5.00456	14.7706	6.00596	13.7706	7.02247
13.7911	0.02263	13.7911	1.00501	13.7911	2.01188	14.7911	3.00447	14.7911	4.01281	14.7911	5.01599	14.7911	6.00778	13.7911	7.02455			13.7911	0.01541	14.7911	1.0103	14.7911	2.07048	14.7911	3.03548	14.7911	4.00421	14.7911	5.00407	14.7911	6.00432	13.7911	7.02455
13.8116	0.01861	13.8116	1.00567	13.8116	2.01225	14.8116	3.0048	14.8116	4.01569	14.8116	5.0118	14.8116	6.01124	13.8116	7.02185			13.8116	0.01401	14.8116	1.00957	14.8116	2.07154	14.8116	3.03856	14.8116	4.00399	14.8116	5.00484	14.8116	6.00369	13.8116	7.02185
13.8321	0.01851	13.8321	1.00497	13.8321	2.01169	14.8321	3.00646	14.8321	4.01201	14.8321	5.01659	14.8321	6.01052	13.8321	7.02663			13.8321	0.01167	14.8321	1.00891	14.8321	2.06731	14.8321	3.03576	14.8321	4.00373	14.8321	5.00456	14.8321	6.00493	13.8321	7.02663
13.8526	0.02358	13.8526	1.00487	13.8526	2.01289	14.8526	3.00276	14.8526	4.01073	14.8526	5.0094	14.8526	6.00923	13.8526	7.01977			13.8526	0.01401	14.8526	1.00716	14.8526	2.07225	14.8526	3.04387	14.8526	4.0041	14.8526	5.0047	14.8526	6.00535	13.8526	7.01977
13.8731	0.01872	13.8731	1.00431	13.8731	2.01151	14.8731	3.00452	14.8731	4.01025	14.8731	5.0094	14.8731	6.0124	13.8731	7.02102			13.8731	0.01587	14.8731	1.00891	14.8731	2.06062	14.8731	3.03493	14.8731	4.00337	14.8731	5.00391	14.8731	6.00471	13.8731	7.02102
13.8936	0.0202	13.8936	1.00553	13.8936	2.01188	14.8936	3.00326	14.8936	4.01361	14.8936	5.01259	14.8936	6.00793	13.8936	7.02102			13.8936	0.01774	14.8936	1.00767	14.8936	2.06943	14.8936	3.03968	14.8936	4.00455	14.8936	5.00453	14.8936	6.00411	13.8936	7.02102
13.9141	0.02231	13.9141	1.00497	13.9141	2.01234	14.9141	3.00486	14.9141	4.01121	14.9141	5.0094	14.9141	6.00505	13.9141	7.0233			13.9141	0.01401	14.9141	1.00723	14.9141	2.07507	14.9141	3.03604	14.9141	4.00444	14.9141	5.00402	14.9141	6.00518	13.9141	7.0233
13.9346	0.01745	13.9346	1.00473	13.9346	2.01123	14.9346	3.00353	14.9346	4.00881	14.9346	5.0088	14.9346	6.00908	13.9346	7.02705			13.9346	0.02288	14.9346	1.00972	14.9346	2.05815	14.9346	3.04359	14.9346	4.00404	14.9346	5.00473	14.9346	6.00507	13.9346	7.02705
13.9551	0.01914	13.9551	1.00448	13.9551	2.01234	14.9551	3.00375	14.9551	4.01217	14.9551	5.0114	14.9551	6.01211	13.9551	7.02226			13.9551	0.01214	14.9551	1.00884	14.9551	2.06167	14.9551	3.03129	14.9551	4.00412	14.9551	5.00379	14.9551	6.00344	13.9551	7.02226
13.9756	0.02242	13.9756	1.00518	13.9756	2.01105	14.9756	3.00513	14.9756	4.00961	14.9756	5.0086	14.9756	6.00721	13.9756	7.01977			13.9756	0.01027	14.9756	1.00811	14.9756	2.06837	14.9756	3.03968	14.9756	4.00488	14.9756	5.0041	14.9756	6.00418	13.9756	7.01977
13.9961	0.01904	13.9961	1.00466	13.9961	2.00994	14.9961	3.00337	14.9961	4.00817	14.9961	5.0116	14.9961	6.00908	13.9961	7.01561			13.9961	0.01307	14.9961	1.0095	14.9961	2.06802	14.9961	3.03912	14.9961	4.00477	14.9961	5.0045	14.9961	6.00454	13.9961	7.01561
14.0167	0.0203	14.0167	1.00375	14.0167	2.00967	15.0167	3.00419	15.0167	4.01393	15.0167	5.01599	15.0167	6.00966	14.0167	7.01998			14.0167	0.01727	15.0167	1.00884	15.0167	2.06661	15.0167	3.04526	15.0167	4.00424	15.0167	5.00376	15.0167	6.00401	14.0167	7.01998
14.0372	0.0221	14.0372	1.0055	14.0372	2.01307	15.0372	3.00419	15.0372	4.01473	15.0372	5.01279	15.0372	6.01096	14.0372	7.01893			14.0372	0.02194	15.0372	1.00804	15.0372	2.0659	15.0372	3.03297	15.0372	4.0033	15.0372	5.0047	15.0372	6.00486	14.0372	7.01893
14.0577	0.02115	14.0577	1.00536	14.0577	2.01271	15.0577	3.00502	15.0577	4.01105	15.0577	5.0112	15.0577	6.00951	14.0577	7.02351			14.0577	0.02054	15.0577	1.00942	15.0577	2.0585	15.0577	3.03213	15.0577	4.00348	15.0577	5.00441	15.0577	6.00528	14.0577	7.02351
14.0782	0.01999	14.0782	1.00497	14.0782	2.01132	15.0782	3.00563	15.0782	4.01089	15.0782	5.01499	15.0782	6.00937	14.0782	7.0258			14.0782	0.01634	15.0782	1.00657	15.0782	2.0659	15.0782	3.04163	15.0782	4.00455	15.0782	5.00385	15.0782	6.00507	14.0782	7.0258
14.0987	0.02453	14.0987	1.00455	14.0987	2.01031	15.0987	3.00414	15.0987	4.01585	15.0987	5.0102	15.0987	6.00937	14.0987	7.02018			14.0987	0.01587	15.0987	1.00898	15.0987	2.07013	15.0987	3.03409	15.0987	4.00399	15.0987	5.0043	15.0987	6.00606	14.0987	7.02018
14.1192	0.01882	14.1192	1.00403	14.1192	2.01013	15.1192	3.00458	15.1192	4.00752	15.1192	5.008	15.1192	6.0111	14.1192	7.01935			14.1192	0.02381	15.1192	1.00825	15.1192	2.06731	15.1192	3.03996	15.1192	4.00481	15.1192	5.00405	15.1192	6.00422	14.1192	7.01935
14.1397	0.01967	14.1397	1.00441	14.1397	2.01114	15.1397	3.00386	15.1397	4.01361	15.1397	5.0092	15.1397	6.01196	14.1397	7.01706			14.1397	0.0098	15.1397	1.00599	15.1397	2.05956	15.1397	3.04191	15.1397	4.00355	15.1397	5.00458	15.1397	6.00436	14.1397	7.01706
14.1602	0.02337	14.1602	1.00455	14.1602	2.01215	15.1602	3.0048	15.1602	4.01409	15.1602	5.0082	15.1602	6.00879	14.1602	7.01893			14.1602	0.01681	15.1602	1.00898	15.1602	2.06802	15.1602	3.04471	15.1602	4.00417	15.1602	5.00515	15.1602	6.00362	14.1602	7.01893
14.1807	0.01925	14.1807	1.00515	14.1807	2.01031	15.1807	3.00436	15.1807	4.00913	15.1807	5.01339	15.1807	6.01009	14.1807	7.02226			14.1807	0.01681	15.1807	1.00709	15.1807	2.06802	15.1807	3.03744	15.1807	4.00415	15.1807	5.0041	15.1807	6.00475	14.1807	7.02226
14.2012	0.01724	14.2012	1.00543	14.2012	2.01234	15.2012	3.00425	15.2012	4.01361	15.2012	5.012	15.2012	6.00951	14.2012	7.02164			14.2012	0.01261	15.2012	1.00548	15.2012	2.05815	15.2012	3.03856	15.2012	4.00333	15.2012	5.00495	15.2012	6.00539	14.2012	7.02164
14.2217	0.01745	14.2217	1.00424	14.2217	2.01243	15.2217	3.00309	15.2217	4.01297	15.2217	5.01419	15.2217	6.01225	14.2217	7.02247			14.2217	0.02334	15.2217	1.00789	15.2217	2.06731	15.2217	3.04275	15.2217	4.00353	15.2217	5.00456	15.2217	6.0044	14.2217	7.02247
14.2422	0.01703	14.2422	1.00462	14.2422	2.0116	15.2422	3.00425	15.2422	4.01361	15.2422	5.01619	15.2422	6.01168	14.2422	7.01935			14.2422	0.02007	15.2422	1.00869	15.2422	2.06344	15.2422	3.04778	15.2422	4.0039	15.2422	5.00464	15.2422	6.00457	14.2422	7.01935
14.2627	0.02253	14.2627	1.00567	14.2627	2.00976	15.2627	3.00392	15.2627	4.01233	15.2627	5.0124	15.2627	6.01297	14.2627	7.02226			14.2627	0.02428	15.2627	1.00636	15.2627	2.06062	15.2627	3.03716	15.2627	4.00379	15.2627	5.00552	15.2627	6.00503	14.2627	7.02226
14.2832	0.02337	14.2832	1.00427	14.2832	2.01206	15.2832	3.00452	15.2832	4.01105	15.2832	5.01419	15.2832	6.00966	14.2832	7.01748			14.2832	0.01307	15.2832	1.00767	15.2832	2.06203	15.2832	3.04331	15.2832	4.0039	15.2832	5.00427	15.2832	6.0044	14.2832	7.01748
14.3037	0.02126	14.3037	1.00406	14.3037	2.01114	15.3037	3.00519	15.3037	4.01345	15.3037	5.01499	15.3037	6.00721	14.3037	7.02018			14.3037	0.01774	15.3037	1.00672	15.3037	2.05991	15.3037	3.04331	15.3037	4.00426	15.3037	5.00518	15.3037	6.00486	14.3037	7.02018
14.3242	0.02369	14.3242	1.0042	14.3242	2.01206	15.3242	3.00386	15.3242	4.01185	15.3242	5.01679	15.3242	6.01067	14.3242	7.0206			14.3242	0.01634	15.3242	1.00767	15.3242	2.0793	15.3242	3.03073	15.3242	4.00428	15.3242	5.00478	15.3242	6.00493	14.3242	7.0206
14.3447	0.01956	14.3447	1.00441	14.3447	2.01086	15.3447	3.00237	15.3447	4.01153	15.3447	5.01359	15.3447	6.00951	14.3447	7.02018			14.3447	0.01307	15.3447	1.00825	15.3447	2.0652	15.3447	3.05253	15.3447	4.00373	15.3447	5.0047	15.3447	6.00425	14.3447	7.02018
14.3652	0.01787	14.3652	1.00399	14.3652	2.01004	15.3652	3.00326	15.3652	4.0056	15.3652	5.01679	15.3652	6.01009	14.3652	7.02143			14.3652	0.01914	15.3652	1.00504	15.3652	2.06943	15.3652	3.05113	15.3652	4.00322	15.3652	5.00481	15.3652	6.00358	14.3652	7.02143
14.3858	0.0165	14.3858	1.00459	14.3858	2.01179	15.3858	3.00381	15.3858	4.00993	15.3858	5.02019	15.3858	6.01067	14.3858	7.02684			14.3858	0.01727	15.3858	1.00752	15.3858	2.07295	15.3858	3.04107	15.3858	4.00417	15.3858	5.0041	15.3858	6.00422	14.3858	7.02684
14.4063	0.02009	14.4063	1.00529	14.4063	2.01123	15.4063	3.00265	15.4063	4.01313	15.4063	5.01879	15.4063	6.01297	14.4063	7.02164			14.4063	0.00373	15.4063	1.0073	15.4063	2.06238	15.4063	3.03688	15.4063	4.00424	15.4063	5.00458	15.4063	6.00649	14.4063	7.02164
14.4268	0.0203	14.4268	1.0042	14.4268	2.00939	15.4268	3.00436	15.4268	4.01025	15.4268	5.01859	15.4268	6.0111	14.4268	7.01852			14.4268	0.01587	15.4268	1.00782	15.4268	2.05921	15.4268	3.038	15.4268	4.00377	15.4268	5.00504	15.4268	6.00496	14.4268	7.01852
14.4473	0.02104	14.4473	1.00438	14.4473	2.01271	15.4473	3.00337	15.4473	4.01185	15.4473	5.01719	15.4473	6.00937	14.4473	7.02414			14.4473	0.01961	15.4473	1.00606	15.4473	2.05568	15.4473	3.03381	15.4473	4.00379	15.4473	5.00447	15.4473	6.00581	14.4473	7.02414
14.4678	0.0202	14.4678	1.0042	14.4678	2.00958	15.4678	3.00425	15.4678	4.00528	15.4678	5.01639	15.4678	6.01384	14.4678	7.01644			14.4678	0.01354	15.4678	1.00796	15.4678	2.05427	15.4678	3.03856	15.4678	4.00384	15.4678	5.00441	15.4678	6.00553	14.4678	7.01644
14.4883	0.02221	14.4883	1.00389	14.4883	2.01114	15.4883	3.00419	15.4883	4.01201	15.4883	5.01999	15.4883	6.01456	14.4883	7.02081			14.4883	0.01914	15.4883	1.00716	15.4883	2.05956	15.4883	3.03213	15.4883	4.00395	15.4883	5.00478	15.4883	6.00514	14.4883	7.02081
14.5088	0.02358	14.5088	1.00448	14.5088	2.00893	15.5088	3.00364	15.5088	4.01265	15.5088	5.01259	15.5088	6.01326	14.5088	7.01893			14.5088	0.01867	15.5088	1.00701	15.5088	2.07824	15.5088	3.0366	15.5088	4.00373	15.5088	5.00444	15.5088	6.00507	14.5088	7.01893
14.5293	0.02168	14.5293	1.00469	14.5293	2.01142	15.5293	3.00497	15.5293	4.00833	15.5293	5.02379	15.5293	6.01384	14.5293	7.01852			14.5293	0.02241	15.5293	1.00614	15.5293	2.06167	15.5293	3.02682	15.5293	4.00342	15.5293	5.00495	15.5293	6.00521	14.5293	7.01852
14.5498	0.02327	14.5498	1.00508	14.5498	2.0105	15.5498	3.00458	15.5498	4.01009	15.5498	5.02019	15.5498	6.01499	14.5498	7.01914			14.5498	0.00934	15.5498	1.00614	15.5498	2.0659	15.5498	3.04107	15.5498	4.00377	15.5498	5.00447	15.5498	6.00557	14.5498	7.01914
14.5703	0.02052	14.5703	1.00441	14.5703	2.01068	15.5703	3.00463	15.5703	4.00913	15.5703	5.01379	15.5703	6.01442	14.5703	7.0206			14.5703	0.01587	15.5703	1.00592	15.5703	2.06414	15.5703	3.04107	15.5703	4.00304	15.5703	5.00407	15.5703	6.00617	14.5703	7.0206
14.5908	0.01724	14.5908	1.0049	14.5908	2.01307	15.5908	3.00447	15.5908	4.00768	15.5908	5.01999	15.5908	6.01759	14.5908	7.02018			14.5908	0.02474	15.5908	1.00657	15.5908	2.04793	15.5908	3.04191	15.5908	4.0033	15.5908	5.00368	15.5908	6.00674	14.5908	7.02018
14.6113	0.01861	14.6113	1.00392	14.6113	2.01077	15.6113	3.00397	15.6113	4.01105	15.6113	5.01719	15.6113	6.01557	14.6113	7.01665			14.6113	0.0098	15.6113	1.00804	15.6113	2.05357	15.6113	3.04806	15.6113	4.0035	15.6113	5.00396	15.6113	6.00479	14.6113	7.01665
14.6318	0.02295	14.6318	1.00469	14.6318	2.01243	15.6318	3.00612	15.6318	4.01089	15.6318	5.01519	15.6318	6.01759	14.6318	7.01914			14.6318	0.01727	15.6318	1.00701	15.6318	2.05709	15.6318	3.04079	15.6318	4.00373	15.6318	5.00379	15.6318	6.00734	14.6318	7.01914
14.6523	0.02115	14.6523	1.0055	14.6523	2.01142	15.6523	3.00408	15.6523	4.01233	15.6523	5.01419	15.6523	6.01903	14.6523	7.02039			14.6523	0.01074	15.6523	1.00774	15.6523	2.05885	15.6523	3.03604	15.6523	4.00299	15.6523	5.00407	15.6523	6.00688	14.6523	7.02039
14.6729	0.0203	14.6729	1.00441	14.6729	2.00939	15.6729	3.00469	15.6729	4.01153	15.6729	5.01859	15.6729	6.01744	14.6729	7.01748			14.6729	0.01494	15.6729	1.00928	15.6729	2.05674	15.6729	3.04415	15.6729	4.00395	15.6729	5.00453	15.6729	6.00542	14.6729	7.01748
14.6934	0.01967	14.6934	1.00487	14.6934	2.01169	15.6934	3.00353	15.6934	4.00913	15.6934	5.012	15.6934	6.01744	14.6934	7.02102			14.6934	0.01354	15.6934	1.00752	15.6934	2.06449	15.6934	3.03185	15.6934	4.00375	15.6934	5.00382	15.6934	6.00581	14.6934	7.02102
14.7139	0.02009	14.7139	1.00361	14.7139	2.01206	15.7139	3.00287	15.7139	4.00929	15.7139	5.01539	15.7139	6.01903	14.7139	7.01623			14.7139	0.01541	15.7139	1.00789	15.7139	2.06308	15.7139	3.04247	15.7139	4.00368	15.7139	5.00441	15.7139	6.0061	14.7139	7.01623
14.7344	0.01819	14.7344	1.00378	14.7344	2.01252	15.7344	3.00381	15.7344	4.00672	15.7344	5.01399	15.7344	6.01687	14.7344	7.02122			14.7344	0.01494	15.7344	1.0065	15.7344	2.05744	15.7344	3.03604	15.7344	4.00404	15.7344	5.00402	15.7344	6.00553	14.7344	7.02122
14.7549	0.02305	14.7549	1.00431	14.7549	2.00994	15.7549	3.00221	15.7549	4.01121	15.7549	5.0122	15.7549	6.01586	14.7549	7.01498			14.7549	0.01167	15.7549	1.00533	15.7549	2.06062	15.7549	3.03101	15.7549	4.0039	15.7549	5.00478	15.7549	6.00528	14.7549	7.01498
14.7754	0.01999	14.7754	1.00455	14.7754	2.01151	15.7754	3.00259	15.7754	4.0056	15.7754	5.01299	15.7754	6.01989	14.7754	7.01457			14.7754	0.01961	15.7754	1.00606	15.7754	2.07648	15.7754	3.0366	15.7754	4.00357	15.7754	5.00368	15.7754	6.00557	14.7754	7.01457
14.7959	0.01692	14.7959	1.00434	14.7959	2.01105	15.7959	3.00314	15.7959	4.01073	15.7959	5.0122	15.7959	6.01701	14.7959	7.01706			14.7959	0.01774	15.7959	1.00855	15.7959	2.06132	15.7959	3.04303	15.7959	4.00342	15.7959	5.00371	15.7959	6.00588	14.7959	7.01706
14.8164	0.02094	14.8164	1.00462	14.8164	2.01197	15.8164	3.00348	15.8164	4.00736	15.8164	5.0088	15.8164	6.01326	14.8164	7.0181			14.8164	0.01774	15.8164	1.00877	15.8164	2.05885	15.8164	3.03688	15.8164	4.00375	15.8164	5.00427	15.8164	6.0061	14.8164	7.0181
14.8369	0.01893	14.8369	1.00466	14.8369	2.01225	15.8369	3.00386	15.8369	4.00464	15.8369	5.0102	15.8369	6.01283	14.8369	7.02039			14.8369	0.01447	15.8369	1.00782	15.8369	2.0578	15.8369	3.03213	15.8369	4.00366	15.8369	5.00388	15.8369	6.00592	14.8369	7.02039
14.8574	0.01671	14.8574	1.0042	14.8574	2.01197	15.8574	3.0037	15.8574	4.01137	15.8574	5.01699	15.8574	6.01542	14.8574	7.0181			14.8574	0.01401	15.8574	1.00752	15.8574	2.0652	15.8574	3.03604	15.8574	4.00377	15.8574	5.00441	15.8574	6.00479	14.8574	7.0181
14.8779	0.02136	14.8779	1.00434	14.8779	2.01169	15.8779	3.00414	15.8779	4.00785	15.8779	5.009	15.8779	6.01485	14.8779	7.02518			14.8779	0.01354	15.8779	1.00752	15.8779	2.07189	15.8779	3.03018	15.8779	4.0035	15.8779	5.00393	15.8779	6.00479	14.8779	7.02518
14.8984	0.0221	14.8984	1.00368	14.8984	2.0105	15.8984	3.00342	15.8984	4.00528	15.8984	5.011	15.8984	6.01355	14.8984	7.02122			14.8984	0.02054	15.8984	1.0095	15.8984	2.06062	15.8984	3.03493	15.8984	4.00355	15.8984	5.00334	15.8984	6.00539	14.8984	7.02122
14.9189	0.02115	14.9189	1.00427	14.9189	2.01059	15.9189	3.00364	15.9189	4.00961	15.9189	5.009	15.9189	6.01124	14.9189	7.02247			14.9189	0.01634	15.9189	1.00687	15.9189	2.04793	15.9189	3.03269	15.9189	4.00295	15.9189	5.00368	15.9189	6.00471	14.9189	7.02247
14.9394	0.02221	14.9394	1.00389	14.9394	2.01123	15.9394	3.00403	15.9394	4.00993	15.9394	5.0116	15.9394	6.0124	14.9394	7.01644			14.9394	0.0098	15.9394	1.00701	15.9394	2.06943	15.9394	3.03325	15.9394	4.00377	15.9394	5.00342	15.9394	6.00549	14.9394	7.01644
14.9599	0.02274	14.9599	1.00448	14.9599	2.0081	15.9599	3.00408	15.9599	4.01073	15.9599	5.01379	15.9599	6.01341	14.9599	7.01873			14.9599	0.01401	15.9599	1.00636	15.9599	2.05639	15.9599	3.03716	15.9599	4.00348	15.9599	5.00396	15.9599	6.00457	14.9599	7.01873
14.9804	0.02591	14.9804	1.00396	14.9804	2.00773	15.9804	3.00425	15.9804	4.00929	15.9804	5.0088	15.9804	6.01009	14.9804	7.01893			14.9804	0.01307	15.9804	1.00716	15.9804	2.07577	15.9804	3.03465	15.9804	4.0039	15.9804	5.00461	15.9804	6.0051	14.9804	7.01893
15.0009	0.02147	15.0009	1.00424	15.0009	2.00976	16.0009	3.00359	16.0009	4.00993	16.0009	5.01319	16.0009	6.01398	15.0009	7.01831			15.0009	0.01821	16.0009	1.00672	16.0009	2.06132	16.0009	3.03772	16.0009	4.00364	16.0009	5.00441	16.0009	6.00411	15.0009	7.01831
15.0214	0.02052	15.0214	1.00364	15.0214	2.01197	16.0215	3.00513	16.0215	4.00929	16.0215	5.0116	16.0215	6.0124	15.0214	7.01706			15.0214	0.01634	16.0215	1.00424	16.0215	2.06167	16.0215	3.03465	16.0215	4.00291	16.0215	5.00416	16.0215	6.00493	15.0214	7.01706
15.042	0.02263	15.042	1.00483	15.042	2.00921	16.042	3.00287	16.042	4.01009	16.042	5.01519	16.042	6.01341	15.042	7.01914			15.042	0.02101	16.042	1.00446	16.042	2.06026	16.042	3.02654	16.042	4.00302	16.042	5.00365	16.042	6.00468	15.042	7.01914
15.0625	0.01914	15.0625	1.00448	15.0625	2.01031	16.0625	3.00298	16.0625	4.00897	16.0625	5.0116	16.0625	6.01052	15.0625	7.01623			15.0625	0.01261	16.0625	1.00621	16.0625	2.0652	16.0625	3.03381	16.0625	4.00368	16.0625	5.00357	16.0625	6.00415	15.0625	7.01623
15.083	0.02115	15.083	1.00434	15.083	2.01059	16.083	3.00436	16.083	4.01073	16.083	5.01359	16.083	6.01312	15.083	7.01748			15.083	0.01821	16.083	1.0076	16.083	2.05004	16.083	3.03381	16.083	4.00319	16.083	5.00354	16.083	6.00454	15.083	7.01748
15.1035	0.02411	15.1035	1.00487	15.1035	2.01179	16.1035	3.00281	16.1035	4.00817	16.1035	5.01379	16.1035	6.00951	15.1035	7.01873			15.1035	0.01541	16.1035	1.00665	16.1035	2.0585	16.1035	3.03129	16.1035	4.00364	16.1035	5.00311	16.1035	6.00443	15.1035	7.01873
15.124	0.02094	15.124	1.00518	15.124	2.0105	16.124	3.00397	16.124	4.00801	16.124	5.0124	16.124	6.00995	15.124	7.01665			15.124	0.00887	16.124	1.00723	16.124	2.05639	16.124	3.0394	16.124	4.00373	16.124	5.0041	16.124	6.00454	15.124	7.01665
15.1445	0.02316	15.1445	1.00508	15.1445	2.00847	16.1445	3.00204	16.1445	4.00833	16.1445	5.01259	16.1445	6.00937	15.1445	7.01706			15.1445	0.01821	16.1445	1.00789	16.1445	2.05604	16.1445	3.04331	16.1445	4.00313	16.1445	5.0034	16.1445	6.00354	15.1445	7.01706
15.165	0.02305	15.165	1.00483	15.165	2.01234	16.165	3.00419	16.165	4.00785	16.165	5.0118	16.165	6.00995	15.165	7.01935			15.165	0.01867	16.165	1.00687	16.165	2.05674	16.165	3.03353	16.165	4.00377	16.165	5.0034	16.165	6.00503	15.165	7.01935
15.1855	0.02422	15.1855	1.00396	15.1855	2.01169	16.1855	3.00552	16.1855	4.00833	16.1855	5.0082	16.1855	6.01254	15.1855	7.01831			15.1855	0.01541	16.1855	1.00657	16.1855	2.05251	16.1855	3.03185	16.1855	4.00364	16.1855	5.00357	16.1855	6.00404	15.1855	7.01831
15.206	0.02115	15.206	1.0048	15.206	2.01234	16.206	3.00574	16.206	4.01105	16.206	5.0092	16.206	6.00951	15.206	7.01914			15.206	0.02101	16.206	1.00657	16.206	2.05392	16.206	3.02906	16.206	4.00348	16.206	5.00334	16.206	6.00376	15.206	7.01914
15.2265	0.01967	15.2265	1.00469	15.2265	2.00976	16.2265	3.00232	16.2265	4.00688	16.2265	5.0108	16.2265	6.01096	15.2265	7.02393			15.2265	0.01681	16.2265	1.00679	16.2265	2.04652	16.2265	3.03856	16.2265	4.0031	16.2265	5.00345	16.2265	6.00479	15.2265	7.02393
15.247	0.02327	15.247	1.00448	15.247	2.0104	16.247	3.00419	16.247	4.00833	16.247	5.006	16.247	6.01153	15.247	7.01873			15.247	0.01727	16.247	1.00679	16.247	2.06273	16.247	3.03073	16.247	4.00302	16.247	5.00419	16.247	6.00418	15.247	7.01873
15.2675	0.02506	15.2675	1.00427	15.2675	2.01068	16.2675	3.00447	16.2675	4.0064	16.2675	5.0124	16.2675	6.01485	15.2675	7.01789			15.2675	0.01961	16.2675	1.00387	16.2675	2.04793	16.2675	3.03297	16.2675	4.0037	16.2675	5.00388	16.2675	6.00401	15.2675	7.01789
15.288	0.02453	15.288	1.00371	15.288	2.00893	16.288	3.00519	16.288	4.00849	16.288	5.0098	16.288	6.01139	15.288	7.01665			15.288	0.02101	16.288	1.00672	16.288	2.05709	16.288	3.0394	16.288	4.00319	16.288	5.00359	16.288	6.00546	15.288	7.01665
15.3085	0.02295	15.3085	1.00452	15.3085	2.00958	16.3085	3.00292	16.3085	4.01217	16.3085	5.01299	16.3085	6.01283	15.3085	7.01561			15.3085	0.01541	16.3085	1.00584	16.3085	2.05216	16.3085	3.02151	16.3085	4.00293	16.3085	5.0041	16.3085	6.00535	15.3085	7.01561
15.329	0.02231	15.329	1.00378	15.329	2.01151	16.329	3.00331	16.329	4.0072	16.329	5.01	16.329	6.01009	15.329	7.01831			15.329	0.00794	16.329	1.00431	16.329	2.05463	16.329	3.04666	16.329	4.00271	16.329	5.00374	16.329	6.00418	15.329	7.01831
15.3496	0.01893	15.3496	1.0042	15.3496	2.01225	16.3496	3.00441	16.3496	4.00929	16.3496	5.01	16.3496	6.01384	15.3496	7.01998			15.3496	0.01541	16.3496	1.00942	16.3496	2.06132	16.3496	3.02878	16.3496	4.00344	16.3496	5.00348	16.3496	6.00489	15.3496	7.01998
15.3701	0.02157	15.3701	1.00378	15.3701	2.0105	16.3701	3.00607	16.3701	4.00672	16.3701	5.0102	16.3701	6.01067	15.3701	7.0206			15.3701	0.01261	16.3701	1.00555	16.3701	2.05674	16.3701	3.03157	16.3701	4.00308	16.3701	5.00314	16.3701	6.00432	15.3701	7.0206
15.3906	0.02052	15.3906	1.0041	15.3906	2.01031	16.3906	3.00331	16.3906	4.00993	16.3906	5.0074	16.3906	6.0098	15.3906	7.01685			15.3906	0.02521	16.3906	1.00723	16.3906	2.05357	16.3906	3.03632	16.3906	4.00279	16.3906	5.00331	16.3906	6.00354	15.3906	7.01685
15.4111	0.02253	15.4111	1.00452	15.4111	2.01142	16.4111	3.00513	16.4111	4.00576	16.4111	5.008	16.4111	6.01124	15.4111	7.02018			15.4111	0.01214	16.4111	1.00986	16.4111	2.06097	16.4111	3.03772	16.4111	4.00306	16.4111	5.00306	16.4111	6.00337	15.4111	7.02018
15.4316	0.02263	15.4316	1.00403	15.4316	2.00921	16.4316	3.0048	16.4316	4.00865	16.4316	5.01339	16.4316	6.0075	15.4316	7.01644			15.4316	0.01867	16.4316	1.00621	16.4316	2.06696	16.4316	3.02151	16.4316	4.00275	16.4316	5.00317	16.4316	6.00379	15.4316	7.01644
15.4521	0.02094	15.4521	1.00438	15.4521	2.01031	16.4521	3.0043	16.4521	4.00304	16.4521	5.009	16.4521	6.00634	15.4521	7.01685			15.4521	0.01307	16.4521	1.00643	16.4521	2.04229	16.4521	3.03018	16.4521	4.00262	16.4521	5.00306	16.4521	6.00351	15.4521	7.01685
15.4726	0.02052	15.4726	1.00504	15.4726	2.01022	16.4726	3.00458	16.4726	4.00608	16.4726	5.01319	16.4726	6.01326	15.4726	7.01914			15.4726	0.0098	16.4726	1.00555	16.4726	2.06449	16.4726	3.03353	16.4726	4.00315	16.4726	5.0034	16.4726	6.0034	15.4726	7.01914
15.4931	0.02242	15.4931	1.00438	15.4931	2.01123	16.4931	3.00474	16.4931	4.00624	16.4931	5.009	16.4931	6.00793	15.4931	7.02164			15.4931	0.02054	16.4931	1.00782	16.4931	2.05004	16.4931	3.03018	16.4931	4.00333	16.4931	5.00351	16.4931	6.00369	15.4931	7.02164
15.5136	0.02189	15.5136	1.0035	15.5136	2.01096	16.5136	3.0043	16.5136	4.00865	16.5136	5.0096	16.5136	6.01124	15.5136	7.01727			15.5136	0.01727	16.5136	1.00752	16.5136	2.0578	16.5136	3.03185	16.5136	4.0037	16.5136	5.0032	16.5136	6.00386	15.5136	7.01727
15.5341	0.02052	15.5341	1.00385	15.5341	2.01013	16.5341	3.00326	16.5341	4.00801	16.5341	5.0066	16.5341	6.00836	15.5341	7.01914			15.5341	0.01774	16.5341	1.00701	16.5341	2.05427	16.5341	3.0285	16.5341	4.00299	16.5341	5.00283	16.5341	6.00365	15.5341	7.01914
15.5546	0.02327	15.5546	1.00431	15.5546	2.01105	16.5546	3.0053	16.5546	4.00656	16.5546	5.009	16.5546	6.00692	15.5546	7.01769			15.5546	0.01307	16.5546	1.00584	16.5546	2.05427	16.5546	3.03437	16.5546	4.00308	16.5546	5.00317	16.5546	6.00401	15.5546	7.01769
15.5751	0.02295	15.5751	1.00543	15.5751	2.01086	16.5751	3.00458	16.5751	4.00849	16.5751	5.0108	16.5751	6.01211	15.5751	7.01685			15.5751	0.02521	16.5751	1.00577	16.5751	2.05921	16.5751	3.03073	16.5751	4.00217	16.5751	5.00323	16.5751	6.00358	15.5751	7.01685
15.5956	0.01978	15.5956	1.00455	15.5956	2.0105	16.5956	3.00314	16.5956	4.00817	16.5956	5.0094	16.5956	6.00879	15.5956	7.02143			15.5956	0.01914	16.5956	1.00482	16.5956	2.04405	16.5956	3.0285	16.5956	4.00271	16.5956	5.00317	16.5956	6.00386	15.5956	7.02143
15.6161	0.02147	15.6161	1.00494	15.6161	2.0104	16.6161	3.00508	16.6161	4.00817	16.6161	5.009	16.6161	6.01052	15.6161	7.02476			15.6161	0.01027	16.6161	1.00511	16.6161	2.06132	16.6161	3.03772	16.6161	4.00268	16.6161	5.00337	16.6161	6.00408	15.6161	7.02476
15.6366	0.02242	15.6366	1.00459	15.6366	2.0093	16.6366	3.00436	16.6366	4.00672	16.6366	5.0062	16.6366	6.00317	15.6366	7.02018			15.6366	0.01354	16.6366	1.00351	16.6366	2.02855	16.6366	3.02515	16.6366	4.00297	16.6366	5.00235	16.6366	6.00429	15.6366	7.02018
15.6571	0.02348	15.6571	1.0048	15.6571	2.01022	16.6571	3.00386	16.6571	4.0056	16.6571	5.0072	16.6571	6.0098	15.6571	7.01685			15.6571	0.02381	16.6571	1.00584	16.6571	2.07295	16.6571	3.03437	16.6571	4.00348	16.6571	5.0032	16.6571	6.00376	15.6571	7.01685
15.6776	0.02253	15.6776	1.00413	15.6776	2.00773	16.6776	3.00436	16.6776	4.00656	16.6776	5.011	16.6776	6.00505	15.6776	7.02622			15.6776	0.01541	16.6776	1.0057	16.6776	2.04828	16.6776	3.02682	16.6776	4.00308	16.6776	5.00371	16.6776	6.00443	15.6776	7.02622
15.6982	0.02221	15.6982	1.00462	15.6982	2.00902	16.6982	3.00474	16.6982	4.00272	16.6982	5.0104	16.6982	6.0062	15.6982	7.02372			15.6982	0.01727	16.6982	1.00811	16.6982	2.04722	16.6982	3.03213	16.6982	4.00213	16.6982	5.00334	16.6982	6.00415	15.6982	7.02372
15.7187	0.02052	15.7187	1.00392	15.7187	2.00856	16.7187	3.00232	16.7187	4.00304	16.7187	5.0042	16.7187	6.00865	15.7187	7.02538			15.7187	0.02381	16.7187	1.00665	16.7187	2.0585	16.7187	3.02738	16.7187	4.00226	16.7187	5.00314	16.7187	6.00337	15.7187	7.02538
15.7392	0.02327	15.7392	1.00452	15.7392	2.01022	16.7392	3.00138	16.7392	4.00624	16.7392	5.0076	16.7392	6.00577	15.7392	7.0206			15.7392	0.02474	16.7392	1.00745	16.7392	2.05815	16.7392	3.03465	16.7392	4.00279	16.7392	5.00342	16.7392	6.00354	15.7392	7.0206
15.7597	0.02369	15.7597	1.00476	15.7597	2.01022	16.7597	3.00408	16.7597	4.01041	16.7597	5.0072	16.7597	6.00966	15.7597	7.02518			15.7597	0.0084	16.7597	1.00862	16.7597	2.04088	16.7597	3.02766	16.7597	4.0031	16.7597	5.00243	16.7597	6.00326	15.7597	7.02518
15.7802	0.02231	15.7802	1.00473	15.7802	2.00958	16.7802	3.00359	16.7802	4.00576	16.7802	5.007	16.7802	6.00706	15.7802	7.02538			15.7802	0.01587	16.7802	1.00687	16.7802	2.04581	16.7802	3.02459	16.7802	4.00313	16.7802	5.00238	16.7802	6.00411	15.7802	7.02538
15.8007	0.02115	15.8007	1.00441	15.8007	2.00921	16.8007	3.00414	16.8007	4.00752	16.8007	5.0068	16.8007	6.01096	15.8007	7.02809			15.8007	0.01914	16.8007	1.0038	16.8007	2.06026	16.8007	3.02738	16.8007	4.00293	16.8007	5.0026	16.8007	6.00323	15.8007	7.02809
15.8212	0.02094	15.8212	1.00462	15.8212	2.01013	16.8212	3.00348	16.8212	4.00656	16.8212	5.009	16.8212	6.00533	15.8212	7.02206			15.8212	0.02007	16.8212	1.00424	16.8212	2.04652	16.8212	3.03101	16.8212	4.00279	16.8212	5.00376	16.8212	6.00333	15.8212	7.02206
15.8417	0.02231	15.8417	1.00487	15.8417	2.00875	16.8417	3.00254	16.8417	4.00752	16.8417	5.0088	16.8417	6.00966	15.8417	7.0233			15.8417	0.01681	16.8417	1.00606	16.8417	2.05744	16.8417	3.02403	16.8417	4.00293	16.8417	5.00388	16.8417	6.00401	15.8417	7.0233
15.8622	0.02633	15.8622	1.00371	15.8622	2.0081	16.8622	3.00303	16.8622	4.00752	16.8622	5.007	16.8622	6.00908	15.8622	7.02788			15.8622	0.01634	16.8622	1.00584	16.8622	2.04969	16.8622	3.02151	16.8622	4.00268	16.8622	5.00291	16.8622	6.00315	15.8622	7.02788
15.8827	0.02295	15.8827	1.00448	15.8827	2.00967	16.8827	3.00463	16.8827	4.00736	16.8827	5.011	16.8827	6.00764	15.8827	7.02851			15.8827	0.01961	16.8827	1.00738	16.8827	2.04617	16.8827	3.02459	16.8827	4.00299	16.8827	5.00297	16.8827	6.00333	15.8827	7.02851
15.9032	0.01935	15.9032	1.00389	15.9032	2.00939	16.9032	3.0043	16.9032	4.00512	16.9032	5.0102	16.9032	6.00533	15.9032	7.02289			15.9032	0.01214	16.9032	1.00665	16.9032	2.05604	16.9032	3.03465	16.9032	4.00246	16.9032	5.003	16.9032	6.00365	15.9032	7.02289
15.9237	0.02348	15.9237	1.0042	15.9237	2.01123	16.9237	3.00364	16.9237	4.00833	16.9237	5.009	16.9237	6.00678	15.9237	7.02851			15.9237	0.01494	16.9237	1.00584	16.9237	2.04899	16.9237	3.02431	16.9237	4.00231	16.9237	5.00289	16.9237	6.00347	15.9237	7.02851
15.9442	0.01914	15.9442	1.00522	15.9442	2.00893	16.9442	3.00419	16.9442	4.00496	16.9442	5.0052	16.9442	6.00533	15.9442	7.0283			15.9442	0.01587	16.9442	1.00679	16.9442	2.04335	16.9442	3.02179	16.9442	4.00282	16.9442	5.00317	16.9442	6.00319	15.9442	7.0283
15.9647	0.02453	15.9647	1.00389	15.9647	2.00884	16.9647	3.00248	16.9647	4.00704	16.9647	5.0022	16.9647	6.00678	15.9647	7.01893			15.9647	0.01494	16.9647	1.00738	16.9647	2.06062	16.9647	3.02794	16.9647	4.0033	16.9647	5.00306	16.9647	6.00337	15.9647	7.01893
15.9852	0.02157	15.9852	1.00448	15.9852	2.0105	16.9852	3.00425	16.9852	4.00432	16.9852	5.0052	16.9852	6.00908	15.9852	7.02372			15.9852	0.01961	16.9852	1.0065	16.9852	2.0511	16.9852	3.03213	16.9852	4.00262	16.9852	5.00325	16.9852	6.00255	15.9852	7.02372
16.0057	0.02168	16.0057	1.00476	16.0057	2.01114	17.0057	3.00491	17.0057	4.00544	17.0057	5.0102	17.0057	6.00303	16.0057	7.02247			16.0057	0.02241	17.0057	1.00562	17.0057	2.04511	17.0057	3.03157	17.0057	4.00293	17.0057	5.00291	17.0057	6.00312	16.0057	7.02247
16.0263	0.02453	16.0263	1.00466	16.0263	2.01077	17.0263	3.00491	17.0263	4.00496	17.0263	5.0094	17.0263	6.00605	16.0263	7.0233			16.0263	0.01634	17.0263	1.00424	17.0263	2.05181	17.0263	3.02487	17.0263	4.00286	17.0263	5.003	17.0263	6.0039	16.0263	7.0233
16.0468	0.02136	16.0468	1.00438	16.0468	2.00985	17.0468	3.00568	17.0468	4.0048	17.0468	5.0062	17.0468	6.00778	16.0468	7.02289			16.0468	0.02148	17.0468	1.00519	17.0468	2.05251	17.0468	3.02962	17.0468	4.00286	17.0468	5.0034	17.0468	6.00262	16.0468	7.02289
16.0673	0.02231	16.0673	1.00427	16.0673	2.00948	17.0673	3.00408	17.0673	4.00785	17.0673	5.0084	17.0673	6.00461	16.0673	7.02434			16.0673	0.01821	17.0673	1.00577	17.0673	2.06555	17.0673	3.02934	17.0673	4.00266	17.0673	5.00317	17.0673	6.00259	16.0673	7.02434
16.0878	0.02147	16.0878	1.00396	16.0878	2.00921	17.0878	3.00381	17.0878	4.00656	17.0878	5.0076	17.0878	6.00577	16.0878	7.01665			16.0878	0.02288	17.0878	1.00519	17.0878	2.04899	17.0878	3.03018	17.0878	4.00213	17.0878	5.00263	17.0878	6.00376	16.0878	7.01665
16.1083	0.02242	16.1083	1.00466	16.1083	2.01169	17.1083	3.00281	17.1083	4.00849	17.1083	5.0062	17.1083	6.00432	16.1083	7.02372			16.1083	0.02521	17.1083	1.00621	17.1083	2.05322	17.1083	3.03213	17.1083	4.00268	17.1083	5.00334	17.1083	6.00365	16.1083	7.02372
16.1288	0.02263	16.1288	1.00434	16.1288	2.0081	17.1288	3.00375	17.1288	4.00913	17.1288	5.0054	17.1288	6.00577	16.1288	7.01914			16.1288	0.01961	17.1288	1.00767	17.1288	2.05004	17.1288	3.03129	17.1288	4.00237	17.1288	5.00252	17.1288	6.00266	16.1288	7.01914
16.1493	0.022	16.1493	1.0042	16.1493	2.01077	17.1493	3.00623	17.1493	4.00336	17.1493	5.007	17.1493	6.00721	16.1493	7.02164			16.1493	0.02428	17.1493	1.0065	17.1493	2.0363	17.1493	3.03241	17.1493	4.00224	17.1493	5.00283	17.1493	6.00305	16.1493	7.02164
16.1698	0.02284	16.1698	1.00438	16.1698	2.00764	17.1698	3.00502	17.1698	4.00913	17.1698	5.0082	17.1698	6.00591	16.1698	7.01893			16.1698	0.01961	17.1698	1.00657	17.1698	2.043	17.1698	3.02766	17.1698	4.00257	17.1698	5.00269	17.1698	6.00269	16.1698	7.01893
16.1903	0.02284	16.1903	1.00403	16.1903	2.0093	17.1903	3.00292	17.1903	4.01073	17.1903	5.0074	17.1903	6.00432	16.1903	7.01914			16.1903	0.01261	17.1903	1.00636	17.1903	2.04335	17.1903	3.03688	17.1903	4.00262	17.1903	5.00314	17.1903	6.00305	16.1903	7.01914
16.2108	0.02221	16.2108	1.0042	16.2108	2.00921	17.2108	3.00342	17.2108	4.00785	17.2108	5.0064	17.2108	6.0049	16.2108	7.02102			16.2108	0.01261	17.2108	1.00614	17.2108	2.06097	17.2108	3.02878	17.2108	4.00257	17.2108	5.00249	17.2108	6.00269	16.2108	7.02102
16.2313	0.02348	16.2313	1.00392	16.2313	2.0104	17.2313	3.00563	17.2313	4.00416	17.2313	5.0056	17.2313	6.00807	16.2313	7.01561			16.2313	0.01821	17.2313	1.00745	17.2313	2.05145	17.2313	3.03213	17.2313	4.00342	17.2313	5.00272	17.2313	6.00323	16.2313	7.01561
16.2518	0.02422	16.2518	1.00392	16.2518	2.0081	17.2518	3.00519	17.2518	4.004	17.2518	5.0112	17.2518	6.00533	16.2518	7.0181			16.2518	0.01214	17.2518	1.00774	17.2518	2.04793	17.2518	3.04163	17.2518	4.00275	17.2518	5.00241	17.2518	6.0028	16.2518	7.0181
16.2723	0.02147	16.2723	1.00448	16.2723	2.00847	17.2723	3.00463	17.2723	4.0008	17.2723	5.0068	17.2723	6.00735	16.2723	7.02081			16.2723	0.01401	17.2723	1.00694	17.2723	2.04264	17.2723	3.02738	17.2723	4.00215	17.2723	5.00359	17.2723	6.00248	16.2723	7.02081
16.2928	0.0202	16.2928	1.00476	16.2928	2.00819	17.2928	3.00292	17.2928	4.00576	17.2928	5.0112	17.2928	6.0049	16.2928	7.0206			16.2928	0.01587	17.2928	1.00628	17.2928	2.05216	17.2928	3.0394	17.2928	4.00224	17.2928	5.00274	17.2928	6.00241	16.2928	7.0206
16.3133	0.02126	16.3133	1.00326	16.3133	2.0104	17.3133	3.00425	17.3133	4.00448	17.3133	5.0072	17.3133	6.00706	16.3133	7.02476			16.3133	0.01541	17.3133	1.00438	17.3133	2.05498	17.3133	3.03465	17.3133	4.00204	17.3133	5.00238	17.3133	6.00326	16.3133	7.02476
16.3339	0.02041	16.3339	1.00424	16.3339	2.00829	17.3339	3.00436	17.3339	4.00608	17.3339	5.0038	17.3339	6.00605	16.3339	7.02226			16.3339	0.01587	17.3339	1.00606	17.3339	2.043	17.3339	3.02878	17.3339	4.00253	17.3339	5.00283	17.3339	6.00362	16.3339	7.02226
16.3544	0.02517	16.3544	1.0035	16.3544	2.01004	17.3544	3.00552	17.3544	4.00897	17.3544	5.008	17.3544	6.00562	16.3544	7.01873			16.3544	0.01681	17.3544	1.00424	17.3544	2.04581	17.3544	3.03381	17.3544	4.00255	17.3544	5.00306	17.3544	6.00273	16.3544	7.01873
16.3749	0.01956	16.3749	1.00445	16.3749	2.00847	17.3749	3.00469	17.3749	4.0056	17.3749	5.0072	17.3749	6.00649	16.3749	7.01748			16.3749	0.0112	17.3749	1.00577	17.3749	2.03841	17.3749	3.03241	17.3749	4.00233	17.3749	5.00274	17.3749	6.00344	16.3749	7.01748
16.3954	0.02231	16.3954	1.00438	16.3954	2.00958	17.3954	3.00452	17.3954	4.00736	17.3954	5.0064	17.3954	6.00245	16.3954	7.01977			16.3954	0.01821	17.3954	1.00657	17.3954	2.04722	17.3954	3.02962	17.3954	4.00266	17.3954	5.00272	17.3954	6.00305	16.3954	7.01977
16.4159	0.022	16.4159	1.00287	16.4159	2.0104	17.4159	3.00519	17.4159	4.00624	17.4159	5.0054	17.4159	6.00317	16.4159	7.02268			16.4159	0.02241	17.4159	1.00672	17.4159	2.05004	17.4159	3.01732	17.4159	4.00228	17.4159	5.00283	17.4159	6.00351	16.4159	7.02268
16.4364	0.02612	16.4364	1.00336	16.4364	2.0093	17.4364	3.00392	17.4364	4.00288	17.4364	5.0042	17.4364	6.00432	16.4364	7.01498			16.4364	0.01541	17.4364	1.00752	17.4364	2.04758	17.4364	3.02962	17.4364	4.00246	17.4364	5.00291	17.4364	6.00344	16.4364	7.01498
16.4569	0.02485	16.4569	1.00382	16.4569	2.00985	17.4569	3.00309	17.4569	4.00688	17.4569	5.0084	17.4569	6.00533	16.4569	7.01914			16.4569	0.02101	17.4569	1.00709	17.4569	2.05921	17.4569	3.02235	17.4569	4.00237	17.4569	5.00294	17.4569	6.00255	16.4569	7.01914
16.4774	0.02379	16.4774	1.00448	16.4774	2.0105	17.4774	3.00381	17.4774	4.0064	17.4774	5.0074	17.4774	6.00634	16.4774	7.01873			16.4774	0.02101	17.4774	1.0046	17.4774	2.03912	17.4774	3.03409	17.4774	4.00279	17.4774	5.0026	17.4774	6.00372	16.4774	7.01873
16.4979	0.02041	16.4979	1.00375	16.4979	2.00884	17.4979	3.00326	17.4979	4.00688	17.4979	5.0058	17.4979	6.00533	16.4979	7.02039			16.4979	0.02614	17.4979	1.00614	17.4979	2.04159	17.4979	3.02906	17.4979	4.00182	17.4979	5.00269	17.4979	6.00149	16.4979	7.02039
16.5184	0.02221	16.5184	1.00333	16.5184	2.00847	17.5184	3.00314	17.5184	4.00496	17.5184	5.0072	17.5184	6.00562	16.5184	7.02268			16.5184	0.01961	17.5184	1.00504	17.5184	2.04159	17.5184	3.02794	17.5184	4.00253	17.5184	5.00232	17.5184	6.00255	16.5184	7.02268
16.5389	0.02168	16.5389	1.00424	16.5389	2.0105	17.5389	3.00309	17.5389	4.00336	17.5389	5.0048	17.5389	6.0049	16.5389	7.01769			16.5389	0.01727	17.5389	1.00285	17.5389	2.04863	17.5389	3.02822	17.5389	4.00244	17.5389	5.00221	17.5389	6.00276	16.5389	7.01769
16.5594	0.02337	16.5594	1.00382	16.5594	2.0105	17.5594	3.00452	17.5594	4.00688	17.5594	5.007	17.5594	6.00735	16.5594	7.0181			16.5594	0.01214	17.5594	1.00562	17.5594	2.04405	17.5594	3.03269	17.5594	4.00242	17.5594	5.00226	17.5594	6.00294	16.5594	7.0181
16.5799	0.02348	16.5799	1.00424	16.5799	2.00976	17.5799	3.00486	17.5799	4.00656	17.5799	5.0038	17.5799	6.00591	16.5799	7.01727			16.5799	0.01821	17.5799	1.00694	17.5799	2.05145	17.5799	3.02515	17.5799	4.00262	17.5799	5.00277	17.5799	6.00362	16.5799	7.01727
16.6004	0.02337	16.6004	1.00385	16.6004	2.00912	17.6004	3.00326	17.6004	4.00945	17.6004	5.0036	17.6004	6.00505	16.6004	7.01831			16.6004	0.02194	17.6004	1.00752	17.6004	2.04123	17.6004	3.02571	17.6004	4.00222	17.6004	5.00303	17.6004	6.00323	16.6004	7.01831
16.6209	0.02348	16.6209	1.0041	16.6209	2.00948	17.6209	3.00463	17.6209	4.00416	17.6209	5.0034	17.6209	6.00678	16.6209	7.02206			16.6209	0.02101	17.6209	1.00526	17.6209	2.0504	17.6209	3.03493	17.6209	4.00284	17.6209	5.0019	17.6209	6.0028	16.6209	7.02206
16.6414	0.02432	16.6414	1.00326	16.6414	2.00718	17.6414	3.00436	17.6414	4.00528	17.6414	5.0092	17.6414	6.0049	16.6414	7.02018			16.6414	0.01354	17.6414	1.00599	17.6414	2.05145	17.6414	3.02431	17.6414	4.00222	17.6414	5.00303	17.6414	6.00273	16.6414	7.02018
16.662	0.02284	16.662	1.0042	16.662	2.00994	17.662	3.00579	17.662	4.00368	17.662	5.005	17.662	6.00389	16.662	7.01956			16.662	0.02474	17.662	1.00687	17.662	2.0511	17.662	3.02654	17.662	4.00286	17.662	5.00229	17.662	6.00294	16.662	7.01956
16.6825	0.02231	16.6825	1.00396	16.6825	2.00921	17.6825	3.00447	17.6825	4.00288	17.6825	5.0114	17.6825	6.00447	16.6825	7.01706			16.6825	0.01821	17.6825	1.00519	17.6825	2.03771	17.6825	3.03744	17.6825	4.00228	17.6825	5.00229	17.6825	6.00273	16.6825	7.01706
16.703	0.02231	16.703	1.0042	16.703	2.00921	17.703	3.00486	17.703	4.00624	17.703	5.0044	17.703	6.0062	16.703	7.01748			16.703	0.01634	17.703	1.00489	17.703	2.05322	17.703	3.02096	17.703	4.00231	17.703	5.00209	17.703	6.00273	16.703	7.01748
16.7235	0.02274	16.7235	1.00326	16.7235	2.01013	17.7235	3.0032	17.7235	4.00544	17.7235	5.0036	17.7235	6.00476	16.7235	7.01998			16.7235	0.01074	17.7235	1.00519	17.7235	2.0437	17.7235	3.02822	17.7235	4.00211	17.7235	5.00198	17.7235	6.00422	16.7235	7.01998
16.744	0.02083	16.744	1.00396	16.744	2.00912	17.744	3.00447	17.744	4.00656	17.744	5.0084	17.744	6.00605	16.744	7.01477			16.744	0.02428	17.744	1.00329	17.744	2.05744	17.744	3.0271	17.744	4.00248	17.744	5.00249	17.744	6.00337	16.744	7.01477
16.7645	0.02443	16.7645	1.00399	16.7645	2.00902	17.7645	3.0059	17.7645	4.00768	17.7645	5.0066	17.7645	6.00605	16.7645	7.01789			16.7645	0.01354	17.7645	1.00694	17.7645	2.05463	17.7645	3.02654	17.7645	4.00271	17.7645	5.00249	17.7645	6.00333	16.7645	7.01789
16.785	0.02401	16.785	1.00438	16.785	2.0081	17.785	3.00215	17.785	4.00688	17.785	5.0062	17.785	6.00404	16.785	7.01914			16.785	0.01867	17.785	1.00438	17.785	2.04229	17.785	3.02012	17.785	4.00153	17.785	5.00181	17.785	6.0028	16.785	7.01914
16.8055	0.02358	16.8055	1.00396	16.8055	2.00746	17.8055	3.0037	17.8055	4.00496	17.8055	5.0082	17.8055	6.00793	16.8055	7.0181			16.8055	0.01821	17.8055	1.00438	17.8055	2.04441	17.8055	3.03073	17.8055	4.0022	17.8055	5.00243	17.8055	6.00308	16.8055	7.0181
16.826	0.02517	16.826	1.00333	16.826	2.00921	17.826	3.00557	17.826	4.00929	17.826	5.0052	17.826	6.00721	16.826	7.01873			16.826	0.01634	17.826	1.00745	17.826	2.04863	17.826	3.03241	17.826	4.00202	17.826	5.00153	17.826	6.00404	16.826	7.01873
16.8465	0.02305	16.8465	1.00364	16.8465	2.00773	17.8465	3.00463	17.8465	4.0064	17.8465	5.0102	17.8465	6.00692	16.8465	7.01727			16.8465	0.02241	17.8465	1.00562	17.8465	2.04793	17.8465	3.0299	17.8465	4.00255	17.8465	5.00269	17.8465	6.00294	16.8465	7.01727
16.867	0.02263	16.867	1.00354	16.867	2.00976	17.867	3.00463	17.867	4.00576	17.867	5.0082	17.867	6.00562	16.867	7.01685			16.867	0.01961	17.867	1.00533	17.867	2.05004	17.867	3.03437	17.867	4.00206	17.867	5.00201	17.867	6.00284	16.867	7.01685
16.8875	0.02274	16.8875	1.00441	16.8875	2.00819	17.8875	3.00375	17.8875	4.00448	17.8875	5.008	17.8875	6.00591	16.8875	7.01748			16.8875	0.01774	17.8875	1.00402	17.8875	2.04194	17.8875	3.02794	17.8875	4.00299	17.8875	5.00207	17.8875	6.00319	16.8875	7.01748
16.908	0.02041	16.908	1.0034	16.908	2.00773	17.908	3.00408	17.908	4.00448	17.908	5.004	17.908	6.0062	16.908	7.01998			16.908	0.01961	17.908	1.00292	17.908	2.05498	17.908	3.02934	17.908	4.00255	17.908	5.00272	17.908	6.0023	16.908	7.01998
16.9285	0.02549	16.9285	1.00378	16.9285	2.00912	17.9285	3.00303	17.9285	4.00544	17.9285	5.0066	17.9285	6.00533	16.9285	7.02122			16.9285	0.02007	17.9285	1.00446	17.9285	2.04793	17.9285	3.02822	17.9285	4.00235	17.9285	5.00226	17.9285	6.00305	16.9285	7.02122
16.949	0.02126	16.949	1.00378	16.949	2.0093	17.949	3.00375	17.949	4.00432	17.949	5.007	17.949	6.00562	16.949	7.02143			16.949	0.02054	17.949	1.00482	17.949	2.05145	17.949	3.02096	17.949	4.00251	17.949	5.00207	17.949	6.00262	16.949	7.02143
16.9695	0.02559	16.9695	1.00438	16.9695	2.00921	17.9695	3.00568	17.9695	4.00833	17.9695	5.009	17.9695	6.00634	16.9695	7.0154			16.9695	0.0098	17.9695	1.00321	17.9695	2.04581	17.9695	3.02431	17.9695	4.0022	17.9695	5.00167	17.9695	6.00284	16.9695	7.0154
16.9901	0.02305	16.9901	1.00326	16.9901	2.01013	17.9901	3.00281	17.9901	4.0064	17.9901	5.005	17.9901	6.00519	16.9901	7.01956			16.9901	0.01587	17.9901	1.00562	17.9901	2.03982	17.9901	3.02487	17.9901	4.00222	17.9901	5.00274	17.9901	6.00248	16.9901	7.01956
17.0105	0.02253	17.0105	1.00385	17.0105	2.01013	18.0105	3.00397	18.0105	4.0064	18.0105	5.0062	18.0105	6.00231	17.0105	7.02018			17.0105	0.01961	18.0105	1.00533	18.0105	2.0504	18.0105	3.03018	18.0105	4.00244	18.0105	5.00207	18.0105	6.00241	17.0105	7.02018
17.0311	0.022	17.0311	1.0041	17.0311	2.00663	18.0311	3.00491	18.0311	4.00208	18.0311	5.0046	18.0311	6.00259	17.0311	7.01581			17.0311	0.00887	18.0311	1.00526	18.0311	2.05181	18.0311	3.03325	18.0311	4.00242	18.0311	5.00192	18.0311	6.00248	17.0311	7.01581
17.0516	0.02464	17.0516	1.00361	17.0516	2.00948	18.0516	3.00337	18.0516	4.0032	18.0516	5.0074	18.0516	6.0062	17.0516	7.01228			17.0516	0.02801	18.0516	1.00497	18.0516	2.04194	18.0516	3.02626	18.0516	4.00188	18.0516	5.00274	18.0516	6.00199	17.0516	7.01228
17.0721	0.02327	17.0721	1.00361	17.0721	2.00783	18.0721	3.00497	18.0721	4.00368	18.0721	5.01	18.0721	6.00533	17.0721	7.01769			17.0721	0.01587	18.0721	1.00782	18.0721	2.05286	18.0721	3.02934	18.0721	4.00228	18.0721	5.00221	18.0721	6.00238	17.0721	7.01769
17.0926	0.02263	17.0926	1.00361	17.0926	2.00985	18.0926	3.00596	18.0926	4.00528	18.0926	5.003	18.0926	6.00678	17.0926	7.01581			17.0926	0.01401	18.0926	1.00621	18.0926	2.04899	18.0926	3.0285	18.0926	4.00197	18.0926	5.00221	18.0926	6.00259	17.0926	7.01581
17.1131	0.02506	17.1131	1.00375	17.1131	2.00994	18.1131	3.00419	18.1131	4.0024	18.1131	5.0104	18.1131	6.00447	17.1131	7.01727			17.1131	0.01354	18.1131	1.00628	18.1131	2.04511	18.1131	3.01593	18.1131	4.00182	18.1131	5.00306	18.1131	6.00202	17.1131	7.01727
17.1336	0.02707	17.1336	1.00291	17.1336	2.01031	18.1336	3.0043	18.1336	4.00336	18.1336	5.0044	18.1336	6.00778	17.1336	7.01748			17.1336	0.01681	18.1336	1.00621	18.1336	2.0504	18.1336	3.02878	18.1336	4.00202	18.1336	5.00207	18.1336	6.0028	17.1336	7.01748
17.1541	0.02274	17.1541	1.00343	17.1541	2.0093	18.1541	3.00397	18.1541	4.0064	18.1541	5.0104	18.1541	6.00822	17.1541	7.0154			17.1541	0.01027	18.1541	1.00672	18.1541	2.03841	18.1541	3.02626	18.1541	4.00184	18.1541	5.00277	18.1541	6.00227	17.1541	7.0154
17.1746	0.022	17.1746	1.00417	17.1746	2.01022	18.1746	3.00364	18.1746	4.00464	18.1746	5.0066	18.1746	6.00605	17.1746	7.01602			17.1746	0.02334	18.1746	1.00679	18.1746	2.04335	18.1746	3.03548	18.1746	4.00215	18.1746	5.00178	18.1746	6.00301	17.1746	7.01602
17.1951	0.02464	17.1951	1.00322	17.1951	2.00829	18.1951	3.00524	18.1951	4.004	18.1951	5.006	18.1951	6.00793	17.1951	7.01498			17.1951	0.01587	18.1951	1.00599	18.1951	2.05004	18.1951	3.02766	18.1951	4.00222	18.1951	5.00246	18.1951	6.00195	17.1951	7.01498
17.2156	0.02401	17.2156	1.00427	17.2156	2.00884	18.2156	3.00519	18.2156	4.0048	18.2156	5.006	18.2156	6.00432	17.2156	7.0154			17.2156	0.01587	18.2156	1.00467	18.2156	2.0504	18.2156	3.03046	18.2156	4.00284	18.2156	5.00173	18.2156	6.00238	17.2156	7.0154
17.2361	0.02496	17.2361	1.00392	17.2361	2.00976	18.2361	3.00403	18.2361	4.0056	18.2361	5.0076	18.2361	6.00807	17.2361	7.01561			17.2361	0.02334	18.2361	1.0057	18.2361	2.05674	18.2361	3.02515	18.2361	4.00155	18.2361	5.00175	18.2361	6.00333	17.2361	7.01561
17.2566	0.02506	17.2566	1.00371	17.2566	2.00875	18.2566	3.00414	18.2566	4.00672	18.2566	5.0046	18.2566	6.00591	17.2566	7.01561			17.2566	0.01914	18.2566	1.00752	18.2566	2.04722	18.2566	3.02207	18.2566	4.00137	18.2566	5.00175	18.2566	6.00216	17.2566	7.01561
17.2771	0.02263	17.2771	1.00291	17.2771	2.00865	18.2771	3.00348	18.2771	4.00464	18.2771	5.0064	18.2771	6.0049	17.2771	7.01665			17.2771	0.01401	18.2771	1.00679	18.2771	2.04899	18.2771	3.02319	18.2771	4.00235	18.2771	5.00181	18.2771	6.00206	17.2771	7.01665
17.2976	0.02432	17.2976	1.00403	17.2976	2.00847	18.2976	3.00265	18.2976	4.00881	18.2976	5.0072	18.2976	6.00216	17.2976	7.01269			17.2976	0.01867	18.2976	1.00577	18.2976	2.05357	18.2976	3.02207	18.2976	4.00237	18.2976	5.00235	18.2976	6.00227	17.2976	7.01269
17.3181	0.02527	17.3181	1.00361	17.3181	2.00902	18.3181	3.00546	18.3181	4.00849	18.3181	5.005	18.3181	6.00822	17.3181	7.01186			17.3181	0.01727	18.3181	1.00687	18.3181	2.0504	18.3181	3.02096	18.3181	4.00235	18.3181	5.00156	18.3181	6.00191	17.3181	7.01186
17.3387	0.02221	17.3387	1.00375	17.3387	2.00783	18.3387	3.00348	18.3387	4.00352	18.3387	5.0062	18.3387	6.00461	17.3387	7.01644			17.3387	0.02148	18.3387	1.00606	18.3387	2.04229	18.3387	3.03381	18.3387	4.00226	18.3387	5.00269	18.3387	6.00266	17.3387	7.01644
17.3592	0.02263	17.3592	1.00347	17.3592	2.00939	18.3592	3.00199	18.3592	4.00464	18.3592	5.006	18.3592	6.00548	17.3592	7.01581			17.3592	0.01214	18.3592	1.00577	18.3592	2.05004	18.3592	3.03241	18.3592	4.0022	18.3592	5.00164	18.3592	6.00234	17.3592	7.01581
17.3797	0.02168	17.3797	1.00333	17.3797	2.00985	18.3797	3.00618	18.3797	4.00416	18.3797	5.0064	18.3797	6.00432	17.3797	7.01914			17.3797	0.02007	18.3797	1.00694	18.3797	2.05956	18.3797	3.03018	18.3797	4.00268	18.3797	5.00207	18.3797	6.00245	17.3797	7.01914
17.4002	0.02305	17.4002	1.00354	17.4002	2.00838	18.4002	3.00403	18.4002	4.0016	18.4002	5.0022	18.4002	6.00678	17.4002	7.01477			17.4002	0.01821	18.4002	1.00446	18.4002	2.04758	18.4002	3.02403	18.4002	4.00191	18.4002	5.00207	18.4002	6.00191	17.4002	7.01477
17.4207	0.01882	17.4207	1.00399	17.4207	2.0093	18.4207	3.00254	18.4207	4.0024	18.4207	5.0064	18.4207	6.00418	17.4207	7.01602			17.4207	0.02194	18.4207	1.00541	18.4207	2.04405	18.4207	3.02403	18.4207	4.00202	18.4207	5.00184	18.4207	6.00152	17.4207	7.01602
17.4412	0.02475	17.4412	1.00329	17.4412	2.00792	18.4412	3.00375	18.4412	4.00256	18.4412	5.0032	18.4412	6.00404	17.4412	7.01769			17.4412	0.01727	18.4412	1.00365	18.4412	2.037	18.4412	3.01984	18.4412	4.00195	18.4412	5.00266	18.4412	6.0022	17.4412	7.01769
17.4617	0.02189	17.4617	1.00284	17.4617	2.00958	18.4617	3.00419	18.4617	4.0056	18.4617	5.0048	18.4617	6.0075	17.4617	7.01498			17.4617	0.01821	18.4617	1.00387	18.4617	2.05286	18.4617	3.01984	18.4617	4.00262	18.4617	5.00255	18.4617	6.00216	17.4617	7.01498
17.4822	0.02612	17.4822	1.00294	17.4822	2.00976	18.4822	3.00342	18.4822	4.00384	18.4822	5.0044	18.4822	6.00245	17.4822	7.01519			17.4822	0.01727	18.4822	1.00278	18.4822	2.05181	18.4822	3.03101	18.4822	4.00248	18.4822	5.00232	18.4822	6.00227	17.4822	7.01519
17.5027	0.02263	17.5027	1.00361	17.5027	2.00783	18.5027	3.00182	18.5027	4.0016	18.5027	5.0066	18.5027	6.00461	17.5027	7.01207			17.5027	0.01961	18.5027	1.00621	18.5027	2.04405	18.5027	3.02347	18.5027	4.00186	18.5027	5.00212	18.5027	6.0017	17.5027	7.01207
17.5232	0.0239	17.5232	1.00315	17.5232	2.00958	18.5232	3.00397	18.5232	4.00368	18.5232	5.0052	18.5232	6.00562	17.5232	7.01727			17.5232	0.02148	18.5232	1.00818	18.5232	2.04511	18.5232	3.03213	18.5232	4.00182	18.5232	5.00215	18.5232	6.00248	17.5232	7.01727
17.5437	0.02358	17.5437	1.00347	17.5437	2.00691	18.5437	3.00381	18.5437	4.00512	18.5437	5.0058	18.5437	6.00577	17.5437	7.01665			17.5437	0.01587	18.5437	1.00314	18.5437	2.04969	18.5437	3.02375	18.5437	4.00257	18.5437	5.00167	18.5437	6.00227	17.5437	7.01665
17.5642	0.02401	17.5642	1.00336	17.5642	2.00893	18.5642	3.00392	18.5642	4.00592	18.5642	5.0098	18.5642	6.00101	17.5642	7.01332			17.5642	0.01961	18.5642	1.00336	18.5642	2.04863	18.5642	3.03018	18.5642	4.00224	18.5642	5.003	18.5642	6.00245	17.5642	7.01332
17.5847	0.02295	17.5847	1.00329	17.5847	2.00792	18.5847	3.00474	18.5847	4.00897	18.5847	5.0058	18.5847	6.00562	17.5847	7.01373			17.5847	0.01307	18.5847	1.0076	18.5847	2.0504	18.5847	3.02179	18.5847	4.00231	18.5847	5.00226	18.5847	6.00266	17.5847	7.01373
17.6052	0.02284	17.6052	1.00305	17.6052	2.01096	18.6052	3.0043	18.6052	4.00144	18.6052	5.0046	18.6052	6.00274	17.6052	7.01665			17.6052	0.02054	18.6052	1.00752	18.6052	2.04229	18.6052	3.02235	18.6052	4.00175	18.6052	5.00187	18.6052	6.00191	17.6052	7.01665
17.6257	0.02284	17.6257	1.00291	17.6257	2.00875	18.6257	3.00397	18.6257	4.0072	18.6257	5.0064	18.6257	6.00591	17.6257	7.0154			17.6257	0.01401	18.6257	1.00584	18.6257	2.04687	18.6257	3.02571	18.6257	4.00177	18.6257	5.0017	18.6257	6.00319	17.6257	7.0154
17.6462	0.02337	17.6462	1.00354	17.6462	2.00838	18.6462	3.00419	18.6462	4.00464	18.6462	5.004	18.6462	6.00332	17.6462	7.01665			17.6462	0.01494	18.6462	1.00701	18.6462	2.04229	18.6462	3.02347	18.6462	4.00208	18.6462	5.00224	18.6462	6.00177	17.6462	7.01665
17.6668	0.02284	17.6668	1.00417	17.6668	2.01013	18.6668	3.00541	18.6668	4.00785	18.6668	5.0054	18.6668	6.00187	17.6668	7.01561			17.6668	0.0084	18.6668	1.00584	18.6668	2.05568	18.6668	3.02654	18.6668	4.00262	18.6668	5.00226	18.6668	6.00188	17.6668	7.01561
17.6873	0.02453	17.6873	1.00347	17.6873	2.00783	18.6873	3.00381	18.6873	4.00496	18.6873	5.0066	18.6873	6.0036	17.6873	7.01727			17.6873	0.02148	18.6873	1.00409	18.6873	2.05286	18.6873	3.02571	18.6873	4.00193	18.6873	5.00181	18.6873	6.00191	17.6873	7.01727
17.7078	0.02337	17.7078	1.0034	17.7078	2.00783	18.7078	3.0048	18.7078	4.00752	18.7078	5.007	18.7078	6.00389	17.7078	7.01457			17.7078	0.01587	18.7078	1.00745	18.7078	2.0437	18.7078	3.02543	18.7078	4.0022	18.7078	5.00156	18.7078	6.00326	17.7078	7.01457
17.7283	0.02358	17.7283	1.00364	17.7283	2.00819	18.7283	3.00281	18.7283	4.0024	18.7283	5.0026	18.7283	6.00375	17.7283	7.01498			17.7283	0.01634	18.7283	1.00592	18.7283	2.03982	18.7283	3.02431	18.7283	4.00231	18.7283	5.00207	18.7283	6.00135	17.7283	7.01498
17.7488	0.02379	17.7488	1.00371	17.7488	2.00893	18.7488	3.00414	18.7488	4.00801	18.7488	5.0084	18.7488	6.00332	17.7488	7.01602			17.7488	0.01541	18.7488	1.0038	18.7488	2.04934	18.7488	3.03018	18.7488	4.0014	18.7488	5.0019	18.7488	6.00273	17.7488	7.01602
17.7693	0.022	17.7693	1.00364	17.7693	2.00976	18.7693	3.00408	18.7693	4.00656	18.7693	5.0052	18.7693	6.00389	17.7693	7.01457			17.7693	0.01961	18.7693	1.00672	18.7693	2.05427	18.7693	3.02962	18.7693	4.00182	18.7693	5.00147	18.7693	6.00308	17.7693	7.01457
17.7898	0.02432	17.7898	1.00347	17.7898	2.00884	18.7898	3.00326	18.7898	4.00464	18.7898	5.0076	18.7898	6.00562	17.7898	7.01248			17.7898	0.01354	18.7898	1.00351	18.7898	2.04687	18.7898	3.01984	18.7898	4.00177	18.7898	5.00252	18.7898	6.00252	17.7898	7.01248
17.8103	0.02284	17.8103	1.00301	17.8103	2.00884	18.8103	3.00447	18.8103	4.00288	18.8103	5.0078	18.8103	6.00332	17.8103	7.01685			17.8103	0.01401	18.8103	1.0057	18.8103	2.04441	18.8103	3.03185	18.8103	4.00135	18.8103	5.00212	18.8103	6.00209	17.8103	7.01685
17.8308	0.02855	17.8308	1.00322	17.8308	2.00838	18.8308	3.00381	18.8308	4.0072	18.8308	5.004	18.8308	6.00332	17.8308	7.01352			17.8308	0.01354	18.8308	1.00592	18.8308	2.03736	18.8308	3.02878	18.8308	4.00282	18.8308	5.00184	18.8308	6.00188	17.8308	7.01352
17.8513	0.02813	17.8513	1.00354	17.8513	2.00755	18.8513	3.0032	18.8513	4.00608	18.8513	5.0052	18.8513	6.00187	17.8513	7.01727			17.8513	0.01354	18.8513	1.00336	18.8513	2.0437	18.8513	3.02543	18.8513	4.0024	18.8513	5.0017	18.8513	6.00131	17.8513	7.01727
17.8718	0.02781	17.8718	1.00308	17.8718	2.00865	18.8718	3.00265	18.8718	4.00112	18.8718	5.006	18.8718	6.00562	17.8718	7.01394			17.8718	0.02568	18.8718	1.00592	18.8718	2.04335	18.8718	3.02654	18.8718	4.00155	18.8718	5.00136	18.8718	6.00245	17.8718	7.01394
17.8923	0.02517	17.8923	1.00347	17.8923	2.00893	18.8923	3.00524	18.8923	4.00624	18.8923	5.0052	18.8923	6.0062	17.8923	7.0181			17.8923	0.01494	18.8923	1.00855	18.8923	2.04088	18.8923	3.02375	18.8923	4.0018	18.8923	5.00204	18.8923	6.00209	17.8923	7.0181
17.9128	0.02327	17.9128	1.00371	17.9128	2.00764	18.9128	3.00612	18.9128	4.00448	18.9128	5.0078	18.9128	6.00533	17.9128	7.01893			17.9128	0.01867	18.9128	1.00614	18.9128	2.05075	18.9128	3.02291	18.9128	4.00224	18.9128	5.00224	18.9128	6.00184	17.9128	7.01893
17.9333	0.02475	17.9333	1.00333	17.9333	2.00737	18.9333	3.00474	18.9333	4.0056	18.9333	5.006	18.9333	6.00418	17.9333	7.01644			17.9333	0.02007	18.9333	1.00599	18.9333	2.0504	18.9333	3.02347	18.9333	4.00246	18.9333	5.0019	18.9333	6.00273	17.9333	7.01644
17.9538	0.02728	17.9538	1.00368	17.9538	2.00884	18.9538	3.00381	18.9538	4.00224	18.9538	5.0066	18.9538	6.00404	17.9538	7.01498			17.9538	0.01587	18.9538	1.00453	18.9538	2.043	18.9538	3.0285	18.9538	4.00195	18.9538	5.00212	18.9538	6.0017	17.9538	7.01498
17.9744	0.02274	17.9744	1.0035	17.9744	2.00847	18.9744	3.00364	18.9744	4.0056	18.9744	5.0048	18.9744	6.0036	17.9744	7.01144			17.9744	0.01821	18.9744	1.00636	18.9744	2.04828	18.9744	3.02179	18.9744	4.00262	18.9744	5.00099	18.9744	6.00184	17.9744	7.01144
17.9948	0.02591	17.9948	1.00399	17.9948	2.00792	18.9948	3.00381	18.9948	4.00224	18.9948	5.0034	18.9948	6.00634	17.9948	7.01561			17.9948	0.01354	18.9948	1.0057	18.9948	2.04511	18.9948	3.02515	18.9948	4.00177	18.9948	5.00272	18.9948	6.00195	17.9948	7.01561
18.0154	0.02443	18.0154	1.00371	18.0154	2.00958	19.0154	3.00348	19.0154	4.00256	19.0154	5.0048	19.0154	6.0062	18.0154	7.01457			18.0154	0.01727	19.0154	1.00416	19.0154	2.05427	19.0154	3.02347	19.0154	4.00259	19.0154	5.00147	19.0154	6.00177	18.0154	7.01457
18.0359	0.02771	18.0359	1.0034	18.0359	2.00994	19.0359	3.00486	19.0359	4.00624	19.0359	5.0052	19.0359	6.00303	18.0359	7.01207			18.0359	0.02101	19.0359	1.00475	19.0359	2.04159	19.0359	3.01984	19.0359	4.0024	19.0359	5.00181	19.0359	6.00262	18.0359	7.01207
18.0564	0.02453	18.0564	1.00312	18.0564	2.00865	19.0564	3.00541	19.0564	4.00544	19.0564	5.0066	19.0564	6.0049	18.0564	7.01311			18.0564	0.02054	19.0564	1.00636	19.0564	2.05286	19.0564	3.02291	19.0564	4.00288	19.0564	5.00181	19.0564	6.00199	18.0564	7.01311
18.0769	0.02305	18.0769	1.00389	18.0769	2.00865	19.0769	3.00386	19.0769	4.00208	19.0769	5.0046	19.0769	6.0075	18.0769	7.01352			18.0769	0.02101	19.0769	1.0073	19.0769	2.04793	19.0769	3.02291	19.0769	4.00157	19.0769	5.0017	19.0769	6.00191	18.0769	7.01352
18.0974	0.02316	18.0974	1.00385	18.0974	2.01004	19.0974	3.00337	19.0974	4.00256	19.0974	5.0054	19.0974	6.0036	18.0974	7.0129			18.0974	0.0112	19.0974	1.00446	19.0974	2.05744	19.0974	3.01984	19.0974	4.00193	19.0974	5.00235	19.0974	6.00149	18.0974	7.0129
18.1179	0.02316	18.1179	1.00368	18.1179	2.00783	19.1179	3.00519	19.1179	4.00432	19.1179	5.0048	19.1179	6.00418	18.1179	7.01498			18.1179	0.02241	19.1179	1.00665	19.1179	2.04194	19.1179	3.02878	19.1179	4.00186	19.1179	5.00158	19.1179	6.00223	18.1179	7.01498
18.1384	0.02602	18.1384	1.00371	18.1384	2.01132	19.1384	3.00524	19.1384	4	19.1384	5.0088	19.1384	6.00548	18.1384	7.01935			18.1384	0.01821	19.1384	1.00614	19.1384	2.04758	19.1384	3.02934	19.1384	4.00224	19.1384	5.00198	19.1384	6.0028	18.1384	7.01935
18.1589	0.022	18.1589	1.00343	18.1589	2.00856	19.1589	3.00458	19.1589	4.00416	19.1589	5.0064	19.1589	6.00577	18.1589	7.01436			18.1589	0.01587	19.1589	1.00511	19.1589	2.04934	19.1589	3.0299	19.1589	4.00231	19.1589	5.00175	19.1589	6.00273	18.1589	7.01436
18.1794	0.02475	18.1794	1.00347	18.1794	2.00737	19.1794	3.00463	19.1794	4.004	19.1794	5	19.1794	6.00505	18.1794	7.01144			18.1794	0.01867	19.1794	1.00621	19.1794	2.05639	19.1794	3.02403	19.1794	4.0024	19.1794	5.00209	19.1794	6.0022	18.1794	7.01144
18.1999	0.0239	18.1999	1.00312	18.1999	2.007	19.1999	3.00408	19.1999	4.00384	19.1999	5.0078	19.1999	6.00389	18.1999	7.01457			18.1999	0.01867	19.1999	1.00533	19.1999	2.04899	19.1999	3.0271	19.1999	4.00206	19.1999	5.00252	19.1999	6.0028	18.1999	7.01457
18.2204	0.02707	18.2204	1.00333	18.2204	2.00884	19.2204	3.00298	19.2204	4.00576	19.2204	5.0084	19.2204	6.0049	18.2204	7.01332			18.2204	0.01774	19.2204	1.00584	19.2204	2.04159	19.2204	3.02962	19.2204	4.00204	19.2204	5.00192	19.2204	6.00255	18.2204	7.01332
18.2409	0.01946	18.2409	1.00245	18.2409	2.00819	19.2409	3.00403	19.2409	4.00528	19.2409	5.0052	19.2409	6.00519	18.2409	7.01415			18.2409	0.01261	19.2409	1.0046	19.2409	2.06026	19.2409	3.02571	19.2409	4.00195	19.2409	5.0019	19.2409	6.00358	18.2409	7.01415
18.2614	0.02316	18.2614	1.0041	18.2614	2.00727	19.2614	3.0032	19.2614	4.00512	19.2614	5.0044	19.2614	6.00231	18.2614	7.01311			18.2614	0.02054	19.2614	1.00687	19.2614	2.05392	19.2614	3.02431	19.2614	4.00233	19.2614	5.00125	19.2614	6.00234	18.2614	7.01311
18.2819	0.02602	18.2819	1.00259	18.2819	2.00691	19.2819	3.00403	19.2819	4.00656	19.2819	5.0086	19.2819	6.00548	18.2819	7.01914			18.2819	0.01681	19.2819	1.00446	19.2819	2.05145	19.2819	3.02459	19.2819	4.00193	19.2819	5.00178	19.2819	6.00199	18.2819	7.01914
18.3025	0.02443	18.3025	1.00392	18.3025	2.00755	19.3025	3.00314	19.3025	4.00544	19.3025	5.0054	19.3025	6.00159	18.3025	7.01852			18.3025	0.01867	19.3025	1.00321	19.3025	2.04441	19.3025	3.03129	19.3025	4.00226	19.3025	5.0019	19.3025	6.00128	18.3025	7.01852
18.3229	0.02834	18.3229	1.00319	18.3229	2.00875	19.3229	3.00491	19.3229	4.00288	19.3229	5.0082	19.3229	6.00216	18.3229	7.01685			18.3229	0.01634	19.3229	1.00643	19.3229	2.05427	19.3229	3.01872	19.3229	4.00173	19.3229	5.00167	19.3229	6.00223	18.3229	7.01685
18.3435	0.02612	18.3435	1.00284	18.3435	2.00737	19.3435	3.0043	19.3435	4.00304	19.3435	5.0096	19.3435	6.00476	18.3435	7.01498			18.3435	0.02288	19.3435	1.00533	19.3435	2.0437	19.3435	3.02654	19.3435	4.00211	19.3435	5.00173	19.3435	6.00202	18.3435	7.01498
18.364	0.02401	18.364	1.00263	18.364	2.00801	19.364	3.00574	19.364	4.00368	19.364	5.009	19.364	6.00432	18.364	7.0129			18.364	0.01914	19.364	1.00519	19.364	2.04652	19.364	3.02151	19.364	4.0016	19.364	5.00218	19.364	6.00238	18.364	7.0129
18.3845	0.02771	18.3845	1.00406	18.3845	2.01013	19.3845	3.00342	19.3845	4.004	19.3845	5.007	19.3845	6.00562	18.3845	7.01935			18.3845	0.01634	19.3845	1.00628	19.3845	2.04159	19.3845	3.0271	19.3845	4.00202	19.3845	5.00212	19.3845	6.00117	18.3845	7.01935
18.405	0.02147	18.405	1.00308	18.405	2.00856	19.405	3.00425	19.405	4.00384	19.405	5.0114	19.405	6.00476	18.405	7.01519			18.405	0.01167	19.405	1.00562	19.405	2.04758	19.405	3.02347	19.405	4.00202	19.405	5.0017	19.405	6.00209	18.405	7.01519
18.4255	0.02274	18.4255	1.00392	18.4255	2.00856	19.4255	3.00364	19.4255	4.0072	19.4255	5.0096	19.4255	6.00663	18.4255	7.01956			18.4255	0.02054	19.4255	1.00526	19.4255	2.03912	19.4255	3.02347	19.4255	4.0016	19.4255	5.00178	19.4255	6.00167	18.4255	7.01956
18.446	0.02411	18.446	1.00326	18.446	2.00875	19.446	3.00596	19.446	4.0048	19.446	5.007	19.446	6.00245	18.446	7.01228			18.446	0.01634	19.446	1.00438	19.446	2.04581	19.446	3.03548	19.446	4.00182	19.446	5.00184	19.446	6.00131	18.446	7.01228
18.4665	0.02337	18.4665	1.00305	18.4665	2.00893	19.4665	3.00397	19.4665	4.00064	19.4665	5.0082	19.4665	6.0062	18.4665	7.01415			18.4665	0.0112	19.4665	1.00475	19.4665	2.04123	19.4665	3.02543	19.4665	4.00202	19.4665	5.00153	19.4665	6.0022	18.4665	7.01415
18.487	0.02126	18.487	1.00252	18.487	2.00737	19.487	3.00519	19.487	4.0024	19.487	5.0054	19.487	6	18.487	7.01124			18.487	0.01541	19.487	1.00584	19.487	2.04969	19.487	3.0285	19.487	4.0022	19.487	5.00167	19.487	6.00202	18.487	7.01124
18.5075	0.02348	18.5075	1.0034	18.5075	2.00801	19.5075	3.00469	19.5075	4.00656	19.5075	5.0084	19.5075	6.00605	18.5075	7.01457			18.5075	0.01774	19.5075	1.00665	19.5075	2.05075	19.5075	3.02878	19.5075	4.0024	19.5075	5.00207	19.5075	6.0017	18.5075	7.01457
18.528	0.02126	18.528	1.00326	18.528	2.00746	19.528	3.00292	19.528	4.00336	19.528	5.0096	19.528	6.00807	18.528	7.01394			18.528	0.00934	19.528	1.00555	19.528	2.04722	19.528	3.01788	19.528	4.00188	19.528	5.00229	19.528	6.00241	18.528	7.01394
18.5485	0.02824	18.5485	1.00305	18.5485	2.0081	19.5485	3.00491	19.5485	4.00448	19.5485	5.0102	19.5485	6.00505	18.5485	7.01373			18.5485	0.01681	19.5485	1.00555	19.5485	2.04899	19.5485	3.02096	19.5485	4.00228	19.5485	5.00181	19.5485	6.00245	18.5485	7.01373
18.569	0.02591	18.569	1.00301	18.569	2.01004	19.569	3.00491	19.569	4.00368	19.569	5.0092	19.569	6.00548	18.569	7.01561			18.569	0.01307	19.569	1.00562	19.569	2.043	19.569	3.02515	19.569	4.00188	19.569	5.00243	19.569	6.00255	18.569	7.01561
18.5895	0.02549	18.5895	1.00364	18.5895	2.00801	19.5895	3.00441	19.5895	4.00448	19.5895	5.008	19.5895	6.00663	18.5895	7.01332			18.5895	0.01447	19.5895	1.00599	19.5895	2.04476	19.5895	3.02738	19.5895	4.00259	19.5895	5.00215	19.5895	6.0022	18.5895	7.01332
18.61	0.02358	18.61	1.00287	18.61	2.0093	19.61	3.00425	19.61	4.00801	19.61	5.0068	19.61	6.00879	18.61	7.01477			18.61	0.01634	19.61	1.00723	19.61	2.03947	19.61	3.02403	19.61	4.00237	19.61	5.0015	19.61	6.00252	18.61	7.01477
18.6305	0.02231	18.6305	1.00368	18.6305	2.00598	19.6305	3.00386	19.6305	4.0024	19.6305	5.0032	19.6305	6.00793	18.6305	7.01394			18.6305	0.01914	19.6305	1.00599	19.6305	2.04229	19.6305	3.02123	19.6305	4.00206	19.6305	5.00209	19.6305	6.00117	18.6305	7.01394
18.6511	0.0257	18.6511	1.00368	18.6511	2.00912	19.6511	3.00353	19.6511	4.0048	19.6511	5.006	19.6511	6.00778	18.6511	7.01873			18.6511	0.0112	19.6511	1.00628	19.6511	2.04758	19.6511	3.01285	19.6511	4.0018	19.6511	5.00178	19.6511	6.00248	18.6511	7.01873
18.6716	0.02697	18.6716	1.00301	18.6716	2.00958	19.6716	3.00474	19.6716	4.00801	19.6716	5.0066	19.6716	6.00793	18.6716	7.01685			18.6716	0.01914	19.6716	1.00548	19.6716	2.04159	19.6716	3.03046	19.6716	4.00222	19.6716	5.00119	19.6716	6.00266	18.6716	7.01685
18.6921	0.0239	18.6921	1.0035	18.6921	2.00838	19.6921	3.00513	19.6921	4.00464	19.6921	5.0076	19.6921	6.00649	18.6921	7.01457			18.6921	0.02054	19.6921	1.00606	19.6921	2.04123	19.6921	3.04638	19.6921	4.00184	19.6921	5.00201	19.6921	6.00202	18.6921	7.01457
18.7126	0.02136	18.7126	1.00347	18.7126	2.00865	19.7126	3.00342	19.7126	4.004	19.7126	5.0072	19.7126	6.00822	18.7126	7.01561			18.7126	0.01774	19.7126	1.00592	19.7126	2.05145	19.7126	3.02598	19.7126	4.00157	19.7126	5.00255	19.7126	6.00287	18.7126	7.01561
18.7331	0.02506	18.7331	1.00315	18.7331	2.00893	19.7331	3.00596	19.7331	4.00496	19.7331	5.01	19.7331	6.00851	18.7331	7.01498			18.7331	0.02334	19.7331	1.00329	19.7331	2.04405	19.7331	3.02123	19.7331	4.00202	19.7331	5.00167	19.7331	6.0034	18.7331	7.01498
18.7536	0.02041	18.7536	1.00378	18.7536	2.00755	19.7536	3.0037	19.7536	4.00192	19.7536	5.0072	19.7536	6.01139	18.7536	7.01789			18.7536	0.01681	19.7536	1.00709	19.7536	2.05392	19.7536	3.02151	19.7536	4.00153	19.7536	5.00139	19.7536	6.00184	18.7536	7.01789
18.7741	0.02348	18.7741	1.00284	18.7741	2.00967	19.7741	3.00579	19.7741	4.00208	19.7741	5.0102	19.7741	6.0075	18.7741	7.01352			18.7741	0.02054	19.7741	1.00687	19.7741	2.04793	19.7741	3.02654	19.7741	4.00233	19.7741	5.00187	19.7741	6.00195	18.7741	7.01352
18.7946	0.01861	18.7946	1.0027	18.7946	2.00884	19.7946	3.00497	19.7946	4.00448	19.7946	5.0032	19.7946	6.00951	18.7946	7.01394			18.7946	0.01914	19.7946	1.00599	19.7946	2.04969	19.7946	3.02822	19.7946	4.00251	19.7946	5.00192	19.7946	6.00273	18.7946	7.01394
18.8151	0.02453	18.8151	1.00305	18.8151	2.00912	19.8151	3.00524	19.8151	4.0048	19.8151	5.0038	19.8151	6.00389	18.8151	7.01332			18.8151	0.01961	19.8151	1.00687	19.8151	2.04934	19.8151	3.03046	19.8151	4.00208	19.8151	5.00215	19.8151	6.00266	18.8151	7.01332
18.8356	0.02327	18.8356	1.00284	18.8356	2.00838	19.8356	3.00612	19.8356	4.00752	19.8356	5.0072	19.8356	6.00836	18.8356	7.01373			18.8356	0.01961	19.8356	1.00453	19.8356	2.03595	19.8356	3.02207	19.8356	4.00206	19.8356	5.0019	19.8356	6.00174	18.8356	7.01373
18.8561	0.02337	18.8561	1.00312	18.8561	2.00792	19.8561	3.00403	19.8561	4.0048	19.8561	5.0072	19.8561	6.00793	18.8561	7.01561			18.8561	0.01867	19.8561	1.00738	19.8561	2.05498	19.8561	3.03325	19.8561	4.00231	19.8561	5.00221	19.8561	6.00241	18.8561	7.01561
18.8766	0.02231	18.8766	1.00305	18.8766	2.00681	19.8766	3.00436	19.8766	4.004	19.8766	5.007	19.8766	6.00822	18.8766	7.01748			18.8766	0.01214	19.8766	1.00621	19.8766	2.05674	19.8766	3.02431	19.8766	4.00231	19.8766	5.0015	19.8766	6.00255	18.8766	7.01748
18.8971	0.02591	18.8971	1.00298	18.8971	2.00875	19.8971	3.00684	19.8971	4.00865	19.8971	5.006	19.8971	6.0049	18.8971	7.01727			18.8971	0.02194	19.8971	1.00716	19.8971	2.03841	19.8971	3.03353	19.8971	4.00224	19.8971	5.00184	19.8971	6.00191	18.8971	7.01727
18.9176	0.02253	18.9176	1.00326	18.9176	2.00939	19.9176	3.00403	19.9176	4.00576	19.9176	5.0066	19.9176	6.00476	18.9176	7.01457			18.9176	0.02288	19.9176	1.0057	19.9176	2.03771	19.9176	3.02598	19.9176	4.00246	19.9176	5.00158	19.9176	6.00199	18.9176	7.01457
18.9381	0.02348	18.9381	1.00308	18.9381	2.00994	19.9381	3.00403	19.9381	4.00288	19.9381	5.0072	19.9381	6.0075	18.9381	7.01124			18.9381	0.01307	19.9381	1.00424	19.9381	2.04899	19.9381	3.02682	19.9381	4.00162	19.9381	5.00266	19.9381	6.00287	18.9381	7.01124
18.9586	0.02327	18.9586	1.00403	18.9586	2.00635	19.9586	3.00524	19.9586	4.00704	19.9586	5.0094	19.9586	6.00735	18.9586	7.01581			18.9586	0.02428	19.9586	1.00475	19.9586	2.0296	19.9586	3.03688	19.9586	4.00164	19.9586	5.00204	19.9586	6.00216	18.9586	7.01581
18.9792	0.02834	18.9792	1.00336	18.9792	2.00783	19.9792	3.00392	19.9792	4.00656	19.9792	5.0088	19.9792	6.00836	18.9792	7.01415			18.9792	0.02474	19.9792	1.00614	19.9792	2.05075	19.9792	3.02291	19.9792	4.00171	19.9792	5.00187	19.9792	6.00202	18.9792	7.01415
18.9997	0.02517	18.9997	1.00399	18.9997	2.00875	19.9997	3.00486	19.9997	4.01025	19.9997	5.0062	19.9997	6.00764	18.9997	7.01644			18.9997	0.02148	19.9997	1.00497	19.9997	2.04476	19.9997	3.01509	19.9997	4.00213	19.9997	5.00258	19.9997	6.00206	18.9997	7.01644
19.0202	0.0239	19.0202	1.00371	19.0202	2.01077	20.0202	3.00474	20.0202	4.00336	20.0202	5.0068	20.0202	6.00678	19.0202	7.01498			19.0202	0.01914	20.0202	1.00694	20.0202	2.04335	20.0202	3.02403	20.0202	4.00193	20.0202	5.00277	20.0202	6.00269	19.0202	7.01498
19.0407	0.0275	19.0407	1.00336	19.0407	2.00663	20.0407	3.00618	20.0407	4.00849	20.0407	5.0088	20.0407	6.00375	19.0407	7.01519			19.0407	0.01307	20.0407	1.00723	20.0407	2.0578	20.0407	3.02431	20.0407	4.00226	20.0407	5.00136	20.0407	6.0023	19.0407	7.01519
19.0612	0.02316	19.0612	1.00336	19.0612	2.00773	20.0612	3.00469	20.0612	4.00592	20.0612	5.0066	20.0612	6.00231	19.0612	7.01644			19.0612	0.02381	20.0612	1.00606	20.0612	2.0504	20.0612	3.02207	20.0612	4.00211	20.0612	5.00232	20.0612	6.00213	19.0612	7.01644
19.0817	0.02295	19.0817	1.00343	19.0817	2.00829	20.0817	3.00397	20.0817	4.00768	20.0817	5.0066	20.0817	6.00418	19.0817	7.0102			19.0817	0.02101	20.0817	1.0073	20.0817	2.05181	20.0817	3.02878	20.0817	4.00191	20.0817	5.00294	20.0817	6.00241	19.0817	7.0102
19.1022	0.02559	19.1022	1.00322	19.1022	2.00691	20.1022	3.00414	20.1022	4.00913	20.1022	5.0058	20.1022	6.00303	19.1022	7.01581			19.1022	0.01914	20.1022	1.00636	20.1022	2.04335	20.1022	3.03493	20.1022	4.00155	20.1022	5.00175	20.1022	6.00326	19.1022	7.01581
19.1227	0.02559	19.1227	1.00368	19.1227	2.00718	20.1227	3.0048	20.1227	4.00849	20.1227	5.0098	20.1227	6.00793	19.1227	7.01727			19.1227	0.01867	20.1227	1.0065	20.1227	2.05216	20.1227	3.02962	20.1227	4.00246	20.1227	5.00167	20.1227	6.00227	19.1227	7.01727
19.1432	0.02263	19.1432	1.00357	19.1432	2.00902	20.1432	3.00447	20.1432	4.00592	20.1432	5.0064	20.1432	6.00447	19.1432	7.01852			19.1432	0.01914	20.1432	1.00519	20.1432	2.05885	20.1432	3.02962	20.1432	4.00213	20.1432	5.00221	20.1432	6.00202	19.1432	7.01852
19.1637	0.02781	19.1637	1.00294	19.1637	2.00589	20.1637	3.0048	20.1637	4.00656	20.1637	5.0048	20.1637	6.00187	19.1637	7.01415			19.1637	0.02428	20.1637	1.00592	20.1637	2.05075	20.1637	3.02794	20.1637	4.00242	20.1637	5.00249	20.1637	6.00276	19.1637	7.01415
19.1842	0.02168	19.1842	1.0034	19.1842	2.00902	20.1842	3.00458	20.1842	4.00512	20.1842	5.0094	20.1842	6.00476	19.1842	7.02018			19.1842	0.01307	20.1842	1.00519	20.1842	2.04546	20.1842	3.03046	20.1842	4.00277	20.1842	5.00204	20.1842	6.00128	19.1842	7.02018
19.2047	0.02559	19.2047	1.00305	19.2047	2.00847	20.2047	3.00618	20.2047	4.00592	20.2047	5.0068	20.2047	6.00577	19.2047	7.01394			19.2047	0.01961	20.2047	1.0065	20.2047	2.05286	20.2047	3.02431	20.2047	4.00217	20.2047	5.00207	20.2047	6.00248	19.2047	7.01394
19.2252	0.02475	19.2252	1.00347	19.2252	2.00902	20.2252	3.0053	20.2252	4.00736	20.2252	5.0084	20.2252	6.0075	19.2252	7.01311			19.2252	0.01821	20.2252	1.00825	20.2252	2.04793	20.2252	3.02654	20.2252	4.00213	20.2252	5.00173	20.2252	6.00262	19.2252	7.01311
19.2457	0.02411	19.2457	1.00396	19.2457	2.00783	20.2457	3.00657	20.2457	4.00704	20.2457	5.0086	20.2457	6.00303	19.2457	7.01373			19.2457	0.02194	20.2457	1.00709	20.2457	2.04934	20.2457	3.03437	20.2457	4.0024	20.2457	5.00187	20.2457	6.00298	19.2457	7.01373
19.2662	0.02443	19.2662	1.00333	19.2662	2.00856	20.2662	3.00447	20.2662	4.00192	20.2662	5.0112	20.2662	6.00807	19.2662	7.01561			19.2662	0.01541	20.2662	1.0073	20.2662	2.05004	20.2662	3.03046	20.2662	4.00171	20.2662	5.00238	20.2662	6.0022	19.2662	7.01561
19.2868	0.02422	19.2868	1.00385	19.2868	2.00948	20.2868	3.00541	20.2868	4.00704	20.2868	5.006	20.2868	6.00937	19.2868	7.01623			19.2868	0.01634	20.2868	1.00811	20.2868	2.05604	20.2868	3.02878	20.2868	4.00206	20.2868	5.00221	20.2868	6.00195	19.2868	7.01623
19.3072	0.0276	19.3072	1.00385	19.3072	2.00847	20.3072	3.00623	20.3072	4.00656	20.3072	5.0084	20.3072	6.00836	19.3072	7.01477			19.3072	0.01587	20.3072	1.0065	20.3072	2.05604	20.3072	3.03129	20.3072	4.00215	20.3072	5.00232	20.3072	6.00223	19.3072	7.01477
19.3278	0.02654	19.3278	1.00308	19.3278	2.00764	20.3278	3.00552	20.3278	4.00688	20.3278	5.009	20.3278	6.0075	19.3278	7.01124			19.3278	0.01681	20.3278	1.00614	20.3278	2.06097	20.3278	3.03409	20.3278	4.00215	20.3278	5.00198	20.3278	6.00252	19.3278	7.01124
19.3483	0.02453	19.3483	1.00347	19.3483	2.00727	20.3483	3.00513	20.3483	4.00368	20.3483	5.0022	20.3483	6.00634	19.3483	7.01311			19.3483	0.01261	20.3483	1.00782	20.3483	2.05181	20.3483	3.03157	20.3483	4.00224	20.3483	5.00195	20.3483	6.00276	19.3483	7.01311
19.3688	0.02401	19.3688	1.00277	19.3688	2.00783	20.3688	3.00585	20.3688	4.00688	20.3688	5.0106	20.3688	6.00591	19.3688	7.01436			19.3688	0.02428	20.3688	1.00884	20.3688	2.05463	20.3688	3.03353	20.3688	4.002	20.3688	5.00215	20.3688	6.0023	19.3688	7.01436
19.3893	0.02654	19.3893	1.00319	19.3893	2.00893	20.3893	3.0064	20.3893	4.0056	20.3893	5.0074	20.3893	6.00649	19.3893	7.02143			19.3893	0.02754	20.3893	1.00621	20.3893	2.05533	20.3893	3.03521	20.3893	4.00273	20.3893	5.00221	20.3893	6.00266	19.3893	7.02143
19.4098	0.02348	19.4098	1.00413	19.4098	2.00884	20.4098	3.00502	20.4098	4.00785	20.4098	5.012	20.4098	6.00894	19.4098	7.01436			19.4098	0.02754	20.4098	1.00577	20.4098	2.05286	20.4098	3.0366	20.4098	4.002	20.4098	5.00201	20.4098	6.00252	19.4098	7.01436
19.4303	0.02697	19.4303	1.00259	19.4303	2.00654	20.4303	3.00822	20.4303	4.00688	20.4303	5.0102	20.4303	6.00519	19.4303	7.01789			19.4303	0.01914	20.4303	1.00709	20.4303	2.0437	20.4303	3.03884	20.4303	4.00226	20.4303	5.00192	20.4303	6.00262	19.4303	7.01789
19.4508	0.02168	19.4508	1.00252	19.4508	2.00783	20.4508	3.00607	20.4508	4.00528	20.4508	5.0086	20.4508	6.00678	19.4508	7.01165			19.4508	0.01447	20.4508	1.00789	20.4508	2.06097	20.4508	3.03828	20.4508	4.00277	20.4508	5.00229	20.4508	6.00191	19.4508	7.01165
19.4713	0.02231	19.4713	1.00315	19.4713	2.0081	20.4713	3.00497	20.4713	4.00656	20.4713	5.0104	20.4713	6.00951	19.4713	7.01477			19.4713	0.01821	20.4713	1.00709	20.4713	2.05498	20.4713	3.03604	20.4713	4.00215	20.4713	5.00224	20.4713	6.00184	19.4713	7.01477
19.4918	0.0276	19.4918	1.00347	19.4918	2.00902	20.4918	3.00601	20.4918	4.01009	20.4918	5.01359	20.4918	6.00894	19.4918	7.01124			19.4918	0.01961	20.4918	1.00891	20.4918	2.0652	20.4918	3.03576	20.4918	4.00259	20.4918	5.00195	20.4918	6.00347	19.4918	7.01124
19.5123	0.02538	19.5123	1.00252	19.5123	2.01059	20.5123	3.00618	20.5123	4.00977	20.5123	5.0098	20.5123	6.00822	19.5123	7.01165			19.5123	0.02148	20.5123	1.00672	20.5123	2.05357	20.5123	3.03828	20.5123	4.00235	20.5123	5.00212	20.5123	6.00273	19.5123	7.01165
19.5328	0.02242	19.5328	1.0034	19.5328	2.00792	20.5328	3.00778	20.5328	4.00833	20.5328	5.0102	20.5328	6.00332	19.5328	7.01457			19.5328	0.01867	20.5328	1.00709	20.5328	2.06238	20.5328	3.03353	20.5328	4.00248	20.5328	5.00246	20.5328	6.00354	19.5328	7.01457
19.5533	0.02527	19.5533	1.00329	19.5533	2.00884	20.5533	3.00618	20.5533	4.00752	20.5533	5.0114	20.5533	6.00836	19.5533	7.01477			19.5533	0.01774	20.5533	1.0073	20.5533	2.04863	20.5533	3.04778	20.5533	4.00213	20.5533	5.00232	20.5533	6.00199	19.5533	7.01477
19.5738	0.02834	19.5738	1.00291	19.5738	2.00819	20.5738	3.00607	20.5738	4.01041	20.5738	5.0086	20.5738	6.00764	19.5738	7.01873			19.5738	0.02194	20.5738	1.00833	20.5738	2.04863	20.5738	3.03493	20.5738	4.00284	20.5738	5.00198	20.5738	6.00202	19.5738	7.01873
19.5943	0.02496	19.5943	1.00329	19.5943	2.0093	20.5943	3.00623	20.5943	4.01153	20.5943	5.007	20.5943	6.00822	19.5943	7.01165			19.5943	0.02381	20.5943	1.00833	20.5943	2.05744	20.5943	3.03632	20.5943	4.00304	20.5943	5.00161	20.5943	6.00372	19.5943	7.01165
19.6148	0.02411	19.6148	1.00382	19.6148	2.00865	20.6148	3.00679	20.6148	4.00833	20.6148	5.0108	20.6148	6.00793	19.6148	7.01623			19.6148	0.01867	20.6148	1.00833	20.6148	2.04828	20.6148	3.03744	20.6148	4.00286	20.6148	5.00272	20.6148	6.00287	19.6148	7.01623
19.6353	0.02908	19.6353	1.00333	19.6353	2.00783	20.6353	3.00745	20.6353	4.00849	20.6353	5.01359	20.6353	6.00807	19.6353	7.01665			19.6353	0.01307	20.6353	1.0076	20.6353	2.05568	20.6353	3.02906	20.6353	4.00257	20.6353	5.00224	20.6353	6.00344	19.6353	7.01665
19.6559	0.02665	19.6559	1.00319	19.6559	2.00755	20.6559	3.00634	20.6559	4.00817	20.6559	5.0102	20.6559	6.01067	19.6559	7.01457			19.6559	0.01541	20.6559	1.00672	20.6559	2.06308	20.6559	3.04638	20.6559	4.00231	20.6559	5.00178	20.6559	6.00323	19.6559	7.01457
19.6764	0.02559	19.6764	1.0034	19.6764	2.00875	20.6764	3.0064	20.6764	4.01009	20.6764	5.0102	20.6764	6.00735	19.6764	7.01685			19.6764	0.01821	20.6764	1.00825	20.6764	2.05181	20.6764	3.03297	20.6764	4.00308	20.6764	5.00153	20.6764	6.00276	19.6764	7.01685
19.6969	0.01999	19.6969	1.00294	19.6969	2.00691	20.6969	3.00728	20.6969	4.00865	20.6969	5.01279	20.6969	6.00966	19.6969	7.01457			19.6969	0.02148	20.6969	1.00804	20.6969	2.05427	20.6969	3.03548	20.6969	4.00297	20.6969	5.00209	20.6969	6.00376	19.6969	7.01457
19.7174	0.02866	19.7174	1.00322	19.7174	2.00902	20.7174	3.00552	20.7174	4.01073	20.7174	5.0118	20.7174	6.00591	19.7174	7.01706			19.7174	0.02334	20.7174	1.0073	20.7174	2.0659	20.7174	3.02962	20.7174	4.00188	20.7174	5.00235	20.7174	6.00284	19.7174	7.01706
19.7379	0.02369	19.7379	1.00333	19.7379	2.00727	20.7379	3.00684	20.7379	4.00881	20.7379	5.01319	20.7379	6.01168	19.7379	7.01477			19.7379	0.02007	20.7379	1.01059	20.7379	2.04617	20.7379	3.03521	20.7379	4.00319	20.7379	5.00167	20.7379	6.00323	19.7379	7.01477
19.7584	0.02845	19.7584	1.00343	19.7584	2.01142	20.7584	3.00596	20.7584	4.01089	20.7584	5.0098	20.7584	6.00533	19.7584	7.0154			19.7584	0.02521	20.7584	1.00833	20.7584	2.06273	20.7584	3.04443	20.7584	4.00288	20.7584	5.0028	20.7584	6.00315	19.7584	7.0154
19.7789	0.02432	19.7789	1.00312	19.7789	2.00737	20.7789	3.00618	20.7789	4.01313	20.7789	5.0116	20.7789	6.00937	19.7789	7.01623			19.7789	0.02148	20.7789	1.00993	20.7789	2.05991	20.7789	3.03465	20.7789	4.00304	20.7789	5.00263	20.7789	6.00333	19.7789	7.01623
19.7994	0.0257	19.7994	1.00336	19.7994	2.00847	20.7994	3.00651	20.7994	4.01121	20.7994	5.01279	20.7994	6.00879	19.7994	7.01311			19.7994	0.01681	20.7994	1.00942	20.7994	2.04969	20.7994	3.0394	20.7994	4.00259	20.7994	5.00291	20.7994	6.00369	19.7994	7.01311
19.8199	0.02654	19.8199	1.00301	19.8199	2.00672	20.8199	3.00657	20.8199	4.00961	20.8199	5.01299	20.8199	6.00879	19.8199	7.01415			19.8199	0.01494	20.8199	1.00993	20.8199	2.06661	20.8199	3.04163	20.8199	4.00273	20.8199	5.00241	20.8199	6.00245	19.8199	7.01415
19.8404	0.02538	19.8404	1.00298	19.8404	2.00783	20.8404	3.00673	20.8404	4.00768	20.8404	5.0102	20.8404	6.00951	19.8404	7.01498			19.8404	0.01867	20.8404	1.00665	20.8404	2.05427	20.8404	3.04191	20.8404	4.00244	20.8404	5.00258	20.8404	6.00298	19.8404	7.01498
19.8609	0.02549	19.8609	1.0035	19.8609	2.00921	20.8609	3.00673	20.8609	4.01249	20.8609	5.0116	20.8609	6.01096	19.8609	7.01769			19.8609	0.01261	20.8609	1.00898	20.8609	2.05674	20.8609	3.04498	20.8609	4.00237	20.8609	5.00241	20.8609	6.00397	19.8609	7.01769
19.8814	0.02358	19.8814	1.00382	19.8814	2.00865	20.8814	3.00585	20.8814	4.01169	20.8814	5.01	20.8814	6.00966	19.8814	7.02018			19.8814	0.01541	20.8814	1.00811	20.8814	2.05427	20.8814	3.03521	20.8814	4.0024	20.8814	5.00212	20.8814	6.00386	19.8814	7.02018
19.9019	0.02422	19.9019	1.0035	19.9019	2.00838	20.9019	3.00618	20.9019	4.01009	20.9019	5.01379	20.9019	6.01139	19.9019	7.01769			19.9019	0.02428	20.9019	1.00964	20.9019	2.07401	20.9019	3.04079	20.9019	4.00228	20.9019	5.00209	20.9019	6.00181	19.9019	7.01769
19.9224	0.02443	19.9224	1.0034	19.9224	2.00856	20.9224	3.00447	20.9224	4.01201	20.9224	5.0098	20.9224	6.01009	19.9224	7.01519			19.9224	0.01961	20.9224	1.00891	20.9224	2.05568	20.9224	3.04051	20.9224	4.00224	20.9224	5.00258	20.9224	6.0033	19.9224	7.01519
19.9429	0.02168	19.9429	1.00392	19.9429	2.0093	20.9429	3.00601	20.9429	4.00817	20.9429	5.011	20.9429	6.00995	19.9429	7.01623			19.9429	0.01914	20.9429	1.0073	20.9429	2.0578	20.9429	3.03213	20.9429	4.00279	20.9429	5.00297	20.9429	6.00337	19.9429	7.01623
19.9635	0.0258	19.9635	1.00291	19.9635	2.00976	20.9635	3.00662	20.9635	4.00592	20.9635	5.01319	20.9635	6.00923	19.9635	7.01457			19.9635	0.02661	20.9635	1.01096	20.9635	2.05498	20.9635	3.04107	20.9635	4.00353	20.9635	5.0019	20.9635	6.00404	19.9635	7.01457
19.984	0.02676	19.984	1.00389	19.984	2.00718	20.984	3.0069	20.984	4.01025	20.984	5.01259	20.984	6.01052	19.984	7.02164			19.984	0.01914	20.984	1.00825	20.984	2.05251	20.984	3.03688	20.984	4.00286	20.984	5.00246	20.984	6.0033	19.984	7.02164
20.0045	0.02802	20.0045	1.00308	20.0045	2.00994	21.0045	3.0069	21.0045	4.01057	21.0045	5.01399	21.0045	6.00995	20.0045	7.01665			20.0045	0.01307	21.0045	1.00614	21.0045	2.04617	21.0045	3.03241	21.0045	4.00246	21.0045	5.00218	21.0045	6.00337	20.0045	7.01665
20.025	0.02855	20.025	1.00315	20.025	2.0093	21.025	3.00513	21.025	4.00865	21.025	5.0122	21.025	6.0124	20.025	7.01581			20.025	0.02428	21.025	1.0076	21.025	2.06097	21.025	3.04415	21.025	4.00264	21.025	5.00232	21.025	6.0034	20.025	7.01581
20.0455	0.0257	20.0455	1.00291	20.0455	2.00801	21.0455	3.00706	21.0455	4.00849	21.0455	5.01259	21.0455	6.0098	20.0455	7.01623			20.0455	0.01541	21.0455	1.0076	21.0455	2.05568	21.0455	3.03213	21.0455	4.00268	21.0455	5.00266	21.0455	6.00266	20.0455	7.01623
20.066	0.02538	20.066	1.00326	20.066	2.00958	21.066	3.00712	21.066	4.00929	21.066	5.01299	21.066	6.00678	20.066	7.02122			20.066	0.01914	21.066	1.00935	21.066	2.05357	21.066	3.03688	21.066	4.00291	21.066	5.00209	21.066	6.00305	20.066	7.02122
20.0865	0.02728	20.0865	1.00319	20.0865	2.00985	21.0865	3.00646	21.0865	4.00961	21.0865	5.012	21.0865	6.0098	20.0865	7.01956			20.0865	0.02101	21.0865	1.00584	21.0865	2.06026	21.0865	3.04107	21.0865	4.00262	21.0865	5.00243	21.0865	6.00259	20.0865	7.01956
20.107	0.02633	20.107	1.00242	20.107	2.00893	21.107	3.00679	21.107	4.01137	21.107	5.01479	21.107	6.00995	20.107	7.01789			20.107	0.01774	21.107	1.01052	21.107	2.06449	21.107	3.04135	21.107	4.002	21.107	5.0017	21.107	6.00351	20.107	7.01789
20.1275	0.02475	20.1275	1.00326	20.1275	2.00847	21.1275	3.00552	21.1275	4.00752	21.1275	5.01319	21.1275	6.00865	20.1275	7.0154			20.1275	0.01587	21.1275	1.00957	21.1275	2.05744	21.1275	3.04247	21.1275	4.00237	21.1275	5.00229	21.1275	6.00269	20.1275	7.0154
20.148	0.0276	20.148	1.00389	20.148	2.00985	21.148	3.0069	21.148	4.00913	21.148	5.0102	21.148	6.01009	20.148	7.01831			20.148	0.02521	21.148	1.00869	21.148	2.05744	21.148	3.04498	21.148	4.00197	21.148	5.0019	21.148	6.00259	20.148	7.01831
20.1685	0.02919	20.1685	1.00277	20.1685	2.00709	21.1685	3.00541	21.1685	4.00768	21.1685	5.0116	21.1685	6.0075	20.1685	7.01415			20.1685	0.02334	21.1685	1.00833	21.1685	2.05322	21.1685	3.03548	21.1685	4.00291	21.1685	5.0028	21.1685	6.00301	20.1685	7.01415
20.189	0.02781	20.189	1.00382	20.189	2.00856	21.189	3.00425	21.189	4.00608	21.189	5.0098	21.189	6.01052	20.189	7.01706			20.189	0.02194	21.189	1.00862	21.189	2.04511	21.189	3.03604	21.189	4.00237	21.189	5.0026	21.189	6.00209	20.189	7.01706
20.2095	0.02728	20.2095	1.00364	20.2095	2.00865	21.2095	3.00524	21.2095	4.00432	21.2095	5.01599	21.2095	6.00923	20.2095	7.01769			20.2095	0.02474	21.2095	1.00745	21.2095	2.03982	21.2095	3.02543	21.2095	4.00248	21.2095	5.00164	21.2095	6.00301	20.2095	7.01769
20.23	0.02549	20.23	1.00375	20.23	2.00727	21.23	3.00486	21.23	4.00656	21.23	5.0104	21.23	6.00822	20.23	7.01581			20.23	0.01727	21.23	1.00789	21.23	2.06449	21.23	3.03269	21.23	4.00188	21.23	5.00184	21.23	6.00252	20.23	7.01581
20.2505	0.02475	20.2505	1.00333	20.2505	2.00783	21.2505	3.00541	21.2505	4.0064	21.2505	5.0096	21.2505	6.00923	20.2505	7.01873			20.2505	0.02194	21.2505	1.00796	21.2505	2.04335	21.2505	3.02962	21.2505	4.00213	21.2505	5.00161	21.2505	6.0022	20.2505	7.01873
20.271	0.02644	20.271	1.00308	20.271	2.00865	21.271	3.00392	21.271	4.00368	21.271	5.007	21.271	6.00605	20.271	7.01769			20.271	0.01354	21.271	1.00972	21.271	2.06872	21.271	3.02403	21.271	4.00262	21.271	5.00175	21.271	6.00305	20.271	7.01769
20.2916	0.03077	20.2916	1.00378	20.2916	2.00976	21.2916	3.00502	21.2916	4.00993	21.2916	5.0122	21.2916	6.01009	20.2916	7.01998			20.2916	0.02661	21.2916	1.00847	21.2916	2.05251	21.2916	3.03241	21.2916	4.0024	21.2916	5.00184	21.2916	6.00223	20.2916	7.01998
20.3121	0.02453	20.3121	1.00357	20.3121	2.00856	21.3121	3.00397	21.3121	4.0064	21.3121	5.0078	21.3121	6.00577	20.3121	7.01103			20.3121	0.02241	21.3121	1.00884	21.3121	2.06308	21.3121	3.03381	21.3121	4.002	21.3121	5.00184	21.3121	6.00195	20.3121	7.01103
20.3326	0.02728	20.3326	1.00277	20.3326	2.00893	21.3326	3.00607	21.3326	4.00768	21.3326	5.01259	21.3326	6.00678	20.3326	7.01269			20.3326	0.02708	21.3326	1.00745	21.3326	2.05357	21.3326	3.03493	21.3326	4.00184	21.3326	5.00161	21.3326	6.00234	20.3326	7.01269
20.3531	0.02728	20.3531	1.00424	20.3531	2.0081	21.3531	3.00568	21.3531	4.00688	21.3531	5.0096	21.3531	6.0036	20.3531	7.0181			20.3531	0.02474	21.3531	1.00935	21.3531	2.07366	21.3531	3.02766	21.3531	4.00215	21.3531	5.00164	21.3531	6.00216	20.3531	7.0181
20.3736	0.02739	20.3736	1.00301	20.3736	2.00865	21.3736	3.00612	21.3736	4.00752	21.3736	5.0104	21.3736	6.00591	20.3736	7.01228			20.3736	0.02054	21.3736	1.0065	21.3736	2.03736	21.3736	3.03297	21.3736	4.00202	21.3736	5.00215	21.3736	6.00184	20.3736	7.01228
20.3941	0.02538	20.3941	1.00357	20.3941	2.00921	21.3941	3.00508	21.3941	4.00817	21.3941	5.0088	21.3941	6.00404	20.3941	7.01561			20.3941	0.02474	21.3941	1.00833	21.3941	2.05427	21.3941	3.03241	21.3941	4.00186	21.3941	5.0019	21.3941	6.00308	20.3941	7.01561
20.4146	0.02591	20.4146	1.00357	20.4146	2.01068	21.4146	3.00447	21.4146	4.01121	21.4146	5.0094	21.4146	6.00822	20.4146	7.01581			20.4146	0.01774	21.4146	1.01037	21.4146	2.05357	21.4146	3.03269	21.4146	4.00184	21.4146	5.00175	21.4146	6.0022	20.4146	7.01581
20.4351	0.02549	20.4351	1.00403	20.4351	2.00875	21.4351	3.00634	21.4351	4.00785	21.4351	5.008	21.4351	6.00461	20.4351	7.01498			20.4351	0.02241	21.4351	1.00833	21.4351	2.06026	21.4351	3.03353	21.4351	4.00235	21.4351	5.0013	21.4351	6.00234	20.4351	7.01498
20.4556	0.02951	20.4556	1.00371	20.4556	2.00838	21.4556	3.00618	21.4556	4.00176	21.4556	5.0048	21.4556	6.00505	20.4556	7.01082			20.4556	0.02754	21.4556	1.00657	21.4556	2.0504	21.4556	3.03716	21.4556	4.00186	21.4556	5.00195	21.4556	6.00167	20.4556	7.01082
20.4761	0.03046	20.4761	1.00375	20.4761	2.01004	21.4761	3.00513	21.4761	4.00801	21.4761	5.0068	21.4761	6.00908	20.4761	7.01602			20.4761	0.02754	21.4761	1.00548	21.4761	2.05357	21.4761	3.04331	21.4761	4.00182	21.4761	5.00215	21.4761	6.0022	20.4761	7.01602
20.4966	0.02845	20.4966	1.00294	20.4966	2.00718	21.4966	3.00634	21.4966	4.00384	21.4966	5.0072	21.4966	6.00879	20.4966	7.0154			20.4966	0.01727	21.4966	1.0084	21.4966	2.05709	21.4966	3.03884	21.4966	4.00204	21.4966	5.00192	21.4966	6.00142	20.4966	7.0154
20.5171	0.03088	20.5171	1.0041	20.5171	2.00847	21.5171	3.00684	21.5171	4.00913	21.5171	5.0074	21.5171	6.00533	20.5171	7.01623			20.5171	0.0112	21.5171	1.00898	21.5171	2.0511	21.5171	3.04051	21.5171	4.00197	21.5171	5.00192	21.5171	6.00121	20.5171	7.01623
20.5376	0.02792	20.5376	1.00329	20.5376	2.00893	21.5376	3.0064	21.5376	4.0056	21.5376	5.0114	21.5376	6.00678	20.5376	7.01644			20.5376	0.02007	21.5376	1.0076	21.5376	2.05991	21.5376	3.0394	21.5376	4.00206	21.5376	5.0015	21.5376	6.00213	20.5376	7.01644
20.5581	0.02612	20.5581	1.00347	20.5581	2.00865	21.5581	3.00717	21.5581	4.00736	21.5581	5.0122	21.5581	6.00591	20.5581	7.0154			20.5581	0.02661	21.5581	1.00614	21.5581	2.05885	21.5581	3.03269	21.5581	4.00235	21.5581	5.00167	21.5581	6.00266	20.5581	7.0154
20.5786	0.02802	20.5786	1.00396	20.5786	2.0104	21.5786	3.0059	21.5786	4.0072	21.5786	5.0068	21.5786	6.00505	20.5786	7.02018			20.5786	0.02614	21.5786	1.00833	21.5786	2.06167	21.5786	3.0299	21.5786	4.00171	21.5786	5.00181	21.5786	6.00156	20.5786	7.02018
20.5991	0.02898	20.5991	1.00319	20.5991	2.00902	21.5991	3.00646	21.5991	4.00624	21.5991	5.0098	21.5991	6.00793	20.5991	7.01893			20.5991	0.02241	21.5991	1.00993	21.5991	2.04969	21.5991	3.04359	21.5991	4.00244	21.5991	5.00198	21.5991	6.00177	20.5991	7.01893
20.6197	0.02654	20.6197	1.00371	20.6197	2.00829	21.6197	3.0059	21.6197	4.00801	21.6197	5.012	21.6197	6.00678	20.6197	7.0154			20.6197	0.02101	21.6197	1.00913	21.6197	2.04899	21.6197	3.04163	21.6197	4.00242	21.6197	5.00136	21.6197	6.00248	20.6197	7.0154
20.6402	0.02972	20.6402	1.00364	20.6402	2.0105	21.6402	3.00535	21.6402	4.01041	21.6402	5.0096	21.6402	6.0062	20.6402	7.01685			20.6402	0.02194	21.6402	1.0095	21.6402	2.05004	21.6402	3.0366	21.6402	4.00317	21.6402	5.00198	21.6402	6.0022	20.6402	7.01685
20.6607	0.02972	20.6607	1.00368	20.6607	2.00847	21.6607	3.00524	21.6607	4.00897	21.6607	5.0076	21.6607	6.0062	20.6607	7.0181			20.6607	0.02288	21.6607	1.01052	21.6607	2.05709	21.6607	3.03548	21.6607	4.00211	21.6607	5.00147	21.6607	6.00199	20.6607	7.0181
20.6812	0.0294	20.6812	1.00343	20.6812	2.00829	21.6812	3.00524	21.6812	4.00752	21.6812	5.0104	21.6812	6.0098	20.6812	7.01394			20.6812	0.02288	21.6812	1.00942	21.6812	2.0585	21.6812	3.03604	21.6812	4.00169	21.6812	5.00204	21.6812	6.00269	20.6812	7.01394
20.7017	0.02813	20.7017	1.0041	20.7017	2.01142	21.7017	3.00557	21.7017	4.00528	21.7017	5.0042	21.7017	6.00865	20.7017	7.01248			20.7017	0.02801	21.7017	1.00877	21.7017	2.05956	21.7017	3.04051	21.7017	4.00233	21.7017	5.00198	21.7017	6.00323	20.7017	7.01248
20.7222	0.02686	20.7222	1.00448	20.7222	2.00875	21.7222	3.00679	21.7222	4.01025	21.7222	5.0118	21.7222	6.00865	20.7222	7.01602			20.7222	0.02521	21.7222	1.00636	21.7222	2.04546	21.7222	3.04023	21.7222	4.00195	21.7222	5.00272	21.7222	6.00216	20.7222	7.01602
20.7427	0.02612	20.7427	1.00389	20.7427	2.00856	21.7427	3.00607	21.7427	4.00913	21.7427	5.0036	21.7427	6.00879	20.7427	7.01248			20.7427	0.02941	21.7427	1.00979	21.7427	2.06167	21.7427	3.03716	21.7427	4.00255	21.7427	5.00184	21.7427	6.00202	20.7427	7.01248
20.7632	0.02834	20.7632	1.00294	20.7632	2.00893	21.7632	3.0059	21.7632	4.0056	21.7632	5.012	21.7632	6.00245	20.7632	7.01124			20.7632	0.02568	21.7632	1.00913	21.7632	2.06414	21.7632	3.04135	21.7632	4.00186	21.7632	5.00167	21.7632	6.00319	20.7632	7.01124
20.7837	0.03056	20.7837	1.00298	20.7837	2.00801	21.7837	3.00612	21.7837	4.00929	21.7837	5.0108	21.7837	6.00375	20.7837	7.01519			20.7837	0.02474	21.7837	1.00928	21.7837	2.04863	21.7837	3.04554	21.7837	4.00246	21.7837	5.00139	21.7837	6.00145	20.7837	7.01519
20.8042	0.02919	20.8042	1.00305	20.8042	2.00921	21.8042	3.00601	21.8042	4.01233	21.8042	5.0106	21.8042	6.00822	20.8042	7.01623			20.8042	0.02474	21.8042	1.00672	21.8042	2.06696	21.8042	3.0366	21.8042	4.00273	21.8042	5.00198	21.8042	6.00291	20.8042	7.01623
20.8247	0.02898	20.8247	1.00329	20.8247	2.00819	21.8247	3.00634	21.8247	4.00945	21.8247	5.0082	21.8247	6.00764	20.8247	7.01165			20.8247	0.02381	21.8247	1.00789	21.8247	2.05145	21.8247	3.03632	21.8247	4.00262	21.8247	5.00167	21.8247	6.00216	20.8247	7.01165
20.8452	0.02612	20.8452	1.00354	20.8452	2.0093	21.8452	3.00651	21.8452	4.01057	21.8452	5.01379	21.8452	6.00678	20.8452	7.01623			20.8452	0.02474	21.8452	1.01066	21.8452	2.06062	21.8452	3.03325	21.8452	4.00235	21.8452	5.00221	21.8452	6.0028	20.8452	7.01623
20.8657	0.0275	20.8657	1.00382	20.8657	2.00773	21.8657	3.00601	21.8657	4.01329	21.8657	5.01279	21.8657	6.00605	20.8657	7.01394			20.8657	0.01541	21.8657	1.00869	21.8657	2.06062	21.8657	3.03381	21.8657	4.00271	21.8657	5.00195	21.8657	6.00188	20.8657	7.01394
20.8862	0.02908	20.8862	1.00417	20.8862	2.00939	21.8862	3.00579	21.8862	4.01057	21.8862	5.011	21.8862	6.00533	20.8862	7.01186			20.8862	0.01074	21.8862	1.00862	21.8862	2.07366	21.8862	3.03493	21.8862	4.00279	21.8862	5.00187	21.8862	6.00227	20.8862	7.01186
20.9067	0.02697	20.9067	1.00399	20.9067	2.00921	21.9067	3.00668	21.9067	4.01201	21.9067	5.0086	21.9067	6.00432	20.9067	7.01415			20.9067	0.02194	21.9067	1.00818	21.9067	2.0659	21.9067	3.03381	21.9067	4.00224	21.9067	5.00187	21.9067	6.0028	20.9067	7.01415
20.9272	0.02887	20.9272	1.00329	20.9272	2.00912	21.9272	3.0059	21.9272	4.01089	21.9272	5.01	21.9272	6.0111	20.9272	7.01748			20.9272	0.02474	21.9272	1.01052	21.9272	2.05075	21.9272	3.04247	21.9272	4.00297	21.9272	5.0019	21.9272	6.00315	20.9272	7.01748
20.9477	0.02496	20.9477	1.0048	20.9477	2.00783	21.9477	3.00634	21.9477	4.00785	21.9477	5.0086	21.9477	6.0124	20.9477	7.01685			20.9477	0.02101	21.9477	1.00964	21.9477	2.05251	21.9477	3.04722	21.9477	4.0024	21.9477	5.00243	21.9477	6.00269	20.9477	7.01685
20.9683	0.03173	20.9683	1.00298	20.9683	2.01013	21.9683	3.00701	21.9683	4.01505	21.9683	5.011	21.9683	6.01009	20.9683	7.01457			20.9683	0.02381	21.9683	1.00877	21.9683	2.06167	21.9683	3.04554	21.9683	4.002	21.9683	5.00263	21.9683	6.00401	20.9683	7.01457
20.9888	0.02538	20.9888	1.00378	20.9888	2.01188	21.9888	3.00761	21.9888	4.01393	21.9888	5.0106	21.9888	6.0098	20.9888	7.01498			20.9888	0.01681	21.9888	1.00928	21.9888	2.04652	21.9888	3.0461	21.9888	4.00191	21.9888	5.0017	21.9888	6.00312	20.9888	7.01498
21.0093	0.02876	21.0093	1.00357	21.0093	2.00967	22.0093	3.00756	22.0093	4.01201	22.0093	5.01319	22.0093	6.00865	21.0093	7.01165			21.0093	0.02381	22.0093	1.01052	22.0093	2.06167	22.0093	3.05057	22.0093	4.00242	22.0093	5.00204	22.0093	6.00358	21.0093	7.01165
21.0298	0.0313	21.0298	1.00312	21.0298	2.00764	22.0298	3.00607	22.0298	4.00752	22.0298	5.0118	22.0298	6.01196	21.0298	7.01373			21.0298	0.02894	22.0298	1.01001	22.0298	2.05357	22.0298	3.04051	22.0298	4.00222	22.0298	5.00255	22.0298	6.00262	21.0298	7.01373
21.0503	0.02644	21.0503	1.00371	21.0503	2.00792	22.0503	3.00552	22.0503	4.01057	22.0503	5.01299	22.0503	6.01052	21.0503	7.01561			21.0503	0.02007	22.0503	1.00957	22.0503	2.06308	22.0503	3.04415	22.0503	4.00273	22.0503	5.00167	22.0503	6.00273	21.0503	7.01561
21.0708	0.02527	21.0708	1.00312	21.0708	2.01013	22.0708	3.00651	22.0708	4.00961	22.0708	5.0114	22.0708	6.00649	21.0708	7.01581			21.0708	0.01587	22.0708	1.00957	22.0708	2.05322	22.0708	3.04498	22.0708	4.0024	22.0708	5.00232	22.0708	6.00202	21.0708	7.01581
21.0913	0.02316	21.0913	1.00368	21.0913	2.00985	22.0913	3.00767	22.0913	4.0072	22.0913	5.009	22.0913	6.0098	21.0913	7.01561			21.0913	0.02428	22.0913	1.00928	22.0913	2.05639	22.0913	3.03409	22.0913	4.00235	22.0913	5.00192	22.0913	6.00308	21.0913	7.01561
21.1118	0.02887	21.1118	1.00326	21.1118	2.0081	22.1118	3.00469	22.1118	4.01057	22.1118	5.01339	22.1118	6.00937	21.1118	7.01831			21.1118	0.01914	22.1118	1.00716	22.1118	2.05604	22.1118	3.03772	22.1118	4.00222	22.1118	5.00218	22.1118	6.00301	21.1118	7.01831
21.1323	0.02654	21.1323	1.00357	21.1323	2.00635	22.1323	3.00491	22.1323	4.00817	22.1323	5.0076	22.1323	6.00778	21.1323	7.01706			21.1323	0.01914	22.1323	1.00913	22.1323	2.05956	22.1323	3.04079	22.1323	4.00248	22.1323	5.00198	22.1323	6.0023	21.1323	7.01706
21.1528	0.02951	21.1528	1.00361	21.1528	2.00884	22.1528	3.00502	22.1528	4.00929	22.1528	5.01439	22.1528	6.00649	21.1528	7.0154			21.1528	0.02334	22.1528	1.01001	22.1528	2.05181	22.1528	3.03185	22.1528	4.00268	22.1528	5.00215	22.1528	6.0023	21.1528	7.0154
21.1733	0.02887	21.1733	1.00424	21.1733	2.00746	22.1733	3.00552	22.1733	4.0072	22.1733	5.012	22.1733	6.00937	21.1733	7.01332			21.1733	0.01821	22.1733	1.01278	22.1733	2.05709	22.1733	3.04135	22.1733	4.00211	22.1733	5.00167	22.1733	6.00202	21.1733	7.01332
21.1938	0.0258	21.1938	1.00385	21.1938	2.00838	22.1938	3.00585	22.1938	4.00528	22.1938	5.0122	22.1938	6.00649	21.1938	7.01748			21.1938	0.02708	22.1938	1.00884	22.1938	2.05674	22.1938	3.0366	22.1938	4.0022	22.1938	5.00133	22.1938	6.00117	21.1938	7.01748
21.2143	0.03278	21.2143	1.00329	21.2143	2.01123	22.2143	3.00541	22.2143	4.00576	22.2143	5.0076	22.2143	6.00778	21.2143	7.01457			21.2143	0.02474	22.2143	1.00862	22.2143	2.06167	22.2143	3.0271	22.2143	4.00224	22.2143	5.00156	22.2143	6.00209	21.2143	7.01457
21.2348	0.0294	21.2348	1.0034	21.2348	2.01059	22.2348	3.00623	22.2348	4.00704	22.2348	5.008	22.2348	6.00505	21.2348	7.01248			21.2348	0.01634	22.2348	1.00884	22.2348	2.03982	22.2348	3.03912	22.2348	4.00222	22.2348	5.00192	22.2348	6.00252	21.2348	7.01248
21.2553	0.03014	21.2553	1.00357	21.2553	2.00783	22.2553	3.00535	22.2553	4.0056	22.2553	5.0122	22.2553	6.00447	21.2553	7.01477			21.2553	0.02334	22.2553	1.00862	22.2553	2.05604	22.2553	3.03576	22.2553	4.00259	22.2553	5.00144	22.2553	6.00177	21.2553	7.01477
21.2758	0.02972	21.2758	1.00322	21.2758	2.00884	22.2758	3.00535	22.2758	4.00576	22.2758	5.0082	22.2758	6.00807	21.2758	7.01082			21.2758	0.02661	22.2758	1.00833	22.2758	2.06414	22.2758	3.03157	22.2758	4.00259	22.2758	5.00198	22.2758	6.00163	21.2758	7.01082
21.2964	0.02898	21.2964	1.00329	21.2964	2.00819	22.2964	3.00557	22.2964	4.01009	22.2964	5.01359	22.2964	6.00332	21.2964	7.0129			21.2964	0.02661	22.2964	1.00752	22.2964	2.06132	22.2964	3.03772	22.2964	4.00184	22.2964	5.00184	22.2964	6.00191	21.2964	7.0129
21.3169	0.02898	21.3169	1.00273	21.3169	2.00838	22.3169	3.00623	22.3169	4.00993	22.3169	5.009	22.3169	6.00548	21.3169	7.01394			21.3169	0.02381	22.3169	1.0103	22.3169	2.04863	22.3169	3.03185	22.3169	4.00182	22.3169	5.00175	22.3169	6.00223	21.3169	7.01394
21.3374	0.02485	21.3374	1.00291	21.3374	2.00976	22.3374	3.00513	22.3374	4.00785	22.3374	5.0112	22.3374	6.00591	21.3374	7.01311			21.3374	0.01961	22.3374	1.00847	22.3374	2.05498	22.3374	3.03129	22.3374	4.00193	22.3374	5.0015	22.3374	6.00238	21.3374	7.01311
21.3579	0.02802	21.3579	1.00399	21.3579	2.01151	22.3579	3.00563	22.3579	4.00592	22.3579	5.007	22.3579	6.00591	21.3579	7.01436			21.3579	0.02661	22.3579	1.01059	22.3579	2.05533	22.3579	3.03772	22.3579	4.0022	22.3579	5.00158	22.3579	6.00276	21.3579	7.01436
21.3784	0.0294	21.3784	1.00287	21.3784	2.00709	22.3784	3.00601	22.3784	4.00656	22.3784	5.0076	22.3784	6.0036	21.3784	7.01436			21.3784	0.03128	22.3784	1.00833	22.3784	2.05921	22.3784	3.0394	22.3784	4.00186	22.3784	5.00156	22.3784	6.00121	21.3784	7.01436
21.3989	0.02876	21.3989	1.00343	21.3989	2.00737	22.3989	3.0053	22.3989	4.00913	22.3989	5.011	22.3989	6.00562	21.3989	7.01352			21.3989	0.02661	22.3989	1.00928	22.3989	2.043	22.3989	3.03437	22.3989	4.00124	22.3989	5.00105	22.3989	6.00209	21.3989	7.01352
21.4194	0.02908	21.4194	1.00396	21.4194	2.00838	22.4194	3.00552	22.4194	4.00817	22.4194	5.0116	22.4194	6.00447	21.4194	7.01311			21.4194	0.02661	22.4194	1.00789	22.4194	2.05392	22.4194	3.03213	22.4194	4.00211	22.4194	5.00181	22.4194	6.00223	21.4194	7.01311
21.4399	0.02676	21.4399	1.00368	21.4399	2.00856	22.4399	3.00552	22.4399	4.00624	22.4399	5.0056	22.4399	6.00822	21.4399	7.01498			21.4399	0.02988	22.4399	1.01132	22.4399	2.0511	22.4399	3.02822	22.4399	4.0018	22.4399	5.00221	22.4399	6.00138	21.4399	7.01498
21.4604	0.0276	21.4604	1.00403	21.4604	2.00912	22.4604	3.0059	22.4604	4.00752	22.4604	5.01	22.4604	6.0062	21.4604	7.01623			21.4604	0.02988	22.4604	1.01147	22.4604	2.04969	22.4604	3.04666	22.4604	4.00197	22.4604	5.00144	22.4604	6.0017	21.4604	7.01623
21.4809	0.03067	21.4809	1.00312	21.4809	2.00939	22.4809	3.00646	22.4809	4.00736	22.4809	5.009	22.4809	6.00288	21.4809	7.01602			21.4809	0.02428	22.4809	1.00789	22.4809	2.06238	22.4809	3.03576	22.4809	4.0014	22.4809	5.00161	22.4809	6.00138	21.4809	7.01602
21.5014	0.03109	21.5014	1.00396	21.5014	2.00801	22.5014	3.00574	22.5014	4.00432	22.5014	5.0078	22.5014	6.00706	21.5014	7.01415			21.5014	0.02941	22.5014	1.00789	22.5014	2.04758	22.5014	3.03185	22.5014	4.0024	22.5014	5.00266	22.5014	6.00216	21.5014	7.01415
21.5219	0.02876	21.5219	1.0035	21.5219	2.01123	22.5219	3.00397	22.5219	4.00785	22.5219	5.0082	22.5219	6.00793	21.5219	7.01352			21.5219	0.02754	22.5219	1.00818	22.5219	2.04018	22.5219	3.02934	22.5219	4.00193	22.5219	5.00125	22.5219	6.00124	21.5219	7.01352
21.5424	0.02538	21.5424	1.00326	21.5424	2.01086	22.5424	3.00474	22.5424	4.00512	22.5424	5.0086	22.5424	6.00375	21.5424	7.01727			21.5424	0.02101	22.5424	1.00782	22.5424	2.04088	22.5424	3.03437	22.5424	4.00184	22.5424	5.00127	22.5424	6.00103	21.5424	7.01727
21.5629	0.02496	21.5629	1.00347	21.5629	2.00948	22.5629	3.00524	22.5629	4.00736	22.5629	5.0084	22.5629	6.0075	21.5629	7.01477			21.5629	0.02521	22.5629	1.00935	22.5629	2.05815	22.5629	3.03409	22.5629	4.00237	22.5629	5.00125	22.5629	6.00149	21.5629	7.01477
21.5834	0.03003	21.5834	1.00403	21.5834	2.00902	22.5834	3.00513	22.5834	4.00768	22.5834	5.0108	22.5834	6.00562	21.5834	7.01519			21.5834	0.02428	22.5834	1.00818	22.5834	2.04617	22.5834	3.02738	22.5834	4.00169	22.5834	5.00096	22.5834	6.00294	21.5834	7.01519
21.604	0.02591	21.604	1.00287	21.604	2.00819	22.604	3.00463	22.604	4.00576	22.604	5.0108	22.604	6.00303	21.604	7.01228			21.604	0.02007	22.604	1.00964	22.604	2.05921	22.604	3.03129	22.604	4.00195	22.604	5.00085	22.604	6.00167	21.604	7.01228
21.6244	0.02453	21.6244	1.00319	21.6244	2.01077	22.6244	3.00486	22.6244	4.00929	22.6244	5.006	22.6244	6.00721	21.6244	7.01457			21.6244	0.02054	22.6244	1.00825	22.6244	2.05145	22.6244	3.03185	22.6244	4.00186	22.6244	5.00091	22.6244	6.00199	21.6244	7.01457
21.645	0.02559	21.645	1.00263	21.645	2.00921	22.645	3.0048	22.645	4.00432	22.645	5.0122	22.645	6.0062	21.645	7.01228			21.645	0.02941	22.645	1.00825	22.645	2.04687	22.645	3.0366	22.645	4.00173	22.645	5.00141	22.645	6.00071	21.645	7.01228
21.6655	0.02591	21.6655	1.00315	21.6655	2.00829	22.6655	3.00623	22.6655	4.0056	22.6655	5.0072	22.6655	6.00649	21.6655	7.01748			21.6655	0.01681	22.6655	1.01154	22.6655	2.04546	22.6655	3.01844	22.6655	4.00175	22.6655	5.00125	22.6655	6.00135	21.6655	7.01748
21.686	0.03067	21.686	1.00357	21.686	2.00893	22.686	3.00447	22.686	4.00432	22.686	5.0066	22.686	6.00764	21.686	7.01685			21.686	0.01914	22.686	1.00957	22.686	2.05533	22.686	3.0204	22.686	4.00193	22.686	5.00167	22.686	6.0028	21.686	7.01685
21.7065	0.02654	21.7065	1.00305	21.7065	2.00875	22.7065	3.0043	22.7065	4.00865	22.7065	5.0054	22.7065	6.00649	21.7065	7.01644			21.7065	0.01821	22.7065	1.00789	22.7065	2.0437	22.7065	3.03828	22.7065	4.0016	22.7065	5.00156	22.7065	6.00057	21.7065	7.01644
21.727	0.0294	21.727	1.00266	21.727	2.01068	22.727	3.00486	22.727	4.00656	22.727	5.006	22.727	6.00562	21.727	7.01228			21.727	0.02708	22.727	1.00804	22.727	2.0578	22.727	3.03521	22.727	4.00122	22.727	5.00116	22.727	6.0022	21.727	7.01228
21.7475	0.02728	21.7475	1.0035	21.7475	2.01031	22.7475	3.00596	22.7475	4.01057	22.7475	5.0122	22.7475	6.0049	21.7475	7.01685			21.7475	0.02521	22.7475	1.01103	22.7475	2.04934	22.7475	3.0285	22.7475	4.00151	22.7475	5.0015	22.7475	6.00149	21.7475	7.01685
21.768	0.02549	21.768	1.00343	21.768	2.00792	22.768	3.00502	22.768	4.00672	22.768	5.0098	22.768	6.00375	21.768	7.01352			21.768	0.01914	22.768	1.00884	22.768	2.05427	22.768	3.02822	22.768	4.002	22.768	5.00192	22.768	6.00191	21.768	7.01352
21.7885	0.02929	21.7885	1.00371	21.7885	2.00939	22.7885	3.00519	22.7885	4.00464	22.7885	5.0096	22.7885	6.00692	21.7885	7.01561			21.7885	0.02474	22.7885	1.00621	22.7885	2.06626	22.7885	3.02766	22.7885	4.00204	22.7885	5.00161	22.7885	6.00106	21.7885	7.01561
21.809	0.0258	21.809	1.00333	21.809	2.00902	22.809	3.00276	22.809	4.00672	22.809	5.0116	22.809	6.0049	21.809	7.01373			21.809	0.02894	22.809	1.00986	22.809	2.04758	22.809	3.03381	22.809	4.00193	22.809	5.0011	22.809	6.00163	21.809	7.01373
21.8295	0.02718	21.8295	1.00315	21.8295	2.00875	22.8295	3.00508	22.8295	4.00512	22.8295	5.0052	22.8295	6.00346	21.8295	7.01852			21.8295	0.02521	22.8295	1.00774	22.8295	2.05885	22.8295	3.03493	22.8295	4.00151	22.8295	5.0015	22.8295	6.0022	21.8295	7.01852
21.85	0.03194	21.85	1.0035	21.85	2.00967	22.85	3.00712	22.85	4.00656	22.85	5.0054	22.85	6.00721	21.85	7.01748			21.85	0.02754	22.85	1.01088	22.85	2.0504	22.85	3.0366	22.85	4.00184	22.85	5.00133	22.85	6.0028	21.85	7.01748
21.8705	0.03003	21.8705	1.00312	21.8705	2.00912	22.8705	3.00519	22.8705	4.0064	22.8705	5.0112	22.8705	6.00274	21.8705	7.01477			21.8705	0.02194	22.8705	1.00972	22.8705	2.05604	22.8705	3.03521	22.8705	4.00164	22.8705	5.00167	22.8705	6.00167	21.8705	7.01477
21.891	0.0257	21.891	1.00389	21.891	2.00755	22.891	3.00557	22.891	4.00272	22.891	5.0106	22.891	6.00505	21.891	7.01581			21.891	0.02568	22.891	1.00986	22.891	2.06273	22.891	3.03297	22.891	4.0024	22.891	5.00125	22.891	6.0017	21.891	7.01581
21.9115	0.02887	21.9115	1.00438	21.9115	2.00847	22.9115	3.00596	22.9115	4.00288	22.9115	5.0034	22.9115	6.00461	21.9115	7.01914			21.9115	0.01821	22.9115	1.00993	22.9115	2.04899	22.9115	3.02766	22.9115	4.00233	22.9115	5.00125	22.9115	6.00156	21.9115	7.01914
21.9321	0.02802	21.9321	1.0042	21.9321	2.00801	22.9321	3.00502	22.9321	4.00608	22.9321	5.0084	22.9321	6.00476	21.9321	7.01581			21.9321	0.02474	22.9321	1.0092	22.9321	2.06731	22.9321	3.02654	22.9321	4.00206	22.9321	5.0011	22.9321	6.00145	21.9321	7.01581
21.9525	0.02623	21.9525	1.00378	21.9525	2.00773	22.9525	3.00502	22.9525	4.00608	22.9525	5.0102	22.9525	6.00461	21.9525	7.01373			21.9525	0.02288	22.9525	1.00913	22.9525	2.06344	22.9525	3.02794	22.9525	4.00204	22.9525	5.00119	22.9525	6.00149	21.9525	7.01373
21.9731	0.02802	21.9731	1.00406	21.9731	2.0093	22.9731	3.00585	22.9731	4.00801	22.9731	5.0078	22.9731	6.00389	21.9731	7.01893			21.9731	0.02708	22.9731	1.00833	22.9731	2.06203	22.9731	3.03772	22.9731	4.0014	22.9731	5.0017	22.9731	6.00184	21.9731	7.01893
21.9936	0.02845	21.9936	1.00378	21.9936	2.00884	22.9936	3.00546	22.9936	4.0056	22.9936	5.01339	22.9936	6.00432	21.9936	7.01519			21.9936	0.02334	22.9936	1.00774	22.9936	2.06132	22.9936	3.03744	22.9936	4.00142	22.9936	5.00122	22.9936	6.00184	21.9936	7.01519
22.0141	0.02781	22.0141	1.00312	22.0141	2.00985	23.0141	3.00546	23.0141	4.00368	23.0141	5.0034	23.0141	6.00908	22.0141	7.0181			22.0141	0.01821	23.0141	1.00665	23.0141	2.04969	23.0141	3.04415	23.0141	4.00169	23.0141	5.00156	23.0141	6.00096	22.0141	7.0181
22.0346	0.02866	22.0346	1.00347	22.0346	2.00838	23.0346	3.00441	23.0346	4.00448	23.0346	5.01279	23.0346	6.00778	22.0346	7.01748			22.0346	0.02241	23.0346	1.01015	23.0346	2.05604	23.0346	3.03297	23.0346	4.00142	23.0346	5.00133	23.0346	6.00131	22.0346	7.01748
22.0551	0.02961	22.0551	1.00322	22.0551	2.00875	23.0551	3.00574	23.0551	4.00801	23.0551	5.0086	23.0551	6.00663	22.0551	7.02081			22.0551	0.02661	23.0551	1.00862	23.0551	2.05709	23.0551	3.0394	23.0551	4.00173	23.0551	5.00153	23.0551	6.00209	22.0551	7.02081
22.0756	0.02824	22.0756	1.00315	22.0756	2.00875	23.0756	3.0048	23.0756	4.0064	23.0756	5.0086	23.0756	6.00692	22.0756	7.01124			22.0756	0.02708	23.0756	1.00906	23.0756	2.0437	23.0756	3.02515	23.0756	4.00153	23.0756	5.0011	23.0756	6.00199	22.0756	7.01124
22.0961	0.02802	22.0961	1.00336	22.0961	2.00819	23.0961	3.00508	23.0961	4.00768	23.0961	5.0086	23.0961	6.00447	22.0961	7.00895			22.0961	0.02334	23.0961	1.00643	23.0961	2.06097	23.0961	3.04415	23.0961	4.00153	23.0961	5.00105	23.0961	6.00206	22.0961	7.00895
22.1166	0.02951	22.1166	1.00371	22.1166	2.01188	23.1166	3.00524	23.1166	4.00656	23.1166	5.0104	23.1166	6.0049	22.1166	7.01519			22.1166	0.02428	23.1166	1.00796	23.1166	2.05216	23.1166	3.02375	23.1166	4.00191	23.1166	5.00181	23.1166	6.00206	22.1166	7.01519
22.1371	0.02961	22.1371	1.00406	22.1371	2.00783	23.1371	3.00502	23.1371	4.00704	23.1371	5.0106	23.1371	6.00375	22.1371	7.01852			22.1371	0.01774	23.1371	1.00782	23.1371	2.05568	23.1371	3.0271	23.1371	4.00213	23.1371	5.0015	23.1371	6.00092	22.1371	7.01852
22.1576	0.02982	22.1576	1.00319	22.1576	2.00838	23.1576	3.00491	23.1576	4.00897	23.1576	5.006	23.1576	6.00447	22.1576	7.01644			22.1576	0.02381	23.1576	1.00804	23.1576	2.05885	23.1576	3.02459	23.1576	4.00193	23.1576	5.00108	23.1576	6.00202	22.1576	7.01644
22.1781	0.02792	22.1781	1.00347	22.1781	2.00755	23.1781	3.00502	23.1781	4.00881	23.1781	5.008	23.1781	6.00476	22.1781	7.01561			22.1781	0.02568	23.1781	1.00847	23.1781	2.0726	23.1781	3.03744	23.1781	4.00164	23.1781	5.00082	23.1781	6.00174	22.1781	7.01561
22.1986	0.02676	22.1986	1.00287	22.1986	2.00921	23.1986	3.00612	23.1986	4.00688	23.1986	5.0122	23.1986	6.00533	22.1986	7.01706			22.1986	0.02754	23.1986	1.00928	23.1986	2.04934	23.1986	3.04862	23.1986	4.00171	23.1986	5.0013	23.1986	6.00145	22.1986	7.01706
22.2191	0.02644	22.2191	1.0035	22.2191	2.00773	23.2191	3.00568	23.2191	4.00752	23.2191	5.0098	23.2191	6.00706	22.2191	7.01581			22.2191	0.01867	23.2191	1.0092	23.2191	2.06344	23.2191	3.03241	23.2191	4.00224	23.2191	5.00156	23.2191	6.0006	22.2191	7.01581
22.2396	0.02802	22.2396	1.00378	22.2396	2.00792	23.2396	3.00386	23.2396	4.00432	23.2396	5.0036	23.2396	6.00476	22.2396	7.01665			22.2396	0.02801	23.2396	1.00993	23.2396	2.05251	23.2396	3.03073	23.2396	4.00166	23.2396	5.00102	23.2396	6.00149	22.2396	7.01665
22.2601	0.03056	22.2601	1.00305	22.2601	2.00783	23.2601	3.00508	23.2601	4.00704	23.2601	5.007	23.2601	6.00706	22.2601	7.02039			22.2601	0.02661	23.2601	1.00825	23.2601	2.06238	23.2601	3.03213	23.2601	4.00173	23.2601	5.00062	23.2601	6.00195	22.2601	7.02039
22.2807	0.02538	22.2807	1.00385	22.2807	2.00865	23.2807	3.00469	23.2807	4.00849	23.2807	5.0062	23.2807	6.00692	22.2807	7.01352			22.2807	0.03501	23.2807	1.00898	23.2807	2.06344	23.2807	3.03856	23.2807	4.00155	23.2807	5.00071	23.2807	6.0016	22.2807	7.01352
22.3012	0.02919	22.3012	1.00308	22.3012	2.00783	23.3012	3.00502	23.3012	4.00688	23.3012	5.0096	23.3012	6.00533	22.3012	7.01519			22.3012	0.01774	23.3012	1.01132	23.3012	2.06167	23.3012	3.03716	23.3012	4.00224	23.3012	5.00127	23.3012	6.00145	22.3012	7.01519
22.3217	0.02654	22.3217	1.00329	22.3217	2.00948	23.3217	3.0037	23.3217	4.00672	23.3217	5.0078	23.3217	6.00245	22.3217	7.01581			22.3217	0.01914	23.3217	1.01183	23.3217	2.06555	23.3217	3.03744	23.3217	4.00226	23.3217	5.0015	23.3217	6.00188	22.3217	7.01581
22.3422	0.02972	22.3422	1.00294	22.3422	2.0058	23.3422	3.00292	23.3422	4.00576	23.3422	5.006	23.3422	6.00418	22.3422	7.01602			22.3422	0.02801	23.3422	1.0111	23.3422	2.06626	23.3422	3.02626	23.3422	4.00153	23.3422	5.00088	23.3422	6.00149	22.3422	7.01602
22.3627	0.02961	22.3627	1.0034	22.3627	2.00847	23.3627	3.00348	23.3627	4.00801	23.3627	5.011	23.3627	6.00649	22.3627	7.01748			22.3627	0.02988	23.3627	1.01001	23.3627	2.0659	23.3627	3.03576	23.3627	4.00193	23.3627	5.00096	23.3627	6.00191	22.3627	7.01748
22.3832	0.02813	22.3832	1.00378	22.3832	2.01004	23.3832	3.00425	23.3832	4.00496	23.3832	5.0084	23.3832	6.00432	22.3832	7.01124			22.3832	0.02988	23.3832	1.00942	23.3832	2.06837	23.3832	3.03241	23.3832	4.00157	23.3832	5.00125	23.3832	6.00099	22.3832	7.01124
22.4037	0.0258	22.4037	1.00291	22.4037	2.00948	23.4037	3.00623	23.4037	4.00656	23.4037	5.0064	23.4037	6.00115	22.4037	7.01124			22.4037	0.02801	23.4037	1.00869	23.4037	2.06485	23.4037	3.03073	23.4037	4.00106	23.4037	5.00133	23.4037	6.00145	22.4037	7.01124
22.4242	0.02792	22.4242	1.00273	22.4242	2.00718	23.4242	3.00574	23.4242	4.00849	23.4242	5.0062	23.4242	6.00577	22.4242	7.01415			22.4242	0.02708	23.4242	1.01023	23.4242	2.05392	23.4242	3.02626	23.4242	4.00202	23.4242	5.0011	23.4242	6.00202	22.4242	7.01415
22.4447	0.02802	22.4447	1.00427	22.4447	2.00764	23.4447	3.00524	23.4447	4.00672	23.4447	5.0064	23.4447	6.00605	22.4447	7.01436			22.4447	0.02428	23.4447	1.00796	23.4447	2.06414	23.4447	3.02347	23.4447	4.00184	23.4447	5.00144	23.4447	6.00078	22.4447	7.01436
22.4652	0.02866	22.4652	1.00312	22.4652	2.00875	23.4652	3.0059	23.4652	4.00752	23.4652	5.0078	23.4652	6.00692	22.4652	7.01394			22.4652	0.02194	23.4652	1.0095	23.4652	2.04581	23.4652	3.02375	23.4652	4.00191	23.4652	5.00113	23.4652	6.00121	22.4652	7.01394
22.4857	0.02453	22.4857	1.00361	22.4857	2.0081	23.4857	3.00585	23.4857	4.00929	23.4857	5.0078	23.4857	6.00519	22.4857	7.01186			22.4857	0.02801	23.4857	1.0095	23.4857	2.06097	23.4857	3.038	23.4857	4.00204	23.4857	5.00195	23.4857	6.00096	22.4857	7.01186
22.5062	0.02612	22.5062	1.00312	22.5062	2.00884	23.5062	3.00491	23.5062	4.00592	23.5062	5.0062	23.5062	6.00447	22.5062	7.01457			22.5062	0.02988	23.5062	1.01023	23.5062	2.05921	23.5062	3.03381	23.5062	4.00169	23.5062	5.00119	23.5062	6.00195	22.5062	7.01457
22.5267	0.02697	22.5267	1.00291	22.5267	2.007	23.5267	3.00486	23.5267	4.00785	23.5267	5.0092	23.5267	6.00476	22.5267	7.01665			22.5267	0.02708	23.5267	1.01213	23.5267	2.05322	23.5267	3.03269	23.5267	4.00151	23.5267	5.00156	23.5267	6.00135	22.5267	7.01665
22.5472	0.02908	22.5472	1.00287	22.5472	2.00764	23.5472	3.00463	23.5472	4.00849	23.5472	5.0086	23.5472	6.00894	22.5472	7.01644			22.5472	0.02241	23.5472	1.00869	23.5472	2.06203	23.5472	3.03716	23.5472	4.00182	23.5472	5.00156	23.5472	6.00149	22.5472	7.01644
22.5677	0.02707	22.5677	1.0028	22.5677	2.00912	23.5677	3.00519	23.5677	4.01057	23.5677	5.0108	23.5677	6.00346	22.5677	7.01477			22.5677	0.03175	23.5677	1.00767	23.5677	2.06062	23.5677	3.03409	23.5677	4.00224	23.5677	5.00119	23.5677	6.00117	22.5677	7.01477
22.5882	0.02591	22.5882	1.00368	22.5882	2.00663	23.5882	3.00381	23.5882	4.00416	23.5882	5.0074	23.5882	6.00404	22.5882	7.0154			22.5882	0.02194	23.5882	1.01052	23.5882	2.06485	23.5882	3.03772	23.5882	4.00146	23.5882	5.00147	23.5882	6.00053	22.5882	7.0154
22.6088	0.02813	22.6088	1.00245	22.6088	2.0081	23.6088	3.00375	23.6088	4.00512	23.6088	5.009	23.6088	6.00663	22.6088	7.0154			22.6088	0.02894	23.6088	1.00767	23.6088	2.05322	23.6088	3.03688	23.6088	4.00157	23.6088	5.00102	23.6088	6.00089	22.6088	7.0154
22.6293	0.02633	22.6293	1.00221	22.6293	2.00718	23.6293	3.00618	23.6293	4.01025	23.6293	5.0094	23.6293	6.00404	22.6293	7.01415			22.6293	0.03081	23.6293	1.01001	23.6293	2.07366	23.6293	3.04666	23.6293	4.00257	23.6293	5.00091	23.6293	6.00181	22.6293	7.01415
22.6498	0.02739	22.6498	1.0034	22.6498	2.00681	23.6498	3.00452	23.6498	4.00704	23.6498	5.0102	23.6498	6.00461	22.6498	7.01498			22.6498	0.02334	23.6498	1.00906	23.6498	2.06449	23.6498	3.02459	23.6498	4.00162	23.6498	5.00164	23.6498	6.00106	22.6498	7.01498
22.6703	0.02686	22.6703	1.0027	22.6703	2.00819	23.6703	3.00519	23.6703	4.00977	23.6703	5.0072	23.6703	6.00346	22.6703	7.01165			22.6703	0.02474	23.6703	1.01103	23.6703	2.06062	23.6703	3.03409	23.6703	4.00157	23.6703	5.00108	23.6703	6.0017	22.6703	7.01165
22.6908	0.02845	22.6908	1.00284	22.6908	2.00921	23.6908	3.0043	23.6908	4.00768	23.6908	5.0084	23.6908	6.00591	22.6908	7.01914			22.6908	0.02474	23.6908	1.01132	23.6908	2.06097	23.6908	3.02682	23.6908	4.00191	23.6908	5.00093	23.6908	6.00124	22.6908	7.01914
22.7113	0.03067	22.7113	1.00298	22.7113	2.00939	23.7113	3.00546	23.7113	4.00833	23.7113	5.0096	23.7113	6.00404	22.7113	7.01311			22.7113	0.02848	23.7113	1.01147	23.7113	2.0585	23.7113	3.0366	23.7113	4.00151	23.7113	5.00156	23.7113	6.0011	22.7113	7.01311
22.7318	0.02665	22.7318	1.00333	22.7318	2.01022	23.7318	3.00452	23.7318	4.00688	23.7318	5.0092	23.7318	6.00533	22.7318	7.01394			22.7318	0.02754	23.7318	1.01023	23.7318	2.05357	23.7318	3.03632	23.7318	4.00169	23.7318	5.00139	23.7318	6.00216	22.7318	7.01394
22.7523	0.0239	22.7523	1.00284	22.7523	2.0093	23.7523	3.00574	23.7523	4.00704	23.7523	5.0086	23.7523	6.00822	22.7523	7.01665			22.7523	0.02148	23.7523	1.00957	23.7523	2.06731	23.7523	3.04051	23.7523	4.00215	23.7523	5.00147	23.7523	6.00142	22.7523	7.01665
22.7728	0.02612	22.7728	1.00371	22.7728	2.00865	23.7728	3.00524	23.7728	4.01073	23.7728	5.0112	23.7728	6.00692	22.7728	7.01873			22.7728	0.02661	23.7728	1.01154	23.7728	2.06802	23.7728	3.04722	23.7728	4.00224	23.7728	5.00125	23.7728	6.00149	22.7728	7.01873
22.7933	0.0275	22.7933	1.00333	22.7933	2.00939	23.7933	3.00469	23.7933	4.00592	23.7933	5.0088	23.7933	6.00807	22.7933	7.01602			22.7933	0.03315	23.7933	1.00964	23.7933	2.05463	23.7933	3.03185	23.7933	4.0016	23.7933	5.00144	23.7933	6.00113	22.7933	7.01602
22.8138	0.02337	22.8138	1.00329	22.8138	2.00801	23.8138	3.00364	23.8138	4.00736	23.8138	5.01459	23.8138	6.01038	22.8138	7.01477			22.8138	0.02754	23.8138	1.01176	23.8138	2.06238	23.8138	3.03548	23.8138	4.00155	23.8138	5.00091	23.8138	6.00195	22.8138	7.01477
22.8343	0.03014	22.8343	1.00308	22.8343	2.00847	23.8343	3.0059	23.8343	4.00849	23.8343	5.0086	23.8343	6.00634	22.8343	7.0154			22.8343	0.02848	23.8343	1.00825	23.8343	2.05956	23.8343	3.03548	23.8343	4.00164	23.8343	5.00153	23.8343	6.00167	22.8343	7.0154
22.8548	0.02908	22.8548	1.00392	22.8548	2.00884	23.8548	3.0053	23.8548	4.00656	23.8548	5.009	23.8548	6.00375	22.8548	7.01581			22.8548	0.02334	23.8548	1.01154	23.8548	2.06132	23.8548	3.03828	23.8548	4.00144	23.8548	5.00093	23.8548	6.00163	22.8548	7.01581
22.8753	0.02824	22.8753	1.00378	22.8753	2.00847	23.8753	3.00353	23.8753	4.00768	23.8753	5.009	23.8753	6.00764	22.8753	7.01644			22.8753	0.03035	23.8753	1.0114	23.8753	2.06132	23.8753	3.02906	23.8753	4.00175	23.8753	5.00144	23.8753	6.00276	22.8753	7.01644
22.8958	0.02453	22.8958	1.00294	22.8958	2.00994	23.8958	3.00397	23.8958	4.00801	23.8958	5.0052	23.8958	6.00851	22.8958	7.01893			22.8958	0.02661	23.8958	1.01066	23.8958	2.05921	23.8958	3.03828	23.8958	4.00153	23.8958	5.00105	23.8958	6.00103	22.8958	7.01893
22.9164	0.02527	22.9164	1.00252	22.9164	2.007	23.9164	3.00761	23.9164	4.01121	23.9164	5.0094	23.9164	6.00735	22.9164	7.01477			22.9164	0.02894	23.9164	1.00979	23.9164	2.06555	23.9164	3.02822	23.9164	4.00191	23.9164	5.00116	23.9164	6.00128	22.9164	7.01477
22.9368	0.02549	22.9368	1.00333	22.9368	2.00921	23.9368	3.00243	23.9368	4.00528	23.9368	5.0046	23.9368	6.00375	22.9368	7.01914			22.9368	0.02988	23.9368	1.01096	23.9368	2.06696	23.9368	3.03856	23.9368	4.00171	23.9368	5.00116	23.9368	6.00167	22.9368	7.01914
22.9574	0.02707	22.9574	1.00284	22.9574	2.00783	23.9574	3.00469	23.9574	4.00945	23.9574	5.0086	23.9574	6.00663	22.9574	7.01415			22.9574	0.02521	23.9574	1.00877	23.9574	2.06626	23.9574	3.04219	23.9574	4.00204	23.9574	5.00096	23.9574	6.00099	22.9574	7.01415
22.9779	0.02527	22.9779	1.00298	22.9779	2.00672	23.9779	3.00662	23.9779	4.00913	23.9779	5.0084	23.9779	6.00649	22.9779	7.01373			22.9779	0.03081	23.9779	1.01183	23.9779	2.06132	23.9779	3.03465	23.9779	4.00166	23.9779	5.00156	23.9779	6.00181	22.9779	7.01373
22.9984	0.02961	22.9984	1.00287	22.9984	2.00865	23.9984	3.00668	23.9984	4.00736	23.9984	5.0086	23.9984	6.00678	22.9984	7.01852			22.9984	0.02054	23.9984	1.01125	23.9984	2.05181	23.9984	3.04079	23.9984	4.00182	23.9984	5.00139	23.9984	6.00121	22.9984	7.01852
23.0189	0.02686	23.0189	1.00378	23.0189	2.00727	24.0189	3.00463	24.0189	4.00464	24.0189	5.012	24.0189	6.00706	23.0189	7.01415			23.0189	0.02288	24.0189	1.01271	24.0189	2.07436	24.0189	3.03632	24.0189	4.00222	24.0189	5.00125	24.0189	6.00181	23.0189	7.01415
23.0394	0.02792	23.0394	1.00301	23.0394	2.00902	24.0394	3.00419	24.0394	4.01025	24.0394	5.0088	24.0394	6.00562	23.0394	7.01228			23.0394	0.02194	24.0394	1.0111	24.0394	2.05674	24.0394	3.03604	24.0394	4.00129	24.0394	5.00141	24.0394	6.00096	23.0394	7.01228
23.0599	0.02591	23.0599	1.00287	23.0599	2.00976	24.0599	3.00309	24.0599	4.00768	24.0599	5.009	24.0599	6.01081	23.0599	7.01477			23.0599	0.03221	24.0599	1.01052	24.0599	2.0659	24.0599	3.04387	24.0599	4.00175	24.0599	5.00116	24.0599	6.00113	23.0599	7.01477
23.0804	0.02401	23.0804	1.00305	23.0804	2.00792	24.0804	3.00535	24.0804	4.00865	24.0804	5.0056	24.0804	6.00476	23.0804	7.01498			23.0804	0.03035	24.0804	1.00986	24.0804	2.05604	24.0804	3.03073	24.0804	4.00195	24.0804	5.00133	24.0804	6.00206	23.0804	7.01498
23.1009	0.02813	23.1009	1.00326	23.1009	2.00764	24.1009	3.008	24.1009	4.00993	24.1009	5.0038	24.1009	6.00951	23.1009	7.01477			23.1009	0.02894	24.1009	1.01176	24.1009	2.06767	24.1009	3.04303	24.1009	4.0022	24.1009	5.00147	24.1009	6.00099	23.1009	7.01477
23.1214	0.02612	23.1214	1.00319	23.1214	2.0081	24.1214	3.00634	24.1214	4.00752	24.1214	5.0102	24.1214	6.00851	23.1214	7.02018			23.1214	0.02054	24.1214	1.00957	24.1214	2.06555	24.1214	3.03968	24.1214	4.00162	24.1214	5.00059	24.1214	6.00138	23.1214	7.02018
23.1419	0.03035	23.1419	1.00277	23.1419	2.00921	24.1419	3.00359	24.1419	4.01009	24.1419	5.0074	24.1419	6.00706	23.1419	7.01269			23.1419	0.03455	24.1419	1.01154	24.1419	2.06978	24.1419	3.03241	24.1419	4.00164	24.1419	5.00133	24.1419	6.00113	23.1419	7.01269
23.1624	0.02517	23.1624	1.00424	23.1624	2.00912	24.1624	3.00585	24.1624	4.00656	24.1624	5.0104	24.1624	6.00476	23.1624	7.01519			23.1624	0.02614	24.1624	1.01081	24.1624	2.06943	24.1624	3.03325	24.1624	4.00213	24.1624	5.00164	24.1624	6.00117	23.1624	7.01519
23.1829	0.02824	23.1829	1.00277	23.1829	2.00847	24.1829	3.00684	24.1829	4.00801	24.1829	5.0098	24.1829	6.00332	23.1829	7.01602			23.1829	0.02288	24.1829	1.01286	24.1829	2.06978	24.1829	3.03548	24.1829	4.00242	24.1829	5.00161	24.1829	6.00113	23.1829	7.01602
23.2034	0.02602	23.2034	1.00277	23.2034	2.00958	24.2034	3.00474	24.2034	4.01153	24.2034	5.01299	24.2034	6.00678	23.2034	7.01789			23.2034	0.02101	24.2034	1.01278	24.2034	2.07013	24.2034	3.03548	24.2034	4.00235	24.2034	5.00105	24.2034	6.00252	23.2034	7.01789
23.2239	0.02549	23.2239	1.00291	23.2239	2.0093	24.2239	3.00634	24.2239	4.00736	24.2239	5.0048	24.2239	6.00505	23.2239	7.01602			23.2239	0.02381	24.2239	1.01351	24.2239	2.07789	24.2239	3.03213	24.2239	4.00186	24.2239	5.00093	24.2239	6.00174	23.2239	7.01602
23.2445	0.02697	23.2445	1.00238	23.2445	2.00939	24.2445	3.00502	24.2445	4.00544	24.2445	5.0086	24.2445	6.00418	23.2445	7.01956			23.2445	0.03081	24.2445	1.0111	24.2445	2.06943	24.2445	3.03688	24.2445	4.00215	24.2445	5.00127	24.2445	6.00167	23.2445	7.01956
23.2649	0.02665	23.2649	1.00273	23.2649	2.00893	24.2649	3.00436	24.2649	4.00961	24.2649	5.01419	24.2649	6.00447	23.2649	7.0181			23.2649	0.02661	24.2649	1.01147	24.2649	2.06167	24.2649	3.02235	24.2649	4.00149	24.2649	5.00158	24.2649	6.00142	23.2649	7.0181
23.2855	0.02834	23.2855	1.0035	23.2855	2.00755	24.2855	3.00469	24.2855	4.01169	24.2855	5.0086	24.2855	6.00735	23.2855	7.0154			23.2855	0.02381	24.2855	1.01132	24.2855	2.07189	24.2855	3.03604	24.2855	4.00184	24.2855	5.00144	24.2855	6.00117	23.2855	7.0154
23.306	0.02686	23.306	1.00375	23.306	2.0081	24.306	3.00557	24.306	4.00913	24.306	5.008	24.306	6.00663	23.306	7.0154			23.306	0.03035	24.306	1.01424	24.306	2.05744	24.306	3.03465	24.306	4.00262	24.306	5.00085	24.306	6.00152	23.306	7.0154
23.3265	0.02644	23.3265	1.00294	23.3265	2.00672	24.3265	3.0069	24.3265	4.0056	24.3265	5.0092	24.3265	6.00706	23.3265	7.0129			23.3265	0.02381	24.3265	1.01402	24.3265	2.07366	24.3265	3.03269	24.3265	4.00182	24.3265	5.00093	24.3265	6.00234	23.3265	7.0129
23.347	0.02644	23.347	1.00319	23.347	2.00746	24.347	3.00541	24.347	4.0064	24.347	5.0116	24.347	6.00418	23.347	7.0154			23.347	0.02754	24.347	1.00979	24.347	2.06203	24.347	3.03493	24.347	4.00173	24.347	5.00099	24.347	6.00174	23.347	7.0154
23.3675	0.02845	23.3675	1.00228	23.3675	2.00838	24.3675	3.00541	24.3675	4.01089	24.3675	5.0108	24.3675	6.00562	23.3675	7.01477			23.3675	0.03408	24.3675	1.01344	24.3675	2.05744	24.3675	3.03744	24.3675	4.00186	24.3675	5.00173	24.3675	6.00216	23.3675	7.01477
23.388	0.02623	23.388	1.00347	23.388	2.00875	24.388	3.0048	24.388	4.01153	24.388	5.0104	24.388	6.00706	23.388	7.01602			23.388	0.02941	24.388	1.00979	24.388	2.07366	24.388	3.04275	24.388	4.00215	24.388	5.00127	24.388	6.00163	23.388	7.01602
23.4085	0.0294	23.4085	1.00301	23.4085	2.00847	24.4085	3.0069	24.4085	4.00977	24.4085	5.0084	24.4085	6.00476	23.4085	7.01207			23.4085	0.02101	24.4085	1.0114	24.4085	2.05885	24.4085	3.03632	24.4085	4.00202	24.4085	5.00184	24.4085	6.00121	23.4085	7.01207
23.429	0.02802	23.429	1.00315	23.429	2.00792	24.429	3.00612	24.429	4.00608	24.429	5.01	24.429	6.00793	23.429	7.01873			23.429	0.02101	24.429	1.01286	24.429	2.07048	24.429	3.04946	24.429	4.00193	24.429	5.00147	24.429	6.00149	23.429	7.01873
23.4495	0.03046	23.4495	1.00287	23.4495	2.00773	24.4495	3.0064	24.4495	4.01201	24.4495	5.0104	24.4495	6.00562	23.4495	7.01873			23.4495	0.02288	24.4495	1.00964	24.4495	2.06696	24.4495	3.03241	24.4495	4.00255	24.4495	5.00125	24.4495	6.00188	23.4495	7.01873
23.47	0.0275	23.47	1.00294	23.47	2.00681	24.47	3.00695	24.47	4.00929	24.47	5.0108	24.47	6.00706	23.47	7.01436			23.47	0.02848	24.47	1.01161	24.47	2.06167	24.47	3.03632	24.47	4.00155	24.47	5.00133	24.47	6.00177	23.47	7.01436
23.4905	0.02824	23.4905	1.00256	23.4905	2.0081	24.4905	3.00673	24.4905	4.01089	24.4905	5.0108	24.4905	6.00591	23.4905	7.01373			23.4905	0.02988	24.4905	1.01154	24.4905	2.06943	24.4905	3.04219	24.4905	4.00217	24.4905	5.00156	24.4905	6.00156	23.4905	7.01373
23.511	0.02887	23.511	1.00273	23.511	2.00819	24.511	3.00629	24.511	4.01057	24.511	5.0106	24.511	6.00678	23.511	7.01685			23.511	0.02848	24.511	1.01103	24.511	2.06449	24.511	3.04778	24.511	4.00191	24.511	5.00139	24.511	6.00199	23.511	7.01685
23.5315	0.02665	23.5315	1.00284	23.5315	2.00921	24.5315	3.00601	24.5315	4.00849	24.5315	5.0102	24.5315	6.00764	23.5315	7.01644			23.5315	0.02148	24.5315	1.01264	24.5315	2.05744	24.5315	3.03521	24.5315	4.00242	24.5315	5.00147	24.5315	6.00167	23.5315	7.01644
23.552	0.02781	23.552	1.00347	23.552	2.00948	24.552	3.00695	24.552	4.00768	24.552	5.0074	24.552	6.00591	23.552	7.01581			23.552	0.02007	24.552	1.01205	24.552	2.0659	24.552	3.03968	24.552	4.0018	24.552	5.00105	24.552	6.00188	23.552	7.01581
23.5725	0.02475	23.5725	1.00301	23.5725	2.00737	24.5725	3.00706	24.5725	4.00817	24.5725	5.0062	24.5725	6.00649	23.5725	7.01706			23.5725	0.01961	24.5725	1.01271	24.5725	2.06167	24.5725	3.03968	24.5725	4.0022	24.5725	5.00147	24.5725	6.00191	23.5725	7.01706
23.5931	0.02559	23.5931	1.00343	23.5931	2.00884	24.5931	3.0064	24.5931	4.00833	24.5931	5.01	24.5931	6.00678	23.5931	7.01769			23.5931	0.02661	24.5931	1.01125	24.5931	2.06344	24.5931	3.03744	24.5931	4.00255	24.5931	5.00187	24.5931	6.00188	23.5931	7.01769
23.6136	0.02728	23.6136	1.00333	23.6136	2.00912	24.6136	3.00684	24.6136	4.00833	24.6136	5.0124	24.6136	6.00966	23.6136	7.01394			23.6136	0.02801	24.6136	1.01264	24.6136	2.07542	24.6136	3.03716	24.6136	4.00208	24.6136	5.00187	24.6136	6.0022	23.6136	7.01394
23.6341	0.02612	23.6341	1.00312	23.6341	2.00829	24.6341	3.00585	24.6341	4.00817	24.6341	5.0088	24.6341	6.00404	23.6341	7.01061			23.6341	0.02894	24.6341	1.01103	24.6341	2.07366	24.6341	3.04051	24.6341	4.0022	24.6341	5.00158	24.6341	6.00223	23.6341	7.01061
23.6546	0.02612	23.6546	1.0028	23.6546	2.00948	24.6546	3.00706	24.6546	4.01041	24.6546	5.008	24.6546	6.00404	23.6546	7.01748			23.6546	0.03641	24.6546	1.01234	24.6546	2.06802	24.6546	3.04247	24.6546	4.00204	24.6546	5.00175	24.6546	6.00106	23.6546	7.01748
23.6751	0.0313	23.6751	1.00378	23.6751	2.00939	24.6751	3.00568	24.6751	4.00913	24.6751	5.009	24.6751	6.00735	23.6751	7.01477			23.6751	0.02708	24.6751	1.01344	24.6751	2.07718	24.6751	3.04191	24.6751	4.00211	24.6751	5.00105	24.6751	6.00117	23.6751	7.01477
23.6956	0.02813	23.6956	1.00333	23.6956	2.00847	24.6956	3.00535	24.6956	4.00929	24.6956	5.0106	24.6956	6.00721	23.6956	7.01457			23.6956	0.02474	24.6956	1.01439	24.6956	2.06661	24.6956	3.04023	24.6956	4.00197	24.6956	5.00122	24.6956	6.00149	23.6956	7.01457
23.7161	0.02443	23.7161	1.00322	23.7161	2.00773	24.7161	3.00673	24.7161	4.01009	24.7161	5.0086	24.7161	6.00937	23.7161	7.01873			23.7161	0.02848	24.7161	1.01293	24.7161	2.05815	24.7161	3.04079	24.7161	4.00262	24.7161	5.00158	24.7161	6.00248	23.7161	7.01873
23.7366	0.0294	23.7366	1.00371	23.7366	2.00773	24.7366	3.00673	24.7366	4.01217	24.7366	5.0078	24.7366	6.00807	23.7366	7.01706			23.7366	0.02754	24.7366	1.01205	24.7366	2.07401	24.7366	3.04191	24.7366	4.00257	24.7366	5.00113	24.7366	6.00152	23.7366	7.01706
23.7571	0.03046	23.7571	1.00396	23.7571	2.00875	24.7571	3.00579	24.7571	4.01057	24.7571	5.0098	24.7571	6.00404	23.7571	7.01436			23.7571	0.02894	24.7571	1.01264	24.7571	2.07824	24.7571	3.0461	24.7571	4.00217	24.7571	5.00153	24.7571	6.00174	23.7571	7.01436
23.7776	0.02676	23.7776	1.00396	23.7776	2.00746	24.7776	3.00552	24.7776	4.00929	24.7776	5.0112	24.7776	6.00533	23.7776	7.01519			23.7776	0.03408	24.7776	1.01161	24.7776	2.06837	24.7776	3.03968	24.7776	4.00169	24.7776	5.00133	24.7776	6.00174	23.7776	7.01519
23.7981	0.02559	23.7981	1.00305	23.7981	2.01096	24.7981	3.00761	24.7981	4.01137	24.7981	5.0104	24.7981	6.01038	23.7981	7.01477			23.7981	0.03548	24.7981	1.01308	24.7981	2.07507	24.7981	3.04303	24.7981	4.00193	24.7981	5.00209	24.7981	6.00206	23.7981	7.01477
23.8186	0.02887	23.8186	1.00396	23.8186	2.00875	24.8186	3.00662	24.8186	4.00736	24.8186	5.009	24.8186	6.0075	23.8186	7.01685			23.8186	0.02381	24.8186	1.01264	24.8186	2.06943	24.8186	3.04862	24.8186	4.00282	24.8186	5.00164	24.8186	6.00152	23.8186	7.01685
23.8391	0.02845	23.8391	1.00301	23.8391	2.00626	24.8391	3.0075	24.8391	4.00801	24.8391	5.01619	24.8391	6.00404	23.8391	7.01748			23.8391	0.02568	24.8391	1.0149	24.8391	2.07048	24.8391	3.05225	24.8391	4.00231	24.8391	5.00187	24.8391	6.00188	23.8391	7.01748
23.8596	0.03141	23.8596	1.00354	23.8596	2.01068	24.8596	3.00679	24.8596	4.00993	24.8596	5.009	24.8596	6.00634	23.8596	7.01332			23.8596	0.02194	24.8596	1.01256	24.8596	2.06097	24.8596	3.04582	24.8596	4.00246	24.8596	5.0017	24.8596	6.00181	23.8596	7.01332
23.8801	0.0276	23.8801	1.00364	23.8801	2.01105	24.8801	3.00695	24.8801	4.00817	24.8801	5.0082	24.8801	6.00706	23.8801	7.01789			23.8801	0.02568	24.8801	1.01278	24.8801	2.0793	24.8801	3.04694	24.8801	4.00204	24.8801	5.00054	24.8801	6.00149	23.8801	7.01789
23.9006	0.02993	23.9006	1.00364	23.9006	2.00737	24.9006	3.00579	24.9006	4.01377	24.9006	5.0112	24.9006	6.00519	23.9006	7.01748			23.9006	0.02708	24.9006	1.01373	24.9006	2.07789	24.9006	3.04694	24.9006	4.00193	24.9006	5.00221	24.9006	6.00174	23.9006	7.01748
23.9212	0.02602	23.9212	1.00329	23.9212	2.00755	24.9212	3.00651	24.9212	4.01009	24.9212	5.01379	24.9212	6.00836	23.9212	7.01956			23.9212	0.02428	24.9212	1.01249	24.9212	2.05991	24.9212	3.04946	24.9212	4.00226	24.9212	5.00181	24.9212	6.00128	23.9212	7.01956
23.9417	0.03077	23.9417	1.00434	23.9417	2.00663	24.9417	3.00651	24.9417	4.00865	24.9417	5.0062	24.9417	6.00562	23.9417	7.01415			23.9417	0.02801	24.9417	1.01242	24.9417	2.06555	24.9417	3.03968	24.9417	4.00328	24.9417	5.00127	24.9417	6.00138	23.9417	7.01415
23.9622	0.02866	23.9622	1.00431	23.9622	2.00865	24.9622	3.00701	24.9622	4.01313	24.9622	5.0068	24.9622	6.01052	23.9622	7.01457			23.9622	0.03175	24.9622	1.01308	24.9622	2.0659	24.9622	3.04862	24.9622	4.00215	24.9622	5.00122	24.9622	6.00213	23.9622	7.01457
23.9827	0.02739	23.9827	1.00277	23.9827	2.00912	24.9827	3.00579	24.9827	4.00817	24.9827	5.01559	24.9827	6.01009	23.9827	7.01561			23.9827	0.03875	24.9827	1.01256	24.9827	2.0726	24.9827	3.03548	24.9827	4.00226	24.9827	5.00088	24.9827	6.00152	23.9827	7.01561
24.0032	0.02728	24.0032	1.00305	24.0032	2.00967	25.0032	3.00574	25.0032	4.01233	25.0032	5.0116	25.0032	6.01139	24.0032	7.01893			24.0032	0.02801	25.0032	1.01271	25.0032	2.07048	25.0032	3.038	25.0032	4.00299	25.0032	5.00161	25.0032	6.00188	24.0032	7.01893
24.0237	0.02527	24.0237	1.0028	24.0237	2.00976	25.0237	3.00662	25.0237	4.00897	25.0237	5.01279	25.0237	6.00735	24.0237	7.01602			24.0237	0.03408	25.0237	1.01227	25.0237	2.07859	25.0237	3.04191	25.0237	4.00237	25.0237	5.00153	25.0237	6.00195	24.0237	7.01602
24.0442	0.03099	24.0442	1.0035	24.0442	2.00865	25.0442	3.00634	25.0442	4.00801	25.0442	5.01339	25.0442	6.00591	24.0442	7.01831			24.0442	0.02614	25.0442	1.01147	25.0442	2.05357	25.0442	3.04722	25.0442	4.0031	25.0442	5.00178	25.0442	6.00276	24.0442	7.01831
24.0647	0.03035	24.0647	1.00385	24.0647	2.0105	25.0647	3.0069	25.0647	4.01153	25.0647	5.0084	25.0647	6.00937	24.0647	7.01477			24.0647	0.02661	25.0647	1.01366	25.0647	2.07542	25.0647	3.04415	25.0647	4.00231	25.0647	5.00221	25.0647	6.00227	24.0647	7.01477
24.0852	0.03151	24.0852	1.00361	24.0852	2.00985	25.0852	3.0075	25.0852	4.01105	25.0852	5.006	25.0852	6.01052	24.0852	7.01394			24.0852	0.02801	25.0852	1.01417	25.0852	2.05956	25.0852	3.04443	25.0852	4.00275	25.0852	5.00167	25.0852	6.00213	24.0852	7.01394
24.1057	0.02898	24.1057	1.00326	24.1057	2.01004	25.1057	3.00679	25.1057	4.01233	25.1057	5.01419	25.1057	6.0075	24.1057	7.01789			24.1057	0.04062	25.1057	1.01585	25.1057	2.07119	25.1057	3.05337	25.1057	4.00257	25.1057	5.00195	25.1057	6.00234	24.1057	7.01789
24.1262	0.03099	24.1262	1.00385	24.1262	2.00912	25.1262	3.0069	25.1262	4.01057	25.1262	5.009	25.1262	6.00807	24.1262	7.01873			24.1262	0.02801	25.1262	1.01154	25.1262	2.06308	25.1262	3.04331	25.1262	4.00228	25.1262	5.00198	25.1262	6.00241	24.1262	7.01873
24.1467	0.02824	24.1467	1.00329	24.1467	2.00893	25.1467	3.00706	25.1467	4.00929	25.1467	5.01	25.1467	6.00894	24.1467	7.01436			24.1467	0.02428	25.1467	1.01125	25.1467	2.08529	25.1467	3.03688	25.1467	4.00251	25.1467	5.00102	25.1467	6.00209	24.1467	7.01436
24.1672	0.02929	24.1672	1.00343	24.1672	2.00985	25.1672	3.0075	25.1672	4.01137	25.1672	5.0104	25.1672	6.00836	24.1672	7.01748			24.1672	0.03081	25.1672	1.01549	25.1672	2.07542	25.1672	3.0461	25.1672	4.00177	25.1672	5.00229	25.1672	6.00234	24.1672	7.01748
24.1877	0.02982	24.1877	1.0034	24.1877	2.00819	25.1877	3.008	25.1877	4.01265	25.1877	5.0118	25.1877	6.00908	24.1877	7.01581			24.1877	0.02754	25.1877	1.01476	25.1877	2.07542	25.1877	3.04471	25.1877	4.00257	25.1877	5.00125	25.1877	6.00248	24.1877	7.01581
24.2082	0.02728	24.2082	1.00378	24.2082	2.00856	25.2082	3.00789	25.2082	4.00897	25.2082	5.0078	25.2082	6.00634	24.2082	7.01498			24.2082	0.03081	25.2082	1.01381	25.2082	2.08705	25.2082	3.04946	25.2082	4.00222	25.2082	5.00133	25.2082	6.00145	24.2082	7.01498
24.2287	0.02697	24.2287	1.00424	24.2287	2.01031	25.2287	3.00623	25.2287	4.00736	25.2287	5.0098	25.2287	6.00807	24.2287	7.0181			24.2287	0.02568	25.2287	1.01549	25.2287	2.06907	25.2287	3.04051	25.2287	4.00237	25.2287	5.00139	25.2287	6.00174	24.2287	7.0181
24.2492	0.02792	24.2492	1.00291	24.2492	2.00801	25.2492	3.00778	25.2492	4.01265	25.2492	5.0102	25.2492	6.00822	24.2492	7.01623			24.2492	0.03408	25.2492	1.01381	25.2492	2.08493	25.2492	3.04443	25.2492	4.00257	25.2492	5.00158	25.2492	6.00138	24.2492	7.01623
24.2698	0.03215	24.2698	1.0035	24.2698	2.01004	25.2698	3.00761	25.2698	4.00961	25.2698	5.0116	25.2698	6.00894	24.2698	7.01623			24.2698	0.02941	25.2698	1.01337	25.2698	2.06132	25.2698	3.04946	25.2698	4.00273	25.2698	5.00195	25.2698	6.00184	24.2698	7.01623
24.2903	0.02908	24.2903	1.00438	24.2903	2.00764	25.2903	3.00701	25.2903	4.01201	25.2903	5.01479	25.2903	6.00778	24.2903	7.0154			24.2903	0.03035	25.2903	1.0114	25.2903	2.07612	25.2903	3.05029	25.2903	4.0022	25.2903	5.00215	25.2903	6.00234	24.2903	7.0154
24.3108	0.02898	24.3108	1.00462	24.3108	2.01022	25.3108	3.0085	25.3108	4.01153	25.3108	5.01399	25.3108	6.00678	24.3108	7.01727			24.3108	0.03268	25.3108	1.01578	25.3108	2.06731	25.3108	3.05169	25.3108	4.00266	25.3108	5.00167	25.3108	6.00273	24.3108	7.01727
24.3313	0.03014	24.3313	1.00434	24.3313	2.00865	25.3313	3.00739	25.3313	4.01249	25.3313	5.01479	25.3313	6.01168	24.3313	7.01415			24.3313	0.02941	25.3313	1.01169	25.3313	2.06837	25.3313	3.03521	25.3313	4.00302	25.3313	5.00187	25.3313	6.00252	24.3313	7.01415
24.3518	0.03067	24.3518	1.00343	24.3518	2.00829	25.3518	3.00601	25.3518	4.01185	25.3518	5.0118	25.3518	6.00793	24.3518	7.0129			24.3518	0.03128	25.3518	1.01468	25.3518	2.06167	25.3518	3.05532	25.3518	4.00211	25.3518	5.00181	25.3518	6.00323	24.3518	7.0129
24.3723	0.03278	24.3723	1.00361	24.3723	2.00709	25.3723	3.00734	25.3723	4.01169	25.3723	5.01359	25.3723	6.00951	24.3723	7.01748			24.3723	0.03035	25.3723	1.01381	25.3723	2.06696	25.3723	3.03744	25.3723	4.00271	25.3723	5.00235	25.3723	6.00337	24.3723	7.01748
24.3928	0.03225	24.3928	1.00375	24.3928	2.0093	25.3928	3.00822	25.3928	4.01425	25.3928	5.01279	25.3928	6.00663	24.3928	7.01623			24.3928	0.03595	25.3928	1.01439	25.3928	2.07084	25.3928	3.04554	25.3928	4.00206	25.3928	5.00181	25.3928	6.00191	24.3928	7.01623
24.4133	0.02866	24.4133	1.00343	24.4133	2.01004	25.4133	3.00701	25.4133	4.0072	25.4133	5.0096	25.4133	6.01153	24.4133	7.01935			24.4133	0.04015	25.4133	1.01417	25.4133	2.0733	25.4133	3.04415	25.4133	4.00286	25.4133	5.00178	25.4133	6.00245	24.4133	7.01935
24.4338	0.0313	24.4338	1.00319	24.4338	2.00967	25.4338	3.00717	25.4338	4.01361	25.4338	5.01719	25.4338	6.00663	24.4338	7.01935			24.4338	0.03455	25.4338	1.01424	25.4338	2.07225	25.4338	3.04303	25.4338	4.00297	25.4338	5.00258	25.4338	6.0034	24.4338	7.01935
24.4543	0.03056	24.4543	1.00455	24.4543	2.00856	25.4543	3.00612	25.4543	4.01153	25.4543	5.01379	25.4543	6.01398	24.4543	7.01769			24.4543	0.03968	25.4543	1.01293	25.4543	2.07471	25.4543	3.04862	25.4543	4.00208	25.4543	5.00212	25.4543	6.00213	24.4543	7.01769
24.4748	0.0331	24.4748	1.00389	24.4748	2.01132	25.4748	3.00794	25.4748	4.01089	25.4748	5.01419	25.4748	6.01038	24.4748	7.01519			24.4748	0.03735	25.4748	1.01629	25.4748	2.07401	25.4748	3.04918	25.4748	4.00217	25.4748	5.00269	25.4748	6.00298	24.4748	7.01519
24.4953	0.02887	24.4953	1.00399	24.4953	2.00921	25.4953	3.00932	25.4953	4.01457	25.4953	5.01339	25.4953	6.01052	24.4953	7.01519			24.4953	0.03315	25.4953	1.01315	25.4953	2.06485	25.4953	3.03856	25.4953	4.00266	25.4953	5.00212	25.4953	6.00234	24.4953	7.01519
24.5158	0.02824	24.5158	1.00406	24.5158	2.00856	25.5158	3.00828	25.5158	4.01153	25.5158	5.0118	25.5158	6.00908	24.5158	7.01665			24.5158	0.03641	25.5158	1.01439	25.5158	2.06485	25.5158	3.05281	25.5158	4.00257	25.5158	5.00195	25.5158	6.00255	24.5158	7.01665
24.5363	0.02993	24.5363	1.00333	24.5363	2.00921	25.5363	3.0085	25.5363	4.00881	25.5363	5.01259	25.5363	6.0098	24.5363	7.01623			24.5363	0.02708	25.5363	1.01366	25.5363	2.07013	25.5363	3.04862	25.5363	4.0031	25.5363	5.00232	25.5363	6.00312	24.5363	7.01623
24.5568	0.03289	24.5568	1.00329	24.5568	2.01059	25.5568	3.0101	25.5568	4.01681	25.5568	5.0122	25.5568	6.00908	24.5568	7.01644			24.5568	0.02381	25.5568	1.01446	25.5568	2.07119	25.5568	3.03241	25.5568	4.00244	25.5568	5.00224	25.5568	6.00326	24.5568	7.01644
24.5773	0.03077	24.5773	1.0049	24.5773	2.00829	25.5773	3.00866	25.5773	4.01265	25.5773	5.01519	25.5773	6.0124	24.5773	7.01852			24.5773	0.02894	25.5773	1.01293	25.5773	2.06978	25.5773	3.05644	25.5773	4.00326	25.5773	5.00274	25.5773	6.00326	24.5773	7.01852
24.5979	0.03215	24.5979	1.00312	24.5979	2.00838	25.5979	3.00921	25.5979	4.01121	25.5979	5.01759	25.5979	6.01038	24.5979	7.01124			24.5979	0.03595	25.5979	1.01359	25.5979	2.06731	25.5979	3.04471	25.5979	4.00344	25.5979	5.0028	25.5979	6.00276	24.5979	7.01124
24.6184	0.02961	24.6184	1.00413	24.6184	2.01077	25.6184	3.01037	25.6184	4.01505	25.6184	5.01999	25.6184	6.00865	24.6184	7.01457			24.6184	0.02988	25.6184	1.01337	25.6184	2.07119	25.6184	3.05309	25.6184	4.00226	25.6184	5.00255	25.6184	6.0028	24.6184	7.01457
24.6389	0.03522	24.6389	1.00277	24.6389	2.00921	25.6389	3.01048	25.6389	4.01457	25.6389	5.01759	25.6389	6.01196	24.6389	7.02206			24.6389	0.02894	25.6389	1.01315	25.6389	2.0659	25.6389	3.0489	25.6389	4.00313	25.6389	5.00235	25.6389	6.00298	24.6389	7.02206
24.6594	0.02993	24.6594	1.00385	24.6594	2.00985	25.6594	3.0091	25.6594	4.01521	25.6594	5.0116	25.6594	6.01225	24.6594	7.01665			24.6594	0.02801	25.6594	1.01622	25.6594	2.07507	25.6594	3.03884	25.6594	4.00326	25.6594	5.00277	25.6594	6.00383	24.6594	7.01665
24.6799	0.03405	24.6799	1.00452	24.6799	2.0105	25.6799	3.00872	25.6799	4.01601	25.6799	5.01799	25.6799	6.01038	24.6799	7.01998			24.6799	0.03315	25.6799	1.0149	25.6799	2.07683	25.6799	3.0394	25.6799	4.00237	25.6799	5.00229	25.6799	6.00301	24.6799	7.01998
24.7004	0.02982	24.7004	1.00385	24.7004	2.00856	25.7004	3.00988	25.7004	4.01697	25.7004	5.01379	25.7004	6.01269	24.7004	7.01623			24.7004	0.03361	25.7004	1.01519	25.7004	2.06167	25.7004	3.04135	25.7004	4.00235	25.7004	5.00218	25.7004	6.00301	24.7004	7.01623
24.7209	0.02824	24.7209	1.00399	24.7209	2.00958	25.7209	3.01109	25.7209	4.01969	25.7209	5.0124	25.7209	6.01153	24.7209	7.01789			24.7209	0.03595	25.7209	1.01644	25.7209	2.07648	25.7209	3.05476	25.7209	4.00328	25.7209	5.00224	25.7209	6.00358	24.7209	7.01789
24.7414	0.03225	24.7414	1.00364	24.7414	2.0105	25.7414	3.00861	25.7414	4.01009	25.7414	5.01499	25.7414	6.01312	24.7414	7.01685			24.7414	0.04202	25.7414	1.01308	25.7414	2.06414	25.7414	3.04443	25.7414	4.00279	25.7414	5.00187	25.7414	6.00323	24.7414	7.01685
24.7619	0.03374	24.7619	1.00382	24.7619	2.01234	25.7619	3.01208	25.7619	4.01409	25.7619	5.01679	25.7619	6.0124	24.7619	7.01748			24.7619	0.03501	25.7619	1.01614	25.7619	2.09057	25.7619	3.05085	25.7619	4.00324	25.7619	5.00235	25.7619	6.0033	24.7619	7.01748
24.7824	0.03035	24.7824	1.00375	24.7824	2.00939	25.7824	3.00883	25.7824	4.01553	25.7824	5.01379	25.7824	6.01182	24.7824	7.0181			24.7824	0.02708	25.7824	1.01373	25.7824	2.06661	25.7824	3.04191	25.7824	4.0035	25.7824	5.00201	25.7824	6.0033	24.7824	7.0181
24.8029	0.03511	24.8029	1.00382	24.8029	2.00838	25.8029	3.01181	25.8029	4.01825	25.8029	5.01739	25.8029	6.01168	24.8029	7.01789			24.8029	0.03688	25.8029	1.01454	25.8029	2.06273	25.8029	3.05644	25.8029	4.00282	25.8029	5.0028	25.8029	6.00319	24.8029	7.01789
24.8234	0.02781	24.8234	1.00368	24.8234	2.01022	25.8234	3.01087	25.8234	4.01185	25.8234	5.01499	25.8234	6.01168	24.8234	7.01852			24.8234	0.03081	25.8234	1.01249	25.8234	2.07084	25.8234	3.06091	25.8234	4.00348	25.8234	5.00184	25.8234	6.00415	24.8234	7.01852
24.8439	0.03236	24.8439	1.00473	24.8439	2.01243	25.8439	3.01059	25.8439	4.01377	25.8439	5.02059	25.8439	6.01067	24.8439	7.01727			24.8439	0.02941	25.8439	1.01497	25.8439	2.07859	25.8439	3.05113	25.8439	4.00342	25.8439	5.00243	25.8439	6.00362	24.8439	7.01727
24.8644	0.03416	24.8644	1.00357	24.8644	2.00718	25.8644	3.00899	25.8644	4.01633	25.8644	5.01739	25.8644	6.0098	24.8644	7.01665			24.8644	0.03922	25.8644	1.01322	25.8644	2.06026	25.8644	3.04973	25.8644	4.00313	25.8644	5.00289	25.8644	6.00411	24.8644	7.01665
24.8849	0.03025	24.8849	1.00403	24.8849	2.01086	25.8849	3.00844	25.8849	4.01793	25.8849	5.02299	25.8849	6.01557	24.8849	7.01706			24.8849	0.03175	25.8849	1.016	25.8849	2.07577	25.8849	3.04722	25.8849	4.00337	25.8849	5.0032	25.8849	6.00369	24.8849	7.01706
24.9054	0.03225	24.9054	1.00459	24.9054	2.01096	25.9054	3.00954	25.9054	4.01777	25.9054	5.01779	25.9054	6.01557	24.9054	7.01769			24.9054	0.03501	25.9054	1.01592	25.9054	2.06907	25.9054	3.05728	25.9054	4.00379	25.9054	5.0028	25.9054	6.00471	24.9054	7.01769
24.926	0.03331	24.926	1.00434	24.926	2.00958	25.926	3.00949	25.926	4.01857	25.926	5.01939	25.926	6.01528	24.926	7.01706			24.926	0.03501	25.926	1.01534	25.926	2.07013	25.926	3.05896	25.926	4.00366	25.926	5.00357	25.926	6.00404	24.926	7.01706
24.9465	0.03099	24.9465	1.00462	24.9465	2.00994	25.9465	3.00844	25.9465	4.01553	25.9465	5.01799	25.9465	6.01629	24.9465	7.01727			24.9465	0.02708	25.9465	1.01432	25.9465	2.07013	25.9465	3.04554	25.9465	4.00306	25.9465	5.0032	25.9465	6.00468	24.9465	7.01727
24.967	0.03289	24.967	1.00455	24.967	2.00985	25.967	3.01004	25.967	4.01489	25.967	5.02039	25.967	6.01312	24.967	7.01477			24.967	0.03922	25.967	1.01687	25.967	2.06555	25.967	3.05644	25.967	4.00353	25.967	5.003	25.967	6.00383	24.967	7.01477
24.9875	0.03363	24.9875	1.00438	24.9875	2.01004	25.9875	3.00745	25.9875	4.01361	25.9875	5.01639	25.9875	6.01542	24.9875	7.01602			24.9875	0.03548	25.9875	1.01614	25.9875	2.07577	25.9875	3.04498	25.9875	4.00373	25.9875	5.00323	25.9875	6.0044	24.9875	7.01602
25.008	0.03352	25.008	1.00413	25.008	2.01059	26.008	3.01098	26.008	4.01665	26.008	5.02179	26.008	6.0098	25.008	7.02122			25.008	0.03081	26.008	1.01417	26.008	2.08317	26.008	3.04778	26.008	4.00304	26.008	5.00255	26.008	6.00564	25.008	7.02122
25.0285	0.03268	25.0285	1.00455	25.0285	2.00939	26.0285	3.01059	26.0285	4.02097	26.0285	5.01919	26.0285	6.01816	25.0285	7.01873			25.0285	0.02801	26.0285	1.01695	26.0285	2.07366	26.0285	3.05085	26.0285	4.00421	26.0285	5.00317	26.0285	6.00528	25.0285	7.01873
25.049	0.03363	25.049	1.00382	25.049	2.0104	26.049	3.01048	26.049	4.02049	26.049	5.01719	26.049	6.01283	25.049	7.02206			25.049	0.03035	26.049	1.01234	26.049	2.07789	26.049	3.05476	26.049	4.00401	26.049	5.00362	26.049	6.0045	25.049	7.02206
25.0695	0.03321	25.0695	1.00312	25.0695	2.00976	26.0695	3.0101	26.0695	4.01921	26.0695	5.01899	26.0695	6.01759	25.0695	7.01727			25.0695	0.03035	26.0695	1.0149	26.0695	2.08	26.0695	3.05141	26.0695	4.00348	26.0695	5.00331	26.0695	6.00454	25.0695	7.01727
25.09	0.03617	25.09	1.00413	25.09	2.00939	26.09	3.01026	26.09	4.01857	26.09	5.01559	26.09	6.02148	25.09	7.01873			25.09	0.03361	26.09	1.01373	26.09	2.07295	26.09	3.04918	26.09	4.00375	26.09	5.00371	26.09	6.00503	25.09	7.01873
25.1105	0.03225	25.1105	1.0035	25.1105	2.00939	26.1105	3.01048	26.1105	4.02225	26.1105	5.02499	26.1105	6.01946	25.1105	7.01852			25.1105	0.04482	26.1105	1.01687	26.1105	2.07965	26.1105	3.04498	26.1105	4.0037	26.1105	5.0034	26.1105	6.00549	25.1105	7.01852
25.131	0.03712	25.131	1.00434	25.131	2.00875	26.131	3.01026	26.131	4.01985	26.131	5.02039	26.131	6.01326	25.131	7.01914			25.131	0.03268	26.131	1.01417	26.131	2.06731	26.131	3.05728	26.131	4.00359	26.131	5.00348	26.131	6.00553	25.131	7.01914
25.1515	0.03426	25.1515	1.00462	25.1515	2.0093	26.1515	3.01131	26.1515	4.02033	26.1515	5.01639	26.1515	6.01744	25.1515	7.02122			25.1515	0.04202	26.1515	1.01344	26.1515	2.07048	26.1515	3.04498	26.1515	4.0041	26.1515	5.00374	26.1515	6.00571	25.1515	7.02122
25.172	0.03543	25.172	1.00445	25.172	2.00939	26.172	3.00954	26.172	4.01745	26.172	5.02819	26.172	6.01989	25.172	7.01873			25.172	0.03128	26.172	1.01746	26.172	2.06943	26.172	3.05057	26.172	4.00397	26.172	5.00382	26.172	6.00613	25.172	7.01873
25.1925	0.03363	25.1925	1.00434	25.1925	2.00994	26.1925	3.01236	26.1925	4.02658	26.1925	5.01899	26.1925	6.01917	25.1925	7.02434			25.1925	0.02661	26.1925	1.01673	26.1925	2.07753	26.1925	3.05393	26.1925	4.00415	26.1925	5.00396	26.1925	6.00528	25.1925	7.02434
25.213	0.03395	25.213	1.00497	25.213	2.00948	26.213	3.01258	26.213	4.01969	26.213	5.02519	26.213	6.02061	25.213	7.01748			25.213	0.02941	26.213	1.01556	26.213	2.06767	26.213	3.05365	26.213	4.00419	26.213	5.00456	26.213	6.00656	25.213	7.01748
25.2336	0.03321	25.2336	1.0042	25.2336	2.01086	26.2336	3.01308	26.2336	4.02001	26.2336	5.02199	26.2336	6.01874	25.2336	7.01831			25.2336	0.02614	26.2336	1.01527	26.2336	2.08141	26.2336	3.04834	26.2336	4.00448	26.2336	5.00393	26.2336	6.00553	25.2336	7.01831
25.2541	0.03374	25.2541	1.00413	25.2541	2.0104	26.2541	3.01335	26.2541	4.02241	26.2541	5.02139	26.2541	6.02422	25.2541	7.01644			25.2541	0.02988	26.2541	1.01695	26.2541	2.0652	26.2541	3.05225	26.2541	4.00503	26.2541	5.00342	26.2541	6.00649	25.2541	7.01644
25.2746	0.03469	25.2746	1.00431	25.2746	2.01206	26.2746	3.01313	26.2746	4.01793	26.2746	5.01939	26.2746	6.02047	25.2746	7.01706			25.2746	0.03128	26.2746	1.01782	26.2746	2.06626	26.2746	3.04834	26.2746	4.00406	26.2746	5.00424	26.2746	6.00691	25.2746	7.01706
25.2951	0.03479	25.2951	1.0042	25.2951	2.01013	26.2951	3.01352	26.2951	4.02337	26.2951	5.02279	26.2951	6.02278	25.2951	7.01706			25.2951	0.03782	26.2951	1.01278	26.2951	2.07507	26.2951	3.05393	26.2951	4.0047	26.2951	5.00473	26.2951	6.00649	25.2951	7.01706
25.3156	0.03162	25.3156	1.00525	25.3156	2.01215	26.3156	3.01164	26.3156	4.02466	26.3156	5.02719	26.3156	6.01975	25.3156	7.01415			25.3156	0.02194	26.3156	1.01519	26.3156	2.05744	26.3156	3.05029	26.3156	4.00421	26.3156	5.00433	26.3156	6.00773	25.3156	7.01415
25.3361	0.03331	25.3361	1.00497	25.3361	2.0093	26.3361	3.01203	26.3361	4.0277	26.3361	5.02539	26.3361	6.02033	25.3361	7.01644			25.3361	0.03595	26.3361	1.01519	26.3361	2.07542	26.3361	3.04666	26.3361	4.0043	26.3361	5.00498	26.3361	6.00755	25.3361	7.01644
25.3566	0.03659	25.3566	1.0048	25.3566	2.0128	26.3566	3.01263	26.3566	4.02594	26.3566	5.02279	26.3566	6.02638	25.3566	7.01623			25.3566	0.02568	26.3566	1.01417	26.3566	2.0807	26.3566	3.05197	26.3566	4.00475	26.3566	5.00498	26.3566	6.00819	25.3566	7.01623
25.3771	0.03448	25.3771	1.00508	25.3771	2.0104	26.3771	3.01363	26.3771	4.02514	26.3771	5.02439	26.3771	6.02753	25.3771	7.01581			25.3771	0.03548	26.3771	1.01286	26.3771	2.06626	26.3771	3.0461	26.3771	4.00514	26.3771	5.00484	26.3771	6.00861	25.3771	7.01581
25.3976	0.03426	25.3976	1.0048	25.3976	2.01151	26.3976	3.0133	26.3976	4.02402	26.3976	5.02639	26.3976	6.02206	25.3976	7.01644			25.3976	0.03782	26.3976	1.01519	26.3976	2.0652	26.3976	3.06482	26.3976	4.00574	26.3976	5.00538	26.3976	6.00783	25.3976	7.01644
25.4181	0.03321	25.4181	1.00424	25.4181	2.01169	26.4181	3.01468	26.4181	4.02337	26.4181	5.02619	26.4181	6.02451	25.4181	7.01956			25.4181	0.03315	26.4181	1.01665	26.4181	2.08	26.4181	3.05421	26.4181	4.00419	26.4181	5.00543	26.4181	6.00759	25.4181	7.01956
25.4386	0.03627	25.4386	1.00455	25.4386	2.00884	26.4386	3.0128	26.4386	4.03026	26.4386	5.02819	26.4386	6.02321	25.4386	7.02039			25.4386	0.03408	26.4386	1.01651	26.4386	2.07859	26.4386	3.05644	26.4386	4.00393	26.4386	5.00574	26.4386	6.00844	25.4386	7.02039
25.4591	0.0368	25.4591	1.00448	25.4591	2.0116	26.4591	3.01401	26.4591	4.02482	26.4591	5.02679	26.4591	6.02681	25.4591	7.01665			25.4591	0.03641	26.4591	1.01738	26.4591	2.07366	26.4591	3.06063	26.4591	4.00503	26.4591	5.00589	26.4591	6.00918	25.4591	7.01665
25.4796	0.03902	25.4796	1.00462	25.4796	2.00948	26.4796	3.01434	26.4796	4.02498	26.4796	5.02879	26.4796	6.02926	25.4796	7.02102			25.4796	0.02754	26.4796	1.01476	26.4796	2.06414	26.4796	3.06035	26.4796	4.00512	26.4796	5.006	26.4796	6.00865	25.4796	7.02102
25.5001	0.03648	25.5001	1.0048	25.5001	2.01132	26.5001	3.01258	26.5001	4.02722	26.5001	5.02939	26.5001	6.03143	25.5001	7.02039			25.5001	0.03035	26.5001	1.01417	26.5001	2.07577	26.5001	3.05476	26.5001	4.00572	26.5001	5.00591	26.5001	6.00943	25.5001	7.02039
25.5206	0.03923	25.5206	1.00389	25.5206	2.01179	26.5206	3.01374	26.5206	4.02834	26.5206	5.02879	26.5206	6.0297	25.5206	7.0181			25.5206	0.03128	26.5206	1.0157	26.5206	2.07154	26.5206	3.05057	26.5206	4.00534	26.5206	5.00611	26.5206	6.00978	25.5206	7.0181
25.5411	0.03247	25.5411	1.00487	25.5411	2.01179	26.5411	3.01771	26.5411	4.03154	26.5411	5.03019	26.5411	6.03186	25.5411	7.01956			25.5411	0.03081	26.5411	1.01461	26.5411	2.06555	26.5411	3.05504	26.5411	4.00612	26.5411	5.00572	26.5411	6.01024	25.5411	7.01956
25.5617	0.03395	25.5617	1.00522	25.5617	2.01326	26.5617	3.01434	26.5617	4.02706	26.5617	5.03559	26.5617	6.0297	25.5617	7.01769			25.5617	0.03735	26.5617	1.01592	26.5617	2.06485	26.5617	3.05588	26.5617	4.00563	26.5617	5.0062	26.5617	6.00929	25.5617	7.01769
25.5822	0.03648	25.5822	1.00469	25.5822	2.01123	26.5822	3.01655	26.5822	4.03314	26.5822	5.03459	26.5822	6.02998	25.5822	7.02497			25.5822	0.03641	26.5822	1.01753	26.5822	2.07718	26.5822	3.05868	26.5822	4.00568	26.5822	5.00673	26.5822	6.01216	25.5822	7.02497
25.6027	0.03257	25.6027	1.0042	25.6027	2.01317	26.6027	3.01561	26.6027	4.03282	26.6027	5.03858	26.6027	6.03489	25.6027	7.01956			25.6027	0.03501	26.6027	1.01432	26.6027	2.07084	26.6027	3.05672	26.6027	4.00579	26.6027	5.00659	26.6027	6.01039	25.6027	7.01956
25.6232	0.04093	25.6232	1.00431	25.6232	2.01243	26.6232	3.01512	26.6232	4.03458	26.6232	5.04118	26.6232	6.03633	25.6232	7.01893			25.6232	0.04248	26.6232	1.01541	26.6232	2.06943	26.6232	3.06678	26.6232	4.00574	26.6232	5.00657	26.6232	6.01092	25.6232	7.01893
25.6437	0.03405	25.6437	1.00525	25.6437	2.0116	26.6437	3.01766	26.6437	4.0341	26.6437	5.04258	26.6437	6.04209	25.6437	7.01789			25.6437	0.04015	26.6437	1.01424	26.6437	2.07683	26.6437	3.05756	26.6437	4.00588	26.6437	5.00673	26.6437	6.01202	25.6437	7.01789
25.6642	0.0331	25.6642	1.00494	25.6642	2.01077	26.6642	3.01743	26.6642	4.02498	26.6642	5.03479	26.6642	6.0418	25.6642	7.01998			25.6642	0.03688	26.6642	1.01636	26.6642	2.0793	26.6642	3.04918	26.6642	4.00588	26.6642	5.00736	26.6642	6.01347	25.6642	7.01998
25.6847	0.03448	25.6847	1.0049	25.6847	2.01372	26.6847	3.01512	26.6847	4.03218	26.6847	5.03858	26.6847	6.0431	25.6847	7.02476			25.6847	0.03175	26.6847	1.01702	26.6847	2.07471	26.6847	3.06007	26.6847	4.00588	26.6847	5.00815	26.6847	6.01223	25.6847	7.02476
25.7052	0.03585	25.7052	1.00483	25.7052	2.01225	26.7052	3.01561	26.7052	4.0309	26.7052	5.03998	26.7052	6.04469	25.7052	7.0206			25.7052	0.03641	26.7052	1.01512	26.7052	2.07295	26.7052	3.06315	26.7052	4.00645	26.7052	5.0079	26.7052	6.01287	25.7052	7.0206
25.7257	0.03648	25.7257	1.00438	25.7257	2.01086	26.7257	3.01501	26.7257	4.03394	26.7257	5.04318	26.7257	6.04656	25.7257	7.01769			25.7257	0.02708	26.7257	1.01607	26.7257	2.08106	26.7257	3.05197	26.7257	4.00672	26.7257	5.0077	26.7257	6.01287	25.7257	7.01769
25.7462	0.03416	25.7462	1.00483	25.7462	2.01353	26.7462	3.01501	26.7462	4.0325	26.7462	5.04638	26.7462	6.04007	25.7462	7.02518			25.7462	0.03548	26.7462	1.01549	26.7462	2.08317	26.7462	3.05113	26.7462	4.00685	26.7462	5.00784	26.7462	6.0156	25.7462	7.02518
25.7667	0.03596	25.7667	1.0056	25.7667	2.01206	26.7667	3.01528	26.7667	4.0365	26.7667	5.04498	26.7667	6.04757	25.7667	7.02122			25.7667	0.03081	26.7667	1.01519	26.7667	2.06132	26.7667	3.05756	26.7667	4.00619	26.7667	5.00722	26.7667	6.01223	25.7667	7.02122
25.7872	0.03067	25.7872	1.00599	25.7872	2.01353	26.7872	3.01815	26.7872	4.03955	26.7872	5.04838	26.7872	6.04844	25.7872	7.02226			25.7872	0.02801	26.7872	1.01695	26.7872	2.07965	26.7872	3.05616	26.7872	4.00659	26.7872	5.00795	26.7872	6.01514	25.7872	7.02226
25.8077	0.03849	25.8077	1.00539	25.8077	2.01353	26.8077	3.0165	26.8077	4.03522	26.8077	5.05418	26.8077	6.05031	25.8077	7.02226			25.8077	0.03548	26.8077	1.01746	26.8077	2.06203	26.8077	3.05253	26.8077	4.00707	26.8077	5.00815	26.8077	6.01425	25.8077	7.02226
25.8282	0.03543	25.8282	1.00532	25.8282	2.01169	26.8282	3.01793	26.8282	4.03202	26.8282	5.04578	26.8282	6.05507	25.8282	7.01956			25.8282	0.02054	26.8282	1.01644	26.8282	2.06661	26.8282	3.05784	26.8282	4.00665	26.8282	5.00829	26.8282	6.01616	25.8282	7.01956
25.8487	0.04103	25.8487	1.00497	25.8487	2.01234	26.8487	3.01639	26.8487	4.0357	26.8487	5.05338	26.8487	6.05709	25.8487	7.02206			25.8487	0.03221	26.8487	1.01738	26.8487	2.0793	26.8487	3.05644	26.8487	4.00643	26.8487	5.00798	26.8487	6.0134	25.8487	7.02206
25.8692	0.03363	25.8692	1.00445	25.8692	2.0139	26.8692	3.0176	26.8692	4.0373	26.8692	5.05518	26.8692	6.048	25.8692	7.01831			25.8692	0.03315	26.8692	1.01665	26.8692	2.05885	26.8692	3.06343	26.8692	4.00674	26.8692	5.00928	26.8692	6.01641	25.8692	7.01831
25.8897	0.03564	25.8897	1.00497	25.8897	2.01353	26.8897	3.0197	26.8897	4.04067	26.8897	5.05158	26.8897	6.04671	25.8897	7.02289			25.8897	0.04295	26.8897	1.01315	26.8897	2.07436	26.8897	3.06566	26.8897	4.00659	26.8897	5.00758	26.8897	6.01574	25.8897	7.02289
25.9103	0.0404	25.9103	1.00581	25.9103	2.0116	26.9103	3.01859	26.9103	4.03618	26.9103	5.05138	26.9103	6.0555	25.9103	7.01935			25.9103	0.03688	26.9103	1.01636	26.9103	2.07295	26.9103	3.06762	26.9103	4.00659	26.9103	5.00773	26.9103	6.01528	25.9103	7.01935
25.9308	0.0368	25.9308	1.00613	25.9308	2.01197	26.9308	3.01914	26.9308	4.03698	26.9308	5.05098	26.9308	6.05982	25.9308	7.02164			25.9308	0.03035	26.9308	1.01497	26.9308	2.06132	26.9308	3.057	26.9308	4.00605	26.9308	5.00886	26.9308	6.01425	25.9308	7.02164
25.9513	0.03828	25.9513	1.00438	25.9513	2.0128	26.9513	3.01771	26.9513	4.04307	26.9513	5.05578	26.9513	6.06386	25.9513	7.02289			25.9513	0.03081	26.9513	1.01497	26.9513	2.07612	26.9513	3.06175	26.9513	4.00694	26.9513	5.00857	26.9513	6.01716	25.9513	7.02289
25.9718	0.03881	25.9718	1.00571	25.9718	2.01501	26.9718	3.01843	26.9718	4.03842	26.9718	5.04998	26.9718	6.05795	25.9718	7.0233			25.9718	0.04108	26.9718	1.01607	26.9718	2.06485	26.9718	3.05476	26.9718	4.00794	26.9718	5.00804	26.9718	6.01627	25.9718	7.0233
25.9923	0.03617	25.9923	1.0055	25.9923	2.01307	26.9923	3.01892	26.9923	4.04451	26.9923	5.05698	26.9923	6.05954	25.9923	7.02705			25.9923	0.03922	26.9923	1.01651	26.9923	2.0733	26.9923	3.05728	26.9923	4.0071	26.9923	5.00806	26.9923	6.01517	25.9923	7.02705
26.0128	0.03807	26.0128	1.0055	26.0128	2.01528	27.0128	3.0181	27.0128	4.04835	27.0128	5.06218	27.0128	6.05334	26.0128	7.02018			26.0128	0.04015	27.0128	1.01227	27.0128	2.06132	27.0128	3.05225	27.0128	4.0067	27.0128	5.00857	27.0128	6.0167	26.0128	7.02018
26.0333	0.03659	26.0333	1.00578	26.0333	2.01179	27.0333	3.0187	27.0333	4.03874	27.0333	5.06437	27.0333	6.05838	26.0333	7.02102			26.0333	0.03688	27.0333	1.01556	27.0333	2.07048	27.0333	3.05141	27.0333	4.00641	27.0333	5.00889	27.0333	6.01673	26.0333	7.02102
26.0538	0.03955	26.0538	1.00557	26.0538	2.01298	27.0538	3.01931	27.0538	4.04531	27.0538	5.06277	27.0538	6.0666	26.0538	7.02247			26.0538	0.03641	27.0538	1.0176	27.0538	2.05885	27.0538	3.06035	27.0538	4.00636	27.0538	5.00758	27.0538	6.01801	26.0538	7.02247
26.0743	0.03638	26.0743	1.00501	26.0743	2.01363	27.0743	3.01986	27.0743	4.04211	27.0743	5.06517	27.0743	6.05939	26.0743	7.02122			26.0743	0.03408	27.0743	1.01388	27.0743	2.06943	27.0743	3.05085	27.0743	4.00652	27.0743	5.00863	27.0743	6.01492	26.0743	7.02122
26.0948	0.03553	26.0948	1.00585	26.0948	2.01418	27.0948	3.01903	27.0948	4.04547	27.0948	5.06557	27.0948	6.06501	26.0948	7.01893			26.0948	0.04295	27.0948	1.01534	27.0948	2.07048	27.0948	3.05309	27.0948	4.00732	27.0948	5.0088	27.0948	6.01772	26.0948	7.01893
26.1153	0.04008	26.1153	1.00595	26.1153	2.01455	27.1153	3.02063	27.1153	4.04531	27.1153	5.06517	27.1153	6.0617	26.1153	7.0206			26.1153	0.04062	27.1153	1.01614	27.1153	2.06344	27.1153	3.057	27.1153	4.00727	27.1153	5.00778	27.1153	6.01574	26.1153	7.0206
26.1358	0.03701	26.1358	1.00609	26.1358	2.01234	27.1358	3.01754	27.1358	4.04227	27.1358	5.06517	27.1358	6.06357	26.1358	7.0231			26.1358	0.03595	27.1358	1.01388	27.1358	2.0659	27.1358	3.06454	27.1358	4.00803	27.1358	5.00821	27.1358	6.01521	26.1358	7.0231
26.1563	0.03871	26.1563	1.0055	26.1563	2.01114	27.1563	3.01903	27.1563	4.04915	27.1563	5.05638	27.1563	6.06458	26.1563	7.02538			26.1563	0.03361	27.1563	1.01476	27.1563	2.0652	27.1563	3.05951	27.1563	4.00679	27.1563	5.0077	27.1563	6.01599	26.1563	7.02538
26.1768	0.03849	26.1768	1.0062	26.1768	2.01731	27.1768	3.01887	27.1768	4.04371	27.1768	5.06078	27.1768	6.06083	26.1768	7.0233			26.1768	0.02848	27.1768	1.01519	27.1768	2.05815	27.1768	3.05113	27.1768	4.00741	27.1768	5.00801	27.1768	6.01577	26.1768	7.0233
26.1973	0.03945	26.1973	1.00595	26.1973	2.014	27.1973	3.01859	27.1973	4.04755	27.1973	5.06737	27.1973	6.05723	26.1973	7.02247			26.1973	0.02894	27.1973	1.0141	27.1973	2.06449	27.1973	3.05393	27.1973	4.00652	27.1973	5.00795	27.1973	6.01585	26.1973	7.02247
26.2178	0.03797	26.2178	1.00557	26.2178	2.01188	27.2178	3.01948	27.2178	4.04851	27.2178	5.06238	27.2178	6.06026	26.2178	7.02705			26.2178	0.04528	27.2178	1.01512	27.2178	2.05991	27.2178	3.05504	27.2178	4.00747	27.2178	5.00792	27.2178	6.01464	26.2178	7.02705
26.2384	0.03744	26.2384	1.00665	26.2384	2.01372	27.2384	3.02041	27.2384	4.04851	27.2384	5.07237	27.2384	6.06026	26.2384	7.02206			26.2384	0.03128	27.2384	1.01556	27.2384	2.05286	27.2384	3.05197	27.2384	4.00736	27.2384	5.00826	27.2384	6.01514	26.2384	7.02206
26.2589	0.03765	26.2589	1.00672	26.2589	2.01602	27.2589	3.01959	27.2589	4.04755	27.2589	5.06277	27.2589	6.05305	26.2589	7.0258			26.2589	0.02894	27.2589	1.01556	27.2589	2.06449	27.2589	3.05448	27.2589	4.00621	27.2589	5.00778	27.2589	6.01276	26.2589	7.0258
26.2794	0.03871	26.2794	1.00606	26.2794	2.01547	27.2794	3.01859	27.2794	4.04659	27.2794	5.06657	27.2794	6.05939	26.2794	7.0258			26.2794	0.03315	27.2794	1.01658	27.2794	2.06802	27.2794	3.05448	27.2794	4.00665	27.2794	5.00722	27.2794	6.01638	26.2794	7.0258
26.2999	0.04146	26.2999	1.00525	26.2999	2.01446	27.2999	3.01892	27.2999	4.05251	27.2999	5.06717	27.2999	6.063	26.2999	7.02289			26.2999	0.03828	27.2999	1.01424	27.2999	2.05145	27.2999	3.04722	27.2999	4.00694	27.2999	5.00614	27.2999	6.01379	26.2999	7.02289
26.3204	0.03606	26.3204	1.00665	26.3204	2.01611	27.3204	3.01793	27.3204	4.04531	27.3204	5.06337	27.3204	6.05636	26.3204	7.0233			26.3204	0.03221	27.3204	1.01286	27.3204	2.05956	27.3204	3.04834	27.3204	4.0065	27.3204	5.00705	27.3204	6.01368	26.3204	7.0233
26.3409	0.03754	26.3409	1.00669	26.3409	2.01565	27.3409	3.02069	27.3409	4.04595	27.3409	5.06937	27.3409	6.05305	26.3409	7.02767			26.3409	0.03455	27.3409	1.01534	27.3409	2.05709	27.3409	3.05784	27.3409	4.00707	27.3409	5.00673	27.3409	6.01613	26.3409	7.02767
26.3614	0.03923	26.3614	1.00599	26.3614	2.01446	27.3614	3.02069	27.3614	4.05187	27.3614	5.06557	27.3614	6.05709	26.3614	7.02455			26.3614	0.03455	27.3614	1.01395	27.3614	2.05709	27.3614	3.05923	27.3614	4.00701	27.3614	5.00665	27.3614	6.0123	26.3614	7.02455
26.3819	0.0368	26.3819	1.00634	26.3819	2.01427	27.3819	3.01732	27.3819	4.04771	27.3819	5.05738	27.3819	6.0555	26.3819	7.02955			26.3819	0.03268	27.3819	1.01417	27.3819	2.05533	27.3819	3.06007	27.3819	4.00732	27.3819	5.00713	27.3819	6.01244	26.3819	7.02955
26.4024	0.04198	26.4024	1.00613	26.4024	2.01446	27.4024	3.01887	27.4024	4.04419	27.4024	5.06218	27.4024	6.05593	26.4024	7.02767			26.4024	0.03081	27.4024	1.01432	27.4024	2.04969	27.4024	3.04862	27.4024	4.00747	27.4024	5.00722	27.4024	6.01255	26.4024	7.02767
26.4229	0.04167	26.4229	1.00627	26.4229	2.01768	27.4229	3.01826	27.4229	4.04195	27.4229	5.04978	27.4229	6.05204	26.4229	7.02955			26.4229	0.01961	27.4229	1.01476	27.4229	2.05709	27.4229	3.05616	27.4229	4.00654	27.4229	5.00589	27.4229	6.01276	26.4229	7.02955
26.4434	0.03691	26.4434	1.00634	26.4434	2.01234	27.4434	3.01881	27.4434	4.04883	27.4434	5.05858	27.4434	6.05218	26.4434	7.02913			26.4434	0.03828	27.4434	1.01191	27.4434	2.06062	27.4434	3.04722	27.4434	4.00719	27.4434	5.0062	27.4434	6.01361	26.4434	7.02913
26.4639	0.03923	26.4639	1.00648	26.4639	2.01713	27.4639	3.01804	27.4639	4.04691	27.4639	5.06158	27.4639	6.05305	26.4639	7.02871			26.4639	0.02241	27.4639	1.01315	27.4639	2.06907	27.4639	3.0475	27.4639	4.00588	27.4639	5.00631	27.4639	6.01241	26.4639	7.02871
26.4844	0.04082	26.4844	1.00693	26.4844	2.0162	27.4844	3.01644	27.4844	4.04403	27.4844	5.05218	27.4844	6.04988	26.4844	7.02871			26.4844	0.03268	27.4844	1.01256	27.4844	2.0511	27.4844	3.04666	27.4844	4.00612	27.4844	5.00543	27.4844	6.01177	26.4844	7.02871
26.5049	0.04008	26.5049	1.00651	26.5049	2.01565	27.5049	3.01666	27.5049	4.05203	27.5049	5.05418	27.5049	6.04786	26.5049	7.02788			26.5049	0.03361	27.5049	1.01424	27.5049	2.0504	27.5049	3.04303	27.5049	4.00608	27.5049	5.00591	27.5049	6.01163	26.5049	7.02788
26.5254	0.04103	26.5254	1.00641	26.5254	2.01501	27.5254	3.01832	27.5254	4.04291	27.5254	5.05498	27.5254	6.04209	26.5254	7.03433			26.5254	0.04202	27.5254	1.01549	27.5254	2.05921	27.5254	3.04722	27.5254	4.00601	27.5254	5.00623	27.5254	6.01234	26.5254	7.03433
26.546	0.04198	26.546	1.0084	26.546	2.01519	27.546	3.01926	27.546	4.04179	27.546	5.04798	27.546	6.04786	26.546	7.03079			26.546	0.02754	27.546	1.01147	27.546	2.05463	27.546	3.05532	27.546	4.00585	27.546	5.0054	27.546	6.01056	26.546	7.03079
26.5664	0.04093	26.5664	1.00749	26.5664	2.01786	27.5664	3.01677	27.5664	4.04371	27.5664	5.04718	27.5664	6.03878	26.5664	7.03225			26.5664	0.03828	27.5664	1.01651	27.5664	2.05921	27.5664	3.04443	27.5664	4.00608	27.5664	5.00501	27.5664	6.01177	26.5664	7.03225
26.587	0.03849	26.587	1.00809	26.587	2.01685	27.587	3.01727	27.587	4.04035	27.587	5.04838	27.587	6.04094	26.587	7.03787			26.587	0.02614	27.587	1.01096	27.587	2.04581	27.587	3.04526	27.587	4.00603	27.587	5.00583	27.587	6.01024	26.587	7.03787
26.6075	0.03765	26.6075	1.00679	26.6075	2.01786	27.6075	3.01589	27.6075	4.04803	27.6075	5.04378	27.6075	6.03863	26.6075	7.03204			26.6075	0.04155	27.6075	1.01191	27.6075	2.05463	27.6075	3.06594	27.6075	4.00574	27.6075	5.00555	27.6075	6.01028	26.6075	7.03204
26.628	0.03987	26.628	1.00833	26.628	2.01749	27.628	3.01683	27.628	4.04227	27.628	5.04998	27.628	6.03647	26.628	7.03641			26.628	0.04202	27.628	1.01402	27.628	2.05357	27.628	3.04582	27.628	4.00601	27.628	5.00563	27.628	6.00939	26.628	7.03641
26.6485	0.04124	26.6485	1.00718	26.6485	2.01446	27.6485	3.01633	27.6485	4.04419	27.6485	5.05298	27.6485	6.03935	26.6485	7.03163			26.6485	0.02988	27.6485	1.00935	27.6485	2.05604	27.6485	3.04191	27.6485	4.00605	27.6485	5.00498	27.6485	6.0095	26.6485	7.03163
26.669	0.03913	26.669	1.00728	26.669	2.01989	27.669	3.01644	27.669	4.04083	27.669	5.05018	27.669	6.03489	26.669	7.03537			26.669	0.02941	27.669	1.01213	27.669	2.05921	27.669	3.04554	27.669	4.00506	27.669	5.00538	27.669	6.01032	26.669	7.03537
26.6895	0.03553	26.6895	1.00732	26.6895	2.01648	27.6895	3.0144	27.6895	4.04083	27.6895	5.05158	27.6895	6.0369	26.6895	7.03184			26.6895	0.02614	27.6895	1.01359	27.6895	2.04405	27.6895	3.05281	27.6895	4.00583	27.6895	5.00645	27.6895	6.00957	26.6895	7.03184
26.71	0.04177	26.71	1.00732	26.71	2.01768	27.71	3.01446	27.71	4.04003	27.71	5.04238	27.71	6.03676	26.71	7.03579			26.71	0.03175	27.71	1.01242	27.71	2.04722	27.71	3.04443	27.71	4.00514	27.71	5.00433	27.71	6.00861	26.71	7.03579
26.7305	0.03849	26.7305	1.00777	26.7305	2.01841	27.7305	3.01523	27.7305	4.03346	27.7305	5.03878	27.7305	6.03734	26.7305	7.03662			26.7305	0.03968	27.7305	1.01468	27.7305	2.05181	27.7305	3.04918	27.7305	4.00554	27.7305	5.00495	27.7305	6.00829	26.7305	7.03662
26.751	0.03997	26.751	1.00805	26.751	2.01593	27.751	3.01517	27.751	4.03618	27.751	5.04558	27.751	6.03618	26.751	7.03849			26.751	0.03735	27.751	1.0122	27.751	2.04159	27.751	3.0489	27.751	4.00548	27.751	5.00453	27.751	6.00773	26.751	7.03849
26.7715	0.03934	26.7715	1.00844	26.7715	2.01823	27.7715	3.01484	27.7715	4.03682	27.7715	5.04218	27.7715	6.03114	26.7715	7.04057			26.7715	0.02801	27.7715	1.01132	27.7715	2.04687	27.7715	3.04135	27.7715	4.00534	27.7715	5.00422	27.7715	6.00844	26.7715	7.04057
26.792	0.04135	26.792	1.00868	26.792	2.01924	27.792	3.01451	27.792	4.03394	27.792	5.03858	27.792	6.03402	26.792	7.0362			26.792	0.04809	27.792	1.01344	27.792	2.05533	27.792	3.04918	27.792	4.0051	27.792	5.00436	27.792	6.00766	26.792	7.0362
26.8125	0.04251	26.8125	1.00851	26.8125	2.01749	27.8125	3.01379	27.8125	4.0301	27.8125	5.03279	27.8125	6.03373	26.8125	7.03912			26.8125	0.03782	27.8125	1.01373	27.8125	2.05357	27.8125	3.04359	27.8125	4.00412	27.8125	5.00447	27.8125	6.00854	26.8125	7.03912
26.833	0.04061	26.833	1.00809	26.833	2.01722	27.833	3.01556	27.833	4.03282	27.833	5.04118	27.833	6.03676	26.833	7.04266			26.833	0.03175	27.833	1.01264	27.833	2.0504	27.833	3.04415	27.833	4.00557	27.833	5.00478	27.833	6.00688	26.833	7.04266
26.8535	0.04082	26.8535	1.00777	26.8535	2.0186	27.8535	3.01628	27.8535	4.02978	27.8535	5.03539	27.8535	6.03272	26.8535	7.0464			26.8535	0.03221	27.8535	1.01125	27.8535	2.05322	27.8535	3.04387	27.8535	4.00486	27.8535	5.00419	27.8535	6.00759	26.8535	7.0464
26.8741	0.03987	26.8741	1.00767	26.8741	2.01897	27.8741	3.01594	27.8741	4.03106	27.8741	5.04058	27.8741	6.032	26.8741	7.04245			26.8741	0.03035	27.8741	1.01198	27.8741	2.0437	27.8741	3.04387	27.8741	4.00568	27.8741	5.00439	27.8741	6.00776	26.8741	7.04245
26.8945	0.03701	26.8945	1.00788	26.8945	2.02044	27.8945	3.0155	27.8945	4.03442	27.8945	5.03918	27.8945	6.02912	26.8945	7.04661			26.8945	0.03641	27.8945	1.01147	27.8945	2.04828	27.8945	3.04806	27.8945	4.00517	27.8945	5.00362	27.8945	6.00677	26.8945	7.04661
26.9151	0.0442	26.9151	1.00872	26.9151	2.01906	27.9151	3.0133	27.9151	4.02962	27.9151	5.04078	27.9151	6.02696	26.9151	7.04994			26.9151	0.03175	27.9151	1.01373	27.9151	2.06132	27.9151	3.04415	27.9151	4.00492	27.9151	5.00354	27.9151	6.00674	26.9151	7.04994
26.9356	0.03913	26.9356	1.00865	26.9356	2.02145	27.9356	3.01197	27.9356	4.03026	27.9356	5.03219	27.9356	6.02393	26.9356	7.0489			26.9356	0.03035	27.9356	1.01001	27.9356	2.0437	27.9356	3.04415	27.9356	4.00432	27.9356	5.00427	27.9356	6.00663	26.9356	7.0489
26.9561	0.03754	26.9561	1.00774	26.9561	2.02366	27.9561	3.01396	27.9561	4.03138	27.9561	5.03039	27.9561	6.0271	26.9561	7.0489			26.9561	0.03408	27.9561	1.01023	27.9561	2.05286	27.9561	3.02962	27.9561	4.00472	27.9561	5.00399	27.9561	6.00723	26.9561	7.0489
26.9766	0.03786	26.9766	1.00798	26.9766	2.02026	27.9766	3.01363	27.9766	4.02786	27.9766	5.03339	27.9766	6.02422	26.9766	7.04536			26.9766	0.03688	27.9766	1.01147	27.9766	2.03947	27.9766	3.03465	27.9766	4.00455	27.9766	5.00359	27.9766	6.00755	26.9766	7.04536
26.9971	0.0441	26.9971	1.00865	26.9971	2.02016	27.9971	3.00999	27.9971	4.03058	27.9971	5.03459	27.9971	6.02552	26.9971	7.05535			26.9971	0.01961	27.9971	1.01198	27.9971	2.05286	27.9971	3.038	27.9971	4.00397	27.9971	5.00368	27.9971	6.0072	26.9971	7.05535
27.0176	0.03892	27.0176	1.00917	27.0176	2.01924	28.0176	3.01258	28.0176	4.0317	28.0176	5.03299	28.0176	6.02479	27.0176	7.06305			27.0176	0.02988	28.0176	1.00723	28.0176	2.04123	28.0176	3.04163	28.0176	4.00466	28.0176	5.00379	28.0176	6.00677	27.0176	7.06305
27.0381	0.03987	27.0381	1.00889	27.0381	2.02053	28.0381	3.01148	28.0381	4.02738	28.0381	5.03479	28.0381	6.02364	27.0381	7.05285			27.0381	0.02801	28.0381	1.01015	28.0381	2.03736	28.0381	3.04051	28.0381	4.00437	28.0381	5.00317	28.0381	6.00659	27.0381	7.05285
27.0586	0.0405	27.0586	1.00973	27.0586	2.02016	28.0586	3.01164	28.0586	4.02754	28.0586	5.03159	28.0586	6.02566	27.0586	7.05805			27.0586	0.03968	28.0586	1.01176	28.0586	2.06344	28.0586	3.04051	28.0586	4.0043	28.0586	5.00258	28.0586	6.005	27.0586	7.05805
27.0791	0.03627	27.0791	1.00921	27.0791	2.01943	28.0791	3.01225	28.0791	4.02594	28.0791	5.02299	28.0791	6.0235	27.0791	7.05847			27.0791	0.02614	28.0791	1.00993	28.0791	2.03736	28.0791	3.03744	28.0791	4.00339	28.0791	5.00283	28.0791	6.00471	27.0791	7.05847
27.0996	0.03934	27.0996	1.01047	27.0996	2.02099	28.0996	3.01164	28.0996	4.0269	28.0996	5.03039	28.0996	6.02494	27.0996	7.05826			27.0996	0.03081	28.0996	1.01132	28.0996	2.04405	28.0996	3.04079	28.0996	4.0041	28.0996	5.0032	28.0996	6.00525	27.0996	7.05826
27.1201	0.03902	27.1201	1.00945	27.1201	2.0198	28.1201	3.01236	28.1201	4.02578	28.1201	5.03219	28.1201	6.02797	27.1201	7.06617			27.1201	0.03595	28.1201	1.01125	28.1201	2.05075	28.1201	3.03828	28.1201	4.00417	28.1201	5.00368	28.1201	6.00535	27.1201	7.06617
27.1406	0.04114	27.1406	1.01022	27.1406	2.01777	28.1406	3.01225	28.1406	4.02562	28.1406	5.02839	28.1406	6.01961	27.1406	7.05535			27.1406	0.02381	28.1406	1.01059	28.1406	2.03348	28.1406	3.03493	28.1406	4.00373	28.1406	5.00286	28.1406	6.00532	27.1406	7.05535
27.1611	0.03923	27.1611	1.00928	27.1611	2.01823	28.1611	3.01081	28.1611	4.02466	28.1611	5.03219	28.1611	6.02609	27.1611	7.06513			27.1611	0.02754	28.1611	1.01015	28.1611	2.04335	28.1611	3.03101	28.1611	4.00348	28.1611	5.0032	28.1611	6.00666	27.1611	7.06513
27.1816	0.04336	27.1816	1.00907	27.1816	2.01841	28.1816	3.01114	28.1816	4.02738	28.1816	5.02959	28.1816	6.02335	27.1816	7.06221			27.1816	0.03315	28.1816	1.01293	28.1816	2.03066	28.1816	3.03828	28.1816	4.00406	28.1816	5.00238	28.1816	6.00471	27.1816	7.06221
27.2021	0.03839	27.2021	1.00945	27.2021	2.01915	28.2021	3.00916	28.2021	4.02498	28.2021	5.02619	28.2021	6.01816	27.2021	7.06762			27.2021	0.02148	28.2021	1.01198	28.2021	2.02749	28.2021	3.04471	28.2021	4.00368	28.2021	5.00207	28.2021	6.00507	27.2021	7.06762
27.2227	0.03849	27.2227	1.00854	27.2227	2.02237	28.2227	3.00988	28.2227	4.02546	28.2227	5.02719	28.2227	6.0186	27.2227	7.06388			27.2227	0.02428	28.2227	1.01008	28.2227	2.04123	28.2227	3.04107	28.2227	4.00361	28.2227	5.00342	28.2227	6.00507	27.2227	7.06388
27.2432	0.0422	27.2432	1.00826	27.2432	2.02081	28.2432	3.00988	28.2432	4.02081	28.2432	5.02479	28.2432	6.01845	27.2432	7.06762			27.2432	0.02101	28.2432	1.00811	28.2432	2.03242	28.2432	3.03576	28.2432	4.00377	28.2432	5.00277	28.2432	6.00486	27.2432	7.06762
27.2637	0.0405	27.2637	1.00861	27.2637	2.02016	28.2637	3.00982	28.2637	4.01969	28.2637	5.02339	28.2637	6.01715	27.2637	7.06617			27.2637	0.02848	28.2637	1.00862	28.2637	2.04441	28.2637	3.03465	28.2637	4.00364	28.2637	5.00269	28.2637	6.00461	27.2637	7.06617
27.2842	0.03902	27.2842	1.00914	27.2842	2.01934	28.2842	3.00839	28.2842	4.01857	28.2842	5.02399	28.2842	6.01802	27.2842	7.06846			27.2842	0.03315	28.2842	1.01081	28.2842	2.04652	28.2842	3.04191	28.2842	4.00328	28.2842	5.00337	28.2842	6.00436	27.2842	7.06846
27.3047	0.03458	27.3047	1.00903	27.3047	2.01915	28.3047	3.01032	28.3047	4.02305	28.3047	5.02539	28.3047	6.02018	27.3047	7.05452			27.3047	0.03361	28.3047	1.00694	28.3047	2.03771	28.3047	3.03968	28.3047	4.00275	28.3047	5.00359	28.3047	6.00471	27.3047	7.05452
27.3252	0.0404	27.3252	1.01085	27.3252	2.02053	28.3252	3.008	28.3252	4.01809	28.3252	5.02319	28.3252	6.01715	27.3252	7.06242			27.3252	0.02894	28.3252	1.01001	28.3252	2.03383	28.3252	3.03548	28.3252	4.00308	28.3252	5.00308	28.3252	6.00443	27.3252	7.06242
27.3457	0.04272	27.3457	1.01001	27.3457	2.0197	28.3457	3.00734	28.3457	4.01553	28.3457	5.02359	28.3457	6.01701	27.3457	7.07428			27.3457	0.03688	28.3457	1.01059	28.3457	2.04123	28.3457	3.03325	28.3457	4.00357	28.3457	5.00215	28.3457	6.00475	27.3457	7.07428
27.3662	0.04188	27.3662	1.00886	27.3662	2.01685	28.3662	3.00999	28.3662	4.01937	28.3662	5.02559	28.3662	6.0147	27.3662	7.07199			27.3662	0.03175	28.3662	1.00957	28.3662	2.03912	28.3662	3.03353	28.3662	4.00275	28.3662	5.00255	28.3662	6.0033	27.3662	7.07199
27.3867	0.03141	27.3867	1.00907	27.3867	2.01934	28.3867	3.00701	28.3867	4.01761	28.3867	5.02599	28.3867	6.016	27.3867	7.07012			27.3867	0.02848	28.3867	1.00774	28.3867	2.04264	28.3867	3.03688	28.3867	4.00302	28.3867	5.00258	28.3867	6.00443	27.3867	7.07012
27.4072	0.03691	27.4072	1.00942	27.4072	2.02026	28.4072	3.00756	28.4072	4.01825	28.4072	5.02379	28.4072	6.01903	27.4072	7.07012			27.4072	0.03782	28.4072	1.0076	28.4072	2.02996	28.4072	3.03213	28.4072	4.00288	28.4072	5.00229	28.4072	6.00376	27.4072	7.07012
27.4277	0.03585	27.4277	1.00865	27.4277	2.02136	28.4277	3.00728	28.4277	4.02049	28.4277	5.02119	28.4277	6.01557	27.4277	7.06762			27.4277	0.02288	28.4277	1.00825	28.4277	2.04687	28.4277	3.03073	28.4277	4.00299	28.4277	5.00229	28.4277	6.00376	27.4277	7.06762
27.4482	0.03617	27.4482	1.00844	27.4482	2.01667	28.4482	3.00646	28.4482	4.02097	28.4482	5.01919	28.4482	6.01831	27.4482	7.06783			27.4482	0.03035	28.4482	1.00782	28.4482	2.04229	28.4482	3.03241	28.4482	4.00279	28.4482	5.00232	28.4482	6.0039	27.4482	7.06783
27.4687	0.03913	27.4687	1.0084	27.4687	2.02081	28.4687	3.00783	28.4687	4.02081	28.4687	5.02259	28.4687	6.01816	27.4687	7.06388			27.4687	0.02754	28.4687	1.00898	28.4687	2.01974	28.4687	3.03381	28.4687	4.00326	28.4687	5.00258	28.4687	6.00432	27.4687	7.06388
27.4892	0.03765	27.4892	1.00868	27.4892	2.0186	28.4892	3.00706	28.4892	4.01873	28.4892	5.01999	28.4892	6.01225	27.4892	7.06721			27.4892	0.02661	28.4892	1.00694	28.4892	2.02573	28.4892	3.03353	28.4892	4.00339	28.4892	5.00195	28.4892	6.00386	27.4892	7.06721
27.5097	0.03754	27.5097	1.00868	27.5097	2.01593	28.5097	3.0101	28.5097	4.01729	28.5097	5.01819	28.5097	6.01946	27.5097	7.06825			27.5097	0.02054	28.5097	1.00467	28.5097	2.02009	28.5097	3.0299	28.5097	4.0024	28.5097	5.00224	28.5097	6.00383	27.5097	7.06825
27.5302	0.03437	27.5302	1.00868	27.5302	2.01786	28.5302	3.00723	28.5302	4.02097	28.5302	5.01879	28.5302	6.01615	27.5302	7.06263			27.5302	0.02288	28.5302	1.00599	28.5302	2.03877	28.5302	3.03157	28.5302	4.00248	28.5302	5.00235	28.5302	6.0033	27.5302	7.06263
27.5508	0.03352	27.5508	1.00889	27.5508	2.02016	28.5508	3.00844	28.5508	4.01969	28.5508	5.02059	28.5508	6.01643	27.5508	7.06596			27.5508	0.03128	28.5508	1.00789	28.5508	2.02573	28.5508	3.02878	28.5508	4.00279	28.5508	5.00226	28.5508	6.00393	27.5508	7.06596
27.5713	0.03469	27.5713	1.00956	27.5713	2.0151	28.5713	3.00612	28.5713	4.01361	28.5713	5.01919	28.5713	6.01514	27.5713	7.0618			27.5713	0.02101	28.5713	1.01023	28.5713	2.02678	28.5713	3.02431	28.5713	4.00231	28.5713	5.00122	28.5713	6.00259	27.5713	7.0618
27.5918	0.0368	27.5918	1.0077	27.5918	2.02016	28.5918	3.00646	28.5918	4.01681	28.5918	5.01539	28.5918	6.01297	27.5918	7.05826			27.5918	0.02894	28.5918	1.00504	28.5918	2.03172	28.5918	3.02598	28.5918	4.00213	28.5918	5.00218	28.5918	6.00351	27.5918	7.05826
27.6123	0.03712	27.6123	1.0084	27.6123	2.01786	28.6123	3.0075	28.6123	4.01825	28.6123	5.02119	28.6123	6.0124	27.6123	7.06658			27.6123	0.02801	28.6123	1.00804	28.6123	2.043	28.6123	3.03437	28.6123	4.00231	28.6123	5.00192	28.6123	6.00418	27.6123	7.06658
27.6328	0.03881	27.6328	1.00823	27.6328	2.01694	28.6328	3.00634	28.6328	4.00961	28.6328	5.01999	28.6328	6.01773	27.6328	7.06076			27.6328	0.02288	28.6328	1.00862	28.6328	2.03771	28.6328	3.02962	28.6328	4.00188	28.6328	5.00158	28.6328	6.00358	27.6328	7.06076
27.6533	0.03268	27.6533	1.00735	27.6533	2.01786	28.6533	3.00723	28.6533	4.01457	28.6533	5.01619	28.6533	6.0111	27.6533	7.05764			27.6533	0.01914	28.6533	1.00796	28.6533	2.02326	28.6533	3.02794	28.6533	4.00277	28.6533	5.0017	28.6533	6.00284	27.6533	7.05764
27.6738	0.03342	27.6738	1.00858	27.6738	2.01648	28.6738	3.0064	28.6738	4.01329	28.6738	5.01679	28.6738	6.01687	27.6738	7.06388			27.6738	0.01727	28.6738	1.00898	28.6738	2.02925	28.6738	3.02459	28.6738	4.00184	28.6738	5.00201	28.6738	6.00252	27.6738	7.06388
27.6943	0.035	27.6943	1.00826	27.6943	2.01344	28.6943	3.00634	28.6943	4.01105	28.6943	5.02139	28.6943	6.01528	27.6943	7.06429			27.6943	0.02101	28.6943	1.00804	28.6943	2.01903	28.6943	3.02543	28.6943	4.00264	28.6943	5.00139	28.6943	6.00365	27.6943	7.06429
27.7148	0.03723	27.7148	1.00805	27.7148	2.01446	28.7148	3.00574	28.7148	4.01473	28.7148	5.01779	28.7148	6.01456	27.7148	7.05722			27.7148	0.02894	28.7148	1.00782	28.7148	2.03947	28.7148	3.02822	28.7148	4.00235	28.7148	5.00187	28.7148	6.00333	27.7148	7.05722
27.7353	0.03247	27.7353	1.00805	27.7353	2.01777	28.7353	3.00662	28.7353	4.01537	28.7353	5.01679	28.7353	6.01355	27.7353	7.05951			27.7353	0.02941	28.7353	1.00738	28.7353	2.03454	28.7353	3.03018	28.7353	4.00259	28.7353	5.0015	28.7353	6.0033	27.7353	7.05951
27.7558	0.03543	27.7558	1.00697	27.7558	2.01584	28.7558	3.00513	28.7558	4.01473	28.7558	5.02099	28.7558	6.01398	27.7558	7.05181			27.7558	0.02381	28.7558	1.00782	28.7558	2.02502	28.7558	3.03046	28.7558	4.00169	28.7558	5.00218	28.7558	6.00284	27.7558	7.05181
27.7763	0.03088	27.7763	1.00763	27.7763	2.01667	28.7763	3.0048	28.7763	4.01793	28.7763	5.01879	28.7763	6.00923	27.7763	7.04994			27.7763	0.01681	28.7763	1.00657	28.7763	2.02185	28.7763	3.01928	28.7763	4.00224	28.7763	5.00178	28.7763	6.00234	27.7763	7.04994
27.7968	0.03374	27.7968	1.00816	27.7968	2.01455	28.7968	3.00458	28.7968	4.01649	28.7968	5.01759	28.7968	6.01557	27.7968	7.05368			27.7968	0.03035	28.7968	1.0046	28.7968	2.02467	28.7968	3.02487	28.7968	4.00211	28.7968	5.00178	28.7968	6.00315	27.7968	7.05368
27.8173	0.0313	27.8173	1.00749	27.8173	2.01317	28.8173	3.00574	28.8173	4.01265	28.8173	5.01719	28.8173	6.01773	27.8173	7.05535			27.8173	0.02754	28.8173	1.00504	28.8173	2.03278	28.8173	3.02403	28.8173	4.00173	28.8173	5.00144	28.8173	6.00238	27.8173	7.05535
27.8378	0.03522	27.8378	1.00791	27.8378	2.01676	28.8378	3.0043	28.8378	4.01297	28.8378	5.01619	28.8378	6.01355	27.8378	7.05264			27.8378	0.02054	28.8378	1.0057	28.8378	2.03313	28.8378	3.02123	28.8378	4.00171	28.8378	5.00125	28.8378	6.00177	27.8378	7.05264
27.8584	0.03099	27.8584	1.00823	27.8584	2.01344	28.8584	3.00486	28.8584	4.0064	28.8584	5.02039	28.8584	6.01586	27.8584	7.0516			27.8584	0.01914	28.8584	1.00767	28.8584	2.02467	28.8584	3.019	28.8584	4.00224	28.8584	5.00139	28.8584	6.00301	27.8584	7.0516
27.8788	0.03215	27.8788	1.00714	27.8788	2.01436	28.8788	3.00348	28.8788	4.01457	28.8788	5.01359	28.8788	6.01312	27.8788	7.04911			27.8788	0.02614	28.8788	1.00351	28.8788	2.03031	28.8788	3.02543	28.8788	4.00166	28.8788	5.00158	28.8788	6.00223	27.8788	7.04911
27.8994	0.03225	27.8994	1.00683	27.8994	2.0139	28.8994	3.00463	28.8994	4.01137	28.8994	5.01619	28.8994	6.01312	27.8994	7.04869			27.8994	0.02054	28.8994	1.00482	28.8994	2.02502	28.8994	3.01369	28.8994	4.00144	28.8994	5.00139	28.8994	6.00259	27.8994	7.04869
27.9199	0.03236	27.9199	1.00714	27.9199	2.01593	28.9199	3.00397	28.9199	4.01153	28.9199	5.01479	28.9199	6.01168	27.9199	7.04786			27.9199	0.02007	28.9199	1.00606	28.9199	2.02714	28.9199	3.01397	28.9199	4.00177	28.9199	5.00119	28.9199	6.00315	27.9199	7.04786
27.9404	0.03648	27.9404	1.007	27.9404	2.01326	28.9404	3.0048	28.9404	4.00961	28.9404	5.01579	28.9404	6.01196	27.9404	7.04702			27.9404	0.02101	28.9404	1.00745	28.9404	2.03383	28.9404	3.02598	28.9404	4.00157	28.9404	5.00167	28.9404	6.00216	27.9404	7.04702
27.9609	0.03162	27.9609	1.00641	27.9609	2.01169	28.9609	3.00447	28.9609	4.01377	28.9609	5.01439	28.9609	6.01182	27.9609	7.04598			27.9609	0.02754	28.9609	1.00577	28.9609	2.02573	28.9609	3.01425	28.9609	4.00213	28.9609	5.00156	28.9609	6.00255	27.9609	7.04598
27.9814	0.03363	27.9814	1.00693	27.9814	2.01501	28.9814	3.00397	28.9814	4.01089	28.9814	5.01859	28.9814	6.01269	27.9814	7.04702			27.9814	0.02288	28.9814	1.00475	28.9814	2.03419	28.9814	3.01704	28.9814	4.00144	28.9814	5.0015	28.9814	6.00234	27.9814	7.04702
28.0019	0.0331	28.0019	1.0076	28.0019	2.01252	29.0019	3.00508	29.0019	4.01009	29.0019	5.01679	29.0019	6.00807	28.0019	7.04224			28.0019	0.02894	29.0019	1.00541	29.0019	2.02256	29.0019	3.01397	29.0019	4.00164	29.0019	5.00133	29.0019	6.00227	28.0019	7.04224
28.0224	0.02908	28.0224	1.00679	28.0224	2.01446	29.0224	3.00419	29.0224	4.01505	29.0224	5.01739	29.0224	6.00995	28.0224	7.04723			28.0224	0.02148	29.0224	1.00687	29.0224	2.01868	29.0224	3.01174	29.0224	4.00186	29.0224	5.00119	29.0224	6.0022	28.0224	7.04723
28.0429	0.03099	28.0429	1.00623	28.0429	2.01132	29.0429	3.00331	29.0429	4.00464	29.0429	5.0122	29.0429	6.01067	28.0429	7.04078			28.0429	0.02241	29.0429	1.00431	29.0429	2.02256	29.0429	3.03046	29.0429	4.002	29.0429	5.00108	29.0429	6.00177	28.0429	7.04078
28.0634	0.03289	28.0634	1.00707	28.0634	2.0128	29.0634	3.00403	29.0634	4.00897	29.0634	5.01559	29.0634	6.00951	28.0634	7.04141			28.0634	0.03035	29.0634	1.00621	29.0634	2.02044	29.0634	3.01369	29.0634	4.00175	29.0634	5.00139	29.0634	6.0028	28.0634	7.04141
28.0839	0.03141	28.0839	1.00693	28.0839	2.01335	29.0839	3.00497	29.0839	4.01025	29.0839	5.01279	29.0839	6.01067	28.0839	7.04182			28.0839	0.02614	29.0839	1.00643	29.0839	2.02326	29.0839	3.02291	29.0839	4.00149	29.0839	5.00164	29.0839	6.00255	28.0839	7.04182
28.1044	0.02802	28.1044	1.0069	28.1044	2.01179	29.1044	3.00292	29.1044	4.01489	29.1044	5.01419	29.1044	6.00923	28.1044	7.04182			28.1044	0.02894	29.1044	1.00409	29.1044	2.02608	29.1044	3.01928	29.1044	4.00144	29.1044	5.00125	29.1044	6.00188	28.1044	7.04182
28.1249	0.03056	28.1249	1.00567	28.1249	2.01363	29.1249	3.00364	29.1249	4.00736	29.1249	5.01499	29.1249	6.00951	28.1249	7.03516			28.1249	0.02428	29.1249	1.00584	29.1249	2.02855	29.1249	3.01341	29.1249	4.00133	29.1249	5.00057	29.1249	6.00138	28.1249	7.03516
28.1454	0.02866	28.1454	1.00683	28.1454	2.01234	29.1454	3.00397	29.1454	4.0072	29.1454	5.0098	29.1454	6.01124	28.1454	7.03683			28.1454	0.02288	29.1454	1.00314	29.1454	2.02291	29.1454	3.02431	29.1454	4.00153	29.1454	5.00076	29.1454	6.00177	28.1454	7.03683
28.1659	0.03257	28.1659	1.00553	28.1659	2.01142	29.1659	3.00447	29.1659	4.00736	29.1659	5.0122	29.1659	6.00678	28.1659	7.03537			28.1659	0.02148	29.1659	1.0038	29.1659	2.01551	29.1659	3.01788	29.1659	4.00124	29.1659	5.00119	29.1659	6.00142	28.1659	7.03537
28.1865	0.02866	28.1865	1.00644	28.1865	2.01261	29.1865	3.00425	29.1865	4.00576	29.1865	5.0118	29.1865	6.0075	28.1865	7.03641			28.1865	0.01914	29.1865	1.00431	29.1865	2.01692	29.1865	3.01537	29.1865	4.00122	29.1865	5.00108	29.1865	6.00291	28.1865	7.03641
28.2069	0.03225	28.2069	1.00529	28.2069	2.01179	29.2069	3.00303	29.2069	4.00785	29.2069	5.0112	29.2069	6.00923	28.2069	7.03184			28.2069	0.02334	29.2069	1.00738	29.2069	2.0222	29.2069	3.01453	29.2069	4.00111	29.2069	5.00164	29.2069	6.0022	28.2069	7.03184
28.2275	0.03035	28.2275	1.00613	28.2275	2.01335	29.2275	3.00287	29.2275	4.00961	29.2275	5.01259	29.2275	6.0098	28.2275	7.03308			28.2275	0.01634	29.2275	1.00555	29.2275	2.00811	29.2275	3.01537	29.2275	4.00122	29.2275	5.00082	29.2275	6.00135	28.2275	7.03308
28.248	0.03268	28.248	1.00564	28.248	2.01188	29.248	3.00375	29.248	4.01169	29.248	5.0112	29.248	6.01052	28.248	7.04161			28.248	0.02288	29.248	1.00555	29.248	2.02044	29.248	3.00922	29.248	4.00109	29.248	5.00125	29.248	6.00149	28.248	7.04161
28.2685	0.02993	28.2685	1.00522	28.2685	2.01077	29.2685	3.00381	29.2685	4.00688	29.2685	5.0102	29.2685	6.00836	28.2685	7.031			28.2685	0.01961	29.2685	1.00446	29.2685	2.01833	29.2685	3.01118	29.2685	4.00151	29.2685	5.00139	29.2685	6.00199	28.2685	7.031
28.289	0.02781	28.289	1.00585	28.289	2.00994	29.289	3.0027	29.289	4.00929	29.289	5.01479	29.289	6.00692	28.289	7.03392			28.289	0.01867	29.289	1.00248	29.289	2.02185	29.289	3.00475	29.289	4.00084	29.289	5.00108	29.289	6.00121	28.289	7.03392
28.3095	0.02855	28.3095	1.00539	28.3095	2.0105	29.3095	3.00265	29.3095	4.00817	29.3095	5.0096	29.3095	6.00778	28.3095	7.03433			28.3095	0.02288	29.3095	1.00438	29.3095	2.01198	29.3095	3.00754	29.3095	4.0014	29.3095	5.00139	29.3095	6.00124	28.3095	7.03433
28.33	0.0276	28.33	1.00487	28.33	2.01013	29.33	3.00375	29.33	4.01009	29.33	5.0106	29.33	6.00778	28.33	7.03392			28.33	0.01401	29.33	1.00321	29.33	2.0141	29.33	3.01229	29.33	4.001	29.33	5.00099	29.33	6.00142	28.33	7.03392
28.3505	0.0275	28.3505	1.00476	28.3505	2.01096	29.3505	3.00127	29.3505	4.01057	29.3505	5.01439	29.3505	6.00836	28.3505	7.03288			28.3505	0.0098	29.3505	1.00299	29.3505	2.0141	29.3505	3.01397	29.3505	4.001	29.3505	5.00082	29.3505	6.00121	28.3505	7.03288
28.371	0.02707	28.371	1.0055	28.371	2.01068	29.371	3.00337	29.371	4.01057	29.371	5.006	29.371	6.00706	28.371	7.02955			28.371	0.01961	29.371	1.00358	29.371	2.02044	29.371	3.01928	29.371	4.00142	29.371	5.00028	29.371	6.00177	28.371	7.02955
28.3915	0.02559	28.3915	1.00529	28.3915	2.01188	29.3915	3.00237	29.3915	4.01441	29.3915	5.0096	29.3915	6.00721	28.3915	7.03142			28.3915	0.02288	29.3915	1.00409	29.3915	2.0296	29.3915	3.04638	29.3915	4.00268	29.3915	5.00076	29.3915	6.00152	28.3915	7.03142
28.412	0.02591	28.412	1.00497	28.412	2.01086	29.412	3.00188	29.412	4.02482	29.412	5.0118	29.412	6.01096	28.412	7.036			28.412	0.02054	29.412	1.00489	29.412	2.02784	29.412	3.0285	29.412	4.00259	29.412	5.00093	29.412	6.00082	28.412	7.036
28.4325	0.02327	28.4325	1.00529	28.4325	2.01004	29.4325	3.00121	29.4325	4.03346	29.4325	5.0122	29.4325	6.00678	28.4325	7.0258			28.4325	0.02148	29.4325	1.00467	29.4325	2.01868	29.4325	3.02151	29.4325	4.00288	29.4325	5.00099	29.4325	6.00181	28.4325	7.0258
28.453	0.02845	28.453	1.0041	28.453	2.01068	29.453	3.00182	29.453	4.03378	29.453	5.0078	29.453	6.01182	28.453	7.02892			28.453	0.02194	29.453	1.00336	29.453	2.01727	29.453	3.04079	29.453	4.00226	29.453	5.00031	29.453	6.00117	28.453	7.02892
28.4735	0.03025	28.4735	1.00441	28.4735	2.00939	29.4735	3.00066	29.4735	4.03474	29.4735	5.0112	29.4735	6.00259	28.4735	7.02955			28.4735	0.02754	29.4735	1.00234	29.4735	2.0296	29.4735	3.04219	29.4735	4.00299	29.4735	5.00105	29.4735	6.00149	28.4735	7.02955
28.494	0.02898	28.494	1.00522	28.494	2.01068	29.494	3.00132	29.494	4.02674	29.494	5.0054	29.494	6.0062	28.494	7.02705			28.494	0.01914	29.494	1.00256	29.494	2.01762	29.494	3.03828	29.494	4.00404	29.494	5.00102	29.494	6.00078	28.494	7.02705
28.5145	0.02654	28.5145	1.0048	28.5145	2.00865	29.5145	3.00193	29.5145	4.02129	29.5145	5.0102	29.5145	6.00966	28.5145	7.03079			28.5145	0.01541	29.5145	1.00299	29.5145	2.0222	29.5145	3.05057	29.5145	4.0035	29.5145	5.00048	29.5145	6	28.5145	7.03079
28.535	0.02422	28.535	1.00487	28.535	2.00838	29.535	3.00303	29.535	4.01729	29.535	5.0088	29.535	6.01124	28.535	7.02414			28.535	0.01447	29.535	1.00256	29.535	2.00987	29.535	3.05001	29.535	4.00222	29.535	5.00059	29.535	6.00234	28.535	7.02414
28.5556	0.02422	28.5556	1.00427	28.5556	2.00994	29.5556	3.00221	29.5556	4.01969	29.5556	5.0114	29.5556	6.00894	28.5556	7.02975			28.5556	0.01214	29.5556	1.00161	29.5556	2.03066	29.5556	3.0285	29.5556	4.0022	29.5556	5.00074	29.5556	6.0016	28.5556	7.02975
28.5761	0.02559	28.5761	1.00392	28.5761	2.00838	29.5761	3.00193	29.5761	4.00881	29.5761	5.0102	29.5761	6.00332	28.5761	7.02247			28.5761	0.0112	29.5761	1.00124	29.5761	2.02819	29.5761	3.02794	29.5761	4.00237	29.5761	5.00088	29.5761	6.00124	28.5761	7.02247
28.5966	0.02527	28.5966	1.00424	28.5966	2.00764	29.5966	3.00127	29.5966	4.01201	29.5966	5.0098	29.5966	6.00562	28.5966	7.02913			28.5966	0.02054	29.5966	1.00256	29.5966	2.01093	29.5966	3.03101	29.5966	4.00113	29.5966	5.00099	29.5966	6.00163	28.5966	7.02913
28.6171	0.02813	28.6171	1.00441	28.6171	2.00976	29.6171	3.00188	29.6171	4.0072	29.6171	5.01259	29.6171	6.00461	28.6171	7.02913			28.6171	0.01494	29.6171	1.00351	29.6171	2.01022	29.6171	3.01397	29.6171	4.00149	29.6171	5.00051	29.6171	6.00082	28.6171	7.02913
28.6376	0.02432	28.6376	1.00392	28.6376	2.00939	29.6376	3.0011	29.6376	4.00592	29.6376	5.0044	29.6376	6.00548	28.6376	7.02414			28.6376	0.01774	29.6376	1.00226	29.6376	2.02009	29.6376	3.00531	29.6376	4.00115	29.6376	5.00054	29.6376	6.00145	28.6376	7.02414
28.6581	0.02887	28.6581	1.00466	28.6581	2.00819	29.6581	3.00199	29.6581	4.00817	29.6581	5.0118	29.6581	6.00418	28.6581	7.02164			28.6581	0.01821	29.6581	1.00175	29.6581	2.01692	29.6581	3.01649	29.6581	4.00091	29.6581	5.00071	29.6581	6.00089	28.6581	7.02164
28.6786	0.02496	28.6786	1.00417	28.6786	2.00801	29.6786	3.00204	29.6786	4.00688	29.6786	5.0078	29.6786	6.00591	28.6786	7.02289			28.6786	0.01727	29.6786	1.00168	29.6786	2.0074	29.6786	3.01481	29.6786	4.00098	29.6786	5.00065	29.6786	6.00057	28.6786	7.02289
28.6991	0.02676	28.6991	1.00462	28.6991	2.00912	29.6991	3.00204	29.6991	4.00688	29.6991	5.0054	29.6991	6.00836	28.6991	7.02996			28.6991	0.02288	29.6991	1.00029	29.6991	2.00599	29.6991	3.01732	29.6991	4.00124	29.6991	5.00102	29.6991	6.00128	28.6991	7.02996
28.7196	0.02506	28.7196	1.00441	28.7196	2.00829	29.7196	3.00177	29.7196	4.00624	29.7196	5.0082	29.7196	6.0036	28.7196	7.02538			28.7196	0.0112	29.7196	1.00146	29.7196	2.01374	29.7196	3.00726	29.7196	4	29.7196	5.00062	29.7196	6.00085	28.7196	7.02538
28.7401	0.02517	28.7401	1.00466	28.7401	2.00921	29.7401	3.00237	29.7401	4.00656	29.7401	5.0092	29.7401	6.00389	28.7401	7.02434			28.7401	0.02007	29.7401	1.0011	29.7401	2.01445	29.7401	3.00838	29.7401	4.00058	29.7401	5.00082	29.7401	6.00085	28.7401	7.02434
28.7606	0.02422	28.7606	1.00389	28.7606	2.00976	29.7606	3.00127	29.7606	4.00801	29.7606	5.0074	29.7606	6.00332	28.7606	7.02289			28.7606	0.01261	29.7606	1.00051	29.7606	2.00388	29.7606	3.01146	29.7606	4.00106	29.7606	5.00076	29.7606	6.00106	28.7606	7.02289
28.7811	0.02379	28.7811	1.00417	28.7811	2.00737	29.7811	3	29.7811	4.004	29.7811	5.0038	29.7811	6.00519	28.7811	7.02414			28.7811	0.0112	29.7811	1.00139	29.7811	2.00352	29.7811	3.00754	29.7811	4.00084	29.7811	5.00071	29.7811	6.0016	28.7811	7.02414
28.8016	0.02475	28.8016	1.00392	28.8016	2.00838	29.8016	3.00121	29.8016	4.00544	29.8016	5.0058	29.8016	6.00317	28.8016	7.02247			28.8016	0.01261	29.8016	1.00066	29.8016	2.00176	29.8016	3.00894	29.8016	4.00069	29.8016	5.0002	29.8016	6.00142	28.8016	7.02247
28.8221	0.02358	28.8221	1.00368	28.8221	2.00856	29.8221	3.00188	29.8221	4.00432	29.8221	5.0044	29.8221	6.00259	28.8221	7.02393			28.8221	0.01494	29.8221	1.00088	29.8221	2.00247	29.8221	3.00391	29.8221	4.00062	29.8221	5.00088	29.8221	6.00099	28.8221	7.02393
28.8426	0.02094	28.8426	1.00347	28.8426	2.00829	29.8426	3.00083	29.8426	4.0032	29.8426	5.0118	29.8426	6.00303	28.8426	7.01977			28.8426	0.01681	29.8426	1.00248	29.8426	2	29.8426	3.01509	29.8426	4.00089	29.8426	5	29.8426	6.00085	28.8426	7.01977
28.8632	0.02274	28.8632	1.00298	28.8632	2.00608	29.8632	3.00055	29.8632	4.00448	29.8632	5.01	29.8632	6.00562	28.8632	7.02726			28.8632	0.01401	29.8632	1.0008	29.8632	2.01128	29.8632	3.01229	29.8632	4.00067	29.8632	5.00042	29.8632	6.00074	28.8632	7.02726
28.8837	0.02337	28.8837	1.00385	28.8837	2.00856	29.8837	3.00121	29.8837	4.004	29.8837	5.005	29.8837	6.00735	28.8837	7.02476			28.8837	0.02101	29.8837	1.00044	29.8837	2.00352	29.8837	3.0014	29.8837	4.00033	29.8837	5.00028	29.8837	6.00014	28.8837	7.02476
28.9042	0.02327	28.9042	1.00277	28.9042	2.0081	29.9042	3.00061	29.9042	4.00544	29.9042	5.0022	29.9042	6.00389	28.9042	7.02143			28.9042	0.0028	29.9042	1.00102	29.9042	2.00035	29.9042	3.00196	29.9042	4.00091	29.9042	5.00054	29.9042	6.00043	28.9042	7.02143
28.9247	0.022	28.9247	1.00399	28.9247	2.007	29.9247	3.00033	29.9247	4.00064	29.9247	5.0038	29.9247	6.00159	28.9247	7.02351			28.9247	0.01307	29.9247	1.0011	29.9247	2.00211	29.9247	3.00251	29.9247	4.00071	29.9247	5.00091	29.9247	6.00071	28.9247	7.02351
28.9452	0.0221	28.9452	1.00291	28.9452	2.00691	29.9452	3.0005	29.9452	4.0056	29.9452	5.006	29.9452	6.00605	28.9452	7.02143			28.9452	0.01027	29.9452	1.00088	29.9452	2	29.9452	3	29.9452	4.00064	29.9452	5.00088	29.9452	6.00046	28.9452	7.02143
28.9657	0.02284	28.9657	1.00364	28.9657	2.00764	29.9657	3.00154	29.9657	4.00608	29.9657	5.0054	29.9657	6.00144	28.9657	7.01685			28.9657	0.01587	29.9657	1	29.9657	2.00564	29.9657	3.00196	29.9657	4.00044	29.9657	5.00008	29.9657	6.00064	28.9657	7.01685
28.9862	0.01893	28.9862	1.00406	28.9862	2.00635	29.9862	3.00011	29.9862	4.00256	29.9862	5.0098	29.9862	6.00346	28.9862	7.02622			28.9862	0.01167	29.9862	1.00183	29.9862	2.00952	29.9862	3.00475	29.9862	4.00082	29.9862	5.00062	29.9862	6.00078	28.9862	7.02622
29.0067	0.02295	29.0067	1.00364	29.0067	2.00709									29.0067	7.02226			29.0067	0.01214													29.0067	7.02226
29.0272	0.02644	29.0272	1.00382	29.0272	2.00552									29.0272	7.02289			29.0272	0.01354													29.0272	7.02289
29.0477	0.02337	29.0477	1.00357	29.0477	2.00746									29.0477	7.01685			29.0477	0.01727													29.0477	7.01685
29.0682	0.02379	29.0682	1.00354	29.0682	2.00654									29.0682	7.02122			29.0682	0.01541													29.0682	7.02122
29.0887	0.0203	29.0887	1.00284	29.0887	2.00635									29.0887	7.02018			29.0887	0.01027													29.0887	7.02018
29.1092	0.02517	29.1092	1.00333	29.1092	2.0058									29.1092	7.02143			29.1092	0.02148													29.1092	7.02143
29.1297	0.02464	29.1297	1.00298	29.1297	2.00709									29.1297	7.02226			29.1297	0.01074													29.1297	7.02226
29.1502	0.022	29.1502	1.00287	29.1502	2.00829									29.1502	7.02122			29.1502	0.01307													29.1502	7.02122
29.1707	0.02136	29.1707	1.00336	29.1707	2.00442									29.1707	7.02102			29.1707	0.01214													29.1707	7.02102
29.1913	0.0184	29.1913	1.00305	29.1913	2.00635									29.1913	7.02081			29.1913	0.0098													29.1913	7.02081
29.2118	0.02231	29.2118	1.00312	29.2118	2.00672									29.2118	7.01748			29.2118	0.01307													29.2118	7.01748
29.2323	0.01882	29.2323	1.00385	29.2323	2.00608									29.2323	7.02122			29.2323	0.02007													29.2323	7.02122
29.2528	0.01734	29.2528	1.00333	29.2528	2.00562									29.2528	7.01477			29.2528	0.01027													29.2528	7.01477
29.2733	0.01597	29.2733	1.00357	29.2733	2.00635									29.2733	7.02122			29.2733	0.00747													29.2733	7.02122
29.2938	0.01872	29.2938	1.00249	29.2938	2.00829									29.2938	7.01914			29.2938	0.0084													29.2938	7.01914
29.3143	0.02052	29.3143	1.00231	29.3143	2.00884									29.3143	7.01561			29.3143	0.01634													29.3143	7.01561
29.3348	0.01946	29.3348	1.00291	29.3348	2.0104									29.3348	7.01685			29.3348	0.00747													29.3348	7.01685
29.3553	0.01692	29.3553	1.00245	29.3553	2.00838									29.3553	7.01727			29.3553	0.00654													29.3553	7.01727
29.3758	0.02168	29.3758	1.00308	29.3758	2.01114									29.3758	7.01977			29.3758	0.00747													29.3758	7.01977
29.3963	0.01935	29.3963	1.00298	29.3963	2.00912									29.3963	7.01665			29.3963	0.007													29.3963	7.01665
29.4168	0.01946	29.4168	1.00287	29.4168	2.00819									29.4168	7.01789			29.4168	0.0042													29.4168	7.01789
29.4373	0.01988	29.4373	1.00217	29.4373	2.0058									29.4373	7.02081			29.4373	0.01027													29.4373	7.02081
29.4578	0.01819	29.4578	1.00242	29.4578	2.01105									29.4578	7.01769			29.4578	0.01074													29.4578	7.01769
29.4783	0.01766	29.4783	1.00263	29.4783	2.00921									29.4783	7.01561			29.4783	0.007													29.4783	7.01561
29.4988	0.0165	29.4988	1.00263	29.4988	2.00681									29.4988	7.01873			29.4988	0.00934													29.4988	7.01873
29.5193	0.01808	29.5193	1.00287	29.5193	2.00598									29.5193	7.01831			29.5193	0.0098													29.5193	7.01831
29.5399	0.01893	29.5399	1.00235	29.5399	2.00691									29.5399	7.01165			29.5399	0.007													29.5399	7.01165
29.5604	0.01787	29.5604	1.00221	29.5604	2.00626									29.5604	7.01685			29.5604	0.02194													29.5604	7.01685
29.5809	0.01459	29.5809	1.00242	29.5809	2.00525									29.5809	7.01623			29.5809	0.01074													29.5809	7.01623
29.6014	0.01481	29.6014	1.00231	29.6014	2.00543									29.6014	7.01332			29.6014	0.00934													29.6014	7.01332
29.6219	0.01343	29.6219	1.0027	29.6219	2.00562									29.6219	7.01436			29.6219	0.01167													29.6219	7.01436
29.6424	0.01851	29.6424	1.00266	29.6424	2.00479									29.6424	7.01561			29.6424	0.00373													29.6424	7.01561
29.6629	0.01692	29.6629	1.00207	29.6629	2.00663									29.6629	7.01415			29.6629	0.0056													29.6629	7.01415
29.6834	0.01586	29.6834	1.00214	29.6834	2.0047									29.6834	7.01248			29.6834	0.00514													29.6834	7.01248
29.7039	0.01512	29.7039	1.00231	29.7039	2.0058									29.7039	7.01561			29.7039	0.00747													29.7039	7.01561
29.7244	0.0166	29.7244	1.00294	29.7244	2.00396									29.7244	7.01706			29.7244	0.01401													29.7244	7.01706
29.7449	0.01692	29.7449	1.00196	29.7449	2.00276									29.7449	7.01373			29.7449	0.01074													29.7449	7.01373
29.7654	0.01523	29.7654	1.00228	29.7654	2.00525									29.7654	7.01665			29.7654	0.00467													29.7654	7.01665
29.7859	0.01607	29.7859	1.00231	29.7859	2.00654									29.7859	7.01602			29.7859	0.0084													29.7859	7.01602
29.8064	0.01512	29.8064	1.00154	29.8064	2.00737									29.8064	7.01561			29.8064	0.00607													29.8064	7.01561
29.8269	0.01555	29.8269	1.00242	29.8269	2.00654									29.8269	7.01789			29.8269	0.01027													29.8269	7.01789
29.8474	0.01544	29.8474	1.00249	29.8474	2.0047									29.8474	7.01519			29.8474	0.00654													29.8474	7.01519
29.868	0.01629	29.868	1.00214	29.868	2.00497									29.868	7.01394			29.868	0.01307													29.868	7.01394
29.8885	0.01777	29.8885	1.00172	29.8885	2.00451									29.8885	7.01352			29.8885	0.00327													29.8885	7.01352
29.909	0.0165	29.909	1.00273	29.909	2.00552									29.909	7.01207			29.909	0													29.909	7.01207
29.9295	0.01385	29.9295	1.00193	29.9295	2.00433									29.9295	7.01332			29.9295	0.0056													29.9295	7.01332
29.95	0.01417	29.95	1.00224	29.95	2.00525									29.95	7.0104			29.95	0.00887													29.95	7.0104
29.9705	0.01565	29.9705	1.00189	29.9705	2.00488									29.9705	7.01581			29.9705	0.007													29.9705	7.01581
29.991	0.01438	29.991	1.00221	29.991	2.00414									29.991	7.01352			29.991	0.00233													29.991	7.01352
30.0115	0.01523	30.0115	1.00186	30.0115	2.00396									30.0115	7.01311																	30.0115	7.01311
30.032	0.01629	30.032	1.00214	30.032	2.00377									30.032	7.01561																	30.032	7.01561
30.0525	0.01544	30.0525	1.00193	30.0525	2.00331									30.0525	7.01373																	30.0525	7.01373
30.073	0.01639	30.073	1.00182	30.073	2.00488									30.073	7.01311																	30.073	7.01311
30.0935	0.01301	30.0935	1.00182	30.0935	2.00433									30.0935	7.00978																	30.0935	7.00978
30.114	0.01576	30.114	1.00231	30.114	2.0046									30.114	7.00895																	30.114	7.00895
30.1345	0.0147	30.1345	1.00221	30.1345	2.0046									30.1345	7.01352																	30.1345	7.01352
30.155	0.0165	30.155	1.0021	30.155	2.00525									30.155	7.0129																	30.155	7.0129
30.1756	0.01481	30.1756	1.00256	30.1756	2.00617									30.1756	7.01457																	30.1756	7.01457
30.1961	0.01449	30.1961	1.00196	30.1961	2.00387									30.1961	7.01082																	30.1961	7.01082
30.2166	0.01375	30.2166	1.0021	30.2166	2.00377									30.2166	7.01498																	30.2166	7.01498
30.2371	0.01375	30.2371	1.00214	30.2371	2.00405									30.2371	7.01727																	30.2371	7.01727
30.2576	0.01195	30.2576	1.0014	30.2576	2.0035									30.2576	7.01373																	30.2576	7.01373
30.2781	0.01206	30.2781	1.00214	30.2781	2.00543									30.2781	7.01436																	30.2781	7.01436
30.2986	0.01121	30.2986	1.00161	30.2986	2.00368									30.2986	7.01124																	30.2986	7.01124
30.3191	0.01132	30.3191	1.00228	30.3191	2.00479									30.3191	7.01103																	30.3191	7.01103
30.3396	0.01576	30.3396	1.00137	30.3396	2.00552									30.3396	7.01124																	30.3396	7.01124
30.3601	0.01428	30.3601	1.00165	30.3601	2.00313									30.3601	7.01061																	30.3601	7.01061
30.3806	0.01227	30.3806	1.00189	30.3806	2.00414									30.3806	7.01144																	30.3806	7.01144
30.4011	0.01629	30.4011	1.00158	30.4011	2.00368									30.4011	7.01228																	30.4011	7.01228
30.4216	0.01544	30.4216	1.00175	30.4216	2.00285									30.4216	7.01352																	30.4216	7.01352
30.4421	0.0111	30.4421	1.00242	30.4421	2.00525									30.4421	7.01269																	30.4421	7.01269
30.4626	0.01163	30.4626	1.00242	30.4626	2.0047									30.4626	7.01186																	30.4626	7.01186
30.4831	0.01322	30.4831	1.00116	30.4831	2.00387									30.4831	7.01332																	30.4831	7.01332
30.5037	0.01068	30.5037	1.00161	30.5037	2.0046									30.5037	7.00832																	30.5037	7.00832
30.5241	0.01227	30.5241	1.00203	30.5241	2.00359									30.5241	7.01165																	30.5241	7.01165
30.5447	0.01121	30.5447	1.00189	30.5447	2.0047									30.5447	7.01186																	30.5447	7.01186
30.5652	0.01216	30.5652	1.00235	30.5652	2.00405									30.5652	7.01373																	30.5652	7.01373
30.5857	0.01132	30.5857	1.00098	30.5857	2.0035									30.5857	7.00791																	30.5857	7.00791
30.6062	0.01121	30.6062	1.00158	30.6062	2.00414									30.6062	7.00999																	30.6062	7.00999
30.6267	0.0129	30.6267	1.00165	30.6267	2.0035									30.6267	7.01228																	30.6267	7.01228
30.6472	0.01481	30.6472	1.00158	30.6472	2.00295									30.6472	7.01373																	30.6472	7.01373
30.6677	0.01206	30.6677	1.00196	30.6677	2.00368									30.6677	7.01332																	30.6677	7.01332
30.6882	0.01216	30.6882	1.00161	30.6882	2.00488									30.6882	7.01436																	30.6882	7.01436
30.7087	0.01026	30.7087	1.00168	30.7087	2.00451									30.7087	7.01103																	30.7087	7.01103
30.7292	0.01248	30.7292	1.00147	30.7292	2.00322									30.7292	7.01144																	30.7292	7.01144
30.7497	0.01174	30.7497	1.00105	30.7497	2.00267									30.7497	7.00978																	30.7497	7.00978
30.7702	0.01311	30.7702	1.00161	30.7702	2.00313									30.7702	7.01269																	30.7702	7.01269
30.7907	0.01089	30.7907	1.00144	30.7907	2.00295									30.7907	7.00811																	30.7907	7.00811
30.8112	0.00984	30.8112	1.0013	30.8112	2.00387									30.8112	7.01082																	30.8112	7.01082
30.8317	0.01248	30.8317	1.00182	30.8317	2.00285									30.8317	7.00916																	30.8317	7.00916
30.8523	0.01227	30.8523	1.00165	30.8523	2.00322									30.8523	7.0104																	30.8523	7.0104
30.8728	0.011	30.8728	1.00119	30.8728	2.00175									30.8728	7.0129																	30.8728	7.0129
30.8933	0.01015	30.8933	1.00144	30.8933	2.00359									30.8933	7.01352																	30.8933	7.01352
30.9138	0.01047	30.9138	1.00158	30.9138	2.00359									30.9138	7.01498																	30.9138	7.01498
30.9343	0.00941	30.9343	1.00119	30.9343	2.00267									30.9343	7.01269																	30.9343	7.01269
30.9548	0.0092	30.9548	1.00168	30.9548	2.00203									30.9548	7.01415																	30.9548	7.01415
30.9753	0.01216	30.9753	1.00158	30.9753	2.00414									30.9753	7.01228																	30.9753	7.01228
30.9958	0.00941	30.9958	1.00182	30.9958	2.00359									30.9958	7.0104																	30.9958	7.0104
31.0163	0.01153	31.0163	1.00039	31.0163	2.00295									31.0163	7.01269																	31.0163	7.01269
31.0368	0.01142	31.0368	1.00095	31.0368	2.00359									31.0368	7.00853																	31.0368	7.00853
31.0573	0.00783	31.0573	1.00158	31.0573	2.00249									31.0573	7.0104																	31.0573	7.0104
31.0778	0.0129	31.0778	1.00151	31.0778	2.0035									31.0778	7.00895																	31.0778	7.00895
31.0983	0.00899	31.0983	1.00116	31.0983	2.00258									31.0983	7.0102																	31.0983	7.0102
31.1188	0.01206	31.1188	1.00133	31.1188	2.00341									31.1188	7.0102																	31.1188	7.0102
31.1393	0.01047	31.1393	1.00126	31.1393	2.00221									31.1393	7.0077																	31.1393	7.0077
31.1598	0.00846	31.1598	1.00161	31.1598	2.00304									31.1598	7.00666																	31.1598	7.00666
31.1804	0.01036	31.1804	1.00112	31.1804	2.00387									31.1804	7.00895																	31.1804	7.00895
31.2009	0.0111	31.2009	1.00119	31.2009	2.00433									31.2009	7.01332																	31.2009	7.01332
31.2214	0.00973	31.2214	1.00168	31.2214	2.00359									31.2214	7.00978																	31.2214	7.00978
31.2419	0.01058	31.2419	1.00112	31.2419	2.00092									31.2419	7.00791																	31.2419	7.00791
31.2624	0.00857	31.2624	1.0013	31.2624	2.00396									31.2624	7.01248																	31.2624	7.01248
31.2829	0.00878	31.2829	1.00123	31.2829	2.00377									31.2829	7.01061																	31.2829	7.01061
31.3034	0.011	31.3034	1.00151	31.3034	2.00258									31.3034	7.01228																	31.3034	7.01228
31.3239	0.01047	31.3239	1.00112	31.3239	2.00285									31.3239	7.00811																	31.3239	7.00811
31.3444	0.01036	31.3444	1.00182	31.3444	2.00359									31.3444	7.01124																	31.3444	7.01124
31.3649	0.00931	31.3649	1.00123	31.3649	2.00138									31.3649	7.0129																	31.3649	7.0129
31.3854	0.00899	31.3854	1.00084	31.3854	2.00285									31.3854	7.00895																	31.3854	7.00895
31.4059	0.01068	31.4059	1.00137	31.4059	2.00331									31.4059	7.01248																	31.4059	7.01248
31.4264	0.00814	31.4264	1.00109	31.4264	2.0035									31.4264	7.00874																	31.4264	7.00874
31.4469	0.00857	31.4469	1.0013	31.4469	2.00295									31.4469	7.01207																	31.4469	7.01207
31.4674	0.01026	31.4674	1.00084	31.4674	2.0023									31.4674	7.01124																	31.4674	7.01124
31.488	0.00899	31.488	1.00133	31.488	2.00267									31.488	7.00791																	31.488	7.00791
31.5084	0.0056	31.5084	1.00126	31.5084	2.00193									31.5084	7.00811																	31.5084	7.00811
31.529	0.01364	31.529	1.00151	31.529	2.00295									31.529	7.01207																	31.529	7.01207
31.5495	0.00804	31.5495	1.00154	31.5495	2.00239									31.5495	7.00957																	31.5495	7.00957
31.57	0.00772	31.57	1.00091	31.57	2.00276									31.57	7.00874																	31.57	7.00874
31.5905	0.00751	31.5905	1.00116	31.5905	2.00239									31.5905	7.0077																	31.5905	7.0077
31.611	0.00698	31.611	1.00133	31.611	2.00212									31.611	7.00957																	31.611	7.00957
31.6315	0.00709	31.6315	1.00109	31.6315	2.00396									31.6315	7.00562																	31.6315	7.00562
31.652	0.00835	31.652	1.00186	31.652	2.00193									31.652	7.01061																	31.652	7.01061
31.6725	0.00867	31.6725	1.00105	31.6725	2.00221									31.6725	7.00957																	31.6725	7.00957
31.693	0.00931	31.693	1.0013	31.693	2.00212									31.693	7.00791																	31.693	7.00791
31.7135	0.00941	31.7135	1.00109	31.7135	2.00166									31.7135	7.01061																	31.7135	7.01061
31.734	0.01121	31.734	1.00109	31.734	2.00175									31.734	7.00687																	31.734	7.00687
31.7545	0.01058	31.7545	1.00084	31.7545	2.00184									31.7545	7.00728																	31.7545	7.00728
31.775	0.00867	31.775	1.00095	31.775	2.00203									31.775	7.00791																	31.775	7.00791
31.7955	0.00973	31.7955	1.00123	31.7955	2.00175									31.7955	7.00957																	31.7955	7.00957
31.8161	0.00867	31.8161	1.00091	31.8161	2.00295									31.8161	7.00811																	31.8161	7.00811
31.8365	0.00867	31.8365	1.00133	31.8365	2.00221									31.8365	7.00853																	31.8365	7.00853
31.8571	0.00846	31.8571	1.00126	31.8571	2.00239									31.8571	7.0102																	31.8571	7.0102
31.8776	0.01227	31.8776	1.00109	31.8776	2.00221									31.8776	7.00957																	31.8776	7.00957
31.8981	0.00624	31.8981	1.00144	31.8981	2.00276									31.8981	7.00853																	31.8981	7.00853
31.9186	0.01058	31.9186	1.00088	31.9186	2.00285									31.9186	7.00687																	31.9186	7.00687
31.9391	0.00698	31.9391	1.00081	31.9391	2.00212									31.9391	7.00895																	31.9391	7.00895
31.9596	0.00761	31.9596	1.00112	31.9596	2.00267									31.9596	7.00811																	31.9596	7.00811
31.9801	0.00857	31.9801	1.00067	31.9801	2.00331									31.9801	7.01082																	31.9801	7.01082
32.0006	0.00624	32.0006	1.00084	32.0006	2.00175									32.0006	7.00832																	32.0006	7.00832
32.0211	0.01089	32.0211	1.00077	32.0211	2.00221									32.0211	7.00978																	32.0211	7.00978
32.0416	0.01036	32.0416	1.00084	32.0416	2.00175									32.0416	7.00999																	32.0416	7.00999
32.0621	0.00687	32.0621	1.00133	32.0621	2.00064									32.0621	7.00853																	32.0621	7.00853
32.0826	0.00486	32.0826	1.00074	32.0826	2.00092									32.0826	7.00916																	32.0826	7.00916
32.1031	0.00909	32.1031	1.00137	32.1031	2.00258									32.1031	7.0104																	32.1031	7.0104
32.1236	0.00624	32.1236	1.00105	32.1236	2.00166									32.1236	7.01103																	32.1236	7.01103
32.1442	0.01153	32.1442	1.00158	32.1442	2.00359									32.1442	7.00853																	32.1442	7.00853
32.1647	0.00909	32.1647	1.00098	32.1647	2.00175									32.1647	7.00583																	32.1647	7.00583
32.1852	0.00698	32.1852	1.00074	32.1852	2.00258									32.1852	7.00666																	32.1852	7.00666
32.2057	0.00497	32.2057	1.0006	32.2057	2.00304									32.2057	7.01144																	32.2057	7.01144
32.2262	0.00687	32.2262	1.0006	32.2262	2.00129									32.2262	7.00895																	32.2262	7.00895
32.2467	0.00582	32.2467	1.00116	32.2467	2.00249									32.2467	7.01124																	32.2467	7.01124
32.2672	0.00888	32.2672	1.00105	32.2672	2.00239									32.2672	7.00811																	32.2672	7.00811
32.2877	0.00613	32.2877	1.00084	32.2877	2.00193									32.2877	7.00749																	32.2877	7.00749
32.3082	0.00539	32.3082	1.00154	32.3082	2.00221									32.3082	7.00728																	32.3082	7.00728
32.3287	0.00518	32.3287	1.00091	32.3287	2.00203									32.3287	7.00811																	32.3287	7.00811
32.3492	0.00635	32.3492	1.00098	32.3492	2.00276									32.3492	7.00707																	32.3492	7.00707
32.3697	0.00687	32.3697	1.00042	32.3697	2.00083									32.3697	7.00749																	32.3697	7.00749
32.3902	0.00677	32.3902	1.00091	32.3902	2.00092									32.3902	7.0077																	32.3902	7.0077
32.4107	0.00814	32.4107	1.00088	32.4107	2.00239									32.4107	7.0077																	32.4107	7.0077
32.4312	0.00698	32.4312	1.00032	32.4312	2.00175									32.4312	7.0077																	32.4312	7.0077
32.4517	0.00931	32.4517	1.00161	32.4517	2.0023									32.4517	7.00916																	32.4517	7.00916
32.4723	0.00592	32.4723	1.00102	32.4723	2.00092									32.4723	7.00978																	32.4723	7.00978
32.4928	0.00772	32.4928	1.0007	32.4928	2.00193									32.4928	7.00916																	32.4928	7.00916
32.5133	0.01068	32.5133	1.00088	32.5133	2.00147									32.5133	7.00687																	32.5133	7.00687
32.5338	0.00888	32.5338	1.00133	32.5338	2.0011									32.5338	7.00832																	32.5338	7.00832
32.5543	0.00772	32.5543	1.00158	32.5543	2.00184									32.5543	7.00853																	32.5543	7.00853
32.5748	0.00793	32.5748	1.00123	32.5748	2.00083									32.5748	7.00687																	32.5748	7.00687
32.5953	0.00761	32.5953	1.0007	32.5953	2.00101									32.5953	7.00895																	32.5953	7.00895
32.6158	0.00677	32.6158	1.00084	32.6158	2.00276									32.6158	7.00437																	32.6158	7.00437
32.6363	0.00677	32.6363	1.00137	32.6363	2.00258									32.6363	7.00687																	32.6363	7.00687
32.6568	0.00698	32.6568	1.00112	32.6568	2.00166									32.6568	7.00603																	32.6568	7.00603
32.6773	0.00656	32.6773	1.00109	32.6773	2.00295									32.6773	7.00687																	32.6773	7.00687
32.6978	0.00709	32.6978	1.00084	32.6978	2.0012									32.6978	7.00603																	32.6978	7.00603
32.7183	0.00582	32.7183	1.00063	32.7183	2.00212									32.7183	7.00936																	32.7183	7.00936
32.7388	0.00624	32.7388	1.00123	32.7388	2.0023									32.7388	7.00603																	32.7388	7.00603
32.7593	0.00687	32.7593	1.00091	32.7593	2.00295									32.7593	7.00895																	32.7593	7.00895
32.7798	0.00666	32.7798	1.00126	32.7798	2.00129									32.7798	7.00458																	32.7798	7.00458
32.8004	0.00603	32.8004	1.00081	32.8004	2.00249									32.8004	7.00666																	32.8004	7.00666
32.8209	0.00677	32.8209	1.0007	32.8209	2.00359									32.8209	7.00499																	32.8209	7.00499
32.8414	0.00486	32.8414	1.00091	32.8414	2.00285									32.8414	7.00957																	32.8414	7.00957
32.8619	0.00571	32.8619	1.00067	32.8619	2.00064									32.8619	7.00687																	32.8619	7.00687
32.8824	0.00518	32.8824	1.00018	32.8824	2.00203									32.8824	7.00853																	32.8824	7.00853
32.9029	0.0055	32.9029	1.00123	32.9029	2.00074									32.9029	7.00562																	32.9029	7.00562
32.9234	0.00381	32.9234	1.00098	32.9234	2.00175									32.9234	7.00936																	32.9234	7.00936
32.9439	0.00698	32.9439	1.00053	32.9439	2.00203									32.9439	7.01144																	32.9439	7.01144
32.9644	0.00402	32.9644	1.00091	32.9644	2.00138									32.9644	7.00749																	32.9644	7.00749
32.9849	0.00899	32.9849	1.00039	32.9849	2.00258									32.9849	7.00728																	32.9849	7.00728
33.0054	0.00973	33.0054	1.0006	33.0054	2.00322									33.0054	7.00916																	33.0054	7.00916
33.0259	0.00761	33.0259	1.00081	33.0259	2.00092									33.0259	7.00458																	33.0259	7.00458
33.0464	0.00804	33.0464	1.0007	33.0464	2.00101									33.0464	7.00562																	33.0464	7.00562
33.0669	0.00592	33.0669	1.00067	33.0669	2.00166									33.0669	7.00999																	33.0669	7.00999
33.0874	0.00613	33.0874	1.00105	33.0874	2.00018									33.0874	7.00479																	33.0874	7.00479
33.1079	0.00571	33.1079	1.00105	33.1079	2.00166									33.1079	7.00811																	33.1079	7.00811
33.1285	0.00698	33.1285	1.00074	33.1285	2.00203									33.1285	7.00666																	33.1285	7.00666
33.1489	0.00698	33.1489	1.0006	33.1489	2.00239									33.1489	7.00666																	33.1489	7.00666
33.1695	0.00497	33.1695	1.00084	33.1695	2.00092									33.1695	7.00624																	33.1695	7.00624
33.19	0.00582	33.19	1.00049	33.19	2.0011									33.19	7.00707																	33.19	7.00707
33.2105	0.00497	33.2105	1.0014	33.2105	2.00175									33.2105	7.00874																	33.2105	7.00874
33.231	0.00465	33.231	1.00102	33.231	2.00175									33.231	7.00728																	33.231	7.00728
33.2515	0.00539	33.2515	1.00081	33.2515	2.00046									33.2515	7.00895																	33.2515	7.00895
33.272	0.00412	33.272	1.00046	33.272	2.0023									33.272	7.00541																	33.272	7.00541
33.2925	0.00656	33.2925	1.00042	33.2925	2.00046									33.2925	7.00999																	33.2925	7.00999
33.313	0.00592	33.313	1.00053	33.313	2.00175									33.313	7.00853																	33.313	7.00853
33.3335	0.00307	33.3335	1.00053	33.3335	2.00304									33.3335	7.00541																	33.3335	7.00541
33.354	0.00613	33.354	1.0006	33.354	2.00064									33.354	7.00749																	33.354	7.00749
33.3745	0.00603	33.3745	1.00102	33.3745	2.00221									33.3745	7.00687																	33.3745	7.00687
33.395	0.00613	33.395	1.00049	33.395	2.00092									33.395	7.00375																	33.395	7.00375
33.4155	0.00402	33.4155	1.00067	33.4155	2.00147									33.4155	7.00395																	33.4155	7.00395
33.436	0.00338	33.436	1.00067	33.436	2.00101									33.436	7.00936																	33.436	7.00936
33.4565	0.00497	33.4565	1.00053	33.4565	2.00083									33.4565	7.00791																	33.4565	7.00791
33.477	0.00783	33.477	1.00049	33.477	2.00249									33.477	7.00541																	33.477	7.00541
33.4976	0.00582	33.4976	1.00007	33.4976	2.00313									33.4976	7.00811																	33.4976	7.00811
33.5181	0.00434	33.5181	1.00088	33.5181	2.00092									33.5181	7.00728																	33.5181	7.00728
33.5386	0.00486	33.5386	1.00063	33.5386	2.00147									33.5386	7.00562																	33.5386	7.00562
33.5591	0.0055	33.5591	1.00081	33.5591	2.00046									33.5591	7.00874																	33.5591	7.00874
33.5796	0.00529	33.5796	1.00025	33.5796	2.00129									33.5796	7.00562																	33.5796	7.00562
33.6001	0.00582	33.6001	1.00056	33.6001	2.00267									33.6001	7.00458																	33.6001	7.00458
33.6206	0.00486	33.6206	1.00137	33.6206	2.00175									33.6206	7.00749																	33.6206	7.00749
33.6411	0.00476	33.6411	1.00049	33.6411	2.00157									33.6411	7.00791																	33.6411	7.00791
33.6616	0.00709	33.6616	1.00067	33.6616	2.00055									33.6616	7.00791																	33.6616	7.00791
33.6821	0.00656	33.6821	1.00095	33.6821	2.00129									33.6821	7.00499																	33.6821	7.00499
33.7026	0.00635	33.7026	1.00098	33.7026	2.0012									33.7026	7.00749																	33.7026	7.00749
33.7231	0.00497	33.7231	1.00102	33.7231	2.00175									33.7231	7.0077																	33.7231	7.0077
33.7436	0.00286	33.7436	1.00109	33.7436	2.00193									33.7436	7.00416																	33.7436	7.00416
33.7641	0.00613	33.7641	1.00074	33.7641	2.00249									33.7641	7.00728																	33.7641	7.00728
33.7846	0.00465	33.7846	1.00056	33.7846	2.00129									33.7846	7.00562																	33.7846	7.00562
33.8051	0.00783	33.8051	1.00067	33.8051	2.00147									33.8051	7.00832																	33.8051	7.00832
33.8257	0.00571	33.8257	1.00056	33.8257	2.0011									33.8257	7.00479																	33.8257	7.00479
33.8462	0.00434	33.8462	1.0007	33.8462	2.00092									33.8462	7.00333																	33.8462	7.00333
33.8667	0.0074	33.8667	1.00042	33.8667	2.00074									33.8667	7.00395																	33.8667	7.00395
33.8872	0.0056	33.8872	1.00067	33.8872	2.00175									33.8872	7.00728																	33.8872	7.00728
33.9077	0.00486	33.9077	1.00056	33.9077	2.00101									33.9077	7.00728																	33.9077	7.00728
33.9282	0.00772	33.9282	1.00098	33.9282	2.00147									33.9282	7.00458																	33.9282	7.00458
33.9487	0.00444	33.9487	1.00116	33.9487	2.00092									33.9487	7.00458																	33.9487	7.00458
33.9692	0.00328	33.9692	1.00056	33.9692	2.0012									33.9692	7.00395																	33.9692	7.00395
33.9897	0.0037	33.9897	1.00081	33.9897	2.00175									33.9897	7.00562																	33.9897	7.00562
34.0102	0.00423	34.0102	1.00091	34.0102	2.00037									34.0102	7.00936																	34.0102	7.00936
34.0307	0.00624	34.0307	1.00049	34.0307	2.00129									34.0307	7.00645																	34.0307	7.00645
34.0512	0.00275	34.0512	1.00067	34.0512	2.00212									34.0512	7.00853																	34.0512	7.00853
34.0717	0.00338	34.0717	1.00133	34.0717	2.00018									34.0717	7.00895																	34.0717	7.00895
34.0922	0.00423	34.0922	1.00035	34.0922	2.00138									34.0922	7.00499																	34.0922	7.00499
34.1127	0.00624	34.1127	1.0006	34.1127	2.00212									34.1127	7.00687																	34.1127	7.00687
34.1332	0.00529	34.1332	1.0013	34.1332	2.00147									34.1332	7.00687																	34.1332	7.00687
34.1538	0.00571	34.1538	1.0006	34.1538	2.00074									34.1538	7.00749																	34.1538	7.00749
34.1743	0.00529	34.1743	1.00123	34.1743	2.00064									34.1743	7.00458																	34.1743	7.00458
34.1948	0.00486	34.1948	1.00095	34.1948	2.00166									34.1948	7.00375																	34.1948	7.00375
34.2153	0.00613	34.2153	1.00077	34.2153	2.0012									34.2153	7.00458																	34.2153	7.00458
34.2358	0.00434	34.2358	1.00042	34.2358	2.00175									34.2358	7.00749																	34.2358	7.00749
34.2563	0.00613	34.2563	1.00081	34.2563	2.0011									34.2563	7.00645																	34.2563	7.00645
34.2768	0.00296	34.2768	1.0007	34.2768	2.00249									34.2768	7.00832																	34.2768	7.00832
34.2973	0.00518	34.2973	1.00116	34.2973	2.00295									34.2973	7.00416																	34.2973	7.00416
34.3178	0.00391	34.3178	1.00077	34.3178	2.0012									34.3178	7.00645																	34.3178	7.00645
34.3383	0.00656	34.3383	1.00095	34.3383	2.00212									34.3383	7.00707																	34.3383	7.00707
34.3588	0.00391	34.3588	1.0007	34.3588	2.00239									34.3588	7.00749																	34.3588	7.00749
34.3793	0.00518	34.3793	1.00091	34.3793	2.00037									34.3793	7.00707																	34.3793	7.00707
34.3998	0.0037	34.3998	1.00088	34.3998	2.00138									34.3998	7.00832																	34.3998	7.00832
34.4203	0.00529	34.4203	1.00109	34.4203	2.00157									34.4203	7.00687																	34.4203	7.00687
34.4408	0.00349	34.4408	1.00095	34.4408	2.00074									34.4408	7.00458																	34.4408	7.00458
34.4614	0.00402	34.4614	1.00074	34.4614	2.0023									34.4614	7.00624																	34.4614	7.00624
34.4819	0.00751	34.4819	1.00063	34.4819	2.00064									34.4819	7.00583																	34.4819	7.00583
34.5024	0.00761	34.5024	1.00056	34.5024	2.00138									34.5024	7.00479																	34.5024	7.00479
34.5229	0.00592	34.5229	1.00042	34.5229	2.00064									34.5229	7.00687																	34.5229	7.00687
34.5434	0.0037	34.5434	1.00091	34.5434	2.00092									34.5434	7.0025																	34.5434	7.0025
34.5639	0.00275	34.5639	1.00077	34.5639	2.00193									34.5639	7.00624																	34.5639	7.00624
34.5844	0.00793	34.5844	1.00102	34.5844	2.00138									34.5844	7.00624																	34.5844	7.00624
34.6049	0.00539	34.6049	1.00053	34.6049	2.00147									34.6049	7.00603																	34.6049	7.00603
34.6254	0.00222	34.6254	1.00116	34.6254	2.00074									34.6254	7.00354																	34.6254	7.00354
34.6459	0.00476	34.6459	1	34.6459	2.00193									34.6459	7.00666																	34.6459	7.00666
34.6664	0.00402	34.6664	1.00102	34.6664	2.00175									34.6664	7.00687																	34.6664	7.00687
34.6869	0.00529	34.6869	1.00074	34.6869	2.0011									34.6869	7.00603																	34.6869	7.00603
34.7074	0.00254	34.7074	1.0007	34.7074	2.00203									34.7074	7.00791																	34.7074	7.00791
34.7279	0.00402	34.7279	1.00102	34.7279	2.00193									34.7279	7.00312																	34.7279	7.00312
34.7484	0.0037	34.7484	1.00042	34.7484	2.00295									34.7484	7.00603																	34.7484	7.00603
34.7689	0.00328	34.7689	1.00074	34.7689	2.00166									34.7689	7.00624																	34.7689	7.00624
34.7895	0.00529	34.7895	1.00105	34.7895	2.0012									34.7895	7.0077																	34.7895	7.0077
34.81	0.00571	34.81	1.00046	34.81	2.00203									34.81	7.00375																	34.81	7.00375
34.8305	0.00349	34.8305	1.0007	34.8305	2.00046									34.8305	7.00749																	34.8305	7.00749
34.851	0.00381	34.851	1.00102	34.851	2									34.851	7.00562																	34.851	7.00562
34.8715	0.00381	34.8715	1.0006	34.8715	2.00037									34.8715	7.00562																	34.8715	7.00562
34.892	0.00434	34.892	1.00175	34.892	2.00203									34.892	7.00375																	34.892	7.00375
34.9125	0.00434	34.9125	1.00095	34.9125	2.00147									34.9125	7.00229																	34.9125	7.00229
34.933	0.00264	34.933	1.00088	34.933	2.00083									34.933	7.00458																	34.933	7.00458
34.9535	0.0036	34.9535	1.0007	34.9535	2.00074									34.9535	7.00541																	34.9535	7.00541
34.974	0.00444	34.974	1.00126	34.974	2.00249									34.974	7.00645																	34.974	7.00645
34.9945	0.00233	34.9945	1.00102	34.9945	2.00101									34.9945	7.00354																	34.9945	7.00354
35.015	0.00613													35.015	7.00458																	35.015	7.00458
35.0355	0.00444													35.0355	7.00416																	35.0355	7.00416
35.056	0.00275													35.056	7.00645																	35.056	7.00645
35.0765	0.00486													35.0765	7.0052																	35.0765	7.0052
35.097	0.00434													35.097	7.00645																	35.097	7.00645
35.1176	0.00338													35.1176	7.0052																	35.1176	7.0052
35.138	0.00476													35.138	7.0052																	35.138	7.0052
35.1586	0.0037													35.1586	7.00354																	35.1586	7.00354
35.1791	0.00391													35.1791	7.0027																	35.1791	7.0027
35.1996	0.00476													35.1996	7.00645																	35.1996	7.00645
35.2201	0.00624													35.2201	7.00458																	35.2201	7.00458
35.2406	0.0037													35.2406	7.00541																	35.2406	7.00541
35.2611	0.00434													35.2611	7.00499																	35.2611	7.00499
35.2816	0.00317													35.2816	7.00583																	35.2816	7.00583
35.3021	0.00444													35.3021	7.00562																	35.3021	7.00562
35.3226	0.00529													35.3226	7.00437																	35.3226	7.00437
35.3431	0.00243													35.3431	7.00375																	35.3431	7.00375
35.3636	0.0056													35.3636	7.00312																	35.3636	7.00312
35.3841	0.00328													35.3841	7.00395																	35.3841	7.00395
35.4046	0.00465													35.4046	7.00687																	35.4046	7.00687
35.4251	0.00613													35.4251	7.00375																	35.4251	7.00375
35.4457	0.00508													35.4457	7.00541																	35.4457	7.00541
35.4661	0.00328													35.4661	7.00583																	35.4661	7.00583
35.4867	0.0037													35.4867	7.00354																	35.4867	7.00354
35.5072	0.00529													35.5072	7.00645																	35.5072	7.00645
35.5277	0.0036													35.5277	7.0077																	35.5277	7.0077
35.5482	0.00402													35.5482	7.00645																	35.5482	7.00645
35.5687	0.00275													35.5687	7.0025																	35.5687	7.0025
35.5892	0.00719													35.5892	7.00395																	35.5892	7.00395
35.6097	0.00275													35.6097	7.0025																	35.6097	7.0025
35.6302	0.00613													35.6302	7.00728																	35.6302	7.00728
35.6507	0.00381													35.6507	7.00395																	35.6507	7.00395
35.6712	0.000423012													35.6712	7.00499																	35.6712	7.00499
35.6917	0.0019													35.6917	7.00603																	35.6917	7.00603
35.7122	0.00455													35.7122	7.00395																	35.7122	7.00395
35.7327	0.00687													35.7327	7.00333																	35.7327	7.00333
35.7532	0.00391													35.7532	7.00291																	35.7532	7.00291
35.7737	0.00296													35.7737	7.00333																	35.7737	7.00333
35.7942	0.00286													35.7942	7.00312																	35.7942	7.00312
35.8148	0.00402													35.8148	7.00375																	35.8148	7.00375
35.8353	0.00233													35.8353	7.00624																	35.8353	7.00624
35.8558	0.0036													35.8558	7.00375																	35.8558	7.00375
35.8763	0.00137													35.8763	7.00687																	35.8763	7.00687
35.8968	0.00529													35.8968	7.0052																	35.8968	7.0052
35.9173	0.00465													35.9173	7.0027																	35.9173	7.0027
35.9378	0.00296													35.9378	7.00603																	35.9378	7.00603
35.9583	0.00402													35.9583	7.00583																	35.9583	7.00583
35.9788	0.00201													35.9788	7.00354																	35.9788	7.00354
35.9993	0.00296													35.9993	7.00479																	35.9993	7.00479
36.0198	0.00296													36.0198	7.00583																	36.0198	7.00583
36.0403	0.00349													36.0403	7.00479																	36.0403	7.00479
36.0608	0.00539													36.0608	7.00603																	36.0608	7.00603
36.0813	0.00212													36.0813	7.00728																	36.0813	7.00728
36.1018	0.00296													36.1018	7.00624																	36.1018	7.00624
36.1223	0.00444													36.1223	7.00395																	36.1223	7.00395
36.1429	0.00307													36.1429	7.00479																	36.1429	7.00479
36.1634	0.00222													36.1634	7.00603																	36.1634	7.00603
36.1839	0.00338													36.1839	7.00541																	36.1839	7.00541
36.2044	0.00508													36.2044	7.00728																	36.2044	7.00728
36.2249	0.00317													36.2249	7.00624																	36.2249	7.00624
36.2454	0.00328													36.2454	7.00395																	36.2454	7.00395
36.2659	0.00317													36.2659	7.00791																	36.2659	7.00791
36.2864	0.00328													36.2864	7.00728																	36.2864	7.00728
36.3069	0.00508													36.3069	7.00375																	36.3069	7.00375
36.3274	0.00592													36.3274	7.00541																	36.3274	7.00541
36.3479	0.00307													36.3479	7.00645																	36.3479	7.00645
36.3684	0.00391													36.3684	7.00541																	36.3684	7.00541
36.3889	0.0037													36.3889	7.00312																	36.3889	7.00312
36.4094	0.00222													36.4094	7.0052																	36.4094	7.0052
36.4299	0.0036													36.4299	7.00645																	36.4299	7.00645
36.4504	0.00307													36.4504	7.00499																	36.4504	7.00499
36.471	0.00275													36.471	7.0025																	36.471	7.0025
36.4915	0.00349													36.4915	7.00416																	36.4915	7.00416
36.512	0.00381													36.512	7.00166																	36.512	7.00166
36.5325	0.00296													36.5325	7.00333																	36.5325	7.00333
36.553	0.00243													36.553	7.00291																	36.553	7.00291
36.5735	0.00412													36.5735	7.00583																	36.5735	7.00583
36.594	0.00412													36.594	7.0025																	36.594	7.0025
36.6145	0.00317													36.6145	7.00687																	36.6145	7.00687
36.635	0.00434													36.635	7.00541																	36.635	7.00541
36.6555	0.00317													36.6555	7.00645																	36.6555	7.00645
36.676	0.00264													36.676	7.00375																	36.676	7.00375
36.6965	0.00307													36.6965	7.00416																	36.6965	7.00416
36.717	0.00286													36.717	7.00479																	36.717	7.00479
36.7375	0.000423012													36.7375	7.00645																	36.7375	7.00645
36.758	0.0018													36.758	7.00354																	36.758	7.00354
36.7786	0.00127													36.7786	7.0025																	36.7786	7.0025
36.7991	0.00254													36.7991	7.00458																	36.7991	7.00458
36.8196	0.00381													36.8196	7.00333																	36.8196	7.00333
36.8401	0.00307													36.8401	7.00458																	36.8401	7.00458
36.8606	0.00603													36.8606	7.0052																	36.8606	7.0052
36.8811	0.0019													36.8811	7.0052																	36.8811	7.0052
36.9016	0.00349													36.9016	7.00499																	36.9016	7.00499
36.9221	0.00402													36.9221	7.00458																	36.9221	7.00458
36.9426	0.00391													36.9426	7.00291																	36.9426	7.00291
36.9631	0.00201													36.9631	7.00583																	36.9631	7.00583
36.9836	0.00529													36.9836	7.00375																	36.9836	7.00375
37.0041	0.00275													37.0041	7.00312																	37.0041	7.00312
37.0246	0.00275													37.0246	7.00333																	37.0246	7.00333
37.0451	0.00317													37.0451	7.00499																	37.0451	7.00499
37.0656	0.00296													37.0656	7.00229																	37.0656	7.00229
37.0862	0.0019													37.0862	7.00499																	37.0862	7.00499
37.1067	0.00381													37.1067	7.00583																	37.1067	7.00583
37.1272	0.00201													37.1272	7.00416																	37.1272	7.00416
37.1477	0.00307													37.1477	7.00562																	37.1477	7.00562
37.1682	0.00391													37.1682	7.00354																	37.1682	7.00354
37.1887	0.00159													37.1887	7.00187																	37.1887	7.00187
37.2092	0.00455													37.2092	7.00375																	37.2092	7.00375
37.2297	0.00201													37.2297	7.00666																	37.2297	7.00666
37.2502	0.00169													37.2502	7.0027																	37.2502	7.0027
37.2707	0.00307													37.2707	7.00458																	37.2707	7.00458
37.2912	0.00222													37.2912	7.00416																	37.2912	7.00416
37.3117	0.00148													37.3117	7.00562																	37.3117	7.00562
37.3322	0.00423													37.3322	7.00354																	37.3322	7.00354
37.3527	0.0036													37.3527	7.00645																	37.3527	7.00645
37.3732	0.00423													37.3732	7.00728																	37.3732	7.00728
37.3937	0.00529													37.3937	7.00333																	37.3937	7.00333
37.4143	0.00159													37.4143	7.00354																	37.4143	7.00354
37.4348	0.00338													37.4348	7.00395																	37.4348	7.00395
37.4553	0.00349													37.4553	7.00208																	37.4553	7.00208
37.4758	0.00434													37.4758	7.00707																	37.4758	7.00707
37.4963	0.00243													37.4963	7.00229																	37.4963	7.00229
37.5168	0.0037													37.5168	7.00333																	37.5168	7.00333
37.5373	0.00338													37.5373	7.00603																	37.5373	7.00603
37.5578	0.00275													37.5578	7.0052																	37.5578	7.0052
37.5783	0.00349													37.5783	7.00458																	37.5783	7.00458
37.5988	0.00402													37.5988	7.00104																	37.5988	7.00104
37.6193	0.00286													37.6193	7.00562																	37.6193	7.00562
37.6398	0.0036													37.6398	7.00874																	37.6398	7.00874
37.6603	0.00243													37.6603	7.00333																	37.6603	7.00333
37.6808	0.00264													37.6808	7.00395																	37.6808	7.00395
37.7013	0.00275													37.7013	7.00375																	37.7013	7.00375
37.7218	0.00243													37.7218	7.00458																	37.7218	7.00458
37.7424	0.00444													37.7424	7.00437																	37.7424	7.00437
37.7629	0.0036													37.7629	7.00603																	37.7629	7.00603
37.7834	0.00264													37.7834	7.0052																	37.7834	7.0052
37.8039	0.00275													37.8039	7.00583																	37.8039	7.00583
37.8244	0.00106													37.8244	7.0052																	37.8244	7.0052
37.8449	0.00296													37.8449	7.00291																	37.8449	7.00291
37.8654	0.00338													37.8654	7.00416																	37.8654	7.00416
37.8859	0.0037													37.8859	7.00166																	37.8859	7.00166
37.9064	0.00116													37.9064	7.00499																	37.9064	7.00499
37.9269	0.00444													37.9269	7.00291																	37.9269	7.00291
37.9474	0.00328													37.9474	7.00458																	37.9474	7.00458
37.9679	0.00275													37.9679	7.00583																	37.9679	7.00583
37.9884	0.00349													37.9884	7.0052																	37.9884	7.0052
38.0089	0.00212													38.0089	7.00187																	38.0089	7.00187
38.0294	0.00286													38.0294	7.00458																	38.0294	7.00458
38.0499	0.0018													38.0499	7.00416																	38.0499	7.00416
38.0704	0.00212													38.0704	7.00728																	38.0704	7.00728
38.0909	0.00402													38.0909	7.00583																	38.0909	7.00583
38.1115	0.00296													38.1115	7.00583																	38.1115	7.00583
38.132	0.00317													38.132	7.00354																	38.132	7.00354
38.1525	0.00317													38.1525	7.00562																	38.1525	7.00562
38.173	0.00233													38.173	7.00354																	38.173	7.00354
38.1935	0.0037													38.1935	7.00666																	38.1935	7.00666
38.214	0.000951777													38.214	7.00333																	38.214	7.00333
38.2345	0.00349													38.2345	7.00541																	38.2345	7.00541
38.255	0.00328													38.255	7.0052																	38.255	7.0052
38.2755	0.00296													38.2755	7.00166																	38.2755	7.00166
38.296	0.00296													38.296	7.00437																	38.296	7.00437
38.3165	0.00212													38.3165	7.00437																	38.3165	7.00437
38.337	0.00381													38.337	7.0025																	38.337	7.0025
38.3575	0.00212													38.3575	7.00291																	38.3575	7.00291
38.378	0.00317													38.378	7.00624																	38.378	7.00624
38.3985	0.00159													38.3985	7.00666																	38.3985	7.00666
38.419	0.00317													38.419	7.00208																	38.419	7.00208
38.4396	0.00444													38.4396	7.00395																	38.4396	7.00395
38.4601	0.0019													38.4601	7.00479																	38.4601	7.00479
38.4806	0.00434													38.4806	7.00312																	38.4806	7.00312
38.5011	0.00275													38.5011	7.00645																	38.5011	7.00645
38.5216	0.00275													38.5216	7.00603																	38.5216	7.00603
38.5421	0.000528765													38.5421	7.00312																	38.5421	7.00312
38.5626	0.00254													38.5626	7.0025																	38.5626	7.0025
38.5831	0.00264													38.5831	7.00583																	38.5831	7.00583
38.6036	0.00243													38.6036	7.00416																	38.6036	7.00416
38.6241	0.00169													38.6241	7.00312																	38.6241	7.00312
38.6446	0.00116													38.6446	7.00354																	38.6446	7.00354
38.6651	0.00127													38.6651	7.00354																	38.6651	7.00354
38.6856	0.00296													38.6856	7.00437																	38.6856	7.00437
38.7061	0.0019													38.7061	7.00583																	38.7061	7.00583
38.7266	0.00254													38.7266	7.00437																	38.7266	7.00437
38.7471	0.0036													38.7471	7.00479																	38.7471	7.00479
38.7677	0.00222													38.7677	7.00416																	38.7677	7.00416
38.7882	0.00317													38.7882	7.00603																	38.7882	7.00603
38.8087	0.00286													38.8087	7.00291																	38.8087	7.00291
38.8292	0.00222													38.8292	7.00229																	38.8292	7.00229
38.8497	0.00286													38.8497	7.00416																	38.8497	7.00416
38.8702	0.00222													38.8702	7.00645																	38.8702	7.00645
38.8907	0.00338													38.8907	7.00333																	38.8907	7.00333
38.9112	0.00317													38.9112	7.00562																	38.9112	7.00562
38.9317	0.00317													38.9317	7.00437																	38.9317	7.00437
38.9522	0.00233													38.9522	7.0027																	38.9522	7.0027
38.9727	0.000951777													38.9727	7.00437																	38.9727	7.00437
38.9932	0.0019													38.9932	7.00333																	38.9932	7.00333
39.0137	0.00201													39.0137	7.00291																	39.0137	7.00291
39.0342	0.0036													39.0342	7.00083																	39.0342	7.00083
39.0547	0.00338													39.0547	7.00479																	39.0547	7.00479
39.0752	0.00254													39.0752	7.00312																	39.0752	7.00312
39.0958	0.0037													39.0958	7.00229																	39.0958	7.00229
39.1163	0.00212													39.1163	7.00603																	39.1163	7.00603
39.1368	0.00317													39.1368	7.00125																	39.1368	7.00125
39.1573	0.00275													39.1573	7.00541																	39.1573	7.00541
39.1778	0.00381													39.1778	7.00229																	39.1778	7.00229
39.1983	0.00275													39.1983	7.00437																	39.1983	7.00437
39.2188	0.00254													39.2188	7.00562																	39.2188	7.00562
39.2393	0.00328													39.2393	7.00416																	39.2393	7.00416
39.2598	0.00137													39.2598	7.00146																	39.2598	7.00146
39.2803	0.00328													39.2803	7																	39.2803	7
39.3008	0.00434													39.3008	7.00499																	39.3008	7.00499
39.3213	0.00254													39.3213	7.00562																	39.3213	7.00562
39.3418	0.00497													39.3418	7.00458																	39.3418	7.00458
39.3623	0.00317													39.3623	7.00562																	39.3623	7.00562
39.3828	0.000740271													39.3828	7.0027																	39.3828	7.0027
39.4034	0.00307													39.4034	7.00499																	39.4034	7.00499
39.4239	0.00476													39.4239	7.00312																	39.4239	7.00312
39.4444	0.00476													39.4444	7.00541																	39.4444	7.00541
39.4649	0.000846024													39.4649	7.0052																	39.4649	7.0052
39.4854	0.00412													39.4854	7.0025																	39.4854	7.0025
39.5059	0.00349													39.5059	7.00291																	39.5059	7.00291
39.5264	0.00212													39.5264	7.00291																	39.5264	7.00291
39.5469	0.00328													39.5469	7.00395																	39.5469	7.00395
39.5674	0.0019													39.5674	7.00416																	39.5674	7.00416
39.5879	0.00349													39.5879	7.00333																	39.5879	7.00333
39.6084	0.00254													39.6084	7.0027																	39.6084	7.0027
39.6289	0.00116													39.6289	7.00354																	39.6289	7.00354
39.6494	0													39.6494	7.00479																	39.6494	7.00479
39.6699	0.00391													39.6699	7.00354																	39.6699	7.00354
39.6904	0.00233													39.6904	7.00291																	39.6904	7.00291
39.7109	0.00106													39.7109	7.00104																	39.7109	7.00104
39.7315	0.00402													39.7315	7.00479																	39.7315	7.00479
39.752	0.0019													39.752	7.00208																	39.752	7.00208
39.7725	0.00148													39.7725	7.00062																	39.7725	7.00062
39.793	0.00243													39.793	7.00458																	39.793	7.00458
39.8135	0.00444													39.8135	7.0027																	39.8135	7.0027
39.834	0.000951777													39.834	7.00229																	39.834	7.00229
39.8545	0.00148													39.8545	7.00166																	39.8545	7.00166
39.875	0.00286													39.875	7.00416																	39.875	7.00416
39.8955	0.00423													39.8955	7.00479																	39.8955	7.00479
39.916	0.00296													39.916	7.00104																	39.916	7.00104
39.9365	0.00286													39.9365	7.00416																	39.9365	7.00416
39.957	0.00317													39.957	7.0025																	39.957	7.0025
39.9775	0.00275													39.9775	7.00375																	39.9775	7.00375
39.998	0.00412													39.998	7.00416																	39.998	7.00416
