# Supplementary material for: Reconstructed covalent organic frameworks
Source: Nature. 2022 Apr 6;604(7904):72–9. doi: 10.1038/s41586-022-04443-4 (PMC8986529; doi:10.1038/s41586-022-04443-4)
Supplement: Supplementary file 6 — Source Data Extended Data Fig. 3 [file 41586_2022_4443_MOESM6_ESM.xlsx]

## Sheet: Sheet1
Extended Data Fig. 3a						Extended Data Fig. 3b						Extended Data Fig. 3c						Extended Data Fig. 3d						Extended Data Fig. 3e						Extended Data Fig. 3f						Extended Data Fig. 3g						Extended Data Fig. 3h
Pore width (nm)	Incremental pore volume (cm3 g-1)	Pore width (nm)	Cumulative pore volume (cm3 g-1)			Pore width (nm)	Incremental pore volume (cm3 g-1)	Pore width (nm)	Cumulative pore volume (cm3 g-1)			Pore width (nm)	Incremental pore volume (cm3 g-1)	Pore width (nm)	Cumulative pore volume (cm3 g-1)			Pore width (nm)	Incremental pore volume (cm3 g-1)	Pore width (nm)	Cumulative pore volume (cm3 g-1)			Pore width (nm)	Incremental pore volume (cm3 g-1)	Pore width (nm)	Cumulative pore volume (cm3 g-1)			Pore width (nm)	Incremental pore volume (cm3 g-1)	Pore width (nm)	Cumulative pore volume (cm3 g-1)			Pore width (nm)	Incremental pore volume (cm3 g-1)	Pore width (nm)	Cumulative pore volume (cm3 g-1)			Pore width (nm)	Incremental pore volume (cm3 g-1)	Pore width (nm)	Cumulative pore volume (cm3 g-1)
0.9151	0	0.9151	0			0.84361	0	0.84361	0			0.9151	0	0.9151	0			0.87935	0	0.87935	0			0.87935	0	0.87935	0			0.84361	0	0.84361	0			0.84361	0	0.84361	0			0.84361	0	0.84361	0
0.95084	0	0.95084	0			0.87935	0	0.87935	0			0.95084	0	0.95084	0			0.9151	0	0.9151	0			0.9151	0	0.9151	0			0.87935	0	0.87935	0			0.87935	0	0.87935	0			0.87935	0	0.87935	0
0.98659	0.03646	0.98659	0.03646			0.9151	0.02758	0.9151	0.02758			0.98659	0	0.98659	0			0.95084	0	0.95084	0			0.95084	0	0.95084	0			0.9151	0.00605	0.9151	0.00605			0.9151	0	0.9151	0			0.9151	0.01529	0.9151	0.01529
1.02234	0.01662	1.02234	0.05308			0.95084	0.00672	0.95084	0.0343			1.02234	0	1.02234	0			0.98659	0.00146	0.98659	0.00146			0.98659	0	0.98659	0			0.95084	0.00704	0.95084	0.01309			0.95084	0	0.95084	0			0.95084	0.00499	0.95084	0.02028
1.05808	0	1.05808	0.05308			0.98659	0.00977	0.98659	0.04407			1.05808	0	1.05808	0			1.02234	0	1.02234	0.00146			1.02234	0	1.02234	0			0.98659	0.00599	0.98659	0.01908			0.98659	0	0.98659	0			0.98659	0.00254	0.98659	0.02281
1.09383	0	1.09383	0.05308			1.02234	0.01022	1.02234	0.0543			1.09383	0	1.09383	0			1.05808	0	1.05808	0.00146			1.05808	0	1.05808	0			1.02234	0.00551	1.02234	0.02459			1.02234	0	1.02234	0			1.02234	0.00093293	1.02234	0.02375
1.12957	0	1.12957	0.05308			1.05808	0.00686	1.05808	0.06116			1.12957	0	1.12957	0			1.09383	0	1.09383	0.00146			1.09383	0	1.09383	0			1.05808	0.00453	1.05808	0.02911			1.05808	0	1.05808	0			1.05808	0	1.05808	0.02375
1.16532	0	1.16532	0.05308			1.09383	0.0049	1.09383	0.06606			1.16532	0	1.16532	0			1.12957	0	1.12957	0.00146			1.12957	0	1.12957	0			1.09383	0.00121	1.09383	0.03032			1.09383	0	1.09383	0			1.09383	0	1.09383	0.02375
1.20107	0	1.20107	0.05308			1.12957	0.0034	1.12957	0.06947			1.20107	0	1.20107	0			1.16532	0	1.16532	0.00146			1.16532	0	1.16532	0			1.12957	0	1.12957	0.03032			1.12957	0	1.12957	0			1.12957	0	1.12957	0.02375
1.23681	0	1.23681	0.05308			1.16532	0	1.16532	0.06947			1.23681	0	1.23681	0			1.20107	0	1.20107	0.00146			1.20107	0	1.20107	0			1.16532	0	1.16532	0.03032			1.16532	0	1.16532	0			1.16532	0	1.16532	0.02375
1.27256	0	1.27256	0.05308			1.20107	0	1.20107	0.06947			1.27256	0	1.27256	0			1.23681	0	1.23681	0.00146			1.23681	0	1.23681	0			1.20107	0	1.20107	0.03032			1.20107	0	1.20107	0			1.20107	0	1.20107	0.02375
1.3083	0	1.3083	0.05308			1.23681	0	1.23681	0.06947			1.3083	0	1.3083	0			1.27256	0	1.27256	0.00146			1.27256	0	1.27256	0			1.23681	0	1.23681	0.03032			1.23681	0	1.23681	0			1.23681	0	1.23681	0.02375
1.34405	0	1.34405	0.05308			1.27256	0	1.27256	0.06947			1.34405	0	1.34405	0			1.3083	0	1.3083	0.00146			1.3083	0	1.3083	0			1.27256	0.00223	1.27256	0.03256			1.27256	0	1.27256	0			1.27256	0	1.27256	0.02375
1.3798	0.00271	1.3798	0.05579			1.3083	0	1.3083	0.06947			1.3798	0	1.3798	0			1.34405	0	1.34405	0.00146			1.34405	0	1.34405	0			1.3083	0.00851	1.3083	0.04107			1.3083	0	1.3083	0			1.3083	0	1.3083	0.02375
1.41554	0.00278	1.41554	0.05857			1.34405	0.0289	1.34405	0.09837			1.41554	0	1.41554	0			1.3798	0.00168	1.3798	0.00314			1.3798	0	1.3798	0			1.34405	0	1.34405	0.04107			1.34405	0	1.34405	0			1.34405	0	1.34405	0.02375
1.45129	0	1.45129	0.05857			1.3798	0.00206	1.3798	0.10042			1.45129	0	1.45129	0			1.41554	0.00173	1.41554	0.00487			1.41554	0	1.41554	0			1.3798	0.00255	1.3798	0.04362			1.3798	0.00238	1.3798	0.00238			1.3798	0.00226	1.3798	0.02601
1.48703	0	1.48703	0.05857			1.41554	0.00211	1.41554	0.10254			1.48703	0	1.48703	0			1.45129	0	1.45129	0.00487			1.45129	0	1.45129	0			1.41554	0.00262	1.41554	0.04623			1.41554	0.00244	1.41554	0.00482			1.41554	0.00232	1.41554	0.02833
1.52278	0	1.52278	0.05857			1.45129	0	1.45129	0.10254			1.52278	0	1.52278	0			1.48703	0	1.48703	0.00487			1.48703	0	1.48703	0			1.45129	0	1.45129	0.04623			1.45129	0	1.45129	0.00482			1.45129	0	1.45129	0.02833
1.55853	0.12805	1.55853	0.18661			1.48703	0.04633	1.48703	0.14887			1.55853	0	1.55853	0			1.52278	0	1.52278	0.00487			1.52278	0	1.52278	0			1.48703	0	1.48703	0.04623			1.48703	0	1.48703	0.00482			1.48703	0	1.48703	0.02833
1.59427	0.38529	1.59427	0.57191			1.52278	0	1.52278	0.14887			1.59427	0	1.59427	0			1.55853	0	1.55853	0.00487			1.55853	0	1.55853	0			1.52278	0	1.52278	0.04623			1.52278	0	1.52278	0.00482			1.52278	0	1.52278	0.02833
1.63002	0	1.63002	0.57191			1.55853	0	1.55853	0.14887			1.63002	0	1.63002	0			1.59427	0	1.59427	0.00487			1.59427	0	1.59427	0			1.55853	0	1.55853	0.04623			1.55853	0	1.55853	0.00482			1.55853	0	1.55853	0.02833
1.66576	0	1.66576	0.57191			1.59427	0	1.59427	0.14887			1.66576	0	1.66576	0			1.63002	0	1.63002	0.00487			1.63002	0	1.63002	0			1.59427	0	1.59427	0.04623			1.59427	0	1.59427	0.00482			1.59427	0	1.59427	0.02833
1.70151	0.00334	1.70151	0.57525			1.63002	0	1.63002	0.14887			1.70151	0	1.70151	0			1.66576	0	1.66576	0.00487			1.66576	0	1.66576	0			1.63002	0	1.63002	0.04623			1.63002	0	1.63002	0.00482			1.63002	0	1.63002	0.02833
1.73726	0	1.73726	0.57525			1.66576	0.04824	1.66576	0.19711			1.73726	0	1.73726	0			1.70151	0.00208	1.70151	0.00695			1.70151	0	1.70151	0			1.66576	0	1.66576	0.04623			1.66576	0	1.66576	0.00482			1.66576	0	1.66576	0.02833
1.773	0	1.773	0.57525			1.70151	0.00254	1.70151	0.19965			1.773	0	1.773	0			1.73726	0.05892	1.73726	0.06587			1.73726	0	1.73726	0			1.70151	0.00315	1.70151	0.04938			1.70151	0.00293	1.70151	0.00775			1.70151	0.00279	1.70151	0.03113
1.80875	0	1.80875	0.57525			1.73726	0	1.73726	0.19965			1.80875	0	1.80875	0			1.773	0	1.773	0.06587			1.773	0	1.773	0			1.73726	0.07362	1.73726	0.123			1.73726	0	1.73726	0.00775			1.73726	0.05065	1.73726	0.08177
1.84449	0.09176	1.84449	0.66701			1.773	0	1.773	0.19965			1.84449	0	1.84449	0			1.80875	0	1.80875	0.06587			1.80875	0	1.80875	0			1.773	0	1.773	0.123			1.773	0	1.773	0.00775			1.773	0	1.773	0.08177
1.88024	0	1.88024	0.66701			1.80875	0	1.80875	0.19965			1.88024	0	1.88024	0			1.84449	0.01876	1.84449	0.08463			1.84449	0	1.84449	0			1.80875	0	1.80875	0.123			1.80875	0	1.80875	0.00775			1.80875	0	1.80875	0.08177
1.91599	0	1.91599	0.66701			1.84449	0	1.84449	0.19965			1.91599	0	1.91599	0			1.88024	0.0117	1.88024	0.09633			1.88024	0	1.88024	0			1.84449	0	1.84449	0.123			1.84449	0	1.84449	0.00775			1.84449	0.00634	1.84449	0.08812
1.95173	0	1.95173	0.66701			1.88024	0	1.88024	0.19965			1.95173	0	1.95173	0			1.91599	0	1.91599	0.09633			1.91599	0	1.91599	0			1.88024	0	1.88024	0.123			1.88024	0	1.88024	0.00775			1.88024	0	1.88024	0.08812
1.98748	0	1.98748	0.66701			1.91599	0	1.91599	0.19965			1.98748	0	1.98748	0			1.95173	0.01668	1.95173	0.113			1.95173	0	1.95173	0			1.91599	0	1.91599	0.123			1.91599	0	1.91599	0.00775			1.91599	0	1.91599	0.08812
2.02322	0	2.02322	0.66701			1.95173	0	1.95173	0.19965			2.02322	0	2.02322	0			1.98748	0	1.98748	0.113			1.98748	0	1.98748	0			1.95173	0	1.95173	0.123			1.95173	0	1.95173	0.00775			1.95173	0	1.95173	0.08812
2.05897	0	2.05897	0.66701			1.98748	0	1.98748	0.19965			2.05897	0	2.05897	0			2.02322	0.05117	2.02322	0.16417			2.02322	0	2.02322	0			1.98748	0	1.98748	0.123			1.98748	0	1.98748	0.00775			1.98748	0	1.98748	0.08812
2.09472	0	2.09472	0.66701			2.02322	0	2.02322	0.19965			2.09472	0	2.09472	0			2.05897	0.04803	2.05897	0.2122			2.05897	0	2.05897	0			2.02322	0.01592	2.02322	0.13893			2.02322	0	2.02322	0.00775			2.02322	0.03149	2.02322	0.11961
2.13046	0	2.13046	0.66701			2.05897	0.00362	2.05897	0.20327			2.13046	0	2.13046	0			2.09472	0	2.09472	0.2122			2.09472	0	2.09472	0			2.05897	0.01594	2.05897	0.15486			2.05897	0	2.05897	0.00775			2.05897	0.02878	2.05897	0.14839
2.16621	0	2.16621	0.66701			2.09472	0	2.09472	0.20327			2.16621	0	2.16621	0			2.13046	0.02607	2.13046	0.23827			2.13046	0	2.13046	0			2.09472	0.01536	2.09472	0.17023			2.09472	0	2.09472	0.00775			2.09472	0	2.09472	0.14839
2.2377	0	2.2377	0.66701			2.13046	0	2.13046	0.20327			2.2377	0	2.2377	0			2.16621	0	2.16621	0.23827			2.16621	0	2.16621	0			2.13046	0	2.13046	0.17023			2.13046	0	2.13046	0.00775			2.13046	0.02061	2.13046	0.16901
2.30919	0	2.30919	0.66701			2.16621	0	2.16621	0.20327			2.30919	0.49353	2.30919	0.49353			2.2377	0.00597	2.2377	0.24424			2.2377	0	2.2377	0			2.16621	0	2.16621	0.17023			2.16621	0	2.16621	0.00775			2.16621	0	2.16621	0.16901
2.38068	0	2.38068	0.66701			2.2377	0.00214	2.2377	0.20541			2.38068	0.17046	2.38068	0.66399			2.30919	0	2.30919	0.24424			2.30919	0.18036	2.30919	0.18036			2.2377	0.00799	2.2377	0.17822			2.2377	0	2.2377	0.00775			2.2377	0.01979	2.2377	0.18879
2.45218	0	2.45218	0.66701			2.30919	0.00328	2.30919	0.20869			2.45218	0	2.45218	0.66399			2.38068	0.00142	2.38068	0.24566			2.38068	0.51668	2.38068	0.69704			2.30919	0.00368	2.30919	0.1819			2.30919	0	2.30919	0.00775			2.30919	0.01749	2.30919	0.20629
2.52367	0	2.52367	0.66701			2.38068	0.00856	2.38068	0.21725			2.52367	0.18879	2.52367	0.85278			2.45218	0.000370404	2.45218	0.24603			2.45218	0	2.45218	0.69704			2.38068	0.00612	2.38068	0.18802			2.38068	0	2.38068	0.00775			2.38068	0.02315	2.38068	0.22943
2.59516	0	2.59516	0.66701			2.45218	0.00358	2.45218	0.22083			2.59516	0	2.59516	0.85278			2.52367	0	2.52367	0.24603			2.52367	0.22119	2.52367	0.91823			2.45218	0.00658	2.45218	0.1946			2.45218	0.04188	2.45218	0.04963			2.45218	0.0252	2.45218	0.25464
2.66665	0	2.66665	0.66701			2.52367	0	2.52367	0.22083			2.66665	0	2.66665	0.85278			2.59516	0	2.59516	0.24603			2.59516	0.00452	2.59516	0.92274			2.52367	0	2.52367	0.1946			2.52367	0.18611	2.52367	0.23575			2.52367	0.02176	2.52367	0.2764
2.73814	0	2.73814	0.66701			2.59516	0	2.59516	0.22083			2.73814	0	2.73814	0.85278			2.66665	0	2.66665	0.24603			2.66665	0	2.66665	0.92274			2.59516	0	2.59516	0.1946			2.59516	0.1544	2.59516	0.39014			2.59516	0.02297	2.59516	0.29937
2.80964	0	2.80964	0.66701			2.66665	0	2.66665	0.22083			2.80964	0	2.80964	0.85278			2.73814	0	2.73814	0.24603			2.73814	0.00384	2.73814	0.92658			2.66665	0	2.66665	0.1946			2.66665	0	2.66665	0.39014			2.66665	0	2.66665	0.29937
2.88113	0	2.88113	0.66701			2.73814	0	2.73814	0.22083			2.88113	0	2.88113	0.85278			2.80964	0.000219942	2.80964	0.24625			2.80964	0	2.80964	0.92658			2.73814	0.00354	2.73814	0.19814			2.73814	0.25675	2.73814	0.64689			2.73814	0.03267	2.73814	0.33204
2.95262	0	2.95262	0.66701			2.80964	0	2.80964	0.22083			2.95262	0	2.95262	0.85278			2.88113	0	2.88113	0.24625			2.88113	0	2.88113	0.92658			2.80964	0.0026	2.80964	0.20074			2.80964	0.15802	2.80964	0.80491			2.80964	0.02735	2.80964	0.35939
3.02411	0	3.02411	0.66701			2.88113	0	2.88113	0.22083			3.02411	0	3.02411	0.85278			2.95262	0	2.95262	0.24625			2.95262	0	2.95262	0.92658			2.88113	0	2.88113	0.20074			2.88113	0	2.88113	0.80491			2.88113	0	2.88113	0.35939
3.0956	0	3.0956	0.66701			2.95262	0	2.95262	0.22083			3.0956	0	3.0956	0.85278			3.02411	0	3.02411	0.24625			3.02411	0	3.02411	0.92658			2.95262	0.000895323	2.95262	0.20163			2.95262	0.00908	2.95262	0.814			2.95262	0.00403	2.95262	0.36343
3.1671	0	3.1671	0.66701			3.02411	0	3.02411	0.22083			3.1671	0	3.1671	0.85278			3.0956	0	3.0956	0.24625			3.0956	0	3.0956	0.92658			3.02411	0	3.02411	0.20163			3.02411	0	3.02411	0.814			3.02411	0	3.02411	0.36343
3.23859	0	3.23859	0.66701			3.0956	0	3.0956	0.22083			3.23859	0	3.23859	0.85278			3.1671	0.000166633	3.1671	0.24642			3.1671	0	3.1671	0.92658			3.0956	0.000540727	3.0956	0.20218			3.0956	0	3.0956	0.814			3.0956	0.00183	3.0956	0.36526
3.31008	0	3.31008	0.66701			3.1671	0	3.1671	0.22083			3.31008	0	3.31008	0.85278			3.23859	0	3.23859	0.24642			3.23859	0	3.23859	0.92658			3.1671	0.00165	3.1671	0.20382			3.1671	0	3.1671	0.814			3.1671	0.00182	3.1671	0.36708
3.38157	0	3.38157	0.66701			3.23859	0	3.23859	0.22083			3.38157	0	3.38157	0.85278			3.31008	0	3.31008	0.24642			3.31008	0	3.31008	0.92658			3.23859	0	3.23859	0.20382			3.23859	0	3.23859	0.814			3.23859	0	3.23859	0.36708
3.45306	0	3.45306	0.66701			3.31008	0	3.31008	0.22083			3.45306	0	3.45306	0.85278			3.38157	0	3.38157	0.24642			3.38157	0	3.38157	0.92658			3.31008	0	3.31008	0.20382			3.31008	0	3.31008	0.814			3.31008	0	3.31008	0.36708
3.52456	0	3.52456	0.66701			3.38157	0	3.38157	0.22083			3.52456	0	3.52456	0.85278			3.45306	0.000196718	3.45306	0.24662			3.45306	0	3.45306	0.92658			3.38157	0	3.38157	0.20382			3.38157	0	3.38157	0.814			3.38157	0	3.38157	0.36708
3.59605	0	3.59605	0.66701			3.45306	0	3.45306	0.22083			3.59605	0	3.59605	0.85278			3.52456	0	3.52456	0.24662			3.52456	0	3.52456	0.92658			3.45306	0.00142	3.45306	0.20525			3.45306	0	3.45306	0.814			3.45306	0.00116	3.45306	0.36824
3.66754	0	3.66754	0.66701			3.52456	0	3.52456	0.22083			3.66754	0	3.66754	0.85278			3.59605	0.000209856	3.59605	0.24683			3.59605	0	3.59605	0.92658			3.52456	0	3.52456	0.20525			3.52456	0	3.52456	0.814			3.52456	0.00123	3.52456	0.36947
3.73903	0	3.73903	0.66701			3.59605	0	3.59605	0.22083			3.73903	0	3.73903	0.85278			3.66754	0	3.66754	0.24683			3.66754	0	3.66754	0.92658			3.59605	0.0011	3.59605	0.20635			3.59605	0	3.59605	0.814			3.59605	0	3.59605	0.36947
3.81052	0	3.81052	0.66701			3.66754	0	3.66754	0.22083			3.81052	0	3.81052	0.85278			3.73903	0	3.73903	0.24683			3.73903	0	3.73903	0.92658			3.66754	0.00078247	3.66754	0.20713			3.66754	0	3.66754	0.814			3.66754	0.000675594	3.66754	0.37015
3.88202	0	3.88202	0.66701			3.73903	0	3.73903	0.22083			3.88202	0	3.88202	0.85278			3.81052	0.000464406	3.81052	0.24729			3.81052	0	3.81052	0.92658			3.73903	0	3.73903	0.20713			3.73903	0	3.73903	0.814			3.73903	0	3.73903	0.37015
3.95351	0	3.95351	0.66701			3.81052	0	3.81052	0.22083			3.95351	0	3.95351	0.85278			3.88202	0.000608974	3.88202	0.2479			3.88202	0	3.88202	0.92658			3.81052	0.00132	3.81052	0.20845			3.81052	0	3.81052	0.814			3.81052	0.00146	3.81052	0.37161
4.025	0	4.025	0.66701			3.88202	0	3.88202	0.22083			4.025	0	4.025	0.85278			3.95351	0	3.95351	0.2479			3.95351	0	3.95351	0.92658			3.88202	0.00148	3.88202	0.20992			3.88202	0	3.88202	0.814			3.88202	0.00181	3.88202	0.37342
4.09649	0	4.09649	0.66701			3.95351	0	3.95351	0.22083			4.09649	0	4.09649	0.85278			4.025	0	4.025	0.2479			4.025	0	4.025	0.92658			3.95351	0	3.95351	0.20992			3.95351	0	3.95351	0.814			3.95351	0	3.95351	0.37342
4.16798	0	4.16798	0.66701			4.025	0	4.025	0.22083			4.16798	0	4.16798	0.85278			4.09649	0.000314057	4.09649	0.24821			4.09649	0	4.09649	0.92658			4.025	0	4.025	0.20992			4.025	0	4.025	0.814			4.025	0	4.025	0.37342
4.23948	0	4.23948	0.66701			4.09649	0	4.09649	0.22083			4.23948	0	4.23948	0.85278			4.16798	0	4.16798	0.24821			4.16798	0	4.16798	0.92658			4.09649	0.000953419	4.09649	0.21088			4.09649	0	4.09649	0.814			4.09649	0.00162	4.09649	0.37504
4.31097	0	4.31097	0.66701			4.16798	0	4.16798	0.22083			4.31097	0	4.31097	0.85278			4.23948	0.000614168	4.23948	0.24883			4.23948	0	4.23948	0.92658			4.16798	0	4.16798	0.21088			4.16798	0	4.16798	0.814			4.16798	0	4.16798	0.37504
4.38246	0	4.38246	0.66701			4.23948	0	4.23948	0.22083			4.38246	0	4.38246	0.85278			4.31097	0	4.31097	0.24883			4.31097	0	4.31097	0.92658			4.23948	0.00133	4.23948	0.21221			4.23948	0	4.23948	0.814			4.23948	0.00194	4.23948	0.37698
4.45395	0	4.45395	0.66701			4.31097	0	4.31097	0.22083			4.45395	0	4.45395	0.85278			4.38246	0.000420386	4.38246	0.24925			4.38246	0	4.38246	0.92658			4.31097	0.00104	4.31097	0.21325			4.31097	0	4.31097	0.814			4.31097	0	4.31097	0.37698
4.52544	0	4.52544	0.66701			4.38246	0	4.38246	0.22083			4.52544	0	4.52544	0.85278			4.45395	0	4.45395	0.24925			4.45395	0	4.45395	0.92658			4.38246	0	4.38246	0.21325			4.38246	0	4.38246	0.814			4.38246	0.00121	4.38246	0.37819
4.59694	0	4.59694	0.66701			4.45395	0	4.45395	0.22083			4.59694	0	4.59694	0.85278			4.52544	0.000510525	4.52544	0.24976			4.52544	0	4.52544	0.92658			4.45395	0	4.45395	0.21325			4.45395	0	4.45395	0.814			4.45395	0	4.45395	0.37819
4.66843	0	4.66843	0.66701			4.52544	0	4.52544	0.22083			4.66843	0	4.66843	0.85278			4.59694	0.000440196	4.59694	0.2502			4.59694	0	4.59694	0.92658			4.52544	0.00115	4.52544	0.2144			4.52544	0	4.52544	0.814			4.52544	0.00103	4.52544	0.37922
4.73992	0	4.73992	0.66701			4.59694	0	4.59694	0.22083			4.73992	0	4.73992	0.85278			4.66843	0	4.66843	0.2502			4.66843	0	4.66843	0.92658			4.59694	0.00116	4.59694	0.21556			4.59694	0	4.59694	0.814			4.59694	0	4.59694	0.37922
4.81141	0	4.81141	0.66701			4.66843	0	4.66843	0.22083			4.81141	0	4.81141	0.85278			4.73992	0	4.73992	0.2502			4.73992	0	4.73992	0.92658			4.66843	0	4.66843	0.21556			4.66843	0	4.66843	0.814			4.66843	0.000858536	4.66843	0.38008
4.8829	0	4.8829	0.66701			4.73992	0	4.73992	0.22083			4.8829	0	4.8829	0.85278			4.81141	0.000281043	4.81141	0.25048			4.81141	0	4.81141	0.92658			4.73992	0	4.73992	0.21556			4.73992	0	4.73992	0.814			4.73992	0	4.73992	0.38008
4.9544	0	4.9544	0.66701			4.81141	0	4.81141	0.22083			4.9544	0	4.9544	0.85278			4.8829	0	4.8829	0.25048			4.8829	0	4.8829	0.92658			4.81141	0	4.81141	0.21556			4.81141	0	4.81141	0.814			4.81141	0	4.81141	0.38008
5.02589	0	5.02589	0.66701			4.8829	0	4.8829	0.22083			5.02589	0	5.02589	0.85278			4.9544	0.000229536	4.9544	0.25071			4.9544	0	4.9544	0.92658			4.8829	0.0011	4.8829	0.21666			4.8829	0	4.8829	0.814			4.8829	0.00114	4.8829	0.38122
5.20462	0	5.20462	0.66701			4.9544	0	4.9544	0.22083			5.20462	0	5.20462	0.85278			5.02589	0	5.02589	0.25071			5.02589	0	5.02589	0.92658			4.9544	0	4.9544	0.21666			4.9544	0	4.9544	0.814			4.9544	0	4.9544	0.38122
5.49059	0	5.49059	0.66701			5.02589	0	5.02589	0.22083			5.49059	0	5.49059	0.85278			5.20462	0.000467099	5.20462	0.25118			5.20462	0	5.20462	0.92658			5.02589	0.00106	5.02589	0.21772			5.02589	0	5.02589	0.814			5.02589	0.00121	5.02589	0.38243
5.77655	0	5.77655	0.66701			5.20462	0	5.20462	0.22083			5.77655	0	5.77655	0.85278			5.49059	0.000670396	5.49059	0.25185			5.49059	0	5.49059	0.92658			5.20462	0.00157	5.20462	0.21929			5.20462	0	5.20462	0.814			5.20462	0.00184	5.20462	0.38427
6.09827	0	6.09827	0.66701			5.49059	0	5.49059	0.22083			6.09827	0	6.09827	0.85278			5.77655	0.000458053	5.77655	0.25231			5.77655	0	5.77655	0.92658			5.49059	0.00116	5.49059	0.22045			5.49059	0	5.49059	0.814			5.49059	0.00144	5.49059	0.3857
6.41998	0	6.41998	0.66701			5.77655	0	5.77655	0.22083			6.41998	0	6.41998	0.85278			6.09827	0.000597157	6.09827	0.2529			6.09827	0	6.09827	0.92658			5.77655	0.000589043	5.77655	0.22104			5.77655	0	5.77655	0.814			5.77655	0.00085864	5.77655	0.38656
6.7417	0	6.7417	0.66701			6.09827	0	6.09827	0.22083			6.7417	0	6.7417	0.85278			6.41998	0.000560877	6.41998	0.25346			6.41998	0	6.41998	0.92658			6.09827	0.000996718	6.09827	0.22204			6.09827	0	6.09827	0.814			6.09827	0.00173	6.09827	0.38829
7.09916	0	7.09916	0.66701			6.41998	0	6.41998	0.22083			7.09916	0	7.09916	0.85278			6.7417	0.000495996	6.7417	0.25396			6.7417	0	6.7417	0.92658			6.41998	0.00107	6.41998	0.22311			6.41998	0	6.41998	0.814			6.41998	0.00196	6.41998	0.39025
7.45662	0	7.45662	0.66701			6.7417	0	6.7417	0.22083			7.45662	0	7.45662	0.85278			7.09916	0.000388148	7.09916	0.25435			7.09916	0	7.09916	0.92658			6.7417	0.00139	6.7417	0.2245			6.7417	0	6.7417	0.814			6.7417	0.00155	6.7417	0.3918
7.84982	0	7.84982	0.66701			7.09916	0	7.09916	0.22083			7.84982	0	7.84982	0.85278			7.45662	0.000337978	7.45662	0.25469			7.45662	0	7.45662	0.92658			7.09916	0.0018	7.09916	0.2263			7.09916	0	7.09916	0.814			7.09916	0.00114	7.09916	0.39294
8.27877	0	8.27877	0.66701			7.45662	0	7.45662	0.22083			8.27877	0	8.27877	0.85278			7.84982	0.000765676	7.84982	0.25545			7.84982	0	7.84982	0.92658			7.45662	0.00114	7.45662	0.22744			7.45662	0	7.45662	0.814			7.45662	0.000875871	7.45662	0.39381
8.70773	0	8.70773	0.66701			7.84982	0	7.84982	0.22083			8.70773	0	8.70773	0.85278			8.27877	0.000845596	8.27877	0.2563			8.27877	0	8.27877	0.92658			7.84982	0.00127	7.84982	0.22871			7.84982	0	7.84982	0.814			7.84982	0.00166	7.84982	0.39547
9.13668	0	9.13668	0.66701			8.27877	0	8.27877	0.22083			9.13668	0	9.13668	0.85278			8.70773	0.000523907	8.70773	0.25682			8.70773	0	8.70773	0.92658			8.27877	0.00104	8.27877	0.22975			8.27877	0	8.27877	0.814			8.27877	0.00159	8.27877	0.39707
9.63712	0	9.63712	0.66701			8.70773	0	8.70773	0.22083			9.63712	0	9.63712	0.85278			9.13668	0.000453246	9.13668	0.25727			9.13668	0	9.13668	0.92658			8.70773	0.000657452	8.70773	0.23041			8.70773	0	8.70773	0.814			8.70773	0.000987388	8.70773	0.39805
10.1376	0	10.1376	0.66701			9.13668	0	9.13668	0.22083			10.1376	0	10.1376	0.85278			9.63712	0.000590827	9.63712	0.25787			9.63712	0	9.63712	0.92658			9.13668	0.000696792	9.13668	0.23111			9.13668	0	9.13668	0.814			9.13668	0.000922828	9.13668	0.39898
10.638	0	10.638	0.66701			9.63712	0	9.63712	0.22083			10.638	0	10.638	0.85278			10.1376	0.000518642	10.1376	0.25838			10.1376	0	10.1376	0.92658			9.63712	0.00116	9.63712	0.23227			9.63712	0	9.63712	0.814			9.63712	0.00126	9.63712	0.40024
11.2099	0	11.2099	0.66701			10.1376	0	10.1376	0.22083			11.2099	0	11.2099	0.85278			10.638	0.000303674	10.638	0.25869			10.638	0	10.638	0.92658			10.1376	0.00117	10.1376	0.23344			10.1376	0	10.1376	0.814			10.1376	0.00115	10.1376	0.40139
11.7819	0	11.7819	0.66701			10.638	0	10.638	0.22083			11.7819	0	11.7819	0.85278			11.2099	0.000323074	11.2099	0.25901			11.2099	0	11.2099	0.92658			10.638	0.000713981	10.638	0.23415			10.638	0	10.638	0.814			10.638	0.000692156	10.638	0.40208
12.3896	0	12.3896	0.66701			11.2099	0	11.2099	0.22083			12.3896	0	12.3896	0.85278			11.7819	0.000618235	11.7819	0.25963			11.7819	0	11.7819	0.92658			11.2099	0.000611501	11.2099	0.23476			11.2099	0	11.2099	0.814			11.2099	0.000723328	11.2099	0.4028
13.033	0	13.033	0.66701			11.7819	0	11.7819	0.22083			13.033	0	13.033	0.85278			12.3896	0.000792298	12.3896	0.26042			12.3896	0	12.3896	0.92658			11.7819	0.000982968	11.7819	0.23575			11.7819	0	11.7819	0.814			11.7819	0.00124	11.7819	0.40404
13.6764	0	13.6764	0.66701			12.3896	0.000326254	12.3896	0.22116			13.6764	0	13.6764	0.85278			13.033	0.000655861	13.033	0.26108			13.033	0	13.033	0.92658			12.3896	0.00132	12.3896	0.23707			12.3896	0	12.3896	0.814			12.3896	0.00141	12.3896	0.40545
14.3913	0.000374877	14.3913	0.66739			13.033	0.000534955	13.033	0.22169			14.3913	0	14.3913	0.85278			13.6764	0.000861903	13.6764	0.26194			13.6764	0	13.6764	0.92658			13.033	0.00122	13.033	0.23829			13.033	0	13.033	0.814			13.033	0.00105	13.033	0.4065
15.1063	0.000853923	15.1063	0.66824			13.6764	0.000625253	13.6764	0.22232			15.1063	0	15.1063	0.85278			14.3913	0.000958418	14.3913	0.2629			14.3913	0	14.3913	0.92658			13.6764	0.0014	13.6764	0.23969			13.6764	0	13.6764	0.814			13.6764	0.00161	13.6764	0.40811
15.8927	0.00145	15.8927	0.66969			14.3913	0.000602945	14.3913	0.22292			15.8927	0	15.8927	0.85278			15.1063	0.00075946	15.1063	0.26366			15.1063	0	15.1063	0.92658			14.3913	0.00135	14.3913	0.24104			14.3913	0	14.3913	0.814			14.3913	0.00181	14.3913	0.40992
16.7148	0.000589392	16.7148	0.67028			15.1063	0.000540721	15.1063	0.22346			16.7148	0	16.7148	0.85278			15.8927	0.00082999	15.8927	0.26449			15.8927	0	15.8927	0.92658			15.1063	0.00123	15.1063	0.24227			15.1063	0	15.1063	0.814			15.1063	0.00121	15.1063	0.41113
17.5727	0.000728055	17.5727	0.67101			15.8927	0.000736944	15.8927	0.2242			17.5727	0	17.5727	0.85278			16.7148	0.00073604	16.7148	0.26522			16.7148	0	16.7148	0.92658			15.8927	0.00163	15.8927	0.2439			15.8927	0	15.8927	0.814			15.8927	0.00134	15.8927	0.41247
18.4664	0.0011	18.4664	0.67211			16.7148	0.000600815	16.7148	0.2248			18.4664	0	18.4664	0.85278			17.5727	0.000532316	17.5727	0.26576			17.5727	0	17.5727	0.92658			16.7148	0.00146	16.7148	0.24536			16.7148	0	16.7148	0.814			16.7148	0.00118	16.7148	0.41365
19.3958	0.00125	19.3958	0.67336			17.5727	0.000392905	17.5727	0.22519			19.3958	0	19.3958	0.85278			18.4664	0.000674168	18.4664	0.26643			18.4664	0	18.4664	0.92658			17.5727	0.00087591	17.5727	0.24624			17.5727	0	17.5727	0.814			17.5727	0.000796071	17.5727	0.41445
20.3967	0.00125	20.3967	0.67461			18.4664	0.000575923	18.4664	0.22577			20.3967	0	20.3967	0.85278			19.3958	0.00075549	19.3958	0.26719			19.3958	0	19.3958	0.92658			18.4664	0.00104	18.4664	0.24727			18.4664	0	18.4664	0.814			18.4664	0.000823112	18.4664	0.41527
21.4333	0.00104	21.4333	0.67565			19.3958	0.000639694	19.3958	0.22641			21.4333	0	21.4333	0.85278			20.3967	0.000798043	20.3967	0.26798			20.3967	0	20.3967	0.92658			19.3958	0.00117	19.3958	0.24845			19.3958	0.00112	19.3958	0.81512			19.3958	0.000801325	19.3958	0.41607
22.5057	0.000951903	22.5057	0.6766			20.3967	0.000640294	20.3967	0.22705			22.5057	0	22.5057	0.85278			21.4333	0.000762382	21.4333	0.26875			21.4333	0	21.4333	0.92658			20.3967	0.00123	20.3967	0.24968			20.3967	0.00115	20.3967	0.81627			20.3967	0.000824829	20.3967	0.4169
23.6496	0.000918449	23.6496	0.67752			21.4333	0.000552074	21.4333	0.2276			23.6496	0	23.6496	0.85278			22.5057	0.000779057	22.5057	0.26952			22.5057	0	22.5057	0.92658			21.4333	0.00114	21.4333	0.25082			21.4333	0.00103	21.4333	0.8173			21.4333	0.000828929	21.4333	0.41773
24.8292	0.00142	24.8292	0.67894			22.5057	0.000583001	22.5057	0.22818			24.8292	0	24.8292	0.85278			23.6496	0.000787344	23.6496	0.27031			23.6496	0	23.6496	0.92658			22.5057	0.00118	22.5057	0.252			22.5057	0.000959138	22.5057	0.81826			22.5057	0.000992055	22.5057	0.41872
26.116	0.00104	26.116	0.67998			23.6496	0.000606568	23.6496	0.22879			26.116	0	26.116	0.85278			24.8292	0.00114	24.8292	0.27145			24.8292	0	24.8292	0.92658			23.6496	0.00124	23.6496	0.25324			23.6496	0.000959394	23.6496	0.81922			23.6496	0.0011	23.6496	0.41981
27.4386	0.00108	27.4386	0.68106			24.8292	0.000910376	24.8292	0.2297			27.4386	0.01686	27.4386	0.86964			26.116	0.00106	26.116	0.27251			26.116	0	26.116	0.92658			24.8292	0.00186	24.8292	0.2551			24.8292	0.00165	24.8292	0.82087			24.8292	0.00166	24.8292	0.42147
28.797	0.00134	28.797	0.68239			26.116	0.00089809	26.116	0.2306			28.797	0.00629	28.797	0.87593			27.4386	0.000717667	27.4386	0.27323			27.4386	0	27.4386	0.92658			26.116	0.00179	26.116	0.25688			26.116	0.00106	26.116	0.82193			26.116	0.00156	26.116	0.42303
30.2626	0.00137	30.2626	0.68377			27.4386	0.000786961	27.4386	0.23138			30.2626	0	30.2626	0.87593			28.797	0.000783121	28.797	0.27402			28.797	0	28.797	0.92658			27.4386	0.00124	27.4386	0.25812			27.4386	0.00122	27.4386	0.82315			27.4386	0.00106	27.4386	0.42409
31.7996	0.00142	31.7996	0.68518			28.797	0.000931124	28.797	0.23231			31.7996	0	31.7996	0.87593			30.2626	0.000745626	30.2626	0.27476			30.2626	0	30.2626	0.92658			28.797	0.0014	28.797	0.25952			28.797	0.00149	28.797	0.82464			28.797	0.00113	28.797	0.42523
33.4082	0.00127	33.4082	0.68646			30.2626	0.000918695	30.2626	0.23323			33.4082	0	33.4082	0.87593			31.7996	0.000758332	31.7996	0.27552			31.7996	0	31.7996	0.92658			30.2626	0.00137	30.2626	0.2609			30.2626	0.00155	30.2626	0.82619			30.2626	0.00107	30.2626	0.42629
35.0883	0.00112	35.0883	0.68758			31.7996	0.000940893	31.7996	0.23417			35.0883	0	35.0883	0.87593			33.4082	0.000683304	33.4082	0.2762			33.4082	0	33.4082	0.92658			31.7996	0.00141	31.7996	0.2623			31.7996	0.0016	31.7996	0.82778			31.7996	0.00107	31.7996	0.42737
36.8756	0.00127	36.8756	0.68885			33.4082	0.000837154	33.4082	0.23501			36.8756	0	36.8756	0.87593			35.0883	0.000609234	35.0883	0.27681			35.0883	0	35.0883	0.92658			33.4082	0.00129	33.4082	0.2636			33.4082	0.00146	33.4082	0.82924			33.4082	0.000969356	33.4082	0.42834
38.7344	0.03112	38.7344	0.71996			35.0883	0.000754067	35.0883	0.23577			38.7344	0.05538	38.7344	0.93131			36.8756	0.000676594	36.8756	0.27749			36.8756	0	36.8756	0.92658			35.0883	0.00117	35.0883	0.26477			35.0883	0.00128	35.0883	0.83052			35.0883	0.000870238	35.0883	0.42921
38.7344	0.00961	--	--			36.8756	0.000911664	36.8756	0.23668			--	--					38.7344	0.02084	38.7344	0.29832			38.7344	0	38.7344	0.92658			36.8756	0.0012	36.8756	0.26597			36.8756	0.00134	36.8756	0.83186			36.8756	0.00102	36.8756	0.43022
						38.7344	0.02357	38.7344	0.26025			--	--																	38.7344	0.03257	38.7344	0.29853			38.7344	0.03102	38.7344	0.86287			38.7344	0.02693	38.7344	0.45716
						--	--					--	--
						--	--					--	--
						--	--					--	--
						--	--					--	--
						--	--					--	--
						--	--					--	--
						--	--					--	--
						--	--					--	--
