# Supplementary material for: Reconstructed covalent organic frameworks
Source: Nature. 2022 Apr 6;604(7904):72–9. doi: 10.1038/s41586-022-04443-4 (PMC8986529; doi:10.1038/s41586-022-04443-4)
Supplement: Supplementary file 7 — Source Data Extended Data Fig. 4 [file 41586_2022_4443_MOESM7_ESM.xlsx]

## Sheet: Sheet1
Extended Data Fig. 4a										Extended Data Fig. 4b
RC-COF-1 273 K				DP-COF-1 273 K						3D-TPB-COF-H		3D-TPB-COF-Me		3D-TPB-COF-F		CD-COF-PPZ		DL-COF-1		DL-COF-2		3D-ionic-COF-1		3D-ionic-COF-2		3D-Py-COF		LZU-301		3D-TPE-COF		3D-CageCOF-1		TpPa-COF (MW)		Cage-COF-1		Cage-COF-2		3D-ceq-COF		JUC-568		RC-COF-1		TPE-COF-II.
Pressure (kPa)	CO2 uptake (cm3STP g-1)	Pressure (kPa)	CO2 uptake (cm3STP g-1)	Pressure (kPa)	CO2 uptake (cm3STP g-1)	Pressure (kPa)	CO2 uptake (cm3STP g-1)			BET surface area (m2 g-1)	CO2 uptake (cm3STP g-1, 273 K, 1 bar)	BET surface area (m2 g-1)	CO2 uptake (cm3STP g-1, 273 K, 1 bar)	BET surface area (m2 g-1)	CO2 uptake (cm3STP g-1, 273 K, 1 bar)	BET surface area (m2 g-1)	CO2 uptake (cm3STP g-1, 273 K, 1 bar)	BET surface area (m2 g-1)	CO2 uptake (cm3STP g-1, 273 K, 1 bar)	BET surface area (m2 g-1)	CO2 uptake (cm3STP g-1, 273 K, 1 bar)	BET surface area (m2 g-1)	CO2 uptake (cm3STP g-1, 273 K, 1 bar)	BET surface area (m2 g-1)	CO2 uptake (cm3STP g-1, 273 K, 1 bar)	BET surface area (m2 g-1)	CO2 uptake (cm3STP g-1, 273 K, 1 bar)	BET surface area (m2 g-1)	CO2 uptake (cm3STP g-1, 273 K, 1 bar)	BET surface area (m2 g-1)	CO2 uptake (cm3STP g-1, 273 K, 1 bar)	BET surface area (m2 g-1)	CO2 uptake (cm3STP g-1, 273 K, 1 bar)	BET surface area (m2 g-1)	CO2 uptake (cm3STP g-1, 273 K, 1 bar)	BET surface area (m2 g-1)	CO2 uptake (cm3STP g-1, 273 K, 1 bar)	BET surface area (m2 g-1)	CO2 uptake (cm3STP g-1, 273 K, 1 bar)	BET surface area (m2 g-1)	CO2 uptake (cm3STP g-1, 273 K, 1 bar)	BET surface area (m2 g-1)	CO2 uptake (cm3STP g-1, 273 K, 1 bar)	BET surface area (m2 g-1)	CO2 uptake (cm3STP g-1, 273 K, 1 bar)	BET surface area (m2 g-1)	CO2 uptake (cm3STP g-1, 273 K, 1 bar)
99.947	146.65	0.0337	0.416	99.6025	99.245	0.00907	0.2215			1050	89.9036	950	89.9036	850	89.9036	494	61.9675	2259	135.617	2071	110.729	966	81.7767	880	67.5547	1290	78.2212	848	58.9199	1084	71.6181	1040	103.11	725	110.729	1237	43.682	667	37.0789	1149	91.27	1254	98	1712	147	2168	118.8
98.4068	145.63	0.05013	0.5262	98.7817	99.05	0.03253	0.3942
96.6235	144.64	0.07969	0.8485	98.2549	98.641	0.06662	0.7542
93.6243	142.91	0.09206	1.0142	96.5526	98.101	0.07598	0.8183
90.5845	140.09	0.22889	2.2847	93.5432	96.997	0.10175	1.0517
87.5347	137.45	0.41862	4.0159	90.5339	95.76	0.36927	3.6576
84.5253	135.74	0.66258	6.3694	87.484	94.401	0.81487	5.9989
81.5058	133.5	0.83557	7.707	84.4544	93.157	0.98353	6.9568
78.4661	131.6	1.03747	8.9836	81.4146	91.717	1.09238	7.7016
75.4162	129.6	2.76911	19.01	78.385	90.391	2.09844	12.06
72.3967	127.22	3.06691	20.699	75.3554	88.783	3.76078	17.77
69.357	124.83	5.77775	31.32	72.3359	87.342	4.13599	18.759
66.3273	122.39	6.1407	32.41	69.286	85.816	6.68806	25.274
63.2876	119.96	8.89137	40.925	66.2564	84.136	7.15547	26.434
60.2478	117.32	9.18319	41.636	63.2065	82.624	9.84079	31.815
57.2081	114.97	12.9189	51.314	60.1972	80.937	10.2338	32.587
54.1886	112.11	13.1824	51.872	57.1574	79.159	13.2533	37.801
51.159	109.26	16.0499	58.347	54.1379	77.272	16.3032	42.226
48.1192	106.06	16.2829	59.336	51.0779	75.446	19.3632	46.192
44.9883	102.37	19.1504	64.928	48.0686	73.365	22.4942	50
41.9283	99.445	19.3328	65.299	45.0187	71.388	25.5542	53.33
38.9291	95.837	22.1294	70.383	42.0499	69.147	28.3609	56.333
35.8691	91.952	22.3827	70.653	38.9493	66.94	31.4006	59.242
32.8394	87.75	25.4123	75.755	35.9602	64.309	34.4505	61.911
29.7895	84.026	28.4622	80.659	32.9104	61.854	37.5308	64.432
26.7397	79.652	31.4918	85.222	29.6781	58.919	40.5705	66.659
23.7404	74.47	34.4302	88.787	26.6383	55.976	43.6305	69.057
20.6906	69.678	37.5916	92.968	23.6189	52.762	46.6906	71.248
17.8535	63.846	40.5097	96.335	20.5791	49.05	49.7506	73.28
17.6609	63.304	43.5596	100.16	17.6508	45.583	52.7802	75.327
14.8441	57.629	46.6196	103.55	12.2806	38.079	55.8301	77.272
14.6212	56.665	49.6594	106.86	12.0374	37.539	58.8901	79.035
11.7942	50.235	52.7093	109.87	8.4117	30.932	61.9298	80.766
11.5713	49.81	55.749	112.97	5.89529	25.105	64.9797	82.502
7.66321	39.152	58.7989	116.03	5.48584	24.114	68.06	84.307
7.07826	37.017	61.8488	118.93	2.86496	16.341	71.0795	85.917
3.34048	22.691	64.8885	121.66	1.91899	12.639	74.1395	87.268
2.1339	16.924	67.9485	123.22	0.86917	7.4539	77.1894	88.759
1.9732	15.84	70.9883	125.77	0.3719	4.494	80.219	90.278
1.06807	9.9267	74.028	128.49			83.279	91.628
0.873	8.5736	77.0779	131.23			86.3289	93.345
0.44825	4.4472	80.1278	132.88			89.3585	94.771
		83.1777	135.11			92.4185	96.018
		86.2174	137.4			95.4481	97.417
		89.2673	139.86			98.5082	98.771
		92.2969	141.67			99.106	99.008
		95.3468	143.86			99.6025	99.245
		98.4068	145.46
		99.947	146.65
