# Supplementary material for: Reconstructed covalent organic frameworks
Source: Nature. 2022 Apr 6;604(7904):72–9. doi: 10.1038/s41586-022-04443-4 (PMC8986529; doi:10.1038/s41586-022-04443-4)
Supplement: Supplementary file 8 — Source Data Extended Data Fig. 5 [file 41586_2022_4443_MOESM8_ESM.xlsx]

## Sheet: Sheet1
Extended Data Fig. 5a										Extended Data Fig. 5b
As-synthesized		HCl (12 mol L-1)		NaOH (14 mol L-1)		DMSO + NaOH					As-synthesized	HCl (12 mol L-1)	NaOH (14 mol L-1)	DMSO + NaOH
2θ (°)	Intensity (a.u.)	2θ (°)	Intensity (a.u.)	2θ (°)	Intensity (a.u.)	2θ (°)	Intensity (a.u.)			Wavenumbers (cm-1)	Transmittance (a.u.)	Transmittance (a.u.)	Transmittance (a.u.)	Transmittance (a.u.)
2	0.15362	2	-0.86153	2	-1.74116	2	-2.80978			4000	0.98432	-0.01695	-1.00954	-2.00884
2.02051	0.14858	2.02051	-0.8705	2.02051	-1.75082	2.02051	-2.81652			3999	0.98523	-0.01548	-1.00785	-2.00816
2.04101	0.14376	2.04101	-0.87233	2.04101	-1.76207	2.04101	-2.82171			3998	0.98614	-0.01401	-1.00623	-2.00749
2.06152	0.13807	2.06152	-0.88073	2.06152	-1.7588	2.06152	-2.82001			3997	0.9869	-0.01318	-1.00549	-2.00682
2.08203	0.13289	2.08203	-0.88073	2.08203	-1.77101	2.08203	-2.82752			3996	0.9875	-0.01317	-1.00564	-2.00614
2.10253	0.12895	2.10253	-0.88819	2.10253	-1.77923	2.10253	-2.83388			3995	0.98797	-0.01364	-1.00608	-2.00547
2.12304	0.12005	2.12304	-0.88623	2.12304	-1.78099	2.12304	-2.84379			3994	0.98831	-0.01398	-1.0061	-2.00523
2.14354	0.12384	2.14354	-0.89438	2.14354	-1.78681	2.14354	-2.84395			3993	0.98846	-0.01379	-1.0054	-2.0052
2.16405	0.11516	2.16405	-0.89817	2.16405	-1.79025	2.16405	-2.84728			3992	0.98835	-0.01314	-1.00425	-2.00514
2.18456	0.11749	2.18456	-0.8957	2.18456	-1.80477	2.18456	-2.85611			3991	0.98791	-0.01246	-1.00337	-2.00508
2.20506	0.11362	2.20506	-0.9019	2.20506	-1.80868	2.20506	-2.85728			3990	0.98718	-0.01205	-1.0034	-2.00533
2.22557	0.10538	2.22557	-0.90802	2.22557	-1.80549	2.22557	-2.86239			3989	0.98638	-0.01183	-1.00446	-2.00608
2.24608	0.10027	2.24608	-0.91087	2.24608	-1.81603	2.24608	-2.86479			3988	0.98578	-0.01164	-1.00602	-2.00715
2.26658	0.10253	2.26658	-0.91055	2.26658	-1.82409	2.26658	-2.86595			3987	0.98551	-0.01166	-1.00735	-2.00815
2.28709	0.10282	2.28709	-0.90941	2.28709	-1.82592	2.28709	-2.87355			3986	0.98542	-0.01226	-1.00805	-2.0088
2.30759	0.09801	2.30759	-0.9156	2.30759	-1.82736	2.30759	-2.87146			3985	0.98545	-0.01344	-1.00816	-2.00894
2.3281	0.09239	2.3281	-0.91579	2.3281	-1.83383	2.3281	-2.88122			3984	0.98575	-0.0145	-1.00793	-2.00852
2.34861	0.08837	2.34861	-0.91636	2.34861	-1.84636	2.34861	-2.88587			3983	0.98657	-0.0145	-1.00763	-2.00763
2.36911	0.09071	2.36911	-0.92192	2.36911	-1.84532	2.36911	-2.88199			3982	0.98778	-0.01318	-1.00751	-2.00668
2.38962	0.08538	2.38962	-0.92533	2.38962	-1.85402	2.38962	-2.88587			3981	0.9888	-0.01121	-1.00777	-2.00615
2.41012	0.08042	2.41012	-0.92798	2.41012	-1.85825	2.41012	-2.88796			3980	0.98896	-0.00968	-1.00837	-2.00627
2.43063	0.07896	2.43063	-0.93013	2.43063	-1.85625	2.43063	-2.89098			3979	0.98811	-0.0092	-1.00891	-2.00682
2.45114	0.07692	2.45114	-0.93159	2.45114	-1.85985	2.45114	-2.89152			3978	0.98674	-0.00963	-1.00884	-2.00731
2.47164	0.0759	2.47164	-0.93481	2.47164	-1.86416	2.47164	-2.89757			3977	0.98566	-0.01054	-1.00793	-2.00746
2.49215	0.07393	2.49215	-0.93696	2.49215	-1.86423	2.49215	-2.90377			3976	0.98537	-0.01164	-1.00649	-2.00739
2.51266	0.07064	2.51266	-0.94011	2.51266	-1.8707	2.51266	-2.90477			3975	0.98575	-0.01298	-1.00524	-2.00745
2.53316	0.0651	2.53316	-0.9391	2.53316	-1.88004	2.53316	-2.91237			3974	0.98629	-0.01451	-1.00475	-2.00778
2.55367	0.06437	2.55367	-0.9439	2.55367	-1.8806	2.55367	-2.90841			3973	0.98668	-0.01582	-1.00502	-2.00806
2.57417	0.06181	2.57417	-0.94523	2.57417	-1.88124	2.57417	-2.91136			3972	0.98708	-0.01626	-1.00552	-2.00777
2.59468	0.06342	2.59468	-0.94359	2.59468	-1.88858	2.59468	-2.91469			3971	0.98778	-0.01551	-1.00573	-2.00673
2.61519	0.05802	2.61519	-0.94852	2.61519	-1.89273	2.61519	-2.9126			3970	0.98873	-0.01396	-1.00558	-2.00539
2.63569	0.05853	2.63569	-0.95003	2.63569	-1.88602	2.63569	-2.92228			3969	0.98941	-0.01246	-1.00541	-2.00456
2.6562	0.05254	2.6562	-0.94984	2.6562	-1.89584	2.6562	-2.92562			3968	0.98923	-0.01169	-1.00553	-2.00481
2.67671	0.05232	2.67671	-0.95237	2.67671	-1.89903	2.67671	-2.92213			3967	0.98809	-0.01175	-1.00591	-2.00606
2.69721	0.05648	2.69721	-0.95521	2.69721	-1.9067	2.69721	-2.92407			3966	0.98643	-0.01218	-1.00627	-2.00765
2.71772	0.05101	2.71772	-0.9566	2.71772	-1.90606	2.71772	-2.92779			3965	0.98483	-0.01244	-1.00637	-2.0089
2.73822	0.04926	2.73822	-0.95546	2.73822	-1.90478	2.73822	-2.9236			3964	0.98358	-0.01233	-1.00625	-2.00948
2.75873	0.0505	2.75873	-0.95527	2.75873	-1.89983	2.75873	-2.9281			3963	0.98264	-0.01211	-1.00613	-2.00952
2.77924	0.04627	2.77924	-0.95679	2.77924	-1.90853	2.77924	-2.93042			3962	0.98192	-0.01222	-1.00624	-2.00937
2.79974	0.04802	2.79974	-0.95452	2.79974	-1.91324	2.79974	-2.9346			3961	0.98161	-0.01289	-1.00657	-2.0092
2.82025	0.04824	2.82025	-0.95761	2.82025	-1.90893	2.82025	-2.93825			3960	0.98204	-0.01384	-1.00695	-2.00901
2.84076	0.04751	2.84076	-0.95894	2.84076	-1.91109	2.84076	-2.93391			3959	0.9833	-0.01456	-1.00717	-2.00879
2.86126	0.04517	2.86126	-0.95963	2.86126	-1.91627	2.86126	-2.93848			3958	0.98498	-0.01478	-1.00723	-2.00869
2.88177	0.04473	2.88177	-0.96077	2.88177	-1.91931	2.88177	-2.93639			3957	0.98636	-0.01475	-1.00735	-2.0089
2.90227	0.04751	2.90227	-0.96216	2.90227	-1.92178	2.90227	-2.9391			3956	0.9869	-0.01496	-1.00781	-2.00943
2.92278	0.04262	2.92278	-0.96456	2.92278	-1.91867	2.92278	-2.93925			3955	0.98655	-0.0156	-1.00858	-2.00998
2.94329	0.0432	2.94329	-0.9609	2.94329	-1.91723	2.94329	-2.93832			3954	0.9858	-0.01627	-1.00933	-2.01015
2.96379	0.04072	2.96379	-0.96273	2.96379	-1.9209	2.96379	-2.93809			3953	0.98536	-0.01631	-1.00959	-2.00966
2.9843	0.04386	2.9843	-0.9657	2.9843	-1.92513	2.9843	-2.9398			3952	0.98575	-0.01546	-1.00912	-2.00858
3.00481	0.04138	3.00481	-0.96083	3.00481	-1.92481	3.00481	-2.94142			3951	0.98698	-0.01411	-1.00794	-2.00729
3.02531	0.04072	3.02531	-0.96229	3.02531	-1.92019	3.02531	-2.94336			3950	0.98851	-0.01293	-1.00634	-2.00627
3.04582	0.04014	3.04582	-0.96399	3.04582	-1.92513	3.04582	-2.94615			3949	0.98963	-0.01227	-1.00474	-2.00584
3.06632	0.03663	3.06632	-0.96563	3.06632	-1.92976	3.06632	-2.94491			3948	0.98995	-0.012	-1.0036	-2.00604
3.08683	0.04065	3.08683	-0.96557	3.08683	-1.92737	3.08683	-2.947			3947	0.98962	-0.01188	-1.00317	-2.00674
3.10734	0.03897	3.10734	-0.96721	3.10734	-1.93144	3.10734	-2.94444			3946	0.9891	-0.01182	-1.00346	-2.00783
3.12784	0.03853	3.12784	-0.9662	3.12784	-1.93399	3.12784	-2.94398			3945	0.98871	-0.01188	-1.00415	-2.00911
3.14835	0.03634	3.14835	-0.96551	3.14835	-1.93471	3.14835	-2.94995			3944	0.98844	-0.0121	-1.00477	-2.01017
3.16886	0.03678	3.16886	-0.96551	3.16886	-1.93232	3.16886	-2.95057			3943	0.98807	-0.01263	-1.00506	-2.01054
3.18936	0.03744	3.18936	-0.96601	3.18936	-1.93735	3.18936	-2.94499			3942	0.98729	-0.0136	-1.00518	-2.01012
3.20987	0.03554	3.20987	-0.96595	3.20987	-1.93575	3.20987	-2.95196			3941	0.98595	-0.01503	-1.00559	-2.00945
3.23037	0.03372	3.23037	-0.96772	3.23037	-1.93575	3.23037	-2.947			3940	0.9841	-0.01657	-1.00662	-2.00928
3.25088	0.03481	3.25088	-0.96696	3.25088	-1.93351	3.25088	-2.94654			3939	0.98208	-0.01769	-1.00814	-2.0099
3.27139	0.03459	3.27139	-0.96943	3.27139	-1.9383	3.27139	-2.95258			3938	0.9803	-0.01811	-1.00963	-2.01102
3.29189	0.03561	3.29189	-0.96766	3.29189	-1.93495	3.29189	-2.95018			3937	0.97916	-0.01792	-1.0106	-2.01214
3.3124	0.03313	3.3124	-0.96658	3.3124	-1.93575	3.3124	-2.94785			3936	0.97893	-0.01735	-1.01084	-2.01295
3.3329	0.0386	3.3329	-0.96905	3.3329	-1.93703	3.3329	-2.95157			3935	0.97979	-0.01651	-1.01051	-2.01328
3.35341	0.03437	3.35341	-0.96886	3.35341	-1.9411	3.35341	-2.95126			3934	0.98154	-0.01545	-1.0099	-2.01308
3.37392	0.03445	3.37392	-0.97164	3.37392	-1.93934	3.37392	-2.94948			3933	0.98363	-0.01439	-1.0093	-2.01241
3.39442	0.03379	3.39442	-0.96924	3.39442	-1.93974	3.39442	-2.95289			3932	0.98529	-0.01374	-1.00886	-2.01151
3.41493	0.03474	3.41493	-0.96772	3.41493	-1.94325	3.41493	-2.95165			3931	0.98604	-0.01369	-1.00861	-2.01072
3.43544	0.03496	3.43544	-0.96829	3.43544	-1.94597	3.43544	-2.95018			3930	0.98605	-0.01408	-1.0084	-2.01028
3.45594	0.03393	3.45594	-0.97006	3.45594	-1.94293	3.45594	-2.95002			3929	0.98599	-0.01459	-1.00803	-2.01021
3.47645	0.03722	3.47645	-0.96721	3.47645	-1.94581	3.47645	-2.95235			3928	0.98652	-0.01483	-1.00747	-2.01036
3.49695	0.03554	3.49695	-0.9674	3.49695	-1.94142	3.49695	-2.95405			3927	0.98768	-0.01446	-1.00691	-2.01059
3.51746	0.03539	3.51746	-0.96772	3.51746	-1.94501	3.51746	-2.95452			3926	0.98895	-0.01341	-1.00666	-2.01077
3.53797	0.03612	3.53797	-0.96917	3.53797	-1.94301	3.53797	-2.95336			3925	0.98974	-0.01222	-1.00675	-2.01072
3.55847	0.03598	3.55847	-0.96886	3.55847	-1.94213	3.55847	-2.95033			3924	0.98991	-0.01152	-1.00687	-2.01028
3.57898	0.03919	3.57898	-0.96854	3.57898	-1.94237	3.57898	-2.95243			3923	0.98964	-0.0114	-1.00666	-2.00952
3.59949	0.03598	3.59949	-0.96709	3.59949	-1.94589	3.59949	-2.95413			3922	0.98902	-0.0114	-1.00615	-2.00876
3.61999	0.03255	3.61999	-0.96551	3.61999	-1.94549	3.61999	-2.95421			3921	0.98814	-0.01128	-1.00571	-2.00817
3.6405	0.03496	3.6405	-0.96721	3.6405	-1.94541	3.6405	-2.95576			3920	0.98733	-0.01129	-1.00561	-2.00759
3.661	0.03875	3.661	-0.96608	3.661	-1.9494	3.661	-2.94762			3919	0.98704	-0.01171	-1.00572	-2.00682
3.68151	0.03598	3.68151	-0.96526	3.68151	-1.94237	3.68151	-2.9532			3918	0.98738	-0.01237	-1.00573	-2.00592
3.70202	0.03452	3.70202	-0.96545	3.70202	-1.94062	3.70202	-2.9532			3917	0.98786	-0.01291	-1.00555	-2.00518
3.72252	0.0386	3.72252	-0.96349	3.72252	-1.94365	3.72252	-2.9477			3916	0.98786	-0.01324	-1.00552	-2.00494
3.74303	0.03839	3.74303	-0.9609	3.74303	-1.94437	3.74303	-2.94669			3915	0.98727	-0.01368	-1.00602	-2.00545
3.76354	0.0416	3.76354	-0.95881	3.76354	-1.93862	3.76354	-2.94816			3914	0.98644	-0.01473	-1.00707	-2.0068
3.78404	0.04152	3.78404	-0.95768	3.78404	-1.93918	3.78404	-2.94739			3913	0.98581	-0.01665	-1.00835	-2.00874
3.80455	0.04247	3.80455	-0.95799	3.80455	-1.93934	3.80455	-2.94491			3912	0.9856	-0.01909	-1.00943	-2.01063
3.82505	0.04568	3.82505	-0.95414	3.82505	-1.9383	3.82505	-2.94034			3911	0.98575	-0.02112	-1.01002	-2.01181
3.84556	0.04634	3.84556	-0.95319	3.84556	-1.93128	3.84556	-2.94073			3910	0.98598	-0.02181	-1.01003	-2.01201
3.86607	0.04816	3.86607	-0.9494	3.86607	-1.93415	3.86607	-2.93887			3909	0.98603	-0.02117	-1.00957	-2.01144
3.88657	0.04838	3.88657	-0.94668	3.88657	-1.93487	3.88657	-2.94189			3908	0.98582	-0.02026	-1.00883	-2.01054
3.90708	0.05269	3.90708	-0.94473	3.90708	-1.93296	3.90708	-2.93243			3907	0.98553	-0.02016	-1.00807	-2.00954
3.92759	0.05831	3.92759	-0.94188	3.92759	-1.92769	3.92759	-2.92934			3906	0.98535	-0.0209	-1.00742	-2.00845
3.94809	0.05845	3.94809	-0.94131	3.94809	-1.92649	3.94809	-2.92298			3905	0.98542	-0.02166	-1.00689	-2.00726
3.9686	0.06203	3.9686	-0.93253	3.9686	-1.91675	3.9686	-2.92345			3904	0.98577	-0.02176	-1.00638	-2.00616
3.9891	0.06677	3.9891	-0.92641	3.9891	-1.91915	3.9891	-2.91733			3903	0.98646	-0.02107	-1.00576	-2.00545
4.00961	0.07042	4.00961	-0.9247	4.00961	-1.91188	4.00961	-2.91531			3902	0.98752	-0.01959	-1.00499	-2.00528
4.03012	0.07677	4.03012	-0.92078	4.03012	-1.9059	4.03012	-2.91213			3901	0.98879	-0.01734	-1.00424	-2.0055
4.05062	0.08655	4.05062	-0.91371	4.05062	-1.90438	4.05062	-2.90408			3900	0.98997	-0.01477	-1.00387	-2.0058
4.07113	0.09232	4.07113	-0.90878	4.07113	-1.89193	4.07113	-2.89943			3899	0.99076	-0.01292	-1.00427	-2.00611
4.09164	0.09939	4.09164	-0.89261	4.09164	-1.88523	4.09164	-2.89284			3898	0.99096	-0.01275	-1.00541	-2.00678
4.11214	0.10713	4.11214	-0.88673	4.11214	-1.88594	4.11214	-2.87928			3897	0.99056	-0.0142	-1.00653	-2.00806
4.13265	0.11895	4.13265	-0.87682	4.13265	-1.86966	4.13265	-2.86394			3896	0.98987	-0.01593	-1.00644	-2.0095
4.15315	0.12413	4.15315	-0.86045	4.15315	-1.86607	4.15315	-2.85286			3895	0.98938	-0.01674	-1.00457	-2.01035
4.17366	0.13369	4.17366	-0.8506	4.17366	-1.84931	4.17366	-2.83821			3894	0.98928	-0.01652	-1.00183	-2.01042
4.19417	0.14676	4.19417	-0.83304	4.19417	-1.84356	4.19417	-2.82915			3893	0.98917	-0.0159	-1	-2.01019
4.21467	0.16624	4.21467	-0.82262	4.21467	-1.82584	4.21467	-2.80939			3892	0.98848	-0.01561	-1.00025	-2.01004
4.23518	0.18281	4.23518	-0.79349	4.23518	-1.80637	4.23518	-2.79878			3891	0.98724	-0.01583	-1.00218	-2.00978
4.25568	0.19974	4.25568	-0.77903	4.25568	-1.78665	4.25568	-2.77886			3890	0.9863	-0.01645	-1.00444	-2.00908
4.27619	0.22258	4.27619	-0.75016	4.27619	-1.76782	4.27619	-2.75879			3889	0.98648	-0.0175	-1.00602	-2.00813
4.2967	0.2425	4.2967	-0.73171	4.2967	-1.74643	4.2967	-2.72369			3888	0.98746	-0.01871	-1.00685	-2.00747
4.3172	0.27001	4.3172	-0.69324	4.3172	-1.71722	4.3172	-2.70161			3887	0.98799	-0.01937	-1.00745	-2.00743
4.33771	0.29869	4.33771	-0.64984	4.33771	-1.69718	4.33771	-2.66101			3886	0.98719	-0.01927	-1.00821	-2.00802
4.35822	0.32788	4.35822	-0.62312	4.35822	-1.66805	4.35822	-2.62297			3885	0.98559	-0.01888	-1.009	-2.00905
4.37872	0.37598	4.37872	-0.57271	4.37872	-1.62104	4.37872	-2.59019			3884	0.98469	-0.0188	-1.00945	-2.01008
4.39923	0.41918	4.39923	-0.52868	4.39923	-1.57922	4.39923	-2.52053			3883	0.98511	-0.01914	-1.00948	-2.0107
4.41973	0.47245	4.41973	-0.47334	4.41973	-1.53292	4.41973	-2.48109			3882	0.98593	-0.01947	-1.00937	-2.01084
4.44024	0.5185	4.44024	-0.40745	4.44024	-1.47969	4.44024	-2.40284			3881	0.98606	-0.01922	-1.00943	-2.01052
4.46075	0.58732	4.46075	-0.33367	4.46075	-1.40211	4.46075	-2.3307			3880	0.98552	-0.01827	-1.00949	-2.01002
4.48125	0.64577	4.48125	-0.2561	4.48125	-1.34688	4.48125	-2.26561			3879	0.9853	-0.01717	-1.00909	-2.00981
4.50176	0.72802	4.50176	-0.18307	4.50176	-1.28007	4.50176	-2.18797			3878	0.98617	-0.01706	-1.00813	-2.00996
4.52227	0.80442	4.52227	-0.13386	4.52227	-1.20975	4.52227	-2.12235			3877	0.98759	-0.01846	-1.00719	-2.01002
4.54277	0.87222	4.54277	-0.0717	4.54277	-1.13122	4.54277	-2.07555			3876	0.98833	-0.0203	-1.00696	-2.0096
4.56328	0.93906	4.56328	-0.03418	4.56328	-1.05858	4.56328	-2.02658			3875	0.98792	-0.02116	-1.00755	-2.00877
4.58378	0.9865	4.58378	0	4.58378	-1.02562	4.58378	-2			3874	0.98718	-0.02108	-1.00847	-2.00815
4.60429	1	4.60429	-0.03487	4.60429	-1	4.60429	-2.01224			3873	0.98733	-0.02129	-1.00907	-2.0082
4.6248	0.9992	4.6248	-0.03373	4.6248	-1.01101	4.6248	-2.01984			3872	0.98867	-0.02202	-1.00916	-2.00866
4.6453	0.98555	4.6453	-0.05932	4.6453	-1.04669	4.6453	-2.07477			3871	0.99031	-0.02218	-1.00904	-2.00893
4.66581	0.95483	4.66581	-0.1295	4.66581	-1.10424	4.66581	-2.12165			3870	0.99138	-0.02118	-1.00905	-2.00872
4.68632	0.88937	4.68632	-0.20164	4.68632	-1.189	4.68632	-2.19448			3869	0.99197	-0.01976	-1.00915	-2.00843
4.70682	0.83055	4.70682	-0.29577	4.70682	-1.30617	4.70682	-2.26337			3868	0.99268	-0.01894	-1.00909	-2.00884
4.72733	0.74414	4.72733	-0.37928	4.72733	-1.41847	4.72733	-2.35588			3867	0.99348	-0.01884	-1.00861	-2.01004
4.74783	0.64957	4.74783	-0.47435	4.74783	-1.51353	4.74783	-2.4415			3866	0.99383	-0.01885	-1.00773	-2.011
4.76834	0.5555	4.76834	-0.57404	4.76834	-1.60556	4.76834	-2.54502			3865	0.99348	-0.01859	-1.00682	-2.01077
4.78885	0.46063	4.78885	-0.6403	4.78885	-1.66837	4.78885	-2.61568			3864	0.9926	-0.01832	-1.00643	-2.00994
4.80935	0.38758	4.80935	-0.70051	4.80935	-1.7323	4.80935	-2.6748			3863	0.99114	-0.01876	-1.00703	-2.01006
4.82986	0.31708	4.82986	-0.75186	4.82986	-1.77285	4.82986	-2.72493			3862	0.98897	-0.0205	-1.00855	-2.01129
4.85037	0.26717	4.85037	-0.78882	4.85037	-1.80389	4.85037	-2.76523			3861	0.98661	-0.02326	-1.01032	-2.0122
4.87087	0.22054	4.87087	-0.81699	4.87087	-1.82377	4.87087	-2.79738			3860	0.98503	-0.02577	-1.0117	-2.01162
4.89138	0.19339	4.89138	-0.83923	4.89138	-1.84723	4.89138	-2.81869			3859	0.98479	-0.02655	-1.01251	-2.00983
4.91188	0.16923	4.91188	-0.85464	4.91188	-1.86112	4.91188	-2.84031			3858	0.98571	-0.02523	-1.01275	-2.00809
4.93239	0.14902	4.93239	-0.86791	4.93239	-1.87365	4.93239	-2.85673			3857	0.98727	-0.02355	-1.01238	-2.00741
4.9529	0.13968	4.9529	-0.88035	4.9529	-1.88682	4.9529	-2.86099			3856	0.98905	-0.02306	-1.0117	-2.00779
4.9734	0.12873	4.9734	-0.88313	4.9734	-1.89297	4.9734	-2.8744			3855	0.99087	-0.02285	-1.01132	-2.00853
4.99391	0.10801	4.99391	-0.90253	4.99391	-1.8972	4.99391	-2.88649			3854	0.99255	-0.0217	-1.01129	-2.0091
5.01442	0.11158	5.01442	-0.90518	5.01442	-1.90414	5.01442	-2.89199			3853	0.99415	-0.01982	-1.01119	-2.00957
5.03492	0.09823	5.03492	-0.91055	5.03492	-1.91739	5.03492	-2.8985			3852	0.99576	-0.01799	-1.01085	-2.01037
5.05543	0.08918	5.05543	-0.9156	5.05543	-1.91779	5.05543	-2.90291			3851	0.99686	-0.01661	-1.01051	-2.01188
5.07593	0.08429	5.07593	-0.92167	5.07593	-1.9213	5.07593	-2.91105			3850	0.9969	-0.01569	-1.0102	-2.01384
5.09644	0.07933	5.09644	-0.92622	5.09644	-1.9229	5.09644	-2.91733			3849	0.99594	-0.01533	-1.00978	-2.01501
5.11695	0.07268	5.11695	-0.92944	5.11695	-1.93008	5.11695	-2.91663			3848	0.99435	-0.016	-1.00919	-2.01485
5.13745	0.06962	5.13745	-0.93696	5.13745	-1.93415	5.13745	-2.92321			3847	0.99221	-0.01817	-1.00876	-2.01472
5.15796	0.06991	5.15796	-0.93765	5.15796	-1.93495	5.15796	-2.92445			3846	0.98973	-0.02109	-1.00862	-2.01541
5.17846	0.0624	5.17846	-0.94024	5.17846	-1.93838	5.17846	-2.92693			3845	0.98775	-0.02287	-1.00828	-2.01573
5.19897	0.06152	5.19897	-0.94574	5.19897	-1.94038	5.19897	-2.92887			3844	0.98686	-0.02266	-1.00738	-2.01477
5.21948	0.05897	5.21948	-0.94555	5.21948	-1.93926	5.21948	-2.93662			3843	0.98677	-0.02144	-1.00639	-2.01301
5.23998	0.0578	5.23998	-0.94517	5.23998	-1.94189	5.23998	-2.93987			3842	0.98696	-0.02073	-1.00615	-2.01139
5.26049	0.05612	5.26049	-0.953	5.26049	-1.94924	5.26049	-2.93925			3841	0.98722	-0.0214	-1.0071	-2.01051
5.281	0.05429	5.281	-0.95117	5.281	-1.9494	5.281	-2.93801			3840	0.98763	-0.0231	-1.00884	-2.01039
5.3015	0.04926	5.3015	-0.9542	5.3015	-1.94868	5.3015	-2.94553			3839	0.98841	-0.02464	-1.01035	-2.01065
5.32201	0.04984	5.32201	-0.95401	5.32201	-1.95435	5.32201	-2.94359			3838	0.98964	-0.02475	-1.01064	-2.01094
5.34251	0.04539	5.34251	-0.95527	5.34251	-1.95443	5.34251	-2.94421			3837	0.99109	-0.02298	-1.0094	-2.01126
5.36302	0.04598	5.36302	-0.95862	5.36302	-1.95371	5.36302	-2.95119			3836	0.99235	-0.02007	-1.00736	-2.01183
5.38353	0.04342	5.38353	-0.96121	5.38353	-1.95738	5.38353	-2.95095			3835	0.99296	-0.01743	-1.00577	-2.01275
5.40403	0.04145	5.40403	-0.96229	5.40403	-1.95754	5.40403	-2.95421			3834	0.99267	-0.01592	-1.00547	-2.01388
5.42454	0.04408	5.42454	-0.96311	5.42454	-1.95794	5.42454	-2.95475			3833	0.99155	-0.01538	-1.00637	-2.015
5.44505	0.04028	5.44505	-0.96235	5.44505	-1.96097	5.44505	-2.9549			3832	0.99002	-0.01524	-1.00765	-2.01592
5.46555	0.03897	5.46555	-0.96551	5.46555	-1.96233	5.46555	-2.95661			3831	0.98858	-0.01552	-1.00862	-2.01653
5.48606	0.04123	5.48606	-0.96475	5.48606	-1.96089	5.48606	-2.95808			3830	0.98751	-0.01696	-1.00925	-2.01687
5.50656	0.0351	5.50656	-0.96576	5.50656	-1.96233	5.50656	-2.957			3829	0.98675	-0.01995	-1.00987	-2.01708
5.52707	0.03729	5.52707	-0.9674	5.52707	-1.96017	5.52707	-2.95924			3828	0.98626	-0.02352	-1.01034	-2.01702
5.54758	0.03547	5.54758	-0.9693	5.54758	-1.96336	5.54758	-2.96118			3827	0.98632	-0.02599	-1.01003	-2.01612
5.56808	0.03174	5.56808	-0.97018	5.56808	-1.9656	5.56808	-2.96041			3826	0.98731	-0.02641	-1.00843	-2.014
5.58859	0.02956	5.58859	-0.97081	5.58859	-1.96376	5.58859	-2.96048			3825	0.9893	-0.02567	-1.00585	-2.01099
5.6091	0.03299	5.6091	-0.97088	5.6091	-1.9636	5.6091	-2.96265			3824	0.99181	-0.02528	-1.00345	-2.00805
5.6296	0.03058	5.6296	-0.96968	5.6296	-1.96696	5.6296	-2.9649			3823	0.99407	-0.02508	-1.00247	-2.00586
5.65011	0.02759	5.65011	-0.9722	5.65011	-1.96664	5.65011	-2.96498			3822	0.99558	-0.02378	-1.00319	-2.00449
5.67061	0.02926	5.67061	-0.97442	5.67061	-1.96983	5.67061	-2.96506			3821	0.99635	-0.02109	-1.00496	-2.0038
5.69112	0.03007	5.69112	-0.97202	5.69112	-1.96903	5.69112	-2.96374			3820	0.99655	-0.01836	-1.00702	-2.00407
5.71163	0.0297	5.71163	-0.97461	5.71163	-1.96943	5.71163	-2.96583			3819	0.99615	-0.017	-1.0089	-2.00557
5.73213	0.02883	5.73213	-0.97359	5.73213	-1.97246	5.73213	-2.97025			3818	0.9951	-0.01665	-1.01032	-2.00798
5.75264	0.02627	5.75264	-0.97543	5.75264	-1.97358	5.75264	-2.96901			3817	0.99353	-0.01611	-1.01102	-2.01013
5.77315	0.02518	5.77315	-0.97675	5.77315	-1.97222	5.77315	-2.96784			3816	0.99167	-0.01561	-1.0109	-2.01121
5.79365	0.02474	5.79365	-0.97549	5.79365	-1.97286	5.79365	-2.96808			3815	0.98979	-0.0165	-1.01021	-2.01197
5.81416	0.02321	5.81416	-0.97574	5.81416	-1.9735	5.81416	-2.97087			3814	0.98796	-0.01917	-1.00974	-2.01348
5.83466	0.02277	5.83466	-0.97707	5.83466	-1.97334	5.83466	-2.96986			3813	0.98611	-0.02201	-1.01005	-2.01545
5.85517	0.02379	5.85517	-0.97833	5.85517	-1.97669	5.85517	-2.97087			3812	0.98448	-0.02317	-1.01078	-2.01657
5.87568	0.02372	5.87568	-0.97656	5.87568	-1.97286	5.87568	-2.97156			3811	0.98369	-0.02274	-1.01106	-2.01599
5.89618	0.02379	5.89618	-0.98067	5.89618	-1.97478	5.89618	-2.9711			3810	0.98402	-0.02232	-1.01037	-2.01429
5.91669	0.02102	5.91669	-0.97707	5.91669	-1.9735	5.91669	-2.97048			3809	0.985	-0.0227	-1.00896	-2.0127
5.9372	0.02036	5.9372	-0.97972	5.9372	-1.97574	5.9372	-2.97404			3808	0.9859	-0.02299	-1.00769	-2.01148
5.9577	0.02131	5.9577	-0.98042	5.9577	-1.97566	5.9577	-2.97536			3807	0.98652	-0.02205	-1.00712	-2.01016
5.97821	0.02131	5.97821	-0.9801	5.97821	-1.97478	5.97821	-2.9704			3806	0.98735	-0.0199	-1.0072	-2.00866
5.99871	0.02102	5.99871	-0.98162	5.99871	-1.97805	5.99871	-2.97304			3805	0.98887	-0.018	-1.00747	-2.00746
6.01922	0.01868	6.01922	-0.97877	6.01922	-1.97837	6.01922	-2.97528			3804	0.99106	-0.01705	-1.00736	-2.00671
6.03973	0.01934	6.03973	-0.97979	6.03973	-1.98045	6.03973	-2.97552			3803	0.99354	-0.01593	-1.00655	-2.0057
6.06023	0.02124	6.06023	-0.98339	6.06023	-1.97861	6.06023	-2.97443			3802	0.99594	-0.0138	-1.00516	-2.00375
6.08074	0.01868	6.08074	-0.98061	6.08074	-1.98132	6.08074	-2.97404			3801	0.99785	-0.0117	-1.00392	-2.0018
6.10124	0.01839	6.10124	-0.982	6.10124	-1.98045	6.10124	-2.9735			3800	0.99875	-0.01145	-1.00379	-2.00178
6.12175	0.01905	6.12175	-0.98282	6.12175	-1.97933	6.12175	-2.97583			3799	0.99823	-0.01345	-1.00495	-2.00437
6.14226	0.01883	6.14226	-0.98231	6.14226	-1.981	6.14226	-2.97737			3798	0.99647	-0.0161	-1.00652	-2.00801
6.16276	0.01956	6.16276	-0.98358	6.16276	-1.98037	6.16276	-2.97761			3797	0.99431	-0.01766	-1.00756	-2.01036
6.18327	0.01759	6.18327	-0.98389	6.18327	-1.98108	6.18327	-2.97621			3796	0.99261	-0.01758	-1.00786	-2.0106
6.20378	0.01854	6.20378	-0.98408	6.20378	-1.98053	6.20378	-2.97412			3795	0.99168	-0.01642	-1.00802	-2.01003
6.22428	0.01737	6.22428	-0.98528	6.22428	-1.98204	6.22428	-2.9728			3794	0.99108	-0.0152	-1.00893	-2.01007
6.24479	0.01846	6.24479	-0.98168	6.24479	-1.97821	6.24479	-2.968			3793	0.99031	-0.01471	-1.0106	-2.01073
6.26529	0.01693	6.26529	-0.98301	6.26529	-1.98076	6.26529	-2.96769			3792	0.98924	-0.01489	-1.01216	-2.01128
6.2858	0.01722	6.2858	-0.98478	6.2858	-1.97733	6.2858	-2.96784			3791	0.98795	-0.01516	-1.01287	-2.01133
6.30631	0.01693	6.30631	-0.9844	6.30631	-1.98252	6.30631	-2.97234			3790	0.9864	-0.01522	-1.0127	-2.01115
6.32681	0.01657	6.32681	-0.98484	6.32681	-1.98268	6.32681	-2.97466			3789	0.98459	-0.0154	-1.01222	-2.01107
6.34732	0.01474	6.34732	-0.98326	6.34732	-1.98084	6.34732	-2.97993			3788	0.98288	-0.01626	-1.012	-2.01104
6.36783	0.01649	6.36783	-0.98421	6.36783	-1.9814	6.36783	-2.97714			3787	0.98189	-0.01761	-1.0121	-2.01085
6.38833	0.01562	6.38833	-0.98617	6.38833	-1.98316	6.38833	-2.97978			3786	0.982	-0.01852	-1.01214	-2.01037
6.40884	0.01401	6.40884	-0.98541	6.40884	-1.98252	6.40884	-2.97861			3785	0.98299	-0.01825	-1.01182	-2.00963
6.42934	0.01547	6.42934	-0.98541	6.42934	-1.98364	6.42934	-2.98063			3784	0.98419	-0.01709	-1.01121	-2.00877
6.44985	0.01503	6.44985	-0.98673	6.44985	-1.98276	6.44985	-2.97993			3783	0.98495	-0.01606	-1.0106	-2.00801
6.47036	0.01335	6.47036	-0.98648	6.47036	-1.9826	6.47036	-2.98257			3782	0.98499	-0.01574	-1.01014	-2.00755
6.49086	0.01423	6.49086	-0.9868	6.49086	-1.98412	6.49086	-2.98241			3781	0.98455	-0.01561	-1.00968	-2.00737
6.51137	0.01328	6.51137	-0.98534	6.51137	-1.98396	6.51137	-2.98156			3780	0.98424	-0.015	-1.00888	-2.00717
6.53188	0.01503	6.53188	-0.98705	6.53188	-1.98468	6.53188	-2.98055			3779	0.98466	-0.01415	-1.00759	-2.00669
6.55238	0.01372	6.55238	-0.98863	6.55238	-1.98515	6.55238	-2.98264			3778	0.98599	-0.01397	-1.006	-2.00597
6.57289	0.01576	6.57289	-0.98705	6.57289	-1.98068	6.57289	-2.98171			3777	0.98784	-0.01469	-1.0045	-2.0053
6.59339	0.01335	6.59339	-0.988	6.59339	-1.98547	6.59339	-2.98086			3776	0.98951	-0.01547	-1.00334	-2.00493
6.6139	0.01365	6.6139	-0.98756	6.6139	-1.9846	6.6139	-2.98388			3775	0.99052	-0.01542	-1.0026	-2.00483
6.63441	0.01394	6.63441	-0.988	6.63441	-1.98452	6.63441	-2.98288			3774	0.99084	-0.0148	-1.00229	-2.00484
6.65491	0.01314	6.65491	-0.98857	6.65491	-1.98444	6.65491	-2.98303			3773	0.99073	-0.01462	-1.00256	-2.00492
6.67542	0.0127	6.67542	-0.98686	6.67542	-1.98452	6.67542	-2.98288			3772	0.99037	-0.01527	-1.00351	-2.00491
6.69593	0.01335	6.69593	-0.98768	6.69593	-1.98547	6.69593	-2.9835			3771	0.98979	-0.01611	-1.0049	-2.0045
6.71643	0.01248	6.71643	-0.98876	6.71643	-1.98531	6.71643	-2.98264			3770	0.98916	-0.01638	-1.00617	-2.00355
6.73694	0.01204	6.73694	-0.98806	6.73694	-1.98787	6.73694	-2.9828			3769	0.98891	-0.01614	-1.00666	-2.00242
6.75744	0.01306	6.75744	-0.98737	6.75744	-1.983	6.75744	-2.98466			3768	0.98936	-0.01591	-1.00607	-2.00175
6.77795	0.0119	6.77795	-0.98692	6.77795	-1.98611	6.77795	-2.98621			3767	0.9903	-0.01574	-1.00468	-2.00185
6.79846	0.01197	6.79846	-0.98629	6.79846	-1.98579	6.79846	-2.98272			3766	0.99106	-0.01531	-1.00325	-2.00252
6.81896	0.01248	6.81896	-0.98901	6.81896	-1.98707	6.81896	-2.98497			3765	0.99107	-0.01467	-1.00264	-2.00338
6.83947	0.01226	6.83947	-0.98793	6.83947	-1.98499	6.83947	-2.98357			3764	0.99027	-0.01432	-1.0033	-2.00444
6.85998	0.01255	6.85998	-0.98945	6.85998	-1.98875	6.85998	-2.98605			3763	0.98918	-0.01448	-1.00467	-2.00567
6.88048	0.01197	6.88048	-0.98749	6.88048	-1.98595	6.88048	-2.98226			3762	0.98857	-0.01485	-1.0056	-2.0066
6.90099	0.01153	6.90099	-0.98743	6.90099	-1.98819	6.90099	-2.9859			3761	0.98893	-0.01522	-1.00541	-2.00653
6.92149	0.01314	6.92149	-0.98793	6.92149	-1.98547	6.92149	-2.98357			3760	0.99027	-0.01571	-1.0046	-2.00544
6.942	0.01226	6.942	-0.98768	6.942	-1.98691	6.942	-2.98489			3759	0.99199	-0.01658	-1.00429	-2.00413
6.96251	0.01292	6.96251	-0.98945	6.96251	-1.98651	6.96251	-2.98435			3758	0.99313	-0.01801	-1.0052	-2.00367
6.98301	0.01058	6.98301	-0.98913	6.98301	-1.98811	6.98301	-2.98543			3757	0.99305	-0.02011	-1.00707	-2.00434
7.00352	0.01109	7.00352	-0.98932	7.00352	-1.98811	7.00352	-2.98396			3756	0.99213	-0.02263	-1.00907	-2.00572
7.02402	0.01131	7.02402	-0.98901	7.02402	-1.98843	7.02402	-2.98621			3755	0.99127	-0.02488	-1.01059	-2.00721
7.04453	0.01226	7.04453	-0.9904	7.04453	-1.98531	7.04453	-2.98636			3754	0.99118	-0.02637	-1.01159	-2.00853
7.06504	0.01029	7.06504	-0.99008	7.06504	-1.98699	7.06504	-2.98574			3753	0.99212	-0.02751	-1.0124	-2.00961
7.08554	0.01058	7.08554	-0.98996	7.08554	-1.98739	7.08554	-2.98412			3752	0.99393	-0.02885	-1.01327	-2.0104
7.10605	0.01073	7.10605	-0.98686	7.10605	-1.98675	7.10605	-2.98543			3751	0.99596	-0.02992	-1.01403	-2.01093
7.12656	0.00956	7.12656	-0.98806	7.12656	-1.98707	7.12656	-2.9845			3750	0.9972	-0.02955	-1.01435	-2.01132
7.14706	0.01138	7.14706	-0.98863	7.14706	-1.98563	7.14706	-2.98543			3749	0.99726	-0.02729	-1.01413	-2.01168
7.16757	0.01124	7.16757	-0.99002	7.16757	-1.98611	7.16757	-2.98497			3748	0.99704	-0.02455	-1.0135	-2.01201
7.18807	0.01065	7.18807	-0.99033	7.18807	-1.98811	7.18807	-2.98559			3747	0.99751	-0.02271	-1.01275	-2.01227
7.20858	0.01138	7.20858	-0.98926	7.20858	-1.98835	7.20858	-2.98458			3746	0.99825	-0.02114	-1.01243	-2.01237
7.22909	0.01306	7.22909	-0.99052	7.22909	-1.98635	7.22909	-2.98551			3745	0.9979	-0.01945	-1.01284	-2.01243
7.24959	0.01168	7.24959	-0.99078	7.24959	-1.98795	7.24959	-2.98745			3744	0.99591	-0.01885	-1.01337	-2.01281
7.2701	0.00971	7.2701	-0.98996	7.2701	-1.98603	7.2701	-2.98458			3743	0.99379	-0.01998	-1.0132	-2.01363
7.29061	0.01073	7.29061	-0.99002	7.29061	-1.98619	7.29061	-2.98551			3742	0.99317	-0.02164	-1.01227	-2.01469
7.31111	0.00978	7.31111	-0.98876	7.31111	-1.98803	7.31111	-2.98652			3741	0.99377	-0.02221	-1.01087	-2.01547
7.33162	0.01014	7.33162	-0.98857	7.33162	-1.98819	7.33162	-2.98559			3740	0.99502	-0.0214	-1.00902	-2.01488
7.35212	0.01	7.35212	-0.98863	7.35212	-1.98787	7.35212	-2.98481			3739	0.997	-0.02012	-1.0067	-2.01274
7.37263	0.00927	7.37263	-0.9885	7.37263	-1.98691	7.37263	-2.9859			3738	0.99916	-0.01921	-1.00463	-2.01071
7.39314	0.00898	7.39314	-0.98983	7.39314	-1.98747	7.39314	-2.98543			3737	1	-0.01877	-1.00398	-2.00999
7.41364	0.01131	7.41364	-0.98863	7.41364	-1.98667	7.41364	-2.98489			3736	0.99891	-0.01847	-1.00513	-2.01006
7.43415	0.00883	7.43415	-0.9885	7.43415	-1.98683	7.43415	-2.98598			3735	0.99697	-0.01797	-1.00721	-2.01014
7.45466	0.01379	7.45466	-0.98585	7.45466	-1.98523	7.45466	-2.98605			3734	0.99522	-0.01694	-1.0091	-2.01018
7.47516	0.01255	7.47516	-0.9868	7.47516	-1.98499	7.47516	-2.98404			3733	0.99373	-0.01494	-1.00985	-2.01039
7.49567	0.0116	7.49567	-0.98705	7.49567	-1.98571	7.49567	-2.98249			3732	0.99223	-0.01198	-1.00899	-2.01063
7.51617	0.01138	7.51617	-0.9861	7.51617	-1.98731	7.51617	-2.98427			3731	0.9907	-0.00918	-1.00712	-2.01081
7.53668	0.01233	7.53668	-0.9849	7.53668	-1.98076	7.53668	-2.98202			3730	0.98918	-0.00821	-1.00589	-2.0113
7.55719	0.01277	7.55719	-0.98497	7.55719	-1.9822	7.55719	-2.98187			3729	0.98768	-0.00968	-1.00653	-2.01227
7.57769	0.01314	7.57769	-0.98623	7.57769	-1.98356	7.57769	-2.98024			3728	0.98658	-0.01241	-1.00834	-2.01294
7.5982	0.0162	7.5982	-0.98364	7.5982	-1.98148	7.5982	-2.98009			3727	0.9864	-0.01482	-1.00935	-2.01235
7.61871	0.01474	7.61871	-0.98035	7.61871	-1.97949	7.61871	-2.97799			3726	0.98712	-0.01651	-1.00885	-2.01085
7.63921	0.01467	7.63921	-0.98206	7.63921	-1.97645	7.63921	-2.9766			3725	0.98791	-0.01808	-1.00823	-2.00993
7.65972	0.01686	7.65972	-0.98004	7.65972	-1.97773	7.65972	-2.97606			3724	0.98774	-0.01993	-1.00921	-2.0106
7.68022	0.01795	7.68022	-0.97745	7.68022	-1.97502	7.68022	-2.97459			3723	0.9862	-0.02174	-1.01211	-2.01241
7.70073	0.01737	7.70073	-0.9741	7.70073	-1.97254	7.70073	-2.97141			3722	0.98386	-0.02288	-1.01587	-2.01406
7.72124	0.02087	7.72124	-0.97568	7.72124	-1.97167	7.72124	-2.97118			3721	0.98175	-0.02317	-1.01914	-2.0146
7.74174	0.02423	7.74174	-0.97069	7.74174	-1.97015	7.74174	-2.96769			3720	0.98077	-0.02278	-1.02101	-2.01402
7.76225	0.02759	7.76225	-0.96753	7.76225	-1.96616	7.76225	-2.96459			3719	0.98122	-0.02199	-1.02128	-2.013
7.78276	0.02715	7.78276	-0.96229	7.78276	-1.96241	7.78276	-2.95777			3718	0.98276	-0.0211	-1.02025	-2.01225
7.80326	0.03094	7.80326	-0.95749	7.80326	-1.95722	7.80326	-2.95281			3717	0.98469	-0.02029	-1.01825	-2.01199
7.82377	0.03196	7.82377	-0.95565	7.82377	-1.95339	7.82377	-2.95049			3716	0.98643	-0.01961	-1.01562	-2.01198
7.84427	0.03379	7.84427	-0.94934	7.84427	-1.94469	7.84427	-2.94398			3715	0.9876	-0.01913	-1.01289	-2.01189
7.86478	0.04145	7.86478	-0.94744	7.86478	-1.93806	7.86478	-2.93739			3714	0.98814	-0.01888	-1.01081	-2.01167
7.88529	0.04364	7.88529	-0.94308	7.88529	-1.93288	7.88529	-2.93693			3713	0.98833	-0.01866	-1.00991	-2.01139
7.90579	0.05167	7.90579	-0.9391	7.90579	-1.92952	7.90579	-2.92887			3712	0.98861	-0.01827	-1.01015	-2.01123
7.9263	0.05152	7.9263	-0.93607	7.9263	-1.92274	7.9263	-2.92934			3711	0.98914	-0.01773	-1.01108	-2.01134
7.9468	0.05495	7.9468	-0.9362	7.9468	-1.92019	7.9468	-2.92701			3710	0.98962	-0.01721	-1.01228	-2.01186
7.96731	0.05327	7.96731	-0.9355	7.96731	-1.91731	7.96731	-2.92872			3709	0.98973	-0.01677	-1.01359	-2.01268
7.98782	0.05408	7.98782	-0.93512	7.98782	-1.92019	7.98782	-2.92755			3708	0.98954	-0.01645	-1.01499	-2.01354
8.00832	0.05853	8.00832	-0.94049	8.00832	-1.92266	8.00832	-2.92903			3707	0.98906	-0.0164	-1.01644	-2.01418
8.02883	0.05349	8.02883	-0.93955	8.02883	-1.92673	8.02883	-2.92872			3706	0.98802	-0.01705	-1.01782	-2.01477
8.04934	0.05174	8.04934	-0.94371	8.04934	-1.93	8.04934	-2.93305			3705	0.98625	-0.01854	-1.01908	-2.01562
8.06984	0.05035	8.06984	-0.94972	8.06984	-1.93719	8.06984	-2.93747			3704	0.98424	-0.02032	-1.02049	-2.01654
8.09035	0.04313	8.09035	-0.95546	8.09035	-1.9415	8.09035	-2.94708			3703	0.98268	-0.02131	-1.02241	-2.01696
8.11085	0.04152	8.11085	-0.95837	8.11085	-1.95179	8.11085	-2.95111			3702	0.98176	-0.021	-1.02471	-2.01669
8.13136	0.03875	8.13136	-0.96355	8.13136	-1.95586	8.13136	-2.95831			3701	0.98128	-0.0198	-1.02666	-2.01604
8.15187	0.03357	8.15187	-0.96955	8.15187	-1.96289	8.15187	-2.96196			3700	0.98117	-0.01856	-1.02768	-2.01538
8.17237	0.02707	8.17237	-0.97435	8.17237	-1.96672	8.17237	-2.96475			3699	0.98153	-0.0179	-1.02783	-2.01481
8.19288	0.02693	8.19288	-0.97644	8.19288	-1.97198	8.19288	-2.96622			3698	0.9823	-0.0181	-1.02779	-2.0143
8.21339	0.02182	8.21339	-0.97751	8.21339	-1.97374	8.21339	-2.97257			3697	0.98308	-0.01943	-1.02816	-2.01374
8.23389	0.01948	8.23389	-0.97941	8.23389	-1.97622	8.23389	-2.97451			3696	0.98355	-0.02195	-1.02897	-2.01314
8.2544	0.01897	8.2544	-0.982	8.2544	-1.97725	8.2544	-2.97559			3695	0.98375	-0.02491	-1.02972	-2.01252
8.2749	0.01737	8.2749	-0.9808	8.2749	-1.97845	8.2749	-2.97714			3694	0.98385	-0.02684	-1.03001	-2.01192
8.29541	0.01693	8.29541	-0.98332	8.29541	-1.98196	8.29541	-2.97645			3693	0.9841	-0.02697	-1.03003	-2.01151
8.31592	0.01416	8.31592	-0.98427	8.31592	-1.98021	8.31592	-2.98001			3692	0.98476	-0.02587	-1.03025	-2.0115
8.33642	0.01394	8.33642	-0.98427	8.33642	-1.9826	8.33642	-2.98024			3691	0.98609	-0.0246	-1.03085	-2.01195
8.35693	0.01445	8.35693	-0.98629	8.35693	-1.98268	8.35693	-2.98047			3690	0.98797	-0.0237	-1.03178	-2.01271
8.37744	0.01481	8.37744	-0.98737	8.37744	-1.9846	8.37744	-2.9828			3689	0.98958	-0.02331	-1.0328	-2.0136
8.39794	0.0127	8.39794	-0.98743	8.39794	-1.98476	8.39794	-2.98257			3688	0.98994	-0.02362	-1.03348	-2.01467
8.41845	0.0127	8.41845	-0.98863	8.41845	-1.98491	8.41845	-2.98241			3687	0.98893	-0.02465	-1.03329	-2.01616
8.43895	0.01131	8.43895	-0.98831	8.43895	-1.98332	8.43895	-2.98373			3686	0.98736	-0.02578	-1.03185	-2.01789
8.45946	0.01401	8.45946	-0.98945	8.45946	-1.98603	8.45946	-2.98195			3685	0.98605	-0.02597	-1.02934	-2.0191
8.47997	0.00971	8.47997	-0.98623	8.47997	-1.98659	8.47997	-2.98497			3684	0.98546	-0.02505	-1.02673	-2.01903
8.50047	0.01095	8.50047	-0.98964	8.50047	-1.98579	8.50047	-2.98528			3683	0.98538	-0.02414	-1.02537	-2.01798
8.52098	0.01299	8.52098	-0.98945	8.52098	-1.98579	8.52098	-2.98249			3682	0.98495	-0.02451	-1.02571	-2.01705
8.54149	0.01087	8.54149	-0.99002	8.54149	-1.98547	8.54149	-2.98528			3681	0.98364	-0.02592	-1.02679	-2.01687
8.56199	0.00847	8.56199	-0.98926	8.56199	-1.98691	8.56199	-2.98621			3680	0.98219	-0.02715	-1.02737	-2.01724
8.5825	0.0116	8.5825	-0.99002	8.5825	-1.98627	8.5825	-2.98621			3679	0.98192	-0.02811	-1.02709	-2.01766
8.603	0.01175	8.603	-0.99027	8.603	-1.98787	8.603	-2.98768			3678	0.98345	-0.02929	-1.02645	-2.01789
8.62351	0.01065	8.62351	-0.99015	8.62351	-1.98747	8.62351	-2.98404			3677	0.98594	-0.03	-1.02625	-2.01785
8.64402	0.00978	8.64402	-0.99078	8.64402	-1.98795	8.64402	-2.98714			3676	0.98774	-0.02948	-1.02692	-2.01755
8.66452	0.00934	8.66452	-0.99027	8.66452	-1.98771	8.66452	-2.98582			3675	0.9879	-0.02824	-1.02825	-2.01728
8.68503	0.01007	8.68503	-0.99078	8.68503	-1.98867	8.68503	-2.98698			3674	0.98687	-0.02731	-1.02962	-2.01777
8.70554	0.00949	8.70554	-0.98932	8.70554	-1.98843	8.70554	-2.98691			3673	0.98566	-0.02701	-1.03047	-2.0195
8.72604	0.01095	8.72604	-0.99065	8.72604	-1.98922	8.72604	-2.98582			3672	0.98463	-0.02643	-1.03079	-2.02193
8.74655	0.01051	8.74655	-0.99021	8.74655	-1.98811	8.74655	-2.98861			3671	0.9833	-0.02494	-1.03118	-2.0238
8.76705	0.00978	8.76705	-0.99122	8.76705	-1.98827	8.76705	-2.98714			3670	0.98136	-0.02351	-1.03218	-2.02497
8.78756	0.01022	8.78756	-0.99116	8.78756	-1.98795	8.78756	-2.98667			3669	0.97951	-0.02349	-1.03342	-2.02614
8.80807	0.00912	8.80807	-0.98831	8.80807	-1.98755	8.80807	-2.98737			3668	0.97889	-0.02449	-1.03374	-2.0269
8.82857	0.00949	8.82857	-0.99021	8.82857	-1.98739	8.82857	-2.9859			3667	0.97968	-0.02501	-1.03258	-2.02638
8.84908	0.00905	8.84908	-0.98793	8.84908	-1.98619	8.84908	-2.98497			3666	0.98108	-0.02452	-1.03045	-2.02448
8.86958	0.01	8.86958	-0.98932	8.86958	-1.98619	8.86958	-2.98481			3665	0.98225	-0.02365	-1.02838	-2.02187
8.89009	0.01182	8.89009	-0.98831	8.89009	-1.98771	8.89009	-2.9835			3664	0.98261	-0.0232	-1.02745	-2.0199
8.9106	0.01022	8.9106	-0.98768	8.9106	-1.98579	8.9106	-2.9852			3663	0.98196	-0.02341	-1.02835	-2.01961
8.9311	0.01168	8.9311	-0.9868	8.9311	-1.98468	8.9311	-2.98381			3662	0.98071	-0.024	-1.03053	-2.0207
8.95161	0.01124	8.95161	-0.98534	8.95161	-1.98539	8.95161	-2.98326			3661	0.97957	-0.02459	-1.03242	-2.02211
8.97212	0.01175	8.97212	-0.98591	8.97212	-1.98212	8.97212	-2.98365			3660	0.97881	-0.02526	-1.03293	-2.023
8.99262	0.01248	8.99262	-0.98307	8.99262	-1.98292	8.99262	-2.98264			3659	0.97831	-0.02628	-1.03219	-2.02299
9.01313	0.01365	9.01313	-0.98421	9.01313	-1.9818	9.01313	-2.98009			3658	0.97776	-0.02749	-1.03118	-2.02204
9.03363	0.01474	9.03363	-0.9813	9.03363	-1.981	9.03363	-2.97978			3657	0.97717	-0.02845	-1.03077	-2.02048
9.05414	0.01357	9.05414	-0.97953	9.05414	-1.98156	9.05414	-2.97699			3656	0.97699	-0.02909	-1.03093	-2.01885
9.07465	0.0173	9.07465	-0.97688	9.07465	-1.97542	9.07465	-2.97838			3655	0.97782	-0.02958	-1.03093	-2.01762
9.09515	0.01781	9.09515	-0.97618	9.09515	-1.97653	9.09515	-2.97528			3654	0.97966	-0.02994	-1.03017	-2.01711
9.11566	0.01795	9.11566	-0.97751	9.11566	-1.97398	9.11566	-2.97528			3653	0.98175	-0.02997	-1.02882	-2.01736
9.13617	0.02029	9.13617	-0.97189	9.13617	-1.97055	9.13617	-2.96916			3652	0.98328	-0.02946	-1.02762	-2.01814
9.15667	0.0197	9.15667	-0.97353	9.15667	-1.96823	9.15667	-2.96761			3651	0.98419	-0.02839	-1.02705	-2.01915
9.17718	0.02109	9.17718	-0.97157	9.17718	-1.96879	9.17718	-2.96947			3650	0.985	-0.02682	-1.02694	-2.02015
9.19768	0.02291	9.19768	-0.97088	9.19768	-1.9652	9.19768	-2.96823			3649	0.98591	-0.0249	-1.02701	-2.02084
9.21819	0.02262	9.21819	-0.96987	9.21819	-1.96472	9.21819	-2.96784			3648	0.98606	-0.02318	-1.02736	-2.02137
9.2387	0.02532	9.2387	-0.97442	9.2387	-1.96584	9.2387	-2.96947			3647	0.9846	-0.0225	-1.02829	-2.02234
9.2592	0.02153	9.2592	-0.97271	9.2592	-1.96536	9.2592	-2.97149			3646	0.98192	-0.02342	-1.02992	-2.02403
9.27971	0.02394	9.27971	-0.97233	9.27971	-1.96744	9.27971	-2.96994			3645	0.97902	-0.02555	-1.03206	-2.02598
9.30022	0.01985	9.30022	-0.97404	9.30022	-1.97422	9.30022	-2.97296			3644	0.97648	-0.0275	-1.03435	-2.02735
9.32072	0.01985	9.32072	-0.9784	9.32072	-1.97406	9.32072	-2.97288			3643	0.97441	-0.02806	-1.03644	-2.02756
9.34123	0.01912	9.34123	-0.97966	9.34123	-1.97614	9.34123	-2.97521			3642	0.9729	-0.02767	-1.03807	-2.02671
9.36173	0.0173	9.36173	-0.98124	9.36173	-1.98092	9.36173	-2.97683			3641	0.97227	-0.0276	-1.039	-2.02532
9.38224	0.01584	9.38224	-0.98301	9.38224	-1.97749	9.38224	-2.97792			3640	0.9726	-0.02795	-1.03893	-2.02372
9.40275	0.01416	9.40275	-0.98377	9.40275	-1.97901	9.40275	-2.98094			3639	0.9735	-0.02785	-1.03775	-2.02206
9.42325	0.01445	9.42325	-0.98591	9.42325	-1.98268	9.42325	-2.98365			3638	0.97447	-0.02726	-1.03583	-2.02062
9.44376	0.01343	9.44376	-0.98553	9.44376	-1.98292	9.44376	-2.98551			3637	0.97534	-0.02717	-1.03382	-2.0198
9.46427	0.01284	9.46427	-0.98749	9.46427	-1.98515	9.46427	-2.98551			3636	0.97622	-0.02827	-1.03233	-2.01986
9.48477	0.01284	9.48477	-0.9885	9.48477	-1.98499	9.48477	-2.98466			3635	0.97702	-0.0301	-1.03165	-2.02063
9.50528	0.01065	9.50528	-0.98882	9.50528	-1.98723	9.50528	-2.98567			3634	0.97742	-0.03154	-1.03172	-2.02169
9.52578	0.01109	9.52578	-0.98863	9.52578	-1.98875	9.52578	-2.98776			3633	0.97718	-0.03215	-1.03231	-2.02281
9.54629	0.00898	9.54629	-0.98876	9.54629	-1.98675	9.54629	-2.98559			3632	0.97639	-0.03257	-1.03326	-2.02399
9.5668	0.00934	9.5668	-0.9904	9.5668	-1.9893	9.5668	-2.98683			3631	0.97531	-0.03298	-1.03467	-2.0251
9.5873	0.00927	9.5873	-0.99015	9.5873	-1.98938	9.5873	-2.98815			3630	0.97411	-0.03267	-1.03652	-2.02586
9.60781	0.01109	9.60781	-0.99059	9.60781	-1.98907	9.60781	-2.9883			3629	0.97289	-0.03167	-1.0383	-2.02628
9.62831	0.01051	9.62831	-0.99002	9.62831	-1.98962	9.62831	-2.98768			3628	0.97183	-0.03088	-1.03929	-2.02687
9.64882	0.00985	9.64882	-0.99147	9.64882	-1.99042	9.64882	-2.98861			3627	0.97097	-0.03085	-1.03907	-2.02812
9.66933	0.00737	9.66933	-0.99324	9.66933	-1.98954	9.66933	-2.989			3626	0.97014	-0.03139	-1.03787	-2.02993
9.68983	0.00847	9.68983	-0.99141	9.68983	-1.98946	9.68983	-2.98884			3625	0.96934	-0.03203	-1.03632	-2.03146
9.71034	0.00752	9.71034	-0.99255	9.71034	-1.99042	9.71034	-2.98985			3624	0.96892	-0.03278	-1.03521	-2.03208
9.73085	0.00876	9.73085	-0.9921	9.73085	-1.99066	9.73085	-2.99047			3623	0.96917	-0.03423	-1.03526	-2.03232
9.75135	0.00927	9.75135	-0.99166	9.75135	-1.99018	9.75135	-2.99			3622	0.96974	-0.03651	-1.03661	-2.03291
9.77186	0.00766	9.77186	-0.99147	9.77186	-1.99162	9.77186	-2.98923			3621	0.96997	-0.03853	-1.03841	-2.03356
9.79236	0.0092	9.79236	-0.99261	9.79236	-1.99034	9.79236	-2.98946			3620	0.96974	-0.03905	-1.03973	-2.03378
9.81287	0.00766	9.81287	-0.99292	9.81287	-1.99026	9.81287	-2.99055			3619	0.96949	-0.03794	-1.04042	-2.03358
9.83338	0.00715	9.83338	-0.99255	9.83338	-1.99242	9.83338	-2.98985			3618	0.9695	-0.03614	-1.04078	-2.03314
9.85388	0.00649	9.85388	-0.99204	9.85388	-1.99066	9.85388	-2.99055			3617	0.96962	-0.03493	-1.04107	-2.0325
9.87439	0.00635	9.87439	-0.99255	9.87439	-1.9921	9.87439	-2.98993			3616	0.96954	-0.03496	-1.04129	-2.03152
9.8949	0.00591	9.8949	-0.99248	9.8949	-1.98986	9.8949	-2.99078			3615	0.96905	-0.0357	-1.04135	-2.03022
9.9154	0.00876	9.9154	-0.99299	9.9154	-1.99138	9.9154	-2.98969			3614	0.96836	-0.03602	-1.04123	-2.0291
9.93591	0.00839	9.93591	-0.99318	9.93591	-1.99186	9.93591	-2.98985			3613	0.96799	-0.03536	-1.04105	-2.02887
9.95641	0.00628	9.95641	-0.99381	9.95641	-1.99074	9.95641	-2.98977			3612	0.9683	-0.03417	-1.0408	-2.02964
9.97692	0.00628	9.97692	-0.99267	9.97692	-1.99218	9.97692	-2.98923			3611	0.96907	-0.03318	-1.04022	-2.03076
9.99743	0.00606	9.99743	-0.99381	9.99743	-1.99314	9.99743	-2.98907			3610	0.96977	-0.03262	-1.03927	-2.03151
10.0179	0.00642	10.0179	-0.99305	10.0179	-1.99122	10.0179	-2.98969			3609	0.96998	-0.03233	-1.03838	-2.03175
10.0384	0.00715	10.0384	-0.99375	10.0384	-1.99162	10.0384	-2.99024			3608	0.96966	-0.03229	-1.03825	-2.03171
10.0589	0.00577	10.0589	-0.99431	10.0589	-1.99258	10.0589	-2.98946			3607	0.96893	-0.03254	-1.03911	-2.03165
10.0794	0.00708	10.0794	-0.99299	10.0794	-1.9925	10.0794	-2.99101			3606	0.96806	-0.03277	-1.04034	-2.03152
10.1	0.00686	10.1	-0.99362	10.1	-1.99258	10.1	-2.99163			3605	0.96733	-0.03253	-1.04098	-2.03112
10.1205	0.00598	10.1205	-0.9921	10.1205	-1.99154	10.1205	-2.9914			3604	0.96691	-0.03181	-1.0408	-2.03057
10.141	0.00591	10.141	-0.99311	10.141	-1.99353	10.141	-2.99093			3603	0.96677	-0.03114	-1.04039	-2.03035
10.1615	0.00693	10.1615	-0.9928	10.1615	-1.99154	10.1615	-2.99008			3602	0.96681	-0.03109	-1.04038	-2.03085
10.182	0.00613	10.182	-0.994	10.182	-1.99298	10.182	-2.99163			3601	0.9671	-0.03179	-1.04066	-2.03184
10.2025	0.00613	10.2025	-0.99305	10.2025	-1.99242	10.2025	-2.99086			3600	0.96774	-0.03285	-1.04076	-2.03266
10.223	0.00766	10.223	-0.99292	10.223	-1.99178	10.223	-2.99086			3599	0.96856	-0.0338	-1.04062	-2.03304
10.2435	0.0062	10.2435	-0.99413	10.2435	-1.99322	10.2435	-2.99062			3598	0.96909	-0.03464	-1.04074	-2.03326
10.264	0.00635	10.264	-0.99431	10.264	-1.99322	10.264	-2.99148			3597	0.96892	-0.03553	-1.04148	-2.03356
10.2845	0.00693	10.2845	-0.99274	10.2845	-1.99202	10.2845	-2.99225			3596	0.96809	-0.03639	-1.04261	-2.03381
10.305	0.00671	10.305	-0.99349	10.305	-1.99226	10.305	-2.99256			3595	0.96721	-0.03691	-1.04343	-2.03373
10.3255	0.0062	10.3255	-0.99476	10.3255	-1.99409	10.3255	-2.99086			3594	0.96704	-0.03691	-1.04342	-2.03333
10.346	0.00642	10.346	-0.99356	10.346	-1.99186	10.346	-2.99256			3593	0.96793	-0.03668	-1.04265	-2.03297
10.3665	0.00693	10.3665	-0.99248	10.3665	-1.99194	10.3665	-2.99264			3592	0.96939	-0.03686	-1.04175	-2.03302
10.3871	0.00642	10.3871	-0.99514	10.3871	-1.99186	10.3871	-2.99124			3591	0.97034	-0.03795	-1.04145	-2.03349
10.4076	0.00598	10.4076	-0.99438	10.4076	-1.99338	10.4076	-2.99124			3590	0.96973	-0.03981	-1.0423	-2.0341
10.4281	0.00613	10.4281	-0.99482	10.4281	-1.99234	10.4281	-2.99194			3589	0.96734	-0.04151	-1.04432	-2.03462
10.4486	0.00591	10.4486	-0.99476	10.4486	-1.99146	10.4486	-2.99217			3588	0.96429	-0.04209	-1.04689	-2.03487
10.4691	0.00511	10.4691	-0.99419	10.4691	-1.99258	10.4691	-2.99202			3587	0.96238	-0.04134	-1.049	-2.03461
10.4896	0.00737	10.4896	-0.99488	10.4896	-1.99377	10.4896	-2.99			3586	0.96254	-0.03978	-1.0498	-2.03364
10.5101	0.00562	10.5101	-0.99431	10.5101	-1.99274	10.5101	-2.99101			3585	0.96424	-0.03826	-1.04911	-2.03223
10.5306	0.00577	10.5306	-0.99425	10.5306	-1.99154	10.5306	-2.99248			3584	0.96617	-0.03761	-1.04751	-2.03106
10.5511	0.00591	10.5511	-0.99413	10.5511	-1.99346	10.5511	-2.99093			3583	0.96713	-0.03831	-1.04619	-2.0309
10.5716	0.00686	10.5716	-0.99413	10.5716	-1.99353	10.5716	-2.9931			3582	0.96664	-0.04015	-1.04616	-2.03214
10.5921	0.0054	10.5921	-0.99356	10.5921	-1.9929	10.5921	-2.9921			3581	0.96506	-0.04199	-1.04742	-2.03431
10.6126	0.00547	10.6126	-0.99457	10.6126	-1.99274	10.6126	-2.99287			3580	0.96318	-0.04248	-1.04873	-2.03617
10.6331	0.00452	10.6331	-0.99476	10.6331	-1.99202	10.6331	-2.99217			3579	0.96155	-0.04146	-1.04895	-2.03695
10.6536	0.00547	10.6536	-0.99514	10.6536	-1.99314	10.6536	-2.9921			3578	0.96029	-0.04008	-1.04822	-2.03696
10.6741	0.00679	10.6741	-0.99368	10.6741	-1.99346	10.6741	-2.99241			3577	0.95943	-0.03965	-1.04756	-2.0369
10.6946	0.00547	10.6946	-0.99482	10.6946	-1.99361	10.6946	-2.99148			3576	0.95918	-0.0405	-1.04769	-2.03699
10.7151	0.00533	10.7151	-0.9952	10.7151	-1.99346	10.7151	-2.99341			3575	0.95974	-0.0418	-1.04856	-2.03681
10.7356	0.00562	10.7356	-0.99501	10.7356	-1.99441	10.7356	-2.99241			3574	0.96093	-0.04231	-1.04963	-2.03586
10.7562	0.00606	10.7562	-0.99476	10.7562	-1.99234	10.7562	-2.99217			3573	0.96203	-0.04149	-1.05055	-2.0343
10.7767	0.00547	10.7767	-0.99343	10.7767	-1.99226	10.7767	-2.99295			3572	0.96208	-0.04012	-1.05139	-2.03305
10.7972	0.0054	10.7972	-0.99507	10.7972	-1.99298	10.7972	-2.99318			3571	0.96076	-0.03955	-1.05237	-2.03307
10.8177	0.00577	10.8177	-0.99444	10.8177	-1.99393	10.8177	-2.99279			3570	0.95878	-0.04027	-1.05345	-2.03449
10.8382	0.00555	10.8382	-0.9952	10.8382	-1.99266	10.8382	-2.99186			3569	0.95746	-0.04136	-1.05424	-2.03647
10.8587	0.00555	10.8587	-0.99482	10.8587	-1.99441	10.8587	-2.99295			3568	0.95782	-0.04152	-1.05427	-2.03781
10.8792	0.00671	10.8792	-0.99501	10.8792	-1.99353	10.8792	-2.99202			3567	0.95971	-0.04071	-1.05351	-2.0379
10.8997	0.00438	10.8997	-0.99495	10.8997	-1.99409	10.8997	-2.99163			3566	0.96191	-0.04	-1.05254	-2.03712
10.9202	0.00584	10.9202	-0.99482	10.9202	-1.99417	10.9202	-2.99334			3565	0.96312	-0.04019	-1.05202	-2.03646
10.9407	0.00533	10.9407	-0.99539	10.9407	-1.99449	10.9407	-2.99186			3564	0.96309	-0.04105	-1.0522	-2.03677
10.9612	0.00533	10.9612	-0.99444	10.9612	-1.99409	10.9612	-2.99186			3563	0.96263	-0.04177	-1.05282	-2.03818
10.9817	0.00504	10.9817	-0.99419	10.9817	-1.99393	10.9817	-2.9931			3562	0.96266	-0.04206	-1.05353	-2.04016
11.0022	0.00606	11.0022	-0.99457	11.0022	-1.99106	11.0022	-2.99202			3561	0.96333	-0.04244	-1.05422	-2.04191
11.0227	0.00577	11.0227	-0.99564	11.0227	-1.99346	11.0227	-2.99132			3560	0.96372	-0.04345	-1.05501	-2.04286
11.0432	0.0062	11.0432	-0.99438	11.0432	-1.99441	11.0432	-2.99217			3559	0.96292	-0.0448	-1.05589	-2.04306
11.0638	0.00489	11.0638	-0.99444	11.0638	-1.99441	11.0638	-2.9931			3558	0.96095	-0.04578	-1.0566	-2.04303
11.0843	0.00438	11.0843	-0.99501	11.0843	-1.99433	11.0843	-2.99295			3557	0.95856	-0.04613	-1.05701	-2.04315
11.1048	0.00474	11.1048	-0.9957	11.1048	-1.99401	11.1048	-2.99186			3556	0.95637	-0.04627	-1.05739	-2.04345
11.1253	0.00555	11.1253	-0.99539	11.1253	-1.99457	11.1253	-2.99248			3555	0.95457	-0.04665	-1.05808	-2.04378
11.1458	0.00452	11.1458	-0.99469	11.1458	-1.9929	11.1458	-2.99287			3554	0.95313	-0.04732	-1.05909	-2.04409
11.1663	0.00679	11.1663	-0.99507	11.1663	-1.9929	11.1663	-2.9921			3553	0.95205	-0.048	-1.06001	-2.04445
11.1868	0.00482	11.1868	-0.99488	11.1868	-1.99338	11.1868	-2.99163			3552	0.95138	-0.04834	-1.06043	-2.04487
11.2073	0.00518	11.2073	-0.99551	11.2073	-1.99433	11.2073	-2.99225			3551	0.95114	-0.04818	-1.0604	-2.04523
11.2278	0.00467	11.2278	-0.99596	11.2278	-1.99433	11.2278	-2.99124			3550	0.95127	-0.04772	-1.06033	-2.04537
11.2483	0.00562	11.2483	-0.99476	11.2483	-1.99377	11.2483	-2.99248			3549	0.95175	-0.04744	-1.06052	-2.04522
11.2688	0.00518	11.2688	-0.99438	11.2688	-1.99433	11.2688	-2.99442			3548	0.95274	-0.04773	-1.06081	-2.04477
11.2893	0.00445	11.2893	-0.99615	11.2893	-1.99258	11.2893	-2.99202			3547	0.95441	-0.04836	-1.06074	-2.0441
11.3098	0.00474	11.3098	-0.99596	11.3098	-1.99441	11.3098	-2.99318			3546	0.95665	-0.04861	-1.06012	-2.04327
11.3303	0.00533	11.3303	-0.99476	11.3303	-1.99457	11.3303	-2.99287			3545	0.95884	-0.04804	-1.05925	-2.04247
11.3508	0.00518	11.3508	-0.99526	11.3508	-1.99393	11.3508	-2.99318			3544	0.96012	-0.04704	-1.0586	-2.04205
11.3713	0.0046	11.3713	-0.9945	11.3713	-1.99346	11.3713	-2.9921			3543	0.96007	-0.04625	-1.05831	-2.04238
11.3918	0.00577	11.3918	-0.99507	11.3918	-1.99497	11.3918	-2.99287			3542	0.95898	-0.04585	-1.05831	-2.04355
11.4124	0.0054	11.4124	-0.99476	11.4124	-1.99377	11.4124	-2.9921			3541	0.95745	-0.0457	-1.05863	-2.04526
11.4329	0.00401	11.4329	-0.99469	11.4329	-1.99481	11.4329	-2.9931			3540	0.95572	-0.04589	-1.05955	-2.04704
11.4534	0.00496	11.4534	-0.99533	11.4534	-1.99385	11.4534	-2.99403			3539	0.95353	-0.0469	-1.06125	-2.04869
11.4739	0.00584	11.4739	-0.99482	11.4739	-1.99377	11.4739	-2.99388			3538	0.95071	-0.04881	-1.06336	-2.05024
11.4944	0.00577	11.4944	-0.99463	11.4944	-1.99369	11.4944	-2.99349			3537	0.94786	-0.05084	-1.06499	-2.05156
11.5149	0.00569	11.5149	-0.99514	11.5149	-1.99449	11.5149	-2.99295			3536	0.94598	-0.05193	-1.06536	-2.0522
11.5354	0.00518	11.5354	-0.99469	11.5354	-1.99369	11.5354	-2.99124			3535	0.94561	-0.05169	-1.06438	-2.05179
11.5559	0.00452	11.5559	-0.99394	11.5559	-1.99338	11.5559	-2.99434			3534	0.94641	-0.05052	-1.06277	-2.05046
11.5764	0.00496	11.5764	-0.99431	11.5764	-1.99393	11.5764	-2.99396			3533	0.94762	-0.04916	-1.06156	-2.04886
11.5969	0.00533	11.5969	-0.99526	11.5969	-1.9933	11.5969	-2.99295			3532	0.94877	-0.04827	-1.06149	-2.04767
11.6174	0.0054	11.6174	-0.99545	11.6174	-1.99385	11.6174	-2.9914			3531	0.94991	-0.04815	-1.06247	-2.04718
11.6379	0.00577	11.6379	-0.99533	11.6379	-1.99353	11.6379	-2.9931			3530	0.95113	-0.04872	-1.06375	-2.04728
11.6584	0.00547	11.6584	-0.99558	11.6584	-1.99266	11.6584	-2.99233			3529	0.95203	-0.04971	-1.06463	-2.04773
11.6789	0.00518	11.6789	-0.99457	11.6789	-1.99473	11.6789	-2.99357			3528	0.95188	-0.05111	-1.06518	-2.0485
11.6994	0.00489	11.6994	-0.9952	11.6994	-1.9925	11.6994	-2.99279			3527	0.95016	-0.05326	-1.06612	-2.04987
11.72	0.00533	11.72	-0.99463	11.72	-1.99138	11.72	-2.99264			3526	0.94715	-0.05619	-1.06812	-2.05203
11.7405	0.00577	11.7405	-0.99431	11.7405	-1.99314	11.7405	-2.9914			3525	0.94382	-0.05903	-1.071	-2.05465
11.761	0.00715	11.761	-0.99387	11.761	-1.99417	11.761	-2.99272			3524	0.94136	-0.06035	-1.07383	-2.05681
11.7815	0.0062	11.7815	-0.9945	11.7815	-1.99242	11.7815	-2.99241			3523	0.94054	-0.05947	-1.0757	-2.0577
11.802	0.00613	11.802	-0.9945	11.802	-1.99202	11.802	-2.99318			3522	0.94128	-0.05721	-1.07645	-2.05721
11.8225	0.00642	11.8225	-0.99533	11.8225	-1.9925	11.8225	-2.99279			3521	0.94287	-0.0552	-1.07655	-2.05598
11.843	0.00438	11.843	-0.99419	11.843	-1.99425	11.843	-2.99241			3520	0.94436	-0.05448	-1.07639	-2.05485
11.8635	0.0062	11.8635	-0.9945	11.8635	-1.99258	11.8635	-2.99318			3519	0.94506	-0.05501	-1.07598	-2.05444
11.884	0.00591	11.884	-0.99362	11.884	-1.99266	11.884	-2.9921			3518	0.94463	-0.05633	-1.0753	-2.05503
11.9045	0.00722	11.9045	-0.99356	11.9045	-1.99353	11.9045	-2.99148			3517	0.94333	-0.058	-1.07458	-2.05642
11.925	0.00569	11.925	-0.99394	11.925	-1.9921	11.925	-2.99155			3516	0.94199	-0.05927	-1.07394	-2.05771
11.9455	0.00686	11.9455	-0.99394	11.9455	-1.99266	11.9455	-2.99171			3515	0.94165	-0.05909	-1.07303	-2.05776
11.966	0.00664	11.966	-0.99217	11.966	-1.9917	11.966	-2.99086			3514	0.94271	-0.05704	-1.07147	-2.05626
11.9865	0.00737	11.9865	-0.99179	11.9865	-1.99122	11.9865	-2.99062			3513	0.94442	-0.05421	-1.0696	-2.05419
12.007	0.00803	12.007	-0.99154	12.007	-1.9913	12.007	-2.98946			3512	0.94544	-0.05255	-1.06852	-2.05309
12.0275	0.00737	12.0275	-0.9916	12.0275	-1.9913	12.0275	-2.98993			3511	0.94499	-0.0531	-1.06907	-2.05365
12.048	0.00861	12.048	-0.99084	12.048	-1.98747	12.048	-2.98884			3510	0.94356	-0.05493	-1.07097	-2.05515
12.0686	0.00839	12.0686	-0.99128	12.0686	-1.98795	12.0686	-2.9876			3509	0.94226	-0.05625	-1.07309	-2.05631
12.0891	0.00737	12.0891	-0.99122	12.0891	-1.98771	12.0891	-2.98683			3508	0.9417	-0.05627	-1.07447	-2.05649
12.1096	0.00839	12.1096	-0.98945	12.1096	-1.98755	12.1096	-2.98698			3507	0.94158	-0.05585	-1.07498	-2.05605
12.1301	0.01175	12.1301	-0.9885	12.1301	-1.98675	12.1301	-2.98636			3506	0.94133	-0.05625	-1.07523	-2.05586
12.1506	0.01095	12.1506	-0.98869	12.1506	-1.98795	12.1506	-2.98737			3505	0.9408	-0.05764	-1.07593	-2.05656
12.1711	0.01007	12.1711	-0.98819	12.1711	-1.98523	12.1711	-2.98497			3504	0.94026	-0.05909	-1.07732	-2.05812
12.1916	0.01051	12.1916	-0.98806	12.1916	-1.98372	12.1916	-2.98419			3503	0.93988	-0.05969	-1.07898	-2.05987
12.2121	0.00963	12.2121	-0.98977	12.2121	-1.98356	12.2121	-2.9866			3502	0.93951	-0.0595	-1.08016	-2.06107
12.2326	0.01058	12.2326	-0.98762	12.2326	-1.98547	12.2326	-2.9852			3501	0.93895	-0.05917	-1.08043	-2.06137
12.2531	0.00934	12.2531	-0.98857	12.2531	-1.98731	12.2531	-2.98381			3500	0.93833	-0.05907	-1.08008	-2.061
12.2736	0.00985	12.2736	-0.98983	12.2736	-1.98715	12.2736	-2.9859			3499	0.93805	-0.05904	-1.07986	-2.06047
12.2941	0.00861	12.2941	-0.98831	12.2941	-1.98499	12.2941	-2.98722			3498	0.93832	-0.05883	-1.0803	-2.06021
12.3146	0.01065	12.3146	-0.99071	12.3146	-1.98779	12.3146	-2.98753			3497	0.93892	-0.0586	-1.08122	-2.06038
12.3351	0.00803	12.3351	-0.9904	12.3351	-1.98819	12.3351	-2.98838			3496	0.93938	-0.05868	-1.08183	-2.06075
12.3556	0.00992	12.3556	-0.99046	12.3556	-1.98803	12.3556	-2.98784			3495	0.9393	-0.05916	-1.08155	-2.0609
12.3762	0.00883	12.3762	-0.99185	12.3762	-1.98938	12.3762	-2.98938			3494	0.93852	-0.05984	-1.08068	-2.06075
12.3966	0.00817	12.3966	-0.99229	12.3966	-1.98986	12.3966	-2.99024			3493	0.93715	-0.06049	-1.08024	-2.06068
12.4172	0.00686	12.4172	-0.99248	12.4172	-1.99074	12.4172	-2.98993			3492	0.93554	-0.06099	-1.08094	-2.06117
12.4377	0.00803	12.4377	-0.99349	12.4377	-1.99082	12.4377	-2.9914			3491	0.93425	-0.06131	-1.08243	-2.06219
12.4582	0.00898	12.4582	-0.994	12.4582	-1.99154	12.4582	-2.99132			3490	0.93378	-0.06144	-1.08359	-2.0632
12.4787	0.00635	12.4787	-0.99444	12.4787	-1.99298	12.4787	-2.99062			3489	0.93418	-0.06147	-1.08364	-2.06365
12.4992	0.00671	12.4992	-0.99381	12.4992	-1.9921	12.4992	-2.99024			3488	0.93504	-0.06148	-1.08285	-2.06355
12.5197	0.00562	12.5197	-0.99507	12.5197	-1.9905	12.5197	-2.99256			3487	0.93588	-0.06131	-1.08212	-2.06328
12.5402	0.00606	12.5402	-0.99311	12.5402	-1.99322	12.5402	-2.9907			3486	0.93653	-0.06082	-1.08198	-2.06296
12.5607	0.00547	12.5607	-0.99514	12.5607	-1.99298	12.5607	-2.99117			3485	0.93704	-0.06017	-1.08231	-2.06239
12.5812	0.0062	12.5812	-0.99337	12.5812	-1.99258	12.5812	-2.99163			3484	0.93745	-0.05983	-1.0828	-2.06145
12.6017	0.00598	12.6017	-0.99469	12.6017	-1.99298	12.6017	-2.99179			3483	0.93779	-0.06008	-1.08339	-2.06048
12.6222	0.00679	12.6222	-0.99526	12.6222	-1.9933	12.6222	-2.9931			3482	0.93819	-0.06059	-1.08412	-2.06014
12.6427	0.00606	12.6427	-0.99621	12.6427	-1.99346	12.6427	-2.99303			3481	0.93865	-0.0607	-1.0848	-2.06081
12.6632	0.00452	12.6632	-0.99589	12.6632	-1.99226	12.6632	-2.99272			3480	0.93888	-0.06015	-1.08501	-2.0622
12.6837	0.00474	12.6837	-0.99551	12.6837	-1.99417	12.6837	-2.99287			3479	0.93857	-0.05939	-1.08458	-2.06364
12.7043	0.00474	12.7043	-0.99608	12.7043	-1.99473	12.7043	-2.99264			3478	0.93782	-0.05917	-1.08386	-2.06464
12.7248	0.0054	12.7248	-0.99558	12.7248	-1.99346	12.7248	-2.99171			3477	0.9372	-0.05986	-1.0834	-2.06513
12.7453	0.00489	12.7453	-0.99514	12.7453	-1.99369	12.7453	-2.99287			3476	0.93714	-0.06112	-1.08347	-2.06525
12.7658	0.00445	12.7658	-0.99526	12.7658	-1.99353	12.7658	-2.9931			3475	0.93745	-0.06228	-1.08388	-2.06499
12.7863	0.00482	12.7863	-0.99602	12.7863	-1.99361	12.7863	-2.99334			3474	0.93752	-0.06299	-1.08443	-2.06438
12.8068	0.00438	12.8068	-0.99634	12.8068	-1.99433	12.8068	-2.9938			3473	0.93696	-0.06345	-1.08524	-2.06388
12.8273	0.00613	12.8273	-0.99608	12.8273	-1.99457	12.8273	-2.99326			3472	0.936	-0.06391	-1.08652	-2.06418
12.8478	0.00467	12.8478	-0.99551	12.8478	-1.9933	12.8478	-2.99264			3471	0.93515	-0.06414	-1.08806	-2.06547
12.8683	0.00489	12.8683	-0.99634	12.8683	-1.9933	12.8683	-2.99326			3470	0.93462	-0.06361	-1.08926	-2.06716
12.8888	0.00518	12.8888	-0.99463	12.8888	-1.99385	12.8888	-2.99434			3469	0.93427	-0.06229	-1.08977	-2.06845
12.9093	0.00555	12.9093	-0.99514	12.9093	-1.99393	12.9093	-2.99287			3468	0.93393	-0.06106	-1.08984	-2.0691
12.9298	0.00496	12.9298	-0.99551	12.9298	-1.99457	12.9298	-2.99403			3467	0.9337	-0.06109	-1.09	-2.06947
12.9503	0.00431	12.9503	-0.99627	12.9503	-1.99346	12.9503	-2.99496			3466	0.93367	-0.06278	-1.09034	-2.06993
12.9708	0.00482	12.9708	-0.99627	12.9708	-1.99449	12.9708	-2.99303			3465	0.9337	-0.06532	-1.09049	-2.07053
12.9913	0.00482	12.9913	-0.99558	12.9913	-1.99561	12.9913	-2.99388			3464	0.93338	-0.06723	-1.0901	-2.07112
13.0118	0.00511	13.0118	-0.99564	13.0118	-1.99465	13.0118	-2.99287			3463	0.93258	-0.06753	-1.08933	-2.07148
13.0323	0.0046	13.0323	-0.99621	13.0323	-1.99393	13.0323	-2.99272			3462	0.93173	-0.06636	-1.08879	-2.07146
13.0528	0.0046	13.0528	-0.99558	13.0528	-1.99577	13.0528	-2.9938			3461	0.93146	-0.06468	-1.08902	-2.07095
13.0734	0.00569	13.0734	-0.99545	13.0734	-1.99561	13.0734	-2.99349			3460	0.93209	-0.0633	-1.09003	-2.07014
13.0939	0.00409	13.0939	-0.9964	13.0939	-1.99625	13.0939	-2.99334			3459	0.93327	-0.06247	-1.09138	-2.06947
13.1144	0.00511	13.1144	-0.99495	13.1144	-1.99401	13.1144	-2.99489			3458	0.93425	-0.06219	-1.09265	-2.06938
13.1349	0.00489	13.1349	-0.9957	13.1349	-1.99513	13.1349	-2.99388			3457	0.93439	-0.06269	-1.09381	-2.07006
13.1554	0.00496	13.1554	-0.99621	13.1554	-1.99465	13.1554	-2.99458			3456	0.9336	-0.06417	-1.09498	-2.07137
13.1759	0.00496	13.1759	-0.99577	13.1759	-1.99513	13.1759	-2.99318			3455	0.93243	-0.06608	-1.09592	-2.07275
13.1964	0.00496	13.1964	-0.9957	13.1964	-1.99473	13.1964	-2.99396			3454	0.93155	-0.06731	-1.09606	-2.07344
13.2169	0.00445	13.2169	-0.99589	13.2169	-1.99481	13.2169	-2.99403			3453	0.9311	-0.06725	-1.09521	-2.07306
13.2374	0.00314	13.2374	-0.99646	13.2374	-1.99369	13.2374	-2.99163			3452	0.93067	-0.06654	-1.09392	-2.07199
13.2579	0.00409	13.2579	-0.99596	13.2579	-1.99513	13.2579	-2.99388			3451	0.92999	-0.06634	-1.09289	-2.07112
13.2784	0.00401	13.2784	-0.99602	13.2784	-1.99465	13.2784	-2.99365			3450	0.92948	-0.06698	-1.09217	-2.07104
13.2989	0.00416	13.2989	-0.99602	13.2989	-1.99553	13.2989	-2.99287			3449	0.92986	-0.06777	-1.09125	-2.07152
13.3194	0.00452	13.3194	-0.99627	13.3194	-1.99441	13.3194	-2.99403			3448	0.93118	-0.06806	-1.09002	-2.07183
13.3399	0.00482	13.3399	-0.99583	13.3399	-1.99377	13.3399	-2.99372			3447	0.93257	-0.0679	-1.08916	-2.0715
13.3605	0.00423	13.3605	-0.99526	13.3605	-1.99473	13.3605	-2.99473			3446	0.93305	-0.06777	-1.08939	-2.07067
13.381	0.00416	13.381	-0.99551	13.381	-1.99481	13.381	-2.99396			3445	0.93248	-0.06779	-1.0905	-2.06984
13.4015	0.00496	13.4015	-0.99653	13.4015	-1.99346	13.4015	-2.99372			3444	0.93163	-0.06758	-1.09159	-2.06934
13.422	0.0046	13.422	-0.99621	13.422	-1.99425	13.422	-2.9938			3443	0.93135	-0.06679	-1.09205	-2.06921
13.4425	0.00474	13.4425	-0.99672	13.4425	-1.99465	13.4425	-2.9945			3442	0.93183	-0.06558	-1.09213	-2.06947
13.463	0.00416	13.463	-0.99678	13.463	-1.99545	13.463	-2.99473			3441	0.93247	-0.06456	-1.09244	-2.07025
13.4835	0.00394	13.4835	-0.99653	13.4835	-1.9929	13.4835	-2.99334			3440	0.93244	-0.06433	-1.0932	-2.07161
13.504	0.00482	13.504	-0.99634	13.504	-1.99489	13.504	-2.9931			3439	0.93141	-0.0649	-1.09407	-2.07314
13.5245	0.00401	13.5245	-0.99659	13.5245	-1.99465	13.5245	-2.99489			3438	0.92984	-0.06562	-1.09466	-2.07404
13.545	0.00452	13.545	-0.99564	13.545	-1.99465	13.545	-2.99372			3437	0.92856	-0.06573	-1.09484	-2.07379
13.5655	0.00562	13.5655	-0.99646	13.5655	-1.99409	13.5655	-2.99527			3436	0.92814	-0.06495	-1.09469	-2.07251
13.586	0.00358	13.586	-0.99596	13.586	-1.99465	13.586	-2.99341			3435	0.92861	-0.06374	-1.0943	-2.07088
13.6065	0.00401	13.6065	-0.99596	13.6065	-1.99433	13.6065	-2.99419			3434	0.92952	-0.06292	-1.09382	-2.06972
13.627	0.00409	13.627	-0.99678	13.627	-1.99529	13.627	-2.99272			3433	0.93006	-0.06311	-1.09365	-2.06962
13.6475	0.00489	13.6475	-0.99545	13.6475	-1.99457	13.6475	-2.99388			3432	0.92951	-0.06445	-1.09424	-2.07066
13.668	0.00409	13.668	-0.9957	13.668	-1.99513	13.668	-2.99458			3431	0.92769	-0.06654	-1.09568	-2.0722
13.6885	0.00533	13.6885	-0.99526	13.6885	-1.99465	13.6885	-2.99318			3430	0.92537	-0.06866	-1.09751	-2.07326
13.709	0.00423	13.709	-0.99514	13.709	-1.99409	13.709	-2.99473			3429	0.92382	-0.07027	-1.09911	-2.07321
13.7296	0.00496	13.7296	-0.99551	13.7296	-1.99521	13.7296	-2.99233			3428	0.92393	-0.07135	-1.10016	-2.07241
13.7501	0.00401	13.7501	-0.99514	13.7501	-1.99409	13.7501	-2.99357			3427	0.92571	-0.07203	-1.10063	-2.07167
13.7706	0.00474	13.7706	-0.99526	13.7706	-1.99521	13.7706	-2.99427			3426	0.92852	-0.07198	-1.10034	-2.07129
13.7911	0.00438	13.7911	-0.99488	13.7911	-1.99393	13.7911	-2.99279			3425	0.93163	-0.07055	-1.0989	-2.07083
13.8116	0.00467	13.8116	-0.99545	13.8116	-1.99465	13.8116	-2.99279			3424	0.93432	-0.06786	-1.09641	-2.06994
13.8321	0.00504	13.8321	-0.99558	13.8321	-1.99194	13.8321	-2.99473			3423	0.93581	-0.06539	-1.09387	-2.06913
13.8526	0.00467	13.8526	-0.99495	13.8526	-1.99417	13.8526	-2.99512			3422	0.93551	-0.06501	-1.09275	-2.06941
13.8731	0.00365	13.8731	-0.99551	13.8731	-1.99338	13.8731	-2.99303			3421	0.93355	-0.06716	-1.09369	-2.07117
13.8936	0.00372	13.8936	-0.99551	13.8936	-1.99513	13.8936	-2.99434			3420	0.93079	-0.07042	-1.09594	-2.07364
13.9141	0.00496	13.9141	-0.9952	13.9141	-1.99314	13.9141	-2.99341			3419	0.92815	-0.07293	-1.09819	-2.07556
13.9346	0.00467	13.9346	-0.99653	13.9346	-1.99441	13.9346	-2.99349			3418	0.92607	-0.07401	-1.09983	-2.0763
13.9551	0.00467	13.9551	-0.99672	13.9551	-1.99497	13.9551	-2.99489			3417	0.9245	-0.07427	-1.10117	-2.07627
13.9756	0.00372	13.9756	-0.99564	13.9756	-1.99465	13.9756	-2.99365			3416	0.92335	-0.07439	-1.10255	-2.0763
13.9961	0.00445	13.9961	-0.99526	13.9961	-1.99425	13.9961	-2.99341			3415	0.9227	-0.07425	-1.10359	-2.07672
14.0167	0.00474	14.0167	-0.99627	14.0167	-1.99521	14.0167	-2.99489			3414	0.92281	-0.07333	-1.10359	-2.07705
14.0372	0.00277	14.0372	-0.99596	14.0372	-1.99481	14.0372	-2.99388			3413	0.92379	-0.07156	-1.10231	-2.07659
14.0577	0.00387	14.0577	-0.99545	14.0577	-1.99441	14.0577	-2.99334			3412	0.9255	-0.0696	-1.10027	-2.0753
14.0782	0.00394	14.0782	-0.99665	14.0782	-1.99425	14.0782	-2.99481			3411	0.92743	-0.06822	-1.09817	-2.07378
14.0987	0.00438	14.0987	-0.99634	14.0987	-1.99617	14.0987	-2.99473			3410	0.92896	-0.06775	-1.09651	-2.07268
14.1192	0.00423	14.1192	-0.99615	14.1192	-1.99497	14.1192	-2.99434			3409	0.92972	-0.06805	-1.09552	-2.07228
14.1397	0.00431	14.1397	-0.99564	14.1397	-1.99529	14.1397	-2.99411			3408	0.92989	-0.06881	-1.09525	-2.0725
14.1602	0.00409	14.1602	-0.99526	14.1602	-1.99489	14.1602	-2.99481			3407	0.92994	-0.06965	-1.0955	-2.07317
14.1807	0.00387	14.1807	-0.99564	14.1807	-1.99481	14.1807	-2.99419			3406	0.93015	-0.07017	-1.09604	-2.07407
14.2012	0.00358	14.2012	-0.99551	14.2012	-1.99497	14.2012	-2.99357			3405	0.9303	-0.07011	-1.09681	-2.07488
14.2217	0.00423	14.2217	-0.99558	14.2217	-1.99449	14.2217	-2.99411			3404	0.92992	-0.06957	-1.09788	-2.0754
14.2422	0.00474	14.2422	-0.99653	14.2422	-1.99529	14.2422	-2.99442			3403	0.9288	-0.06904	-1.09909	-2.07568
14.2627	0.0035	14.2627	-0.99615	14.2627	-1.99473	14.2627	-2.99388			3402	0.92714	-0.06904	-1.09996	-2.07593
14.2832	0.00321	14.2832	-0.99621	14.2832	-1.99513	14.2832	-2.99465			3401	0.92544	-0.06973	-1.10013	-2.07624
14.3037	0.00474	14.3037	-0.99615	14.3037	-1.99553	14.3037	-2.99372			3400	0.92426	-0.07072	-1.09975	-2.07637
14.3242	0.00445	14.3242	-0.99678	14.3242	-1.99593	14.3242	-2.99504			3399	0.92398	-0.07133	-1.09921	-2.07595
14.3447	0.00358	14.3447	-0.99678	14.3447	-1.99641	14.3447	-2.99427			3398	0.9246	-0.07113	-1.09871	-2.07482
14.3652	0.00474	14.3652	-0.99646	14.3652	-1.99625	14.3652	-2.99458			3397	0.9257	-0.07023	-1.09826	-2.07328
14.3858	0.00423	14.3858	-0.99615	14.3858	-1.99665	14.3858	-2.99512			3396	0.92669	-0.06909	-1.09792	-2.07201
14.4063	0.00409	14.4063	-0.99716	14.4063	-1.99545	14.4063	-2.99434			3395	0.92725	-0.06814	-1.09783	-2.07158
14.4268	0.00431	14.4268	-0.99653	14.4268	-1.99521	14.4268	-2.99481			3394	0.92755	-0.06758	-1.09792	-2.072
14.4473	0.0035	14.4473	-0.9957	14.4473	-1.99585	14.4473	-2.99465			3393	0.92799	-0.06733	-1.09784	-2.07264
14.4678	0.00496	14.4678	-0.99672	14.4678	-1.99577	14.4678	-2.99543			3392	0.92881	-0.06705	-1.09737	-2.07286
14.4883	0.00394	14.4883	-0.99703	14.4883	-1.99601	14.4883	-2.99504			3391	0.92981	-0.06632	-1.0967	-2.0726
14.5088	0.00409	14.5088	-0.99665	14.5088	-1.99657	14.5088	-2.99473			3390	0.93039	-0.06514	-1.09635	-2.07237
14.5293	0.00431	14.5293	-0.99735	14.5293	-1.99529	14.5293	-2.99512			3389	0.93002	-0.06407	-1.09672	-2.0727
14.5498	0.00431	14.5498	-0.99735	14.5498	-1.99633	14.5498	-2.9945			3388	0.92882	-0.0638	-1.09761	-2.07364
14.5703	0.00343	14.5703	-0.99615	14.5703	-1.99521	14.5703	-2.99481			3387	0.92764	-0.06437	-1.09836	-2.07478
14.5908	0.00416	14.5908	-0.99621	14.5908	-1.99513	14.5908	-2.99489			3386	0.92731	-0.0652	-1.0984	-2.07564
14.6113	0.00358	14.6113	-0.99747	14.6113	-1.99529	14.6113	-2.99543			3385	0.92792	-0.06569	-1.09775	-2.076
14.6318	0.00438	14.6318	-0.99684	14.6318	-1.99625	14.6318	-2.99504			3384	0.92881	-0.06583	-1.09694	-2.07586
14.6523	0.00307	14.6523	-0.99577	14.6523	-1.99561	14.6523	-2.99566			3383	0.92946	-0.06591	-1.09641	-2.07527
14.6729	0.00474	14.6729	-0.99653	14.6729	-1.99577	14.6729	-2.99442			3382	0.92989	-0.06613	-1.09636	-2.07441
14.6934	0.00307	14.6934	-0.99608	14.6934	-1.99601	14.6934	-2.99489			3381	0.9302	-0.06668	-1.09695	-2.07379
14.7139	0.00387	14.7139	-0.99615	14.7139	-1.99441	14.7139	-2.99419			3380	0.93013	-0.06776	-1.09837	-2.07398
14.7344	0.00452	14.7344	-0.99627	14.7344	-1.99625	14.7344	-2.99419			3379	0.92944	-0.06927	-1.10035	-2.07506
14.7549	0.00292	14.7549	-0.99627	14.7549	-1.99593	14.7549	-2.99434			3378	0.92848	-0.07049	-1.10208	-2.07632
14.7754	0.00394	14.7754	-0.99773	14.7754	-1.99633	14.7754	-2.9952			3377	0.9279	-0.07064	-1.10287	-2.07693
14.7959	0.00343	14.7959	-0.99659	14.7959	-1.99489	14.7959	-2.99473			3376	0.92792	-0.06972	-1.1029	-2.07681
14.8164	0.00328	14.8164	-0.99697	14.8164	-1.99593	14.8164	-2.99473			3375	0.92822	-0.06844	-1.1028	-2.07663
14.8369	0.00321	14.8369	-0.99621	14.8369	-1.99641	14.8369	-2.99597			3374	0.92851	-0.06753	-1.10273	-2.07693
14.8574	0.0046	14.8574	-0.99659	14.8574	-1.99481	14.8574	-2.99458			3373	0.92895	-0.06713	-1.10218	-2.07756
14.8779	0.00343	14.8779	-0.99709	14.8779	-1.99601	14.8779	-2.99427			3372	0.92956	-0.06693	-1.10077	-2.07786
14.8984	0.00431	14.8984	-0.9964	14.8984	-1.99649	14.8984	-2.9952			3371	0.92994	-0.06664	-1.09883	-2.07741
14.9189	0.00372	14.9189	-0.99703	14.9189	-1.99545	14.9189	-2.99535			3370	0.92965	-0.06612	-1.09715	-2.07645
14.9394	0.00401	14.9394	-0.99741	14.9394	-1.99473	14.9394	-2.99442			3369	0.92886	-0.0655	-1.09639	-2.07567
14.9599	0.00241	14.9599	-0.99754	14.9599	-1.99561	14.9599	-2.9952			3368	0.92822	-0.06521	-1.09669	-2.07556
14.9804	0.00365	14.9804	-0.99735	14.9804	-1.99561	14.9804	-2.99589			3367	0.92816	-0.06564	-1.09771	-2.07592
15.0009	0.00314	15.0009	-0.99589	15.0009	-1.99625	15.0009	-2.99411			3366	0.92863	-0.06656	-1.0987	-2.07591
15.0214	0.00314	15.0214	-0.99697	15.0214	-1.99609	15.0214	-2.99396			3365	0.92938	-0.06708	-1.09893	-2.07494
15.042	0.00387	15.042	-0.9969	15.042	-1.99489	15.042	-2.99558			3364	0.93027	-0.06644	-1.0982	-2.0733
15.0625	0.00401	15.0625	-0.99754	15.0625	-1.99609	15.0625	-2.99543			3363	0.9313	-0.06481	-1.09687	-2.07203
15.083	0.00431	15.083	-0.99716	15.083	-1.99473	15.083	-2.99535			3362	0.93239	-0.06303	-1.09531	-2.07187
15.1035	0.00401	15.1035	-0.99653	15.1035	-1.99617	15.1035	-2.99566			3361	0.9335	-0.06168	-1.09349	-2.07256
15.124	0.00365	15.124	-0.99627	15.124	-1.99585	15.124	-2.99527			3360	0.93469	-0.06073	-1.09134	-2.07322
15.1445	0.00248	15.1445	-0.99792	15.1445	-1.99713	15.1445	-2.99512			3359	0.93599	-0.05992	-1.08932	-2.07318
15.165	0.00285	15.165	-0.99716	15.165	-1.99553	15.165	-2.9952			3358	0.93707	-0.05932	-1.08845	-2.07234
15.1855	0.00365	15.1855	-0.99697	15.1855	-1.99681	15.1855	-2.9952			3357	0.93741	-0.05924	-1.08935	-2.07101
15.206	0.00416	15.206	-0.99741	15.206	-1.99529	15.206	-2.99496			3356	0.93677	-0.05966	-1.09153	-2.06971
15.2265	0.00452	15.2265	-0.99709	15.2265	-1.99665	15.2265	-2.99667			3355	0.93551	-0.06015	-1.09364	-2.06899
15.247	0.00394	15.247	-0.99766	15.247	-1.99521	15.247	-2.99543			3354	0.93438	-0.06019	-1.09469	-2.06918
15.2675	0.00358	15.2675	-0.99722	15.2675	-1.99577	15.2675	-2.99473			3353	0.93391	-0.05972	-1.09481	-2.07005
15.288	0.0035	15.288	-0.9964	15.288	-1.99633	15.288	-2.99489			3352	0.93396	-0.05917	-1.09494	-2.071
15.3085	0.0046	15.3085	-0.99678	15.3085	-1.99601	15.3085	-2.99442			3351	0.93384	-0.05919	-1.09568	-2.07176
15.329	0.00445	15.329	-0.99678	15.329	-1.99617	15.329	-2.99504			3350	0.93295	-0.06011	-1.09662	-2.07264
15.3496	0.00328	15.3496	-0.99646	15.3496	-1.99561	15.3496	-2.99512			3349	0.93132	-0.06169	-1.09677	-2.07397
15.3701	0.00365	15.3701	-0.99773	15.3701	-1.99625	15.3701	-2.99605			3348	0.92968	-0.06317	-1.09563	-2.07531
15.3906	0.00285	15.3906	-0.99678	15.3906	-1.99537	15.3906	-2.99504			3347	0.92875	-0.06385	-1.09369	-2.07581
15.4111	0.00321	15.4111	-0.99672	15.4111	-1.99641	15.4111	-2.99458			3346	0.92862	-0.06371	-1.09202	-2.07509
15.4316	0.0035	15.4316	-0.99703	15.4316	-1.99697	15.4316	-2.99675			3345	0.92873	-0.06343	-1.09145	-2.07385
15.4521	0.00241	15.4521	-0.99672	15.4521	-1.99601	15.4521	-2.99566			3344	0.92867	-0.06368	-1.09202	-2.07306
15.4726	0.00314	15.4726	-0.99672	15.4726	-1.99649	15.4726	-2.99551			3343	0.92871	-0.06445	-1.09299	-2.07298
15.4931	0.00387	15.4931	-0.9976	15.4931	-1.99561	15.4931	-2.99504			3342	0.92953	-0.065	-1.09339	-2.07297
15.5136	0.00365	15.5136	-0.99602	15.5136	-1.99593	15.5136	-2.99419			3341	0.93131	-0.06472	-1.0928	-2.07242
15.5341	0.00387	15.5341	-0.99735	15.5341	-1.99561	15.5341	-2.99566			3340	0.93329	-0.06365	-1.09164	-2.07147
15.5546	0.00336	15.5546	-0.9976	15.5546	-1.99521	15.5546	-2.99481			3339	0.93439	-0.06228	-1.09068	-2.07074
15.5751	0.00379	15.5751	-0.99703	15.5751	-1.99657	15.5751	-2.99388			3338	0.93412	-0.06097	-1.09028	-2.0705
15.5956	0.00467	15.5956	-0.9964	15.5956	-1.99633	15.5956	-2.99543			3337	0.93304	-0.05967	-1.09009	-2.07038
15.6161	0.00496	15.6161	-0.99615	15.6161	-1.99681	15.6161	-2.99543			3336	0.93228	-0.0583	-1.08958	-2.06978
15.6366	0.00387	15.6366	-0.99602	15.6366	-1.99673	15.6366	-2.99574			3335	0.93276	-0.05708	-1.08854	-2.06856
15.6571	0.0027	15.6571	-0.99773	15.6571	-1.99473	15.6571	-2.99465			3334	0.93446	-0.0565	-1.08734	-2.06717
15.6776	0.00401	15.6776	-0.99665	15.6776	-1.99593	15.6776	-2.99473			3333	0.93632	-0.05705	-1.08676	-2.06635
15.6982	0.00343	15.6982	-0.99659	15.6982	-1.99505	15.6982	-2.99473			3332	0.93696	-0.05878	-1.08748	-2.06667
15.7187	0.00423	15.7187	-0.99697	15.7187	-1.99577	15.7187	-2.99434			3331	0.93579	-0.06112	-1.08961	-2.06815
15.7392	0.00336	15.7392	-0.99665	15.7392	-1.99505	15.7392	-2.99489			3330	0.93356	-0.0632	-1.09226	-2.07009
15.7597	0.00438	15.7597	-0.99709	15.7597	-1.99433	15.7597	-2.99458			3329	0.93175	-0.06431	-1.094	-2.0715
15.7802	0.00409	15.7802	-0.99697	15.7802	-1.99489	15.7802	-2.99504			3328	0.93134	-0.06421	-1.09378	-2.07173
15.8007	0.00416	15.8007	-0.99558	15.8007	-1.99481	15.8007	-2.99473			3327	0.93227	-0.063	-1.09173	-2.07099
15.8212	0.00277	15.8212	-0.99551	15.8212	-1.99489	15.8212	-2.99442			3326	0.93374	-0.06094	-1.08887	-2.06998
15.8417	0.00409	15.8417	-0.99583	15.8417	-1.99609	15.8417	-2.99427			3325	0.93506	-0.05855	-1.08633	-2.06924
15.8622	0.00423	15.8622	-0.99608	15.8622	-1.99537	15.8622	-2.99504			3324	0.93606	-0.05652	-1.08456	-2.06869
15.8827	0.00379	15.8827	-0.9969	15.8827	-1.99497	15.8827	-2.9938			3323	0.93688	-0.05535	-1.08338	-2.06797
15.9032	0.00452	15.9032	-0.99703	15.9032	-1.99529	15.9032	-2.99574			3322	0.93757	-0.05492	-1.08256	-2.06706
15.9237	0.00496	15.9237	-0.99678	15.9237	-1.99433	15.9237	-2.99341			3321	0.93784	-0.05481	-1.08223	-2.06642
15.9442	0.00598	15.9442	-0.99608	15.9442	-1.99417	15.9442	-2.99504			3320	0.93745	-0.05472	-1.08268	-2.06635
15.9647	0.00547	15.9647	-0.99678	15.9647	-1.99545	15.9647	-2.99535			3319	0.93662	-0.05472	-1.08371	-2.0666
15.9852	0.00416	15.9852	-0.99539	15.9852	-1.99513	15.9852	-2.99481			3318	0.93597	-0.0549	-1.08447	-2.06651
16.0057	0.00467	16.0057	-0.99583	16.0057	-1.99425	16.0057	-2.99489			3317	0.93599	-0.0551	-1.08431	-2.06582
16.0263	0.00452	16.0263	-0.99665	16.0263	-1.99409	16.0263	-2.99349			3316	0.93664	-0.05507	-1.08358	-2.06504
16.0468	0.00379	16.0468	-0.99533	16.0468	-1.99497	16.0468	-2.99434			3315	0.9375	-0.05474	-1.08334	-2.06497
16.0673	0.00496	16.0673	-0.99621	16.0673	-1.99361	16.0673	-2.9945			3314	0.93809	-0.05433	-1.08427	-2.06587
16.0878	0.00496	16.0878	-0.99608	16.0878	-1.99561	16.0878	-2.99504			3313	0.9381	-0.05438	-1.08611	-2.0672
16.1083	0.00416	16.1083	-0.99589	16.1083	-1.99417	16.1083	-2.99419			3312	0.9374	-0.05542	-1.08818	-2.06811
16.1288	0.00511	16.1288	-0.99678	16.1288	-1.99457	16.1288	-2.99504			3311	0.93618	-0.05759	-1.09001	-2.06827
16.1493	0.00372	16.1493	-0.99709	16.1493	-1.99449	16.1493	-2.99442			3310	0.93498	-0.06032	-1.09125	-2.0681
16.1698	0.00365	16.1698	-0.9964	16.1698	-1.99529	16.1698	-2.99481			3309	0.93436	-0.06271	-1.09145	-2.06833
16.1903	0.00431	16.1903	-0.99747	16.1903	-1.99561	16.1903	-2.99566			3308	0.93447	-0.06414	-1.09032	-2.06926
16.2108	0.00372	16.2108	-0.99747	16.2108	-1.99521	16.2108	-2.99551			3307	0.93503	-0.06461	-1.0883	-2.0704
16.2313	0.00416	16.2313	-0.9976	16.2313	-1.99593	16.2313	-2.99458			3306	0.93569	-0.06432	-1.08624	-2.07092
16.2518	0.00445	16.2518	-0.9964	16.2518	-1.99609	16.2518	-2.99473			3305	0.93638	-0.06318	-1.08466	-2.07039
16.2723	0.0062	16.2723	-0.99672	16.2723	-1.99505	16.2723	-2.99558			3304	0.93725	-0.06099	-1.08342	-2.0691
16.2928	0.00409	16.2928	-0.99684	16.2928	-1.99577	16.2928	-2.9945			3303	0.93829	-0.05813	-1.08229	-2.06776
16.3133	0.00416	16.3133	-0.9969	16.3133	-1.99513	16.3133	-2.99558			3302	0.93904	-0.05566	-1.0815	-2.06701
16.3339	0.00343	16.3339	-0.99716	16.3339	-1.99497	16.3339	-2.99644			3301	0.93893	-0.05466	-1.08157	-2.06718
16.3544	0.00343	16.3544	-0.99722	16.3544	-1.99697	16.3544	-2.99527			3300	0.93782	-0.05515	-1.08256	-2.06812
16.3749	0.00416	16.3749	-0.99665	16.3749	-1.99521	16.3749	-2.99419			3299	0.93638	-0.0561	-1.08385	-2.06918
16.3954	0.00372	16.3954	-0.99735	16.3954	-1.99473	16.3954	-2.9962			3298	0.9355	-0.05648	-1.08458	-2.0696
16.4159	0.00496	16.4159	-0.9969	16.4159	-1.99561	16.4159	-2.99566			3297	0.93546	-0.05616	-1.08425	-2.06912
16.4364	0.00343	16.4364	-0.99684	16.4364	-1.99577	16.4364	-2.99473			3296	0.93576	-0.05568	-1.08292	-2.06823
16.4569	0.00416	16.4569	-0.99754	16.4569	-1.99609	16.4569	-2.99582			3295	0.93579	-0.05531	-1.08108	-2.06763
16.4774	0.00409	16.4774	-0.99608	16.4774	-1.99553	16.4774	-2.99551			3294	0.9356	-0.05474	-1.07932	-2.06753
16.4979	0.00423	16.4979	-0.99684	16.4979	-1.99553	16.4979	-2.99458			3293	0.93567	-0.05381	-1.07823	-2.06756
16.5184	0.00409	16.5184	-0.99703	16.5184	-1.99641	16.5184	-2.99582			3292	0.93631	-0.05312	-1.07823	-2.06742
16.5389	0.00336	16.5389	-0.99672	16.5389	-1.99561	16.5389	-2.99489			3291	0.9373	-0.05348	-1.07937	-2.06728
16.5594	0.00343	16.5594	-0.9969	16.5594	-1.99593	16.5594	-2.99512			3290	0.9382	-0.0549	-1.08118	-2.06747
16.5799	0.00401	16.5799	-0.99829	16.5799	-1.99665	16.5799	-2.99574			3289	0.93874	-0.05648	-1.08285	-2.06795
16.6004	0.00372	16.6004	-0.99672	16.6004	-1.99625	16.6004	-2.99574			3288	0.93893	-0.05737	-1.08374	-2.06827
16.6209	0.0035	16.6209	-0.99716	16.6209	-1.99561	16.6209	-2.99644			3287	0.93896	-0.05747	-1.08379	-2.06798
16.6414	0.00409	16.6414	-0.99716	16.6414	-1.99609	16.6414	-2.99667			3286	0.93908	-0.05722	-1.08338	-2.06711
16.662	0.0035	16.662	-0.99646	16.662	-1.99769	16.662	-2.99388			3285	0.93934	-0.0569	-1.08284	-2.06622
16.6825	0.00358	16.6825	-0.99728	16.6825	-1.99561	16.6825	-2.99543			3284	0.93956	-0.05653	-1.08223	-2.06594
16.703	0.00365	16.703	-0.99728	16.703	-1.99553	16.703	-2.99574			3283	0.93953	-0.0562	-1.08149	-2.06649
16.7235	0.00314	16.7235	-0.99697	16.7235	-1.99625	16.7235	-2.99543			3282	0.93926	-0.05624	-1.08085	-2.0675
16.744	0.00358	16.744	-0.99754	16.744	-1.99601	16.744	-2.99527			3281	0.93882	-0.05701	-1.08082	-2.06844
16.7645	0.00365	16.7645	-0.99754	16.7645	-1.99513	16.7645	-2.9952			3280	0.93824	-0.0583	-1.08174	-2.06894
16.785	0.00394	16.785	-0.99766	16.785	-1.99721	16.785	-2.99473			3279	0.93761	-0.05926	-1.08333	-2.0689
16.8055	0.00379	16.8055	-0.99735	16.8055	-1.99577	16.8055	-2.99512			3278	0.93719	-0.05898	-1.08482	-2.06836
16.826	0.00372	16.826	-0.99716	16.826	-1.99601	16.826	-2.99667			3277	0.93728	-0.05748	-1.08549	-2.06755
16.8465	0.00394	16.8465	-0.99785	16.8465	-1.99601	16.8465	-2.99582			3276	0.93785	-0.05586	-1.08521	-2.06686
16.867	0.0035	16.867	-0.9976	16.867	-1.99569	16.867	-2.99605			3275	0.93857	-0.05545	-1.08433	-2.06664
16.8875	0.00343	16.8875	-0.99646	16.8875	-1.99481	16.8875	-2.99558			3274	0.93908	-0.05664	-1.08335	-2.06699
16.908	0.00248	16.908	-0.99798	16.908	-1.99633	16.908	-2.99442			3273	0.93927	-0.05864	-1.08256	-2.06772
16.9285	0.00299	16.9285	-0.99741	16.9285	-1.99649	16.9285	-2.99597			3272	0.93918	-0.06032	-1.08202	-2.06864
16.949	0.0035	16.949	-0.99697	16.949	-1.99697	16.949	-2.99496			3271	0.93892	-0.06099	-1.08179	-2.06964
16.9695	0.00336	16.9695	-0.99735	16.9695	-1.99641	16.9695	-2.99667			3270	0.93872	-0.06055	-1.08202	-2.07059
16.9901	0.00336	16.9901	-0.99735	16.9901	-1.99489	16.9901	-2.99636			3269	0.93888	-0.05933	-1.08281	-2.07127
17.0105	0.00307	17.0105	-0.99804	17.0105	-1.99585	17.0105	-2.99636			3268	0.93945	-0.05791	-1.08396	-2.07142
17.0311	0.00379	17.0311	-0.99653	17.0311	-1.99593	17.0311	-2.99628			3267	0.94016	-0.05687	-1.08483	-2.07073
17.0516	0.00219	17.0516	-0.99741	17.0516	-1.99713	17.0516	-2.99605			3266	0.9407	-0.05647	-1.08476	-2.06903
17.0721	0.00263	17.0721	-0.99773	17.0721	-1.99713	17.0721	-2.9952			3265	0.94098	-0.0565	-1.08367	-2.06659
17.0926	0.00255	17.0926	-0.99716	17.0926	-1.99505	17.0926	-2.99566			3264	0.94106	-0.05663	-1.08233	-2.06429
17.1131	0.00379	17.1131	-0.99741	17.1131	-1.99673	17.1131	-2.99613			3263	0.94102	-0.05677	-1.0817	-2.06311
17.1336	0.00343	17.1336	-0.99728	17.1336	-1.99745	17.1336	-2.99682			3262	0.94097	-0.05698	-1.08204	-2.06335
17.1541	0.00314	17.1541	-0.99766	17.1541	-1.99697	17.1541	-2.99605			3261	0.94113	-0.05709	-1.08271	-2.06436
17.1746	0.00285	17.1746	-0.99754	17.1746	-1.99737	17.1746	-2.99535			3260	0.94179	-0.05671	-1.08283	-2.06517
17.1951	0.00343	17.1951	-0.9976	17.1951	-1.99513	17.1951	-2.99566			3259	0.94297	-0.05579	-1.082	-2.06534
17.2156	0.00401	17.2156	-0.99766	17.2156	-1.99641	17.2156	-2.99613			3258	0.94433	-0.05478	-1.0805	-2.06502
17.2361	0.00321	17.2361	-0.99785	17.2361	-1.99689	17.2361	-2.99644			3257	0.9454	-0.05426	-1.07887	-2.06452
17.2566	0.00248	17.2566	-0.99747	17.2566	-1.99641	17.2566	-2.99566			3256	0.94593	-0.05423	-1.07749	-2.06395
17.2771	0.00358	17.2771	-0.99779	17.2771	-1.99625	17.2771	-2.99566			3255	0.94598	-0.05422	-1.07659	-2.06327
17.2976	0.0035	17.2976	-0.99798	17.2976	-1.99537	17.2976	-2.99535			3254	0.94553	-0.054	-1.07645	-2.06268
17.3181	0.00212	17.3181	-0.99621	17.3181	-1.99697	17.3181	-2.99597			3253	0.94434	-0.054	-1.07738	-2.06267
17.3387	0.00372	17.3387	-0.99785	17.3387	-1.99705	17.3387	-2.9962			3252	0.9423	-0.05477	-1.07927	-2.06356
17.3592	0.00343	17.3592	-0.99792	17.3592	-1.99713	17.3592	-2.99752			3251	0.93998	-0.0561	-1.08137	-2.06513
17.3797	0.00241	17.3797	-0.99785	17.3797	-1.99689	17.3797	-2.99698			3250	0.93842	-0.05716	-1.0827	-2.06658
17.4002	0.00314	17.4002	-0.99798	17.4002	-1.99641	17.4002	-2.99644			3249	0.93826	-0.0575	-1.08289	-2.06724
17.4207	0.00328	17.4207	-0.99728	17.4207	-1.99665	17.4207	-2.99698			3248	0.93906	-0.05747	-1.08241	-2.0671
17.4412	0.00409	17.4412	-0.99773	17.4412	-1.99713	17.4412	-2.99605			3247	0.93987	-0.05756	-1.08202	-2.0667
17.4617	0.00255	17.4617	-0.99709	17.4617	-1.99617	17.4617	-2.99504			3246	0.94027	-0.05759	-1.08192	-2.06652
17.4822	0.00394	17.4822	-0.99792	17.4822	-1.99673	17.4822	-2.99628			3245	0.94054	-0.05706	-1.08182	-2.06652
17.5027	0.00255	17.5027	-0.99766	17.5027	-1.99705	17.5027	-2.99628			3244	0.94098	-0.05595	-1.0815	-2.06644
17.5232	0.00292	17.5232	-0.99817	17.5232	-1.99673	17.5232	-2.99644			3243	0.94141	-0.05498	-1.08114	-2.06622
17.5437	0.00358	17.5437	-0.99773	17.5437	-1.99713	17.5437	-2.99527			3242	0.94147	-0.05489	-1.08093	-2.06611
17.5642	0.00336	17.5642	-0.9981	17.5642	-1.99553	17.5642	-2.99543			3241	0.94117	-0.05579	-1.08078	-2.06632
17.5847	0.00343	17.5847	-0.99716	17.5847	-1.99649	17.5847	-2.99713			3240	0.94078	-0.05714	-1.08043	-2.06666
17.6052	0.00336	17.6052	-0.99735	17.6052	-1.99625	17.6052	-2.99566			3239	0.94048	-0.05814	-1.07985	-2.06661
17.6257	0.00248	17.6257	-0.99773	17.6257	-1.99545	17.6257	-2.99558			3238	0.9401	-0.05827	-1.07935	-2.06578
17.6462	0.00307	17.6462	-0.99741	17.6462	-1.99681	17.6462	-2.99667			3237	0.93947	-0.0577	-1.07935	-2.06439
17.6668	0.00234	17.6668	-0.99665	17.6668	-1.99737	17.6668	-2.99744			3236	0.93866	-0.05717	-1.07998	-2.06335
17.6873	0.00234	17.6873	-0.99829	17.6873	-1.99673	17.6873	-2.99659			3235	0.93805	-0.05734	-1.08096	-2.06352
17.7078	0.00401	17.7078	-0.99798	17.7078	-1.99792	17.7078	-2.99636			3234	0.938	-0.0581	-1.08167	-2.06507
17.7283	0.00285	17.7283	-0.99792	17.7283	-1.99665	17.7283	-2.99527			3233	0.9384	-0.05874	-1.08166	-2.0673
17.7488	0.00358	17.7488	-0.99766	17.7488	-1.99617	17.7488	-2.99752			3232	0.93863	-0.0588	-1.08101	-2.06923
17.7693	0.00292	17.7693	-0.99747	17.7693	-1.99689	17.7693	-2.99589			3231	0.93818	-0.05834	-1.08019	-2.07016
17.7898	0.00285	17.7898	-0.99766	17.7898	-1.99673	17.7898	-2.99659			3230	0.93735	-0.05763	-1.07944	-2.06987
17.8103	0.00277	17.8103	-0.99817	17.8103	-1.99681	17.8103	-2.99628			3229	0.93709	-0.05674	-1.07858	-2.06846
17.8308	0.00248	17.8308	-0.9981	17.8308	-1.99697	17.8308	-2.99636			3228	0.938	-0.05579	-1.07735	-2.06631
17.8513	0.00292	17.8513	-0.99697	17.8513	-1.99753	17.8513	-2.99644			3227	0.93969	-0.05514	-1.07593	-2.06407
17.8718	0.00307	17.8718	-0.99779	17.8718	-1.99705	17.8718	-2.99682			3226	0.94128	-0.05499	-1.07485	-2.06238
17.8923	0.00226	17.8923	-0.99823	17.8923	-1.99673	17.8923	-2.99628			3225	0.94235	-0.05509	-1.07443	-2.06158
17.9128	0.00241	17.9128	-0.99842	17.9128	-1.99657	17.9128	-2.99667			3224	0.94306	-0.05493	-1.07462	-2.0616
17.9333	0.0027	17.9333	-0.99785	17.9333	-1.99729	17.9333	-2.99659			3223	0.94348	-0.05445	-1.07527	-2.06228
17.9538	0.00307	17.9538	-0.99823	17.9538	-1.99625	17.9538	-2.99589			3222	0.94323	-0.05418	-1.0764	-2.06354
17.9744	0.00321	17.9744	-0.99722	17.9744	-1.99665	17.9744	-2.99698			3221	0.94198	-0.05471	-1.07802	-2.06523
17.9948	0.00255	17.9948	-0.99728	17.9948	-1.99657	17.9948	-2.99682			3220	0.94008	-0.05595	-1.07981	-2.06686
18.0154	0.00263	18.0154	-0.99848	18.0154	-1.99577	18.0154	-2.99675			3219	0.93846	-0.05714	-1.08117	-2.06775
18.0359	0.0027	18.0359	-0.99792	18.0359	-1.99609	18.0359	-2.99628			3218	0.93788	-0.05739	-1.08162	-2.06757
18.0564	0.00234	18.0564	-0.99842	18.0564	-1.99609	18.0564	-2.99682			3217	0.93831	-0.0565	-1.0812	-2.06678
18.0769	0.00263	18.0769	-0.99735	18.0769	-1.99625	18.0769	-2.99589			3216	0.93908	-0.05522	-1.08046	-2.06631
18.0974	0.00212	18.0974	-0.99773	18.0974	-1.99649	18.0974	-2.99582			3215	0.93944	-0.05464	-1.08007	-2.06672
18.1179	0.00292	18.1179	-0.99754	18.1179	-1.99617	18.1179	-2.99667			3214	0.93901	-0.05522	-1.08035	-2.06775
18.1384	0.0027	18.1384	-0.99754	18.1384	-1.99625	18.1384	-2.99628			3213	0.93794	-0.05647	-1.08096	-2.06865
18.1589	0.00212	18.1589	-0.9981	18.1589	-1.99681	18.1589	-2.9962			3212	0.93692	-0.05743	-1.08112	-2.06887
18.1794	0.00321	18.1794	-0.99829	18.1794	-1.99641	18.1794	-2.99783			3211	0.93686	-0.05755	-1.08029	-2.06837
18.1999	0.00277	18.1999	-0.99817	18.1999	-1.99665	18.1999	-2.99597			3210	0.9382	-0.05701	-1.07858	-2.06747
18.2204	0.00328	18.2204	-0.99867	18.2204	-1.99761	18.2204	-2.9962			3209	0.94041	-0.05639	-1.07671	-2.06659
18.2409	0.00292	18.2409	-0.9988	18.2409	-1.99657	18.2409	-2.9962			3208	0.94217	-0.05627	-1.07538	-2.06608
18.2614	0.0027	18.2614	-0.9981	18.2614	-1.99545	18.2614	-2.99558			3207	0.94247	-0.05687	-1.07484	-2.06601
18.2819	0.00168	18.2819	-0.99722	18.2819	-1.99617	18.2819	-2.99589			3206	0.94142	-0.05791	-1.07486	-2.0661
18.3025	0.00248	18.3025	-0.99773	18.3025	-1.99673	18.3025	-2.99644			3205	0.94004	-0.05877	-1.07513	-2.06598
18.3229	0.00307	18.3229	-0.99773	18.3229	-1.99705	18.3229	-2.99628			3204	0.93929	-0.05896	-1.07553	-2.06554
18.3435	0.00328	18.3435	-0.99709	18.3435	-1.99545	18.3435	-2.99651			3203	0.93959	-0.05844	-1.07597	-2.06496
18.364	0.00336	18.364	-0.99716	18.364	-1.99729	18.364	-2.99675			3202	0.94094	-0.05749	-1.0762	-2.06449
18.3845	0.00234	18.3845	-0.99829	18.3845	-1.99625	18.3845	-2.99659			3201	0.943	-0.05634	-1.07595	-2.06416
18.405	0.0027	18.405	-0.99798	18.405	-1.99689	18.405	-2.99698			3200	0.94493	-0.05517	-1.07525	-2.06391
18.4255	0.00175	18.4255	-0.99779	18.4255	-1.99697	18.4255	-2.99597			3199	0.94564	-0.05439	-1.0746	-2.06378
18.446	0.00285	18.446	-0.99792	18.446	-1.99625	18.446	-2.99589			3198	0.94459	-0.05449	-1.07458	-2.06398
18.4665	0.00343	18.4665	-0.99659	18.4665	-1.99633	18.4665	-2.99636			3197	0.94235	-0.05556	-1.07538	-2.06459
18.487	0.00321	18.487	-0.9981	18.487	-1.99609	18.487	-2.99682			3196	0.94003	-0.05699	-1.0766	-2.06526
18.5075	0.00321	18.5075	-0.99804	18.5075	-1.99697	18.5075	-2.99706			3195	0.93845	-0.05797	-1.07751	-2.06537
18.528	0.00328	18.528	-0.99779	18.528	-1.99633	18.528	-2.99698			3194	0.93787	-0.05813	-1.07754	-2.06457
18.5485	0.00255	18.5485	-0.99817	18.5485	-1.99625	18.5485	-2.99737			3193	0.93833	-0.05768	-1.07665	-2.0632
18.569	0.00292	18.569	-0.99817	18.569	-1.99641	18.569	-2.99698			3192	0.93969	-0.0571	-1.07529	-2.06203
18.5895	0.00263	18.5895	-0.99754	18.5895	-1.99593	18.5895	-2.99729			3191	0.94134	-0.05675	-1.07411	-2.06156
18.61	0.00277	18.61	-0.9976	18.61	-1.99673	18.61	-2.99597			3190	0.94241	-0.05678	-1.07342	-2.0616
18.6305	0.00255	18.6305	-0.99773	18.6305	-1.99673	18.6305	-2.99566			3189	0.94262	-0.05709	-1.07313	-2.0615
18.6511	0.00307	18.6511	-0.9981	18.6511	-1.99689	18.6511	-2.9962			3188	0.9425	-0.05734	-1.07299	-2.06088
18.6716	0.00336	18.6716	-0.99728	18.6716	-1.99593	18.6716	-2.99713			3187	0.94272	-0.0573	-1.07302	-2.05994
18.6921	0.0027	18.6921	-0.99836	18.6921	-1.99784	18.6921	-2.99628			3186	0.94321	-0.05703	-1.07341	-2.05926
18.7126	0.00292	18.7126	-0.99829	18.7126	-1.99673	18.7126	-2.9962			3185	0.94338	-0.05681	-1.07413	-2.05939
18.7331	0.00277	18.7331	-0.99848	18.7331	-1.99577	18.7331	-2.99644			3184	0.94303	-0.05681	-1.07461	-2.06046
18.7536	0.00219	18.7536	-0.9981	18.7536	-1.99769	18.7536	-2.99659			3183	0.94265	-0.05695	-1.07429	-2.06213
18.7741	0.0027	18.7741	-0.99792	18.7741	-1.99665	18.7741	-2.99698			3182	0.94284	-0.05721	-1.07326	-2.06376
18.7946	0.00182	18.7946	-0.99848	18.7946	-1.99649	18.7946	-2.99667			3181	0.94367	-0.05762	-1.07232	-2.06482
18.8151	0.00219	18.8151	-0.99798	18.8151	-1.99585	18.8151	-2.99613			3180	0.94458	-0.05802	-1.07218	-2.06503
18.8356	0.00255	18.8356	-0.9976	18.8356	-1.99673	18.8356	-2.9962			3179	0.9449	-0.05801	-1.07274	-2.06452
18.8561	0.00307	18.8561	-0.99798	18.8561	-1.99665	18.8561	-2.99644			3178	0.94418	-0.05752	-1.07327	-2.06361
18.8766	0.00314	18.8766	-0.99792	18.8766	-1.99665	18.8766	-2.99558			3177	0.94255	-0.05705	-1.07329	-2.06271
18.8971	0.00263	18.8971	-0.99785	18.8971	-1.99665	18.8971	-2.99628			3176	0.94075	-0.05723	-1.07297	-2.06212
18.9176	0.00197	18.9176	-0.99741	18.9176	-1.99673	18.9176	-2.9962			3175	0.93974	-0.05796	-1.07287	-2.06186
18.9381	0.00219	18.9381	-0.99785	18.9381	-1.99761	18.9381	-2.9962			3174	0.9401	-0.05846	-1.07315	-2.06168
18.9586	0.00277	18.9586	-0.99842	18.9586	-1.99593	18.9586	-2.99721			3173	0.94163	-0.05811	-1.0734	-2.06144
18.9792	0.00234	18.9792	-0.99766	18.9792	-1.99721	18.9792	-2.9976			3172	0.94356	-0.05689	-1.07303	-2.06123
18.9997	0.00277	18.9997	-0.99773	18.9997	-1.99689	18.9997	-2.99628			3171	0.94515	-0.05521	-1.07183	-2.06124
19.0202	0.00212	19.0202	-0.99804	19.0202	-1.99753	19.0202	-2.99644			3170	0.94599	-0.05344	-1.07018	-2.06144
19.0407	0.00226	19.0407	-0.99804	19.0407	-1.99689	19.0407	-2.99682			3169	0.94598	-0.052	-1.06875	-2.06158
19.0612	0.00255	19.0612	-0.99823	19.0612	-1.99633	19.0612	-2.99659			3168	0.94527	-0.05135	-1.06808	-2.06156
19.0817	0.00226	19.0817	-0.99798	19.0817	-1.99713	19.0817	-2.99597			3167	0.94417	-0.05176	-1.06837	-2.06142
19.1022	0.00307	19.1022	-0.99855	19.1022	-1.99721	19.1022	-2.99713			3166	0.94318	-0.05288	-1.06938	-2.06119
19.1227	0.00299	19.1227	-0.99829	19.1227	-1.99713	19.1227	-2.99574			3165	0.94275	-0.05396	-1.07053	-2.06058
19.1432	0.00299	19.1432	-0.99779	19.1432	-1.99713	19.1432	-2.99783			3164	0.94315	-0.0544	-1.07109	-2.0593
19.1637	0.00292	19.1637	-0.99798	19.1637	-1.99657	19.1637	-2.99682			3163	0.94432	-0.0541	-1.07052	-2.05741
19.1842	0.00277	19.1842	-0.99848	19.1842	-1.99689	19.1842	-2.99659			3162	0.94587	-0.05337	-1.06889	-2.05554
19.2047	0.00161	19.2047	-0.9981	19.2047	-1.99705	19.2047	-2.99566			3161	0.94727	-0.05264	-1.06688	-2.0545
19.2252	0.00255	19.2252	-0.99829	19.2252	-1.9984	19.2252	-2.99744			3160	0.94806	-0.05228	-1.0653	-2.05472
19.2457	0.00241	19.2457	-0.99792	19.2457	-1.99609	19.2457	-2.99675			3159	0.94807	-0.05257	-1.06467	-2.05601
19.2662	0.00285	19.2662	-0.99829	19.2662	-1.99753	19.2662	-2.99628			3158	0.9473	-0.05366	-1.06506	-2.05786
19.2868	0.00219	19.2868	-0.99855	19.2868	-1.99681	19.2868	-2.99589			3157	0.94592	-0.05537	-1.06616	-2.05977
19.3072	0.00219	19.3072	-0.99874	19.3072	-1.99769	19.3072	-2.99713			3156	0.94436	-0.05703	-1.06736	-2.0613
19.3278	0.00175	19.3278	-0.99779	19.3278	-1.99737	19.3278	-2.99706			3155	0.94328	-0.05767	-1.06799	-2.062
19.3483	0.00241	19.3483	-0.99766	19.3483	-1.99681	19.3483	-2.99667			3154	0.94312	-0.05667	-1.06767	-2.06154
19.3688	0.00277	19.3688	-0.99829	19.3688	-1.99713	19.3688	-2.99551			3153	0.94375	-0.05443	-1.06654	-2.0602
19.3893	0.00263	19.3893	-0.99779	19.3893	-1.99673	19.3893	-2.99597			3152	0.94461	-0.05222	-1.06513	-2.05881
19.4098	0.0027	19.4098	-0.99766	19.4098	-1.99777	19.4098	-2.99628			3151	0.94538	-0.05115	-1.06403	-2.05816
19.4303	0.00292	19.4303	-0.99798	19.4303	-1.99665	19.4303	-2.99566			3150	0.94613	-0.05139	-1.06366	-2.05822
19.4508	0.0019	19.4508	-0.99766	19.4508	-1.998	19.4508	-2.99574			3149	0.94699	-0.05224	-1.06417	-2.05836
19.4713	0.0027	19.4713	-0.99836	19.4713	-1.99737	19.4713	-2.9962			3148	0.9478	-0.05308	-1.06534	-2.0581
19.4918	0.00255	19.4918	-0.99722	19.4918	-1.99729	19.4918	-2.99589			3147	0.9482	-0.05375	-1.06672	-2.05758
19.5123	0.00292	19.5123	-0.99836	19.5123	-1.99721	19.5123	-2.99682			3146	0.94798	-0.05442	-1.06791	-2.05722
19.5328	0.00299	19.5328	-0.99804	19.5328	-1.99713	19.5328	-2.99651			3145	0.94728	-0.05511	-1.06875	-2.05721
19.5533	0.00241	19.5533	-0.99842	19.5533	-1.99641	19.5533	-2.99628			3144	0.94653	-0.05556	-1.06923	-2.05735
19.5738	0.00212	19.5738	-0.99792	19.5738	-1.99689	19.5738	-2.99636			3143	0.94606	-0.05544	-1.06924	-2.05735
19.5943	0.00175	19.5943	-0.99697	19.5943	-1.99721	19.5943	-2.99551			3142	0.94595	-0.05469	-1.0688	-2.05717
19.6148	0.00241	19.6148	-0.99817	19.6148	-1.99713	19.6148	-2.99729			3141	0.94597	-0.05365	-1.06822	-2.05707
19.6353	0.00204	19.6353	-0.99785	19.6353	-1.99561	19.6353	-2.99551			3140	0.94596	-0.05288	-1.06795	-2.05733
19.6559	0.00226	19.6559	-0.99886	19.6559	-1.99761	19.6559	-2.99582			3139	0.94592	-0.05272	-1.06804	-2.05789
19.6764	0.00255	19.6764	-0.99836	19.6764	-1.99745	19.6764	-2.99605			3138	0.94593	-0.05318	-1.06822	-2.05838
19.6969	0.00204	19.6969	-0.99798	19.6969	-1.99729	19.6969	-2.9976			3137	0.94584	-0.05413	-1.06829	-2.0585
19.7174	0.00277	19.7174	-0.99785	19.7174	-1.99737	19.7174	-2.99667			3136	0.94541	-0.05541	-1.06835	-2.05821
19.7379	0.00197	19.7379	-0.99747	19.7379	-1.99713	19.7379	-2.99628			3135	0.9447	-0.05667	-1.06842	-2.05763
19.7584	0.00226	19.7584	-0.99773	19.7584	-1.99832	19.7584	-2.99713			3134	0.94413	-0.05737	-1.06835	-2.05692
19.7789	0.00307	19.7789	-0.99798	19.7789	-1.998	19.7789	-2.99682			3133	0.94411	-0.05716	-1.06802	-2.05631
19.7994	0.0019	19.7994	-0.99766	19.7994	-1.99745	19.7994	-2.99682			3132	0.94467	-0.05625	-1.06761	-2.05613
19.8199	0.00226	19.8199	-0.99798	19.8199	-1.99737	19.8199	-2.99659			3131	0.94554	-0.05514	-1.06725	-2.0566
19.8404	0.00226	19.8404	-0.99785	19.8404	-1.99681	19.8404	-2.99558			3130	0.94636	-0.05416	-1.06689	-2.05749
19.8609	0.00212	19.8609	-0.99785	19.8609	-1.99673	19.8609	-2.9969			3129	0.94684	-0.05337	-1.06654	-2.05826
19.8814	0.0027	19.8814	-0.9976	19.8814	-1.99737	19.8814	-2.99675			3128	0.94688	-0.05282	-1.0664	-2.05847
19.9019	0.00358	19.9019	-0.99836	19.9019	-1.99625	19.9019	-2.99698			3127	0.94673	-0.05247	-1.06657	-2.058
19.9224	0.00204	19.9224	-0.99855	19.9224	-1.99689	19.9224	-2.99589			3126	0.94674	-0.05213	-1.06658	-2.05693
19.9429	0.00204	19.9429	-0.99773	19.9429	-1.99681	19.9429	-2.99667			3125	0.94698	-0.05157	-1.06571	-2.05546
19.9635	0.00299	19.9635	-0.9976	19.9635	-1.99769	19.9635	-2.99605			3124	0.94698	-0.05089	-1.06375	-2.05396
19.984	0.00358	19.984	-0.99823	19.984	-1.99745	19.984	-2.99667			3123	0.94636	-0.05052	-1.06138	-2.05292
20.0045	0.0019	20.0045	-0.99722	20.0045	-1.99697	20.0045	-2.99698			3122	0.94539	-0.05072	-1.0597	-2.05259
20.025	0.00219	20.025	-0.99829	20.025	-1.99769	20.025	-2.99659			3121	0.94476	-0.05134	-1.0593	-2.05272
20.0455	0.00241	20.0455	-0.9976	20.0455	-1.99641	20.0455	-2.99628			3120	0.94486	-0.05204	-1.05987	-2.05284
20.066	0.00153	20.066	-0.99792	20.066	-1.99697	20.066	-2.99644			3119	0.94543	-0.05253	-1.06061	-2.05281
20.0865	0.00285	20.0865	-0.99823	20.0865	-1.99721	20.0865	-2.99613			3118	0.94595	-0.05269	-1.06095	-2.05284
20.107	0.00358	20.107	-0.99785	20.107	-1.99633	20.107	-2.99527			3117	0.94625	-0.05254	-1.06092	-2.05305
20.1275	0.00285	20.1275	-0.99728	20.1275	-1.99761	20.1275	-2.99636			3116	0.9465	-0.05228	-1.06081	-2.05314
20.148	0.00204	20.148	-0.99766	20.148	-1.99737	20.148	-2.99644			3115	0.94692	-0.05216	-1.06073	-2.05269
20.1685	0.00255	20.1685	-0.99741	20.1685	-1.99649	20.1685	-2.99605			3114	0.94761	-0.05221	-1.06058	-2.05181
20.189	0.0027	20.189	-0.99823	20.189	-1.99673	20.189	-2.9952			3113	0.94841	-0.0524	-1.06047	-2.05123
20.2095	0.00263	20.2095	-0.99836	20.2095	-1.99784	20.2095	-2.99721			3112	0.949	-0.05283	-1.06069	-2.05161
20.23	0.00219	20.23	-0.99792	20.23	-1.99569	20.23	-2.9962			3111	0.94904	-0.05357	-1.06126	-2.05279
20.2505	0.00168	20.2505	-0.99886	20.2505	-1.99697	20.2505	-2.99682			3110	0.94834	-0.05435	-1.06174	-2.0538
20.271	0.00263	20.271	-0.99804	20.271	-1.998	20.271	-2.99675			3109	0.94702	-0.05458	-1.06181	-2.05388
20.2916	0.00161	20.2916	-0.99823	20.2916	-1.99761	20.2916	-2.99582			3108	0.94543	-0.05401	-1.06162	-2.05326
20.3121	0.00204	20.3121	-0.99848	20.3121	-1.99745	20.3121	-2.99675			3107	0.94406	-0.05299	-1.06149	-2.05285
20.3326	0.00285	20.3326	-0.99899	20.3326	-1.99784	20.3326	-2.9962			3106	0.94343	-0.0519	-1.06131	-2.05311
20.3531	0.00204	20.3531	-0.99823	20.3531	-1.99721	20.3531	-2.99582			3105	0.9439	-0.05083	-1.06076	-2.05361
20.3736	0.00212	20.3736	-0.99836	20.3736	-1.99784	20.3736	-2.99713			3104	0.94534	-0.04981	-1.05997	-2.05366
20.3941	0.00248	20.3941	-0.99829	20.3941	-1.99737	20.3941	-2.99698			3103	0.94709	-0.04927	-1.05963	-2.05314
20.4146	0.00153	20.4146	-0.99886	20.4146	-1.99697	20.4146	-2.99574			3102	0.94844	-0.04971	-1.06025	-2.05264
20.4351	0.00226	20.4351	-0.99798	20.4351	-1.99689	20.4351	-2.99613			3101	0.94921	-0.0509	-1.06152	-2.05267
20.4556	0.00182	20.4556	-0.99848	20.4556	-1.99673	20.4556	-2.99675			3100	0.94975	-0.05194	-1.06254	-2.05307
20.4761	0.00226	20.4761	-0.99867	20.4761	-1.99729	20.4761	-2.9976			3099	0.95039	-0.05215	-1.06264	-2.0533
20.4966	0.00197	20.4966	-0.99836	20.4966	-1.99729	20.4966	-2.99613			3098	0.95091	-0.05166	-1.06186	-2.05313
20.5171	0.00255	20.5171	-0.99823	20.5171	-1.99777	20.5171	-2.99791			3097	0.95088	-0.05117	-1.06079	-2.05296
20.5376	0.00197	20.5376	-0.99855	20.5376	-1.99681	20.5376	-2.99605			3096	0.95028	-0.05125	-1.06007	-2.05329
20.5581	0.00285	20.5581	-0.99836	20.5581	-1.99649	20.5581	-2.99713			3095	0.94969	-0.05201	-1.05998	-2.05407
20.5786	0.00343	20.5786	-0.99874	20.5786	-1.99689	20.5786	-2.99481			3094	0.94962	-0.05313	-1.06056	-2.05475
20.5991	0.00248	20.5991	-0.9988	20.5991	-1.99737	20.5991	-2.99613			3093	0.94997	-0.05413	-1.0616	-2.0549
20.6197	0.00212	20.6197	-0.99829	20.6197	-1.9984	20.6197	-2.99597			3092	0.95027	-0.05462	-1.0627	-2.05457
20.6402	0.00226	20.6402	-0.99829	20.6402	-1.99792	20.6402	-2.99551			3091	0.9503	-0.0545	-1.06334	-2.05412
20.6607	0.00175	20.6607	-0.99861	20.6607	-1.99673	20.6607	-2.99706			3090	0.9501	-0.05395	-1.06324	-2.05377
20.6812	0.00234	20.6812	-0.99836	20.6812	-1.99784	20.6812	-2.99644			3089	0.94961	-0.05334	-1.06277	-2.05359
20.7017	0.00226	20.7017	-0.99899	20.7017	-1.99705	20.7017	-2.99729			3088	0.94853	-0.05299	-1.06254	-2.05367
20.7222	0.00226	20.7222	-0.99779	20.7222	-1.99792	20.7222	-2.99729			3087	0.94694	-0.05299	-1.06257	-2.05409
20.7427	0.00307	20.7427	-0.99861	20.7427	-1.99761	20.7427	-2.99644			3086	0.94552	-0.05317	-1.06223	-2.05453
20.7632	0.00248	20.7632	-0.99779	20.7632	-1.99721	20.7632	-2.99682			3085	0.94491	-0.05329	-1.06109	-2.0545
20.7837	0.0019	20.7837	-0.9988	20.7837	-1.99792	20.7837	-2.99613			3084	0.94494	-0.05333	-1.05977	-2.05383
20.8042	0.00255	20.8042	-0.99829	20.8042	-1.99713	20.8042	-2.99605			3083	0.94488	-0.05343	-1.05928	-2.05297
20.8247	0.00219	20.8247	-0.99823	20.8247	-1.99761	20.8247	-2.99752			3082	0.94439	-0.05363	-1.05987	-2.05257
20.8452	0.00263	20.8452	-0.99829	20.8452	-1.99761	20.8452	-2.99597			3081	0.94397	-0.05368	-1.06081	-2.05275
20.8657	0.00234	20.8657	-0.99804	20.8657	-1.99784	20.8657	-2.99574			3080	0.94415	-0.05339	-1.06134	-2.05317
20.8862	0.00292	20.8862	-0.99798	20.8862	-1.99745	20.8862	-2.99651			3079	0.94476	-0.05299	-1.0614	-2.05347
20.9067	0.00234	20.9067	-0.9988	20.9067	-1.99681	20.9067	-2.99659			3078	0.94507	-0.05282	-1.06133	-2.05357
20.9272	0.00212	20.9272	-0.99792	20.9272	-1.99761	20.9272	-2.99675			3077	0.94475	-0.0529	-1.06129	-2.0535
20.9477	0.00131	20.9477	-0.99836	20.9477	-1.99737	20.9477	-2.99651			3076	0.9442	-0.05287	-1.06121	-2.05329
20.9683	0.00234	20.9683	-0.99836	20.9683	-1.99649	20.9683	-2.9962			3075	0.94412	-0.05257	-1.06107	-2.05308
20.9888	0.00212	20.9888	-0.99785	20.9888	-1.99713	20.9888	-2.99589			3074	0.9448	-0.05229	-1.061	-2.05318
21.0093	0.00139	21.0093	-0.99855	21.0093	-1.99777	21.0093	-2.99675			3073	0.94598	-0.05253	-1.06108	-2.05373
21.0298	0.00168	21.0298	-0.9981	21.0298	-1.99761	21.0298	-2.99644			3072	0.94705	-0.05348	-1.06138	-2.05461
21.0503	0.00182	21.0503	-0.99836	21.0503	-1.99697	21.0503	-2.99589			3071	0.94748	-0.0549	-1.06202	-2.05552
21.0708	0.00175	21.0708	-0.99848	21.0708	-1.99777	21.0708	-2.99744			3070	0.94714	-0.05623	-1.06295	-2.0562
21.0913	0.00248	21.0913	-0.99836	21.0913	-1.998	21.0913	-2.99729			3069	0.94651	-0.05679	-1.06365	-2.05634
21.1118	0.00241	21.1118	-0.99855	21.1118	-1.99681	21.1118	-2.99628			3068	0.94632	-0.05612	-1.06346	-2.05569
21.1323	0.00234	21.1323	-0.99779	21.1323	-1.99729	21.1323	-2.99644			3067	0.94693	-0.0545	-1.06219	-2.05429
21.1528	0.00226	21.1528	-0.99867	21.1528	-1.99705	21.1528	-2.99675			3066	0.94804	-0.05293	-1.06036	-2.05271
21.1733	0.00212	21.1733	-0.99855	21.1733	-1.99761	21.1733	-2.99651			3065	0.94903	-0.0524	-1.05882	-2.05171
21.1938	0.00197	21.1938	-0.99912	21.1938	-1.99784	21.1938	-2.99667			3064	0.94949	-0.05309	-1.05799	-2.05166
21.2143	0.00168	21.2143	-0.99817	21.2143	-1.99713	21.2143	-2.99706			3063	0.94947	-0.05429	-1.05767	-2.05227
21.2348	0.00219	21.2348	-0.99861	21.2348	-1.99769	21.2348	-2.99675			3062	0.94915	-0.05504	-1.05737	-2.0529
21.2553	0.00168	21.2553	-0.99829	21.2553	-1.99792	21.2553	-2.99729			3061	0.94878	-0.05474	-1.05681	-2.05305
21.2758	0.00277	21.2758	-0.99842	21.2758	-1.99784	21.2758	-2.99729			3060	0.94864	-0.05345	-1.05618	-2.0526
21.2964	0.00219	21.2964	-0.99861	21.2964	-1.99633	21.2964	-2.99729			3059	0.94882	-0.05188	-1.05589	-2.05189
21.3169	0.00182	21.3169	-0.99773	21.3169	-1.99641	21.3169	-2.9976			3058	0.94905	-0.05103	-1.05624	-2.05146
21.3374	0.00248	21.3374	-0.99842	21.3374	-1.99753	21.3374	-2.99644			3057	0.94896	-0.05139	-1.05711	-2.0516
21.3579	0.00153	21.3579	-0.99836	21.3579	-1.99721	21.3579	-2.99667			3056	0.94863	-0.05256	-1.05808	-2.0521
21.3784	0.00168	21.3784	-0.99867	21.3784	-1.99697	21.3784	-2.99744			3055	0.94863	-0.05353	-1.05875	-2.0524
21.3989	0.00146	21.3989	-0.99817	21.3989	-1.99792	21.3989	-2.99651			3054	0.94939	-0.05368	-1.05899	-2.05216
21.4194	0.00226	21.4194	-0.99874	21.4194	-1.99745	21.4194	-2.99713			3053	0.95065	-0.05312	-1.05894	-2.05156
21.4399	0.00197	21.4399	-0.99886	21.4399	-1.99673	21.4399	-2.99628			3052	0.95171	-0.05233	-1.05885	-2.05109
21.4604	0.00226	21.4604	-0.99823	21.4604	-1.99721	21.4604	-2.99613			3051	0.95213	-0.0517	-1.05884	-2.05117
21.4809	0.00212	21.4809	-0.99817	21.4809	-1.99609	21.4809	-2.99667			3050	0.95193	-0.05143	-1.05879	-2.05192
21.5014	0.00197	21.5014	-0.99861	21.5014	-1.99769	21.5014	-2.99651			3049	0.95132	-0.05167	-1.05854	-2.05309
21.5219	0.00314	21.5219	-0.99848	21.5219	-1.99681	21.5219	-2.99551			3048	0.95045	-0.05237	-1.05811	-2.05415
21.5424	0.0027	21.5424	-0.99855	21.5424	-1.99784	21.5424	-2.99582			3047	0.94949	-0.05324	-1.05781	-2.05461
21.5629	0.00131	21.5629	-0.99861	21.5629	-1.99777	21.5629	-2.99659			3046	0.94859	-0.05405	-1.05801	-2.05433
21.5834	0.00219	21.5834	-0.99823	21.5834	-1.99697	21.5834	-2.9976			3045	0.94782	-0.05478	-1.05879	-2.05364
21.604	0.00168	21.604	-0.99773	21.604	-1.99681	21.604	-2.99644			3044	0.94724	-0.05547	-1.05982	-2.05284
21.6244	0.00204	21.6244	-0.99817	21.6244	-1.99721	21.6244	-2.99651			3043	0.94695	-0.05592	-1.06057	-2.05197
21.645	0.00182	21.645	-0.99855	21.645	-1.99816	21.645	-2.99636			3042	0.94712	-0.05578	-1.06059	-2.05099
21.6655	0.00212	21.6655	-0.9981	21.6655	-1.99824	21.6655	-2.99682			3041	0.94776	-0.055	-1.05978	-2.05013
21.686	0.00197	21.686	-0.99823	21.686	-1.998	21.686	-2.99597			3040	0.94858	-0.05397	-1.05846	-2.0498
21.7065	0.00146	21.7065	-0.99836	21.7065	-1.99737	21.7065	-2.99682			3039	0.94919	-0.05328	-1.0573	-2.05019
21.727	0.00204	21.727	-0.9981	21.727	-1.99705	21.727	-2.99713			3038	0.94925	-0.05337	-1.05701	-2.05116
21.7475	0.00263	21.7475	-0.99779	21.7475	-1.99816	21.7475	-2.99504			3037	0.94864	-0.05437	-1.05791	-2.05246
21.768	0.00168	21.768	-0.99842	21.768	-1.99769	21.768	-2.99698			3036	0.94757	-0.05594	-1.05976	-2.05392
21.7885	0.00212	21.7885	-0.99779	21.7885	-1.99784	21.7885	-2.99628			3035	0.94646	-0.05736	-1.06186	-2.05523
21.809	0.00277	21.809	-0.99848	21.809	-1.9984	21.809	-2.99698			3034	0.94577	-0.05801	-1.06349	-2.05591
21.8295	0.00241	21.8295	-0.99855	21.8295	-1.99777	21.8295	-2.99566			3033	0.9457	-0.05782	-1.06416	-2.05556
21.85	0.00102	21.85	-0.99842	21.85	-1.99721	21.85	-2.99644			3032	0.94615	-0.0573	-1.06372	-2.05428
21.8705	0.00204	21.8705	-0.99874	21.8705	-1.99784	21.8705	-2.99713			3031	0.94684	-0.05699	-1.06247	-2.05287
21.891	0.00175	21.891	-0.99823	21.891	-1.99673	21.891	-2.99721			3030	0.94732	-0.05709	-1.06112	-2.05234
21.9115	0.00219	21.9115	-0.99867	21.9115	-1.99824	21.9115	-2.99636			3029	0.94711	-0.05747	-1.06052	-2.05319
21.9321	0.00161	21.9321	-0.99823	21.9321	-1.99737	21.9321	-2.99636			3028	0.94602	-0.05786	-1.06101	-2.05492
21.9525	0.00226	21.9525	-0.99893	21.9525	-1.99808	21.9525	-2.99775			3027	0.94448	-0.05791	-1.06217	-2.05637
21.9731	0.00263	21.9731	-0.99893	21.9731	-1.99792	21.9731	-2.9969			3026	0.94339	-0.05733	-1.06323	-2.05672
21.9936	0.00212	21.9936	-0.99867	21.9936	-1.99761	21.9936	-2.99659			3025	0.94334	-0.05619	-1.06373	-2.05614
22.0141	0.00241	22.0141	-0.9976	22.0141	-1.99689	22.0141	-2.99667			3024	0.94415	-0.05508	-1.06386	-2.05542
22.0346	0.00182	22.0346	-0.9981	22.0346	-1.99713	22.0346	-2.99682			3023	0.94508	-0.05465	-1.06398	-2.05515
22.0551	0.0027	22.0551	-0.9981	22.0551	-1.99745	22.0551	-2.99768			3022	0.94556	-0.05507	-1.06424	-2.05538
22.0756	0.00204	22.0756	-0.99886	22.0756	-1.99777	22.0756	-2.99698			3021	0.9455	-0.05599	-1.0645	-2.05589
22.0961	0.00124	22.0961	-0.9981	22.0961	-1.99808	22.0961	-2.99721			3020	0.9451	-0.05685	-1.06469	-2.05653
22.1166	0.00161	22.1166	-0.99823	22.1166	-1.99745	22.1166	-2.99613			3019	0.94468	-0.05722	-1.06485	-2.05711
22.1371	0.00248	22.1371	-0.99874	22.1371	-1.99777	22.1371	-2.99729			3018	0.94458	-0.05699	-1.06505	-2.05727
22.1576	0.00255	22.1576	-0.99829	22.1576	-1.99832	22.1576	-2.99675			3017	0.94518	-0.05643	-1.06518	-2.0568
22.1781	0.00204	22.1781	-0.99817	22.1781	-1.99729	22.1781	-2.99744			3016	0.94645	-0.05598	-1.06517	-2.05594
22.1986	0.00197	22.1986	-0.9981	22.1986	-1.99792	22.1986	-2.99659			3015	0.94784	-0.05592	-1.06517	-2.05534
22.2191	0.00197	22.2191	-0.99867	22.2191	-1.99816	22.2191	-2.99675			3014	0.94861	-0.05615	-1.06548	-2.05548
22.2396	0.00263	22.2396	-0.99785	22.2396	-1.99816	22.2396	-2.99713			3013	0.9485	-0.05621	-1.06618	-2.0563
22.2601	0.00219	22.2601	-0.99867	22.2601	-1.99792	22.2601	-2.99744			3012	0.94794	-0.05582	-1.06691	-2.05734
22.2807	0.00285	22.2807	-0.99842	22.2807	-1.99681	22.2807	-2.99713			3011	0.9475	-0.05496	-1.06716	-2.058
22.3012	0.00197	22.3012	-0.99817	22.3012	-1.99784	22.3012	-2.99744			3010	0.94749	-0.05381	-1.06663	-2.05796
22.3217	0.00248	22.3217	-0.99823	22.3217	-1.99808	22.3217	-2.99667			3009	0.94798	-0.05255	-1.06554	-2.05729
22.3422	0.00175	22.3422	-0.99823	22.3422	-1.99824	22.3422	-2.99744			3008	0.94893	-0.05145	-1.06451	-2.05643
22.3627	0.00241	22.3627	-0.99905	22.3627	-1.99777	22.3627	-2.99713			3007	0.95012	-0.05081	-1.06419	-2.05592
22.3832	0.00197	22.3832	-0.99867	22.3832	-1.99848	22.3832	-2.99791			3006	0.95097	-0.05074	-1.06477	-2.05601
22.4037	0.00153	22.4037	-0.99817	22.4037	-1.99769	22.4037	-2.99605			3005	0.95097	-0.0509	-1.06568	-2.05653
22.4242	0.00212	22.4242	-0.99798	22.4242	-1.99784	22.4242	-2.99667			3004	0.95027	-0.05077	-1.06603	-2.05708
22.4447	0.00241	22.4447	-0.99804	22.4447	-1.99697	22.4447	-2.9969			3003	0.94973	-0.05011	-1.06541	-2.05741
22.4652	0.0019	22.4652	-0.99855	22.4652	-1.99832	22.4652	-2.99698			3002	0.95006	-0.04911	-1.06427	-2.05766
22.4857	0.00168	22.4857	-0.99842	22.4857	-1.99665	22.4857	-2.99682			3001	0.95117	-0.04812	-1.06355	-2.05812
22.5062	0.00175	22.5062	-0.99785	22.5062	-1.99777	22.5062	-2.9976			3000	0.95233	-0.04738	-1.06381	-2.05885
22.5267	0.00182	22.5267	-0.99848	22.5267	-1.99784	22.5267	-2.99744			2999	0.95287	-0.047	-1.06492	-2.05956
22.5472	0.00277	22.5472	-0.99779	22.5472	-1.99761	22.5472	-2.99744			2998	0.95261	-0.04702	-1.06635	-2.05997
22.5677	0.00153	22.5677	-0.99836	22.5677	-1.99753	22.5677	-2.9969			2997	0.95186	-0.04739	-1.06767	-2.06018
22.5882	0.00226	22.5882	-0.99829	22.5882	-1.99737	22.5882	-2.99768			2996	0.95104	-0.04793	-1.06877	-2.0606
22.6088	0.00146	22.6088	-0.99861	22.6088	-1.99761	22.6088	-2.99628			2995	0.95041	-0.04847	-1.06978	-2.06149
22.6293	0.00234	22.6293	-0.99829	22.6293	-1.998	22.6293	-2.99659			2994	0.95	-0.0489	-1.0708	-2.06263
22.6498	0.00117	22.6498	-0.99867	22.6498	-1.99832	22.6498	-2.99589			2993	0.94982	-0.04912	-1.07168	-2.06348
22.6703	0.00182	22.6703	-0.9988	22.6703	-1.99769	22.6703	-2.99682			2992	0.95003	-0.04896	-1.07214	-2.06365
22.6908	0.0019	22.6908	-0.99804	22.6908	-1.99681	22.6908	-2.99768			2991	0.95077	-0.04837	-1.07201	-2.06319
22.7113	0.00175	22.7113	-0.99773	22.7113	-1.99753	22.7113	-2.99713			2990	0.9518	-0.04761	-1.07152	-2.06245
22.7318	0.00168	22.7318	-0.99798	22.7318	-1.99792	22.7318	-2.99729			2989	0.95246	-0.04714	-1.0711	-2.06182
22.7523	0.00153	22.7523	-0.99861	22.7523	-1.9984	22.7523	-2.99729			2988	0.95214	-0.04728	-1.07099	-2.0615
22.7728	0.00204	22.7728	-0.99798	22.7728	-1.99657	22.7728	-2.99698			2987	0.95086	-0.04804	-1.0712	-2.06165
22.7933	0.00226	22.7933	-0.99848	22.7933	-1.99753	22.7933	-2.99628			2986	0.9492	-0.04925	-1.07179	-2.06235
22.8138	0.00131	22.8138	-0.99874	22.8138	-1.99777	22.8138	-2.99744			2985	0.94785	-0.05066	-1.07285	-2.06359
22.8343	0.00234	22.8343	-0.99728	22.8343	-1.99769	22.8343	-2.99744			2984	0.94717	-0.05193	-1.07434	-2.06506
22.8548	0.00146	22.8548	-0.99861	22.8548	-1.99697	22.8548	-2.9969			2983	0.94703	-0.0527	-1.07593	-2.06633
22.8753	0.00212	22.8753	-0.99823	22.8753	-1.99784	22.8753	-2.99729			2982	0.94712	-0.05281	-1.07728	-2.06705
22.8958	0.00204	22.8958	-0.99842	22.8958	-1.99761	22.8958	-2.99706			2981	0.9474	-0.0524	-1.0781	-2.06702
22.9164	0.00226	22.9164	-0.99785	22.9164	-1.99721	22.9164	-2.99729			2980	0.94815	-0.05167	-1.07816	-2.06624
22.9368	0.0019	22.9368	-0.99779	22.9368	-1.99745	22.9368	-2.99597			2979	0.94947	-0.05079	-1.07738	-2.06497
22.9574	0.00212	22.9574	-0.9981	22.9574	-1.99848	22.9574	-2.99729			2978	0.95085	-0.05009	-1.07617	-2.06384
22.9779	0.00168	22.9779	-0.99912	22.9779	-1.99745	22.9779	-2.99636			2977	0.95153	-0.05	-1.07521	-2.06351
22.9984	0.00161	22.9984	-0.99836	22.9984	-1.99784	22.9984	-2.99682			2976	0.95127	-0.05066	-1.07483	-2.0641
23.0189	0.00248	23.0189	-0.99836	23.0189	-1.99832	23.0189	-2.9976			2975	0.95059	-0.05162	-1.07469	-2.065
23.0394	0.0019	23.0394	-0.99842	23.0394	-1.99872	23.0394	-2.99675			2974	0.95004	-0.05208	-1.07434	-2.06541
23.0599	0.00248	23.0599	-0.99785	23.0599	-1.99824	23.0599	-2.99721			2973	0.94976	-0.05149	-1.07385	-2.06504
23.0804	0.00226	23.0804	-0.99874	23.0804	-1.99824	23.0804	-2.99675			2972	0.94963	-0.05	-1.07356	-2.06421
23.1009	0.00197	23.1009	-0.99836	23.1009	-1.99784	23.1009	-2.99675			2971	0.9497	-0.04831	-1.07356	-2.06344
23.1214	0.00131	23.1214	-0.99886	23.1214	-1.99713	23.1214	-2.99729			2970	0.9501	-0.04717	-1.07357	-2.06313
23.1419	0.00197	23.1419	-0.9976	23.1419	-1.99816	23.1419	-2.99667			2969	0.95065	-0.04689	-1.07334	-2.06335
23.1624	0.00226	23.1624	-0.99855	23.1624	-1.99784	23.1624	-2.9962			2968	0.95107	-0.04718	-1.073	-2.0639
23.1829	0.00175	23.1829	-0.99804	23.1829	-1.99705	23.1829	-2.99721			2967	0.95122	-0.04752	-1.07293	-2.06437
23.2034	0.00182	23.2034	-0.99829	23.2034	-1.99777	23.2034	-2.99706			2966	0.9512	-0.04773	-1.07337	-2.06454
23.2239	0.00277	23.2239	-0.99798	23.2239	-1.99745	23.2239	-2.99628			2965	0.95112	-0.04809	-1.07424	-2.06457
23.2445	0.00204	23.2445	-0.99842	23.2445	-1.99824	23.2445	-2.99613			2964	0.95108	-0.04886	-1.07501	-2.06476
23.2649	0.00226	23.2649	-0.99836	23.2649	-1.99729	23.2649	-2.99706			2963	0.95117	-0.04993	-1.07513	-2.06515
23.2855	0.00175	23.2855	-0.99804	23.2855	-1.99816	23.2855	-2.99752			2962	0.95138	-0.05089	-1.07459	-2.06553
23.306	0.00146	23.306	-0.99817	23.306	-1.99721	23.306	-2.99729			2961	0.95151	-0.0514	-1.07395	-2.06578
23.3265	0.00153	23.3265	-0.99886	23.3265	-1.99769	23.3265	-2.99675			2960	0.9514	-0.05128	-1.0738	-2.06595
23.347	0.00212	23.347	-0.99924	23.347	-1.99673	23.347	-2.99737			2959	0.9511	-0.05052	-1.07408	-2.06609
23.3675	0.00197	23.3675	-0.99817	23.3675	-1.99792	23.3675	-2.99667			2958	0.95077	-0.04934	-1.07427	-2.06615
23.388	0.00263	23.388	-0.99766	23.388	-1.99816	23.388	-2.9969			2957	0.95042	-0.04828	-1.07398	-2.06597
23.4085	0.00234	23.4085	-0.9988	23.4085	-1.99816	23.4085	-2.99667			2956	0.95	-0.04784	-1.07325	-2.0654
23.429	0.00182	23.429	-0.99855	23.429	-1.99777	23.429	-2.99799			2955	0.94962	-0.04808	-1.07223	-2.06446
23.4495	0.00175	23.4495	-0.99874	23.4495	-1.99737	23.4495	-2.99791			2954	0.94953	-0.04868	-1.07102	-2.06342
23.47	0.00255	23.47	-0.99848	23.47	-1.99761	23.47	-2.99721			2953	0.94981	-0.04929	-1.06981	-2.06275
23.4905	0.00204	23.4905	-0.99899	23.4905	-1.99816	23.4905	-2.99605			2952	0.95028	-0.04978	-1.06893	-2.06271
23.511	0.00204	23.511	-0.99855	23.511	-1.99737	23.511	-2.99721			2951	0.95062	-0.05008	-1.06851	-2.06302
23.5315	0.00212	23.5315	-0.99855	23.5315	-1.99761	23.5315	-2.99713			2950	0.95057	-0.05008	-1.06836	-2.06314
23.552	0.00182	23.552	-0.99855	23.552	-1.99769	23.552	-2.99729			2949	0.95016	-0.04984	-1.06813	-2.06283
23.5725	0.00197	23.5725	-0.99912	23.5725	-1.99745	23.5725	-2.99706			2948	0.94977	-0.04961	-1.06762	-2.06233
23.5931	0.00146	23.5931	-0.99874	23.5931	-1.99824	23.5931	-2.99644			2947	0.9499	-0.04962	-1.06693	-2.06202
23.6136	0.00204	23.6136	-0.99867	23.6136	-1.99729	23.6136	-2.99628			2946	0.9506	-0.0499	-1.06619	-2.06185
23.6341	0.0019	23.6341	-0.99817	23.6341	-1.99729	23.6341	-2.99713			2945	0.95141	-0.05022	-1.06547	-2.06147
23.6546	0.00212	23.6546	-0.99836	23.6546	-1.99808	23.6546	-2.99744			2944	0.95182	-0.05045	-1.06474	-2.06064
23.6751	0.00175	23.6751	-0.9981	23.6751	-1.99832	23.6751	-2.9976			2943	0.95181	-0.05066	-1.06408	-2.05949
23.6956	0.00139	23.6956	-0.99804	23.6956	-1.998	23.6956	-2.99667			2942	0.95164	-0.05092	-1.06377	-2.05848
23.7161	0.00139	23.7161	-0.99817	23.7161	-1.99721	23.7161	-2.99744			2941	0.95146	-0.05099	-1.06396	-2.05792
23.7366	0.00175	23.7366	-0.99855	23.7366	-1.99673	23.7366	-2.99682			2940	0.95125	-0.05043	-1.06443	-2.05783
23.7571	0.00175	23.7571	-0.99848	23.7571	-1.99729	23.7571	-2.99729			2939	0.95094	-0.04913	-1.06474	-2.05797
23.7776	0.00204	23.7776	-0.99855	23.7776	-1.998	23.7776	-2.99651			2938	0.95055	-0.04764	-1.06471	-2.05817
23.7981	0.00234	23.7981	-0.99861	23.7981	-1.99729	23.7981	-2.99783			2937	0.95015	-0.04669	-1.0646	-2.05832
23.8186	0.00146	23.8186	-0.99836	23.8186	-1.99729	23.8186	-2.99806			2936	0.94996	-0.04643	-1.06469	-2.05822
23.8391	0.00153	23.8391	-0.99899	23.8391	-1.99848	23.8391	-2.99729			2935	0.9502	-0.0464	-1.06496	-2.05757
23.8596	0.00234	23.8596	-0.99798	23.8596	-1.99753	23.8596	-2.99737			2934	0.95075	-0.04625	-1.06525	-2.05646
23.8801	0.00197	23.8801	-0.99836	23.8801	-1.99808	23.8801	-2.99737			2933	0.95116	-0.04617	-1.06548	-2.05553
23.9006	0.00168	23.9006	-0.99836	23.9006	-1.99777	23.9006	-2.99644			2932	0.9513	-0.04643	-1.0655	-2.05544
23.9212	0.00161	23.9212	-0.99842	23.9212	-1.99769	23.9212	-2.99775			2931	0.95164	-0.04683	-1.065	-2.05617
23.9417	0.00219	23.9417	-0.99823	23.9417	-1.99824	23.9417	-2.99729			2930	0.95252	-0.04697	-1.06399	-2.05716
23.9622	0.00182	23.9622	-0.99798	23.9622	-1.99784	23.9622	-2.99713			2929	0.95339	-0.04693	-1.06308	-2.05804
23.9827	0.00204	23.9827	-0.99867	23.9827	-1.99808	23.9827	-2.99744			2928	0.95326	-0.04725	-1.063	-2.05891
24.0032	0.00212	24.0032	-0.99893	24.0032	-1.99769	24.0032	-2.99659			2927	0.95188	-0.04827	-1.06379	-2.0598
24.0237	0.00204	24.0237	-0.99836	24.0237	-1.99761	24.0237	-2.99659			2926	0.94999	-0.0497	-1.0648	-2.06035
24.0442	0.00146	24.0442	-0.99817	24.0442	-1.99792	24.0442	-2.99582			2925	0.94837	-0.05102	-1.06552	-2.06026
24.0647	0.00182	24.0647	-0.99861	24.0647	-1.99832	24.0647	-2.99605			2924	0.94717	-0.05193	-1.06591	-2.05988
24.0852	0.00197	24.0852	-0.99836	24.0852	-1.99792	24.0852	-2.99651			2923	0.94621	-0.05233	-1.06618	-2.05995
24.1057	0.00182	24.1057	-0.99792	24.1057	-1.998	24.1057	-2.99651			2922	0.94556	-0.0522	-1.06638	-2.06081
24.1262	0.00161	24.1262	-0.99823	24.1262	-1.99816	24.1262	-2.99713			2921	0.94545	-0.05165	-1.06652	-2.06215
24.1467	0.00277	24.1467	-0.99817	24.1467	-1.99737	24.1467	-2.99752			2920	0.94591	-0.05099	-1.06669	-2.0634
24.1672	0.00212	24.1672	-0.99817	24.1672	-1.99761	24.1672	-2.99721			2919	0.94654	-0.05058	-1.06698	-2.06434
24.1877	0.00365	24.1877	-0.99823	24.1877	-1.99824	24.1877	-2.9976			2918	0.94686	-0.05061	-1.06746	-2.06505
24.2082	0.0019	24.2082	-0.99861	24.2082	-1.99761	24.2082	-2.99682			2917	0.94666	-0.05096	-1.06828	-2.0656
24.2287	0.00197	24.2287	-0.99804	24.2287	-1.99721	24.2287	-2.99713			2916	0.94625	-0.05132	-1.06947	-2.0659
24.2492	0.00212	24.2492	-0.99912	24.2492	-1.99713	24.2492	-2.99659			2915	0.9462	-0.05137	-1.07059	-2.06584
24.2698	0.0019	24.2698	-0.99804	24.2698	-1.99753	24.2698	-2.99752			2914	0.94667	-0.05103	-1.07092	-2.06537
24.2903	0.00219	24.2903	-0.99874	24.2903	-1.99808	24.2903	-2.9969			2913	0.94712	-0.05055	-1.07014	-2.06456
24.3108	0.00234	24.3108	-0.99836	24.3108	-1.99792	24.3108	-2.99682			2912	0.94692	-0.05031	-1.06871	-2.06356
24.3313	0.00161	24.3313	-0.99855	24.3313	-1.99761	24.3313	-2.99814			2911	0.94614	-0.05046	-1.06757	-2.06263
24.3518	0.00182	24.3518	-0.99867	24.3518	-1.99697	24.3518	-2.99713			2910	0.94549	-0.05093	-1.06739	-2.06211
24.3723	0.0019	24.3723	-0.99861	24.3723	-1.99649	24.3723	-2.99737			2909	0.94557	-0.05153	-1.06823	-2.06219
24.3928	0.00204	24.3928	-0.99899	24.3928	-1.99769	24.3928	-2.99644			2908	0.94633	-0.05204	-1.0696	-2.06265
24.4133	0.00146	24.4133	-0.9981	24.4133	-1.99753	24.4133	-2.99706			2907	0.9473	-0.05222	-1.0707	-2.063
24.4338	0.00212	24.4338	-0.99848	24.4338	-1.99848	24.4338	-2.99806			2906	0.94806	-0.052	-1.07096	-2.06287
24.4543	0.00175	24.4543	-0.99905	24.4543	-1.99848	24.4543	-2.9969			2905	0.94836	-0.05155	-1.07032	-2.06227
24.4748	0.00292	24.4748	-0.99792	24.4748	-1.99784	24.4748	-2.99682			2904	0.94831	-0.05109	-1.06926	-2.06159
24.4953	0.00146	24.4953	-0.99867	24.4953	-1.99808	24.4953	-2.9969			2903	0.94828	-0.05056	-1.06827	-2.06118
24.5158	0.00131	24.5158	-0.99861	24.5158	-1.99721	24.5158	-2.99675			2902	0.94857	-0.04987	-1.06761	-2.06116
24.5363	0.00153	24.5363	-0.99874	24.5363	-1.99769	24.5363	-2.99737			2901	0.94903	-0.04918	-1.06737	-2.06143
24.5568	0.0027	24.5568	-0.99848	24.5568	-1.99792	24.5568	-2.99721			2900	0.94927	-0.04886	-1.06765	-2.0618
24.5773	0.00219	24.5773	-0.99861	24.5773	-1.998	24.5773	-2.99729			2899	0.94925	-0.04905	-1.06843	-2.06212
24.5979	0.00212	24.5979	-0.99836	24.5979	-1.99848	24.5979	-2.99636			2898	0.94935	-0.04947	-1.06948	-2.06235
24.6184	0.00175	24.6184	-0.99861	24.6184	-1.99729	24.6184	-2.99682			2897	0.94975	-0.04986	-1.07044	-2.06251
24.6389	0.00146	24.6389	-0.99829	24.6389	-1.99753	24.6389	-2.9969			2896	0.95012	-0.05019	-1.0709	-2.06264
24.6594	0.00124	24.6594	-0.99874	24.6594	-1.99824	24.6594	-2.99706			2895	0.95012	-0.05043	-1.07058	-2.06267
24.6799	0.00175	24.6799	-0.99874	24.6799	-1.99808	24.6799	-2.99706			2894	0.94989	-0.05041	-1.06955	-2.06256
24.7004	0.00182	24.7004	-0.99842	24.7004	-1.99729	24.7004	-2.99706			2893	0.94985	-0.05006	-1.0683	-2.06235
24.7209	0.00234	24.7209	-0.99855	24.7209	-1.99848	24.7209	-2.99737			2892	0.95021	-0.04956	-1.06734	-2.06207
24.7414	0.00234	24.7414	-0.99792	24.7414	-1.9984	24.7414	-2.99566			2891	0.95084	-0.04914	-1.06677	-2.06158
24.7619	0.00204	24.7619	-0.99829	24.7619	-1.99769	24.7619	-2.99682			2890	0.95147	-0.04875	-1.06625	-2.06072
24.7824	0.0027	24.7824	-0.99798	24.7824	-1.99697	24.7824	-2.99744			2889	0.95194	-0.04816	-1.06552	-2.05961
24.8029	0.00204	24.8029	-0.9988	24.8029	-1.99721	24.8029	-2.99768			2888	0.9522	-0.04741	-1.06473	-2.05866
24.8234	0.00234	24.8234	-0.99804	24.8234	-1.99824	24.8234	-2.99574			2887	0.9523	-0.04682	-1.06422	-2.05814
24.8439	0.00263	24.8439	-0.99848	24.8439	-1.99697	24.8439	-2.99706			2886	0.95239	-0.04666	-1.06398	-2.05785
24.8644	0.00212	24.8644	-0.99798	24.8644	-1.99777	24.8644	-2.99729			2885	0.9526	-0.04686	-1.06369	-2.05743
24.8849	0.00175	24.8849	-0.99785	24.8849	-1.99848	24.8849	-2.99706			2884	0.95298	-0.04715	-1.06316	-2.05676
24.9054	0.00255	24.9054	-0.99817	24.9054	-1.99665	24.9054	-2.99628			2883	0.95357	-0.04729	-1.06255	-2.05617
24.926	0.00292	24.926	-0.99754	24.926	-1.99705	24.926	-2.99651			2882	0.95428	-0.04729	-1.06222	-2.05601
24.9465	0.00241	24.9465	-0.99829	24.9465	-1.99713	24.9465	-2.99651			2881	0.95477	-0.04732	-1.06235	-2.05639
24.967	0.00197	24.967	-0.99829	24.967	-1.99769	24.967	-2.99713			2880	0.95471	-0.04761	-1.06279	-2.05707
24.9875	0.00234	24.9875	-0.99861	24.9875	-1.99729	24.9875	-2.99721			2879	0.9541	-0.04823	-1.06318	-2.05766
25.008	0.00241	25.008	-0.99804	25.008	-1.99737	25.008	-2.99713			2878	0.95331	-0.04894	-1.06322	-2.05783
25.0285	0.00204	25.0285	-0.99848	25.0285	-1.99745	25.0285	-2.9962			2877	0.95275	-0.04929	-1.06285	-2.05752
25.049	0.00212	25.049	-0.99792	25.049	-1.99705	25.049	-2.9976			2876	0.95255	-0.04892	-1.06221	-2.05689
25.0695	0.00277	25.0695	-0.99792	25.0695	-1.99784	25.0695	-2.99574			2875	0.95258	-0.04795	-1.06147	-2.0562
25.09	0.00226	25.09	-0.99773	25.09	-1.99689	25.09	-2.99706			2874	0.95265	-0.04692	-1.06073	-2.05556
25.1105	0.00212	25.1105	-0.99798	25.1105	-1.99737	25.1105	-2.99574			2873	0.95256	-0.0463	-1.05995	-2.05495
25.131	0.00292	25.131	-0.99893	25.131	-1.99753	25.131	-2.99613			2872	0.95225	-0.04613	-1.05909	-2.0543
25.1515	0.00299	25.1515	-0.99716	25.1515	-1.99705	25.1515	-2.99651			2871	0.95197	-0.04606	-1.0582	-2.0536
25.172	0.00226	25.172	-0.99792	25.172	-1.99737	25.172	-2.99566			2870	0.95216	-0.04579	-1.05748	-2.05287
25.1925	0.00263	25.1925	-0.99817	25.1925	-1.998	25.1925	-2.99729			2869	0.95293	-0.04542	-1.05721	-2.05216
25.213	0.00241	25.213	-0.9981	25.213	-1.99737	25.213	-2.99605			2868	0.95391	-0.04528	-1.05741	-2.05157
25.2336	0.00168	25.2336	-0.99747	25.2336	-1.99681	25.2336	-2.99551			2867	0.95467	-0.04556	-1.05782	-2.05123
25.2541	0.00197	25.2541	-0.99773	25.2541	-1.99689	25.2541	-2.99628			2866	0.95508	-0.0461	-1.05803	-2.05121
25.2746	0.0019	25.2746	-0.99804	25.2746	-1.99753	25.2746	-2.99775			2865	0.9552	-0.04655	-1.05784	-2.0514
25.2951	0.00204	25.2951	-0.99773	25.2951	-1.99673	25.2951	-2.99613			2864	0.95499	-0.04668	-1.05741	-2.05167
25.3156	0.00226	25.3156	-0.99798	25.3156	-1.99761	25.3156	-2.99605			2863	0.95437	-0.0466	-1.05708	-2.05208
25.3361	0.00182	25.3361	-0.99785	25.3361	-1.99745	25.3361	-2.99504			2862	0.95347	-0.04661	-1.05708	-2.05276
25.3566	0.00292	25.3566	-0.99798	25.3566	-1.99753	25.3566	-2.99574			2861	0.95273	-0.04684	-1.05725	-2.05356
25.3771	0.00234	25.3771	-0.99779	25.3771	-1.99745	25.3771	-2.99597			2860	0.95254	-0.04703	-1.05711	-2.05385
25.3976	0.00255	25.3976	-0.99766	25.3976	-1.99705	25.3976	-2.99566			2859	0.95291	-0.04675	-1.05621	-2.05313
25.4181	0.0019	25.4181	-0.99766	25.4181	-1.99585	25.4181	-2.9962			2858	0.95351	-0.04594	-1.05463	-2.05161
25.4386	0.00234	25.4386	-0.9976	25.4386	-1.99665	25.4386	-2.99644			2857	0.95393	-0.04495	-1.05296	-2.05011
25.4591	0.00263	25.4591	-0.99823	25.4591	-1.99705	25.4591	-2.99504			2856	0.95405	-0.04424	-1.0518	-2.04923
25.4796	0.00241	25.4796	-0.99754	25.4796	-1.99673	25.4796	-2.99729			2855	0.95404	-0.04395	-1.05117	-2.04877
25.5001	0.00314	25.5001	-0.99741	25.5001	-1.99689	25.5001	-2.99558			2854	0.95417	-0.04397	-1.05066	-2.04821
25.5206	0.00234	25.5206	-0.99747	25.5206	-1.99737	25.5206	-2.99659			2853	0.95451	-0.04418	-1.04999	-2.04739
25.5411	0.00234	25.5411	-0.99735	25.5411	-1.99625	25.5411	-2.99582			2852	0.95501	-0.04456	-1.04931	-2.04665
25.5617	0.00255	25.5617	-0.99792	25.5617	-1.99665	25.5617	-2.99558			2851	0.95563	-0.04502	-1.04893	-2.0464
25.5822	0.00307	25.5822	-0.99779	25.5822	-1.99593	25.5822	-2.99527			2850	0.95634	-0.04545	-1.04902	-2.04668
25.6027	0.00212	25.6027	-0.99747	25.6027	-1.99521	25.6027	-2.99465			2849	0.95688	-0.04576	-1.04949	-2.04713
25.6232	0.00358	25.6232	-0.99747	25.6232	-1.99665	25.6232	-2.99504			2848	0.95692	-0.04585	-1.05001	-2.04732
25.6437	0.00336	25.6437	-0.99697	25.6437	-1.99625	25.6437	-2.99465			2847	0.95644	-0.04551	-1.05015	-2.04698
25.6642	0.00277	25.6642	-0.99697	25.6642	-1.99697	25.6642	-2.99465			2846	0.95587	-0.04467	-1.04965	-2.04618
25.6847	0.00255	25.6847	-0.99754	25.6847	-1.99649	25.6847	-2.99628			2845	0.95564	-0.04358	-1.04868	-2.04532
25.7052	0.0027	25.7052	-0.99716	25.7052	-1.99505	25.7052	-2.99589			2844	0.95569	-0.04273	-1.04772	-2.04476
25.7257	0.00241	25.7257	-0.99659	25.7257	-1.99649	25.7257	-2.99427			2843	0.95556	-0.04244	-1.04721	-2.04466
25.7462	0.00336	25.7462	-0.99665	25.7462	-1.99601	25.7462	-2.99481			2842	0.95504	-0.04274	-1.04722	-2.04479
25.7667	0.00343	25.7667	-0.99665	25.7667	-1.99593	25.7667	-2.99582			2841	0.95435	-0.0435	-1.04749	-2.04484
25.7872	0.00292	25.7872	-0.99697	25.7872	-1.99521	25.7872	-2.9952			2840	0.954	-0.04454	-1.04774	-2.04456
25.8077	0.00372	25.8077	-0.99627	25.8077	-1.99657	25.8077	-2.99349			2839	0.95434	-0.04556	-1.04774	-2.04392
25.8282	0.00328	25.8282	-0.99709	25.8282	-1.99601	25.8282	-2.99535			2838	0.95542	-0.0461	-1.04737	-2.04303
25.8487	0.00307	25.8487	-0.9964	25.8487	-1.99545	25.8487	-2.9952			2837	0.95697	-0.04583	-1.04653	-2.04199
25.8692	0.00285	25.8692	-0.9964	25.8692	-1.99497	25.8692	-2.99589			2836	0.95849	-0.04478	-1.04521	-2.0408
25.8897	0.00321	25.8897	-0.99697	25.8897	-1.99521	25.8897	-2.99504			2835	0.95946	-0.04334	-1.0436	-2.03955
25.9103	0.00379	25.9103	-0.99602	25.9103	-1.99561	25.9103	-2.99434			2834	0.95963	-0.04198	-1.04212	-2.03846
25.9308	0.00299	25.9308	-0.99596	25.9308	-1.99529	25.9308	-2.99419			2833	0.95922	-0.041	-1.04121	-2.03783
25.9513	0.00372	25.9513	-0.99709	25.9513	-1.99529	25.9513	-2.99365			2832	0.95868	-0.04055	-1.04103	-2.03775
25.9718	0.00379	25.9718	-0.99634	25.9718	-1.99577	25.9718	-2.99434			2831	0.95838	-0.04059	-1.04146	-2.03801
25.9923	0.00409	25.9923	-0.99615	25.9923	-1.99377	25.9923	-2.99512			2830	0.95845	-0.04095	-1.0422	-2.03831
26.0128	0.00321	26.0128	-0.99539	26.0128	-1.99457	26.0128	-2.99349			2829	0.95883	-0.04132	-1.04293	-2.03841
26.0333	0.00438	26.0333	-0.9964	26.0333	-1.99505	26.0333	-2.99334			2828	0.95939	-0.04139	-1.0433	-2.0382
26.0538	0.00372	26.0538	-0.99589	26.0538	-1.99521	26.0538	-2.9931			2827	0.95992	-0.04107	-1.04308	-2.03775
26.0743	0.00358	26.0743	-0.99457	26.0743	-1.99481	26.0743	-2.9945			2826	0.96007	-0.04066	-1.04248	-2.03735
26.0948	0.00299	26.0948	-0.99564	26.0948	-1.99433	26.0948	-2.99512			2825	0.95962	-0.0406	-1.04203	-2.03736
26.1153	0.00328	26.1153	-0.99558	26.1153	-1.99481	26.1153	-2.99411			2824	0.95878	-0.04092	-1.04207	-2.03789
26.1358	0.00496	26.1358	-0.99678	26.1358	-1.99409	26.1358	-2.99303			2823	0.95814	-0.04111	-1.04233	-2.03856
26.1563	0.00423	26.1563	-0.99444	26.1563	-1.99401	26.1563	-2.99202			2822	0.95817	-0.04059	-1.04227	-2.0388
26.1768	0.00504	26.1768	-0.99476	26.1768	-1.99377	26.1768	-2.99357			2821	0.95888	-0.03943	-1.04176	-2.03825
26.1973	0.00416	26.1973	-0.99495	26.1973	-1.99306	26.1973	-2.99334			2820	0.95993	-0.0383	-1.04118	-2.03701
26.2178	0.00409	26.2178	-0.9957	26.2178	-1.99457	26.2178	-2.99326			2819	0.96101	-0.03784	-1.04092	-2.03553
26.2384	0.00482	26.2384	-0.99482	26.2384	-1.99082	26.2384	-2.99341			2818	0.96203	-0.03797	-1.04087	-2.03434
26.2589	0.00525	26.2589	-0.99469	26.2589	-1.99385	26.2589	-2.99295			2817	0.96294	-0.03817	-1.0406	-2.03376
26.2794	0.00547	26.2794	-0.99349	26.2794	-1.99298	26.2794	-2.99194			2816	0.96356	-0.03817	-1.03995	-2.03371
26.2999	0.0054	26.2999	-0.99457	26.2999	-1.99353	26.2999	-2.99132			2815	0.96371	-0.03827	-1.03916	-2.03391
26.3204	0.00547	26.3204	-0.99375	26.3204	-1.99146	26.3204	-2.99318			2814	0.96333	-0.03881	-1.03867	-2.03416
26.3409	0.00584	26.3409	-0.99286	26.3409	-1.99162	26.3409	-2.99264			2813	0.96264	-0.03962	-1.03859	-2.03437
26.3614	0.00591	26.3614	-0.99356	26.3614	-1.99226	26.3614	-2.99078			2812	0.96205	-0.04011	-1.03859	-2.03444
26.3819	0.00628	26.3819	-0.9933	26.3819	-1.99066	26.3819	-2.98969			2811	0.96194	-0.03979	-1.0382	-2.03425
26.4024	0.00679	26.4024	-0.99444	26.4024	-1.99218	26.4024	-2.9914			2810	0.96245	-0.03878	-1.0373	-2.03378
26.4229	0.00832	26.4229	-0.99154	26.4229	-1.9909	26.4229	-2.989			2809	0.96334	-0.03763	-1.03627	-2.03318
26.4434	0.00671	26.4434	-0.99204	26.4434	-1.99106	26.4434	-2.99124			2808	0.96426	-0.03682	-1.03565	-2.03264
26.4639	0.00825	26.4639	-0.99248	26.4639	-1.99026	26.4639	-2.99086			2807	0.96486	-0.03642	-1.03573	-2.0323
26.4844	0.00606	26.4844	-0.9916	26.4844	-1.99058	26.4844	-2.99148			2806	0.96501	-0.03623	-1.03633	-2.03222
26.5049	0.00847	26.5049	-0.99204	26.5049	-1.98803	26.5049	-2.98915			2805	0.96477	-0.03613	-1.03691	-2.03234
26.5254	0.00708	26.5254	-0.99141	26.5254	-1.99026	26.5254	-2.99031			2804	0.9643	-0.03629	-1.03699	-2.03248
26.546	0.00744	26.546	-0.98983	26.546	-1.98891	26.546	-2.99148			2803	0.96369	-0.03698	-1.03659	-2.03261
26.5664	0.00949	26.5664	-0.99135	26.5664	-1.98795	26.5664	-2.99016			2802	0.96297	-0.03818	-1.03619	-2.03289
26.587	0.00949	26.587	-0.99097	26.587	-1.98779	26.587	-2.98946			2801	0.96223	-0.03941	-1.03621	-2.03347
26.6075	0.00941	26.6075	-0.98939	26.6075	-1.98859	26.6075	-2.98931			2800	0.96181	-0.03999	-1.03642	-2.03401
26.628	0.00978	26.628	-0.99027	26.628	-1.99002	26.628	-2.98892			2799	0.96197	-0.03957	-1.0362	-2.03396
26.6485	0.00956	26.6485	-0.98907	26.6485	-1.98851	26.6485	-2.99024			2798	0.96253	-0.03855	-1.03546	-2.03327
26.669	0.00876	26.669	-0.99046	26.669	-1.98731	26.669	-2.98853			2797	0.96288	-0.03769	-1.03482	-2.03253
26.6895	0.01109	26.6895	-0.99109	26.6895	-1.99018	26.6895	-2.98892			2796	0.9627	-0.03741	-1.03496	-2.03232
26.71	0.01022	26.71	-0.99033	26.71	-1.98763	26.71	-2.98745			2795	0.96225	-0.03753	-1.03582	-2.03266
26.7305	0.00927	26.7305	-0.99033	26.7305	-1.98547	26.7305	-2.99093			2794	0.96202	-0.03767	-1.03679	-2.03317
26.751	0.01044	26.751	-0.98958	26.751	-1.98563	26.751	-2.98714			2793	0.96208	-0.03766	-1.03747	-2.03361
26.7715	0.01073	26.7715	-0.99122	26.7715	-1.98715	26.7715	-2.99132			2792	0.96215	-0.03752	-1.03781	-2.03388
26.792	0.01022	26.792	-0.99065	26.792	-1.98715	26.792	-2.98946			2791	0.96203	-0.03736	-1.03784	-2.03381
26.8125	0.01124	26.8125	-0.99084	26.8125	-1.98835	26.8125	-2.99062			2790	0.96178	-0.03734	-1.03764	-2.03336
26.833	0.01182	26.833	-0.99008	26.833	-1.98707	26.833	-2.98861			2789	0.96154	-0.03761	-1.0374	-2.03281
26.8535	0.0092	26.8535	-0.99084	26.8535	-1.98667	26.8535	-2.99016			2788	0.96139	-0.03822	-1.03741	-2.03255
26.8741	0.0108	26.8741	-0.99008	26.8741	-1.98938	26.8741	-2.98838			2787	0.96145	-0.03896	-1.03767	-2.03267
26.8945	0.01007	26.8945	-0.9909	26.8945	-1.98835	26.8945	-2.98969			2786	0.96181	-0.03948	-1.0378	-2.0329
26.9151	0.01065	26.9151	-0.99065	26.9151	-1.98811	26.9151	-2.98977			2785	0.96239	-0.03958	-1.03739	-2.03297
26.9356	0.01117	26.9356	-0.99122	26.9356	-1.98763	26.9356	-2.98977			2784	0.96288	-0.03932	-1.03647	-2.03285
26.9561	0.01131	26.9561	-0.99172	26.9561	-1.98763	26.9561	-2.99008			2783	0.96294	-0.03906	-1.03547	-2.03276
26.9766	0.00963	26.9766	-0.9916	26.9766	-1.98787	26.9766	-2.99039			2782	0.96252	-0.03917	-1.03488	-2.03287
26.9971	0.01095	26.9971	-0.99217	26.9971	-1.9905	26.9971	-2.99016			2781	0.96197	-0.03966	-1.0348	-2.03312
27.0176	0.01095	27.0176	-0.99223	27.0176	-1.98938	27.0176	-2.99132			2780	0.96188	-0.04005	-1.03482	-2.0332
27.0381	0.00883	27.0381	-0.99033	27.0381	-1.98915	27.0381	-2.98931			2779	0.96263	-0.03976	-1.03444	-2.03279
27.0586	0.00847	27.0586	-0.99141	27.0586	-1.98907	27.0586	-2.98946			2778	0.96396	-0.03875	-1.03366	-2.03199
27.0791	0.00949	27.0791	-0.99255	27.0791	-1.98875	27.0791	-2.99124			2777	0.96512	-0.0376	-1.03303	-2.03128
27.0996	0.00905	27.0996	-0.99185	27.0996	-1.98962	27.0996	-2.99171			2776	0.9656	-0.03693	-1.03305	-2.03098
27.1201	0.00941	27.1201	-0.99204	27.1201	-1.9901	27.1201	-2.99264			2775	0.9655	-0.03691	-1.0337	-2.031
27.1406	0.00737	27.1406	-0.99191	27.1406	-1.99058	27.1406	-2.9914			2774	0.96519	-0.03731	-1.03465	-2.03116
27.1611	0.00978	27.1611	-0.99311	27.1611	-1.99146	27.1611	-2.99062			2773	0.96481	-0.03782	-1.03565	-2.03155
27.1816	0.00978	27.1816	-0.99191	27.1816	-1.98986	27.1816	-2.9914			2772	0.9643	-0.03815	-1.03654	-2.03226
27.2021	0.0089	27.2021	-0.99324	27.2021	-1.99058	27.2021	-2.99124			2771	0.96386	-0.03806	-1.03699	-2.0329
27.2227	0.00657	27.2227	-0.99368	27.2227	-1.99074	27.2227	-2.99171			2770	0.96383	-0.03754	-1.03664	-2.03288
27.2432	0.00839	27.2432	-0.99394	27.2432	-1.99098	27.2432	-2.99047			2769	0.96425	-0.03689	-1.03556	-2.03218
27.2637	0.00744	27.2637	-0.99356	27.2637	-1.99058	27.2637	-2.99163			2768	0.96478	-0.0365	-1.03433	-2.03137
27.2842	0.00759	27.2842	-0.99305	27.2842	-1.99218	27.2842	-2.99171			2767	0.96512	-0.03643	-1.03353	-2.03099
27.3047	0.00598	27.3047	-0.99337	27.3047	-1.99338	27.3047	-2.99217			2766	0.96531	-0.03637	-1.03328	-2.03097
27.3252	0.0073	27.3252	-0.99387	27.3252	-1.99274	27.3252	-2.99047			2765	0.96556	-0.03603	-1.03337	-2.03091
27.3457	0.00584	27.3457	-0.99419	27.3457	-1.9925	27.3457	-2.99233			2764	0.9659	-0.03547	-1.03356	-2.03064
27.3662	0.00679	27.3662	-0.99419	27.3662	-1.99218	27.3662	-2.99109			2763	0.96609	-0.03511	-1.03384	-2.03034
27.3867	0.00744	27.3867	-0.99431	27.3867	-1.9933	27.3867	-2.99101			2762	0.96583	-0.03537	-1.03425	-2.03036
27.4072	0.00737	27.4072	-0.99495	27.4072	-1.99258	27.4072	-2.99303			2761	0.96497	-0.03623	-1.03475	-2.03087
27.4277	0.00591	27.4277	-0.99469	27.4277	-1.99234	27.4277	-2.99233			2760	0.96367	-0.03722	-1.03523	-2.03171
27.4482	0.00759	27.4482	-0.99406	27.4482	-1.99266	27.4482	-2.99186			2759	0.96237	-0.03782	-1.03563	-2.0325
27.4687	0.00547	27.4687	-0.99476	27.4687	-1.99393	27.4687	-2.99233			2758	0.96164	-0.03792	-1.03593	-2.03287
27.4892	0.00606	27.4892	-0.99577	27.4892	-1.99242	27.4892	-2.99341			2757	0.96179	-0.03779	-1.03609	-2.03273
27.5097	0.00671	27.5097	-0.9945	27.5097	-1.99346	27.5097	-2.99372			2756	0.9627	-0.03761	-1.03587	-2.03226
27.5302	0.00679	27.5302	-0.99526	27.5302	-1.99338	27.5302	-2.99458			2755	0.96383	-0.03723	-1.03513	-2.03162
27.5508	0.00562	27.5508	-0.99533	27.5508	-1.9933	27.5508	-2.99349			2754	0.96458	-0.03652	-1.03409	-2.0309
27.5713	0.00511	27.5713	-0.9957	27.5713	-1.99393	27.5713	-2.99465			2753	0.96476	-0.03573	-1.03325	-2.03017
27.5918	0.00555	27.5918	-0.99551	27.5918	-1.99369	27.5918	-2.99256			2752	0.96467	-0.03521	-1.03286	-2.02947
27.6123	0.00496	27.6123	-0.99551	27.6123	-1.99369	27.6123	-2.99372			2751	0.96483	-0.03502	-1.03265	-2.02882
27.6328	0.00518	27.6328	-0.99608	27.6328	-1.99369	27.6328	-2.9931			2750	0.9654	-0.03492	-1.03228	-2.02835
27.6533	0.00533	27.6533	-0.9952	27.6533	-1.99346	27.6533	-2.99411			2749	0.96601	-0.03479	-1.03174	-2.02829
27.6738	0.00496	27.6738	-0.9964	27.6738	-1.99306	27.6738	-2.99403			2748	0.96621	-0.03469	-1.03131	-2.02871
27.6943	0.00452	27.6943	-0.99596	27.6943	-1.9933	27.6943	-2.99217			2747	0.96594	-0.03467	-1.0312	-2.02933
27.7148	0.00474	27.7148	-0.99533	27.7148	-1.99314	27.7148	-2.99403			2746	0.96551	-0.03462	-1.03139	-2.02974
27.7353	0.00409	27.7353	-0.99615	27.7353	-1.99393	27.7353	-2.99434			2745	0.96512	-0.03446	-1.03165	-2.02983
27.7558	0.00445	27.7558	-0.99551	27.7558	-1.99457	27.7558	-2.99489			2744	0.96475	-0.03437	-1.03178	-2.02983
27.7763	0.00664	27.7763	-0.99589	27.7763	-1.99465	27.7763	-2.99403			2743	0.96435	-0.03461	-1.03173	-2.02995
27.7968	0.00409	27.7968	-0.99596	27.7968	-1.99513	27.7968	-2.99543			2742	0.96398	-0.03532	-1.03174	-2.03016
27.8173	0.00445	27.8173	-0.99589	27.8173	-1.99505	27.8173	-2.99427			2741	0.96372	-0.03623	-1.03211	-2.0303
27.8378	0.00504	27.8378	-0.99766	27.8378	-1.99505	27.8378	-2.99504			2740	0.96365	-0.03682	-1.03271	-2.03026
27.8584	0.00423	27.8584	-0.99589	27.8584	-1.99505	27.8584	-2.99512			2739	0.96381	-0.03666	-1.03302	-2.03
27.8788	0.00489	27.8788	-0.99703	27.8788	-1.99377	27.8788	-2.99442			2738	0.96422	-0.03581	-1.03267	-2.02956
27.8994	0.00423	27.8994	-0.99634	27.8994	-1.99481	27.8994	-2.99481			2737	0.96485	-0.0348	-1.03191	-2.02897
27.9199	0.00401	27.9199	-0.99621	27.9199	-1.99385	27.9199	-2.99504			2736	0.96557	-0.03399	-1.03118	-2.02825
27.9404	0.00423	27.9404	-0.99678	27.9404	-1.99457	27.9404	-2.99558			2735	0.96617	-0.03334	-1.03059	-2.02743
27.9609	0.00401	27.9609	-0.99589	27.9609	-1.99497	27.9609	-2.99473			2734	0.96643	-0.03271	-1.03001	-2.0266
27.9814	0.00409	27.9814	-0.99735	27.9814	-1.99497	27.9814	-2.99582			2733	0.9663	-0.03227	-1.02955	-2.02602
28.0019	0.00467	28.0019	-0.99653	28.0019	-1.99497	28.0019	-2.9945			2732	0.96611	-0.03232	-1.02949	-2.02591
28.0224	0.00365	28.0224	-0.99608	28.0224	-1.99545	28.0224	-2.99489			2731	0.96626	-0.03285	-1.02982	-2.02624
28.0429	0.00445	28.0429	-0.99634	28.0429	-1.99561	28.0429	-2.99527			2730	0.96677	-0.03357	-1.03022	-2.02678
28.0634	0.0035	28.0634	-0.99678	28.0634	-1.99481	28.0634	-2.99496			2729	0.96714	-0.03417	-1.0305	-2.02723
28.0839	0.00372	28.0839	-0.99754	28.0839	-1.99505	28.0839	-2.99628			2728	0.96707	-0.03445	-1.03072	-2.0273
28.1044	0.00307	28.1044	-0.99697	28.1044	-1.99377	28.1044	-2.99427			2727	0.96685	-0.03419	-1.03081	-2.0268
28.1249	0.00241	28.1249	-0.99722	28.1249	-1.99569	28.1249	-2.99613			2726	0.96699	-0.03339	-1.03055	-2.0258
28.1454	0.00452	28.1454	-0.99665	28.1454	-1.99593	28.1454	-2.99589			2725	0.96754	-0.03236	-1.02991	-2.02475
28.1659	0.00277	28.1659	-0.99697	28.1659	-1.99641	28.1659	-2.99644			2724	0.96809	-0.03154	-1.02919	-2.02412
28.1865	0.00452	28.1865	-0.9969	28.1865	-1.99745	28.1865	-2.99543			2723	0.96837	-0.03106	-1.02869	-2.02405
28.2069	0.00343	28.2069	-0.99703	28.2069	-1.99713	28.2069	-2.99566			2722	0.96845	-0.03075	-1.02843	-2.02436
28.2275	0.00292	28.2275	-0.99741	28.2275	-1.99649	28.2275	-2.99667			2721	0.96848	-0.03048	-1.02835	-2.02482
28.248	0.00394	28.248	-0.99722	28.248	-1.99665	28.248	-2.99613			2720	0.96843	-0.03033	-1.02842	-2.02528
28.2685	0.00358	28.2685	-0.99741	28.2685	-1.99561	28.2685	-2.99496			2719	0.96832	-0.03038	-1.02844	-2.02547
28.289	0.00299	28.289	-0.99709	28.289	-1.99641	28.289	-2.9962			2718	0.96835	-0.03052	-1.02816	-2.02512
28.3095	0.00365	28.3095	-0.99747	28.3095	-1.99625	28.3095	-2.9962			2717	0.96863	-0.03069	-1.02759	-2.02426
28.33	0.00292	28.33	-0.99804	28.33	-1.99649	28.33	-2.99582			2716	0.96902	-0.03098	-1.02714	-2.02334
28.3505	0.00321	28.3505	-0.99754	28.3505	-1.99577	28.3505	-2.99582			2715	0.96928	-0.03145	-1.02715	-2.02285
28.371	0.00328	28.371	-0.99779	28.371	-1.99609	28.371	-2.99527			2714	0.96942	-0.03186	-1.02745	-2.02285
28.3915	0.00241	28.3915	-0.9969	28.3915	-1.99577	28.3915	-2.99644			2713	0.96954	-0.03179	-1.02761	-2.02306
28.412	0.00321	28.412	-0.99634	28.412	-1.99625	28.412	-2.99651			2712	0.96964	-0.03112	-1.02745	-2.0232
28.4325	0.0027	28.4325	-0.99672	28.4325	-1.99665	28.4325	-2.99682			2711	0.96949	-0.03012	-1.02719	-2.02321
28.453	0.00416	28.453	-0.99754	28.453	-1.99697	28.453	-2.99574			2710	0.96897	-0.02929	-1.02708	-2.02323
28.4735	0.00255	28.4735	-0.99779	28.4735	-1.99721	28.4735	-2.99636			2709	0.96829	-0.02897	-1.02712	-2.02336
28.494	0.00255	28.494	-0.99754	28.494	-1.99601	28.494	-2.99628			2708	0.9679	-0.02911	-1.02709	-2.02352
28.5145	0.00248	28.5145	-0.99716	28.5145	-1.99713	28.5145	-2.99597			2707	0.96815	-0.02941	-1.0268	-2.02357
28.535	0.00263	28.535	-0.99747	28.535	-1.99601	28.535	-2.99589			2706	0.96895	-0.02959	-1.02625	-2.02352
28.5556	0.00299	28.5556	-0.99716	28.5556	-1.99617	28.5556	-2.99605			2705	0.96978	-0.02962	-1.02566	-2.02348
28.5761	0.00248	28.5761	-0.99735	28.5761	-1.99593	28.5761	-2.99698			2704	0.97023	-0.02961	-1.02528	-2.02357
28.5966	0.00394	28.5966	-0.99798	28.5966	-1.99625	28.5966	-2.99582			2703	0.97024	-0.02963	-1.02529	-2.02377
28.6171	0.00226	28.6171	-0.99735	28.6171	-1.99777	28.6171	-2.99729			2702	0.97003	-0.02965	-1.02572	-2.02397
28.6376	0.00299	28.6376	-0.99855	28.6376	-1.99729	28.6376	-2.99644			2701	0.96973	-0.02963	-1.02637	-2.02411
28.6581	0.00204	28.6581	-0.99747	28.6581	-1.99681	28.6581	-2.99729			2700	0.96935	-0.02948	-1.02688	-2.02413
28.6786	0.00292	28.6786	-0.99741	28.6786	-1.99641	28.6786	-2.99698			2699	0.96895	-0.02917	-1.02691	-2.02386
28.6991	0.00263	28.6991	-0.9976	28.6991	-1.99689	28.6991	-2.99682			2698	0.96877	-0.02876	-1.02643	-2.0232
28.7196	0.0027	28.7196	-0.99804	28.7196	-1.99625	28.7196	-2.99659			2697	0.96903	-0.02843	-1.02583	-2.02234
28.7401	0.00263	28.7401	-0.99728	28.7401	-1.99713	28.7401	-2.99721			2696	0.96973	-0.02834	-1.02559	-2.02167
28.7606	0.00204	28.7606	-0.99735	28.7606	-1.99689	28.7606	-2.9962			2695	0.97067	-0.02843	-1.02585	-2.02146
28.7811	0.00241	28.7811	-0.99747	28.7811	-1.99649	28.7811	-2.99628			2694	0.97156	-0.02856	-1.0263	-2.0216
28.8016	0.00219	28.8016	-0.99766	28.8016	-1.99681	28.8016	-2.99667			2693	0.97212	-0.02867	-1.02651	-2.02176
28.8221	0.00241	28.8221	-0.99804	28.8221	-1.99769	28.8221	-2.99706			2692	0.97222	-0.02877	-1.02628	-2.02171
28.8426	0.00277	28.8426	-0.9976	28.8426	-1.99649	28.8426	-2.99659			2691	0.9719	-0.02887	-1.02578	-2.0215
28.8632	0.00299	28.8632	-0.99798	28.8632	-1.99737	28.8632	-2.99713			2690	0.97139	-0.02899	-1.02542	-2.02136
28.8837	0.00197	28.8837	-0.99874	28.8837	-1.99729	28.8837	-2.99628			2689	0.97094	-0.0292	-1.02548	-2.0214
28.9042	0.00168	28.9042	-0.99773	28.9042	-1.99633	28.9042	-2.99729			2688	0.97072	-0.02953	-1.02587	-2.02154
28.9247	0.00234	28.9247	-0.99779	28.9247	-1.99713	28.9247	-2.99721			2687	0.97064	-0.02985	-1.02624	-2.02162
28.9452	0.00285	28.9452	-0.99766	28.9452	-1.99665	28.9452	-2.99636			2686	0.97043	-0.02998	-1.02642	-2.02165
28.9657	0.0027	28.9657	-0.9976	28.9657	-1.99784	28.9657	-2.99721			2685	0.96985	-0.02983	-1.02648	-2.02181
28.9862	0.00226	28.9862	-0.99829	28.9862	-1.99641	28.9862	-2.9976			2684	0.9691	-0.02947	-1.0264	-2.02209
29.0067	0.00277	29.0067	-0.9976	29.0067	-1.998	29.0067	-2.99597			2683	0.96862	-0.02896	-1.02598	-2.02224
29.0272	0.00212	29.0272	-0.99754	29.0272	-1.99761	29.0272	-2.99713			2682	0.96869	-0.02839	-1.02512	-2.02204
29.0477	0.00263	29.0477	-0.99861	29.0477	-1.99753	29.0477	-2.99675			2681	0.96906	-0.02799	-1.0242	-2.02167
29.0682	0.00277	29.0682	-0.99829	29.0682	-1.99737	29.0682	-2.99744			2680	0.96932	-0.02802	-1.02383	-2.02146
29.0887	0.00204	29.0887	-0.99804	29.0887	-1.99777	29.0887	-2.99706			2679	0.96943	-0.02841	-1.02424	-2.0215
29.1092	0.00226	29.1092	-0.99829	29.1092	-1.99601	29.1092	-2.9976			2678	0.96969	-0.02881	-1.02506	-2.02153
29.1297	0.00146	29.1297	-0.99798	29.1297	-1.99721	29.1297	-2.99783			2677	0.9702	-0.02891	-1.02579	-2.02143
29.1502	0.00307	29.1502	-0.99829	29.1502	-1.99729	29.1502	-2.99737			2676	0.9706	-0.02877	-1.02608	-2.02138
29.1707	0.00175	29.1707	-0.99817	29.1707	-1.99808	29.1707	-2.99744			2675	0.97047	-0.02863	-1.02586	-2.0216
29.1913	0.00182	29.1913	-0.9981	29.1913	-1.99769	29.1913	-2.99768			2674	0.96984	-0.02866	-1.02533	-2.02196
29.2118	0.00248	29.2118	-0.99773	29.2118	-1.99745	29.2118	-2.99768			2673	0.96914	-0.02882	-1.02485	-2.02209
29.2323	0.00248	29.2323	-0.99855	29.2323	-1.99737	29.2323	-2.99752			2672	0.96869	-0.02904	-1.02477	-2.02185
29.2528	0.0019	29.2528	-0.99842	29.2528	-1.99753	29.2528	-2.99775			2671	0.96844	-0.02927	-1.02517	-2.02141
29.2733	0.00248	29.2733	-0.99823	29.2733	-1.99697	29.2733	-2.99768			2670	0.96822	-0.02945	-1.02575	-2.02091
29.2938	0.00197	29.2938	-0.99899	29.2938	-1.99729	29.2938	-2.99752			2669	0.9682	-0.02941	-1.02611	-2.02031
29.3143	0.00277	29.3143	-0.99836	29.3143	-1.99729	29.3143	-2.99729			2668	0.96866	-0.02912	-1.02596	-2.0196
29.3348	0.00175	29.3348	-0.99798	29.3348	-1.99784	29.3348	-2.99682			2667	0.96959	-0.02873	-1.02532	-2.01911
29.3553	0.00212	29.3553	-0.99792	29.3553	-1.99761	29.3553	-2.99737			2666	0.9705	-0.0285	-1.02449	-2.01921
29.3758	0.00234	29.3758	-0.99823	29.3758	-1.99769	29.3758	-2.99783			2665	0.97101	-0.02845	-1.02384	-2.01982
29.3963	0.00285	29.3963	-0.99804	29.3963	-1.998	29.3963	-2.99644			2664	0.97129	-0.02834	-1.0236	-2.02045
29.4168	0.00299	29.4168	-0.99848	29.4168	-1.99824	29.4168	-2.99768			2663	0.97181	-0.02794	-1.02367	-2.02072
29.4373	0.00168	29.4373	-0.9988	29.4373	-1.99832	29.4373	-2.99791			2662	0.97261	-0.02734	-1.02382	-2.02076
29.4578	0.0027	29.4578	-0.99899	29.4578	-1.99745	29.4578	-2.99737			2661	0.97316	-0.02687	-1.02386	-2.02082
29.4783	0.00146	29.4783	-0.99848	29.4783	-1.99808	29.4783	-2.99675			2660	0.973	-0.02671	-1.0237	-2.02085
29.4988	0.00255	29.4988	-0.9976	29.4988	-1.99784	29.4988	-2.99651			2659	0.97218	-0.02671	-1.02342	-2.02063
29.5193	0.00146	29.5193	-0.99848	29.5193	-1.9984	29.5193	-2.99721			2658	0.97114	-0.02672	-1.02326	-2.02027
29.5399	0.00226	29.5399	-0.99886	29.5399	-1.99792	29.5399	-2.99706			2657	0.97023	-0.02683	-1.02347	-2.02006
29.5604	0.00226	29.5604	-0.99829	29.5604	-1.99745	29.5604	-2.99791			2656	0.96962	-0.02718	-1.024	-2.0201
29.5809	0.00299	29.5809	-0.99836	29.5809	-1.99745	29.5809	-2.99706			2655	0.96936	-0.02771	-1.02445	-2.02016
29.6014	0.00226	29.6014	-0.99886	29.6014	-1.99777	29.6014	-2.99721			2654	0.96939	-0.02811	-1.02446	-2.02004
29.6219	0.00204	29.6219	-0.99842	29.6219	-1.99824	29.6219	-2.99721			2653	0.96963	-0.0282	-1.02419	-2.01981
29.6424	0.00226	29.6424	-0.9988	29.6424	-1.99824	29.6424	-2.99721			2652	0.97	-0.02806	-1.02411	-2.01962
29.6629	0.00234	29.6629	-0.99886	29.6629	-1.99864	29.6629	-2.99768			2651	0.97052	-0.02793	-1.02454	-2.01952
29.6834	0.0019	29.6834	-0.99893	29.6834	-1.99832	29.6834	-2.99682			2650	0.9711	-0.02797	-1.02537	-2.01959
29.7039	0.00146	29.7039	-0.99886	29.7039	-1.99784	29.7039	-2.99768			2649	0.97154	-0.02807	-1.02629	-2.01994
29.7244	0.00117	29.7244	-0.99874	29.7244	-1.99792	29.7244	-2.99713			2648	0.97181	-0.02794	-1.02698	-2.02046
29.7449	0.00204	29.7449	-0.9981	29.7449	-1.99792	29.7449	-2.99737			2647	0.97206	-0.02746	-1.02728	-2.02082
29.7654	0.00226	29.7654	-0.99848	29.7654	-1.99784	29.7654	-2.9983			2646	0.97229	-0.02696	-1.02719	-2.02084
29.7859	0.00153	29.7859	-0.9988	29.7859	-1.99681	29.7859	-2.99799			2645	0.97222	-0.02694	-1.02688	-2.02072
29.8064	0.00139	29.8064	-0.99886	29.8064	-1.99745	29.8064	-2.99775			2644	0.9717	-0.02753	-1.02653	-2.02081
29.8269	0.0019	29.8269	-0.99899	29.8269	-1.99808	29.8269	-2.99868			2643	0.971	-0.02825	-1.02613	-2.02105
29.8474	0.00131	29.8474	-0.99855	29.8474	-1.99848	29.8474	-2.99783			2642	0.97053	-0.02869	-1.02559	-2.0212
29.868	0.00153	29.868	-0.99893	29.868	-1.998	29.868	-2.99868			2641	0.97036	-0.02895	-1.02491	-2.02112
29.8885	0.00124	29.8885	-0.9988	29.8885	-1.99721	29.8885	-2.99783			2640	0.97022	-0.02948	-1.02424	-2.02101
29.909	0.00175	29.909	-0.99912	29.909	-1.99824	29.909	-2.99845			2639	0.96985	-0.03041	-1.02388	-2.02114
29.9295	0.00117	29.9295	-0.99874	29.9295	-1.998	29.9295	-2.9976			2638	0.96916	-0.03139	-1.02416	-2.02168
29.95	0.00234	29.95	-0.99931	29.95	-1.99816	29.95	-2.99822			2637	0.96827	-0.03212	-1.02523	-2.02251
29.9705	0.00204	29.9705	-0.99855	29.9705	-1.99864	29.9705	-2.99822			2636	0.96754	-0.03253	-1.02674	-2.0232
29.991	0.00146	29.991	-0.99893	29.991	-1.99769	29.991	-2.99768			2635	0.96753	-0.03262	-1.02783	-2.02317
30.0115	0.00131	30.0115	-0.99848	30.0115	-1.99848	30.0115	-2.99845			2634	0.96856	-0.03216	-1.02787	-2.02218
30.032	0.0019	30.032	-0.9988	30.032	-1.99713	30.032	-2.99822			2633	0.97032	-0.03099	-1.027	-2.02064
30.0525	0.00124	30.0525	-0.99905	30.0525	-1.99816	30.0525	-2.99822			2632	0.97208	-0.02935	-1.02591	-2.01933
30.073	0.00197	30.073	-0.99912	30.073	-1.9984	30.073	-2.9976			2631	0.97317	-0.0278	-1.02512	-2.01876
30.0935	0.00117	30.0935	-0.99931	30.0935	-1.998	30.0935	-2.99744			2630	0.97329	-0.02676	-1.02463	-2.01887
30.114	0.00131	30.114	-0.99867	30.114	-1.99784	30.114	-2.99822			2629	0.97249	-0.02633	-1.02425	-2.0192
30.1345	0.00124	30.1345	-0.99848	30.1345	-1.99761	30.1345	-2.99799			2628	0.97114	-0.02633	-1.02395	-2.01932
30.155	0.00117	30.155	-0.9988	30.155	-1.99896	30.155	-2.99799			2627	0.9698	-0.02658	-1.02387	-2.01915
30.1756	0.00168	30.1756	-0.99893	30.1756	-1.99848	30.1756	-2.99806			2626	0.96884	-0.02697	-1.02413	-2.01892
30.1961	0.00131	30.1961	-0.99861	30.1961	-1.99784	30.1961	-2.99806			2625	0.9683	-0.02738	-1.02468	-2.01895
30.2166	0.00124	30.2166	-0.99893	30.2166	-1.99904	30.2166	-2.99814			2624	0.96818	-0.02771	-1.02519	-2.01929
30.2371	0.00124	30.2371	-0.99842	30.2371	-1.99777	30.2371	-2.99783			2623	0.96866	-0.02798	-1.02529	-2.01969
30.2576	0.00124	30.2576	-0.99829	30.2576	-1.99816	30.2576	-2.99791			2622	0.96968	-0.02844	-1.02499	-2.01991
30.2781	0.000948697	30.2781	-0.99867	30.2781	-1.998	30.2781	-2.99806			2621	0.97068	-0.02926	-1.02479	-2.02
30.2986	0.00131	30.2986	-0.99842	30.2986	-1.998	30.2986	-2.99775			2620	0.97098	-0.03023	-1.02514	-2.02018
30.3191	0.00197	30.3191	-0.99886	30.3191	-1.99856	30.3191	-2.99791			2619	0.97045	-0.03093	-1.02588	-2.02061
30.3396	0.00124	30.3396	-0.9988	30.3396	-1.99864	30.3396	-2.99814			2618	0.96939	-0.03112	-1.02655	-2.02133
30.3601	0.00131	30.3601	-0.99855	30.3601	-1.99824	30.3601	-2.9983			2617	0.96813	-0.03098	-1.02695	-2.02217
30.3806	0.00161	30.3806	-0.99886	30.3806	-1.99832	30.3806	-2.99899			2616	0.96695	-0.03079	-1.02722	-2.02271
30.4011	0.00146	30.4011	-0.99867	30.4011	-1.99848	30.4011	-2.99837			2615	0.96643	-0.0306	-1.02736	-2.02249
30.4216	0.00146	30.4216	-0.99886	30.4216	-1.99808	30.4216	-2.99783			2614	0.96712	-0.03035	-1.02718	-2.02147
30.4421	0.00146	30.4421	-0.99912	30.4421	-1.9984	30.4421	-2.99791			2613	0.96883	-0.02998	-1.02678	-2.02021
30.4626	0.00146	30.4626	-0.99823	30.4626	-1.99864	30.4626	-2.99822			2612	0.97059	-0.02944	-1.02665	-2.01936
30.4831	0.00182	30.4831	-0.99918	30.4831	-1.99761	30.4831	-2.9983			2611	0.97163	-0.02872	-1.02709	-2.01914
30.5037	0.00131	30.5037	-0.99848	30.5037	-1.99888	30.5037	-2.99868			2610	0.97198	-0.02804	-1.02778	-2.01937
30.5241	0.00146	30.5241	-0.99842	30.5241	-1.99761	30.5241	-2.99737			2609	0.97212	-0.02784	-1.02816	-2.01981
30.5447	0.00153	30.5447	-0.9988	30.5447	-1.9984	30.5447	-2.99845			2608	0.97221	-0.02832	-1.02791	-2.02023
30.5652	0.00161	30.5652	-0.9988	30.5652	-1.9984	30.5652	-2.99814			2607	0.97204	-0.0291	-1.02713	-2.02032
30.5857	0.00153	30.5857	-0.99823	30.5857	-1.99864	30.5857	-2.99814			2606	0.97136	-0.02966	-1.02619	-2.01989
30.6062	0.000875721	30.6062	-0.99899	30.6062	-1.998	30.6062	-2.99861			2605	0.97019	-0.0299	-1.02556	-2.01914
30.6267	0.00139	30.6267	-0.99867	30.6267	-1.99944	30.6267	-2.99791			2604	0.96891	-0.03019	-1.02557	-2.01867
30.6472	0.00139	30.6472	-0.99886	30.6472	-1.99832	30.6472	-2.99845			2603	0.96816	-0.03067	-1.02608	-2.01885
30.6677	0.00197	30.6677	-0.99829	30.6677	-1.99808	30.6677	-2.99806			2602	0.96846	-0.03101	-1.0264	-2.01947
30.6882	0.00131	30.6882	-0.9988	30.6882	-1.99761	30.6882	-2.9976			2601	0.96968	-0.03082	-1.02593	-2.01991
30.7087	0.00153	30.7087	-0.99867	30.7087	-1.99745	30.7087	-2.99822			2600	0.97083	-0.03024	-1.02484	-2.0198
30.7292	0.00124	30.7292	-0.99905	30.7292	-1.99761	30.7292	-2.99845			2599	0.97087	-0.02986	-1.02403	-2.01938
30.7497	0.00139	30.7497	-0.99912	30.7497	-1.99832	30.7497	-2.99791			2598	0.96962	-0.03014	-1.02435	-2.01937
30.7702	0.000948697	30.7702	-0.99874	30.7702	-1.99864	30.7702	-2.99791			2597	0.96796	-0.03098	-1.0257	-2.02013
30.7907	0.00124	30.7907	-0.99874	30.7907	-1.9984	30.7907	-2.99799			2596	0.96698	-0.03181	-1.02709	-2.0213
30.8112	0.00124	30.8112	-0.99912	30.8112	-1.99832	30.8112	-2.99899			2595	0.96712	-0.03215	-1.02757	-2.02208
30.8317	0.00139	30.8317	-0.99918	30.8317	-1.998	30.8317	-2.99868			2594	0.96797	-0.03194	-1.02701	-2.02198
30.8523	0.000583814	30.8523	-0.99956	30.8523	-1.99904	30.8523	-2.99775			2593	0.96878	-0.03154	-1.02616	-2.02111
30.8728	0.00102	30.8728	-0.99899	30.8728	-1.99888	30.8728	-2.99799			2592	0.96909	-0.03122	-1.02573	-2.01993
30.8933	0.00131	30.8933	-0.99893	30.8933	-1.99808	30.8933	-2.99752			2591	0.96901	-0.03091	-1.02574	-2.01881
30.9138	0.00109	30.9138	-0.99931	30.9138	-1.99864	30.9138	-2.99861			2590	0.96902	-0.03027	-1.02557	-2.01787
30.9343	0.00175	30.9343	-0.99886	30.9343	-1.9984	30.9343	-2.99822			2589	0.96949	-0.0291	-1.02469	-2.01704
30.9548	0.00102	30.9548	-0.99893	30.9548	-1.9988	30.9548	-2.99806			2588	0.97038	-0.02767	-1.02326	-2.01634
30.9753	0.00124	30.9753	-0.99949	30.9753	-1.99856	30.9753	-2.99876			2587	0.97122	-0.02663	-1.02207	-2.01605
30.9958	0.00131	30.9958	-0.99924	30.9958	-1.9984	30.9958	-2.99791			2586	0.97154	-0.02646	-1.02195	-2.01658
31.0163	0.00102	31.0163	-0.99874	31.0163	-1.99864	31.0163	-2.99861			2585	0.97133	-0.02701	-1.02302	-2.01793
31.0368	0.00139	31.0368	-0.99861	31.0368	-1.99872	31.0368	-2.99837			2584	0.97105	-0.02753	-1.0246	-2.01945
31.0573	0.000510837	31.0573	-0.99924	31.0573	-1.99824	31.0573	-2.99853			2583	0.97108	-0.02745	-1.02588	-2.02036
31.0778	0.00117	31.0778	-0.99893	31.0778	-1.99872	31.0778	-2.99923			2582	0.97129	-0.02695	-1.0266	-2.02057
31.0983	0.00168	31.0983	-0.99855	31.0983	-1.99896	31.0983	-2.99853			2581	0.97134	-0.02655	-1.02707	-2.0205
31.1188	0.00168	31.1188	-0.99867	31.1188	-1.99808	31.1188	-2.99791			2580	0.97121	-0.02644	-1.02737	-2.02038
31.1393	0.0019	31.1393	-0.99893	31.1393	-1.998	31.1393	-2.9983			2579	0.97119	-0.02646	-1.0272	-2.01997
31.1598	0.000729767	31.1598	-0.99867	31.1598	-1.99824	31.1598	-2.99923			2578	0.97125	-0.02665	-1.02642	-2.01921
31.1804	0.00146	31.1804	-0.99924	31.1804	-1.99864	31.1804	-2.99837			2577	0.97091	-0.02737	-1.02552	-2.01862
31.2009	0.00065679	31.2009	-0.99931	31.2009	-1.99872	31.2009	-2.99799			2576	0.96978	-0.02871	-1.02518	-2.01876
31.2214	0.00117	31.2214	-0.99899	31.2214	-1.9992	31.2214	-2.99892			2575	0.96809	-0.03009	-1.0256	-2.01959
31.2419	0.000729767	31.2419	-0.99905	31.2419	-1.99928	31.2419	-2.99876			2574	0.96655	-0.03089	-1.02635	-2.0206
31.2624	0.000802744	31.2624	-0.99949	31.2624	-1.99832	31.2624	-2.99907			2573	0.96579	-0.03101	-1.02688	-2.02131
31.2829	0.00131	31.2829	-0.99937	31.2829	-1.9984	31.2829	-2.99822			2572	0.96603	-0.03082	-1.02686	-2.02151
31.3034	0.00146	31.3034	-0.99899	31.3034	-1.9988	31.3034	-2.99861			2571	0.96703	-0.03058	-1.02624	-2.02126
31.3239	0.000875721	31.3239	-0.99924	31.3239	-1.99856	31.3239	-2.99845			2570	0.96821	-0.03027	-1.02527	-2.02081
31.3444	0.00182	31.3444	-0.99905	31.3444	-1.99896	31.3444	-2.99845			2569	0.9691	-0.02983	-1.02435	-2.02034
31.3649	0.000802744	31.3649	-0.99886	31.3649	-1.9984	31.3649	-2.99861			2568	0.96967	-0.02934	-1.02383	-2.01976
31.3854	0.000729767	31.3854	-0.99861	31.3854	-1.9984	31.3854	-2.99876			2567	0.97026	-0.02899	-1.02375	-2.01892
31.4059	0.00153	31.4059	-0.99956	31.4059	-1.99872	31.4059	-2.99814			2566	0.97105	-0.029	-1.02406	-2.0182
31.4264	0.00043786	31.4264	-0.9988	31.4264	-1.99872	31.4264	-2.99822			2565	0.97174	-0.02948	-1.02476	-2.01831
31.4469	0.000948697	31.4469	-0.99899	31.4469	-1.9988	31.4469	-2.99861			2564	0.97196	-0.03022	-1.02573	-2.01952
31.4674	0.000802744	31.4674	-0.99867	31.4674	-1.99848	31.4674	-2.99915			2563	0.97158	-0.03073	-1.02659	-2.02115
31.488	0.00109	31.488	-0.99905	31.488	-1.99864	31.488	-2.99853			2562	0.9708	-0.03065	-1.02689	-2.02224
31.5084	0.000729767	31.5084	-0.99905	31.5084	-1.99824	31.5084	-2.99868			2561	0.96996	-0.03012	-1.02655	-2.0223
31.529	0.00146	31.529	-0.99975	31.529	-1.99928	31.529	-2.99853			2560	0.96951	-0.0296	-1.02588	-2.02146
31.5495	0.000948697	31.5495	-0.99937	31.5495	-1.99832	31.5495	-2.99853			2559	0.96972	-0.02947	-1.02524	-2.02018
31.57	0.00124	31.57	-0.99905	31.57	-1.9988	31.57	-2.99791			2558	0.97039	-0.02976	-1.02485	-2.01903
31.5905	0.00131	31.5905	-0.99918	31.5905	-1.99936	31.5905	-2.99892			2557	0.97086	-0.0301	-1.02471	-2.0184
31.611	0.000948697	31.611	-0.99918	31.611	-1.99856	31.611	-2.99868			2556	0.97071	-0.03005	-1.02466	-2.01827
31.6315	0.00109	31.6315	-0.99899	31.6315	-1.99808	31.6315	-2.99799			2555	0.97014	-0.02945	-1.02456	-2.01827
31.652	0.000875721	31.652	-0.99836	31.652	-1.99864	31.652	-2.99915			2554	0.96962	-0.02871	-1.02457	-2.0183
31.6725	0.000948697	31.6725	-0.99893	31.6725	-1.9988	31.6725	-2.99899			2553	0.96941	-0.02838	-1.02498	-2.01862
31.693	0.00109	31.693	-0.99918	31.693	-1.99856	31.693	-2.99814			2552	0.96945	-0.02848	-1.02572	-2.01929
31.7135	0.000583814	31.7135	-0.99874	31.7135	-1.99904	31.7135	-2.99899			2551	0.96959	-0.02835	-1.02619	-2.01977
31.734	0.000948697	31.734	-0.99899	31.734	-1.99864	31.734	-2.99861			2550	0.96971	-0.02749	-1.02589	-2.01957
31.7545	0.000729767	31.7545	-0.99949	31.7545	-1.99888	31.7545	-2.99884			2549	0.96977	-0.02627	-1.02495	-2.01891
31.775	0.000948697	31.775	-0.99931	31.775	-1.99832	31.775	-2.99907			2548	0.96988	-0.02557	-1.02402	-2.01844
31.7955	0.00109	31.7955	-0.99912	31.7955	-1.99848	31.7955	-2.99907			2547	0.9702	-0.0258	-1.02362	-2.01844
31.8161	0.000948697	31.8161	-0.99899	31.8161	-1.99864	31.8161	-2.99876			2546	0.97067	-0.02655	-1.02381	-2.01854
31.8365	0.000948697	31.8365	-0.99905	31.8365	-1.99848	31.8365	-2.99791			2545	0.97103	-0.02708	-1.02422	-2.01826
31.8571	0.00131	31.8571	-0.99918	31.8571	-1.99904	31.8571	-2.99892			2544	0.97129	-0.02702	-1.0243	-2.01745
31.8776	0.000948697	31.8776	-0.99899	31.8776	-1.99896	31.8776	-2.99861			2543	0.97175	-0.02658	-1.02359	-2.01631
31.8981	0.00124	31.8981	-0.99949	31.8981	-1.99888	31.8981	-2.99783			2542	0.97252	-0.02612	-1.02223	-2.01529
31.9186	0.00124	31.9186	-0.99905	31.9186	-1.99832	31.9186	-2.99876			2541	0.9732	-0.02592	-1.02104	-2.01484
31.9391	0.00124	31.9391	-0.99931	31.9391	-1.99848	31.9391	-2.99853			2540	0.97334	-0.02604	-1.0209	-2.01523
31.9596	0.00139	31.9596	-0.99924	31.9596	-1.9996	31.9596	-2.99845			2539	0.9729	-0.02645	-1.02193	-2.01635
31.9801	0.00146	31.9801	-0.99893	31.9801	-1.99872	31.9801	-2.99845			2538	0.97213	-0.02699	-1.0233	-2.01778
32.0006	0.000875721	32.0006	-0.99918	32.0006	-1.9988	32.0006	-2.99799			2537	0.97114	-0.02729	-1.02406	-2.01897
32.0211	0.00102	32.0211	-0.99924	32.0211	-1.99872	32.0211	-2.99868			2536	0.97005	-0.02691	-1.02383	-2.01941
32.0416	0.000729767	32.0416	-0.99912	32.0416	-1.99896	32.0416	-2.9993			2535	0.96918	-0.02588	-1.02297	-2.01897
32.0621	0.000802744	32.0621	-0.99975	32.0621	-1.99872	32.0621	-2.99822			2534	0.96889	-0.02482	-1.02212	-2.01814
32.0826	0.00102	32.0826	-0.99949	32.0826	-1.99816	32.0826	-2.99837			2533	0.96918	-0.02441	-1.02177	-2.01767
32.1031	0.000510837	32.1031	-0.99912	32.1031	-1.99928	32.1031	-2.99969			2532	0.96979	-0.02481	-1.02193	-2.01788
32.1236	0.00139	32.1236	-0.99962	32.1236	-1.99888	32.1236	-2.99845			2531	0.97055	-0.0257	-1.02228	-2.01839
32.1442	0.00146	32.1442	-0.99943	32.1442	-1.99896	32.1442	-2.99876			2530	0.97143	-0.02679	-1.02251	-2.01865
32.1647	0.00124	32.1647	-0.99931	32.1647	-1.99808	32.1647	-2.99837			2529	0.9722	-0.02792	-1.02263	-2.01867
32.1852	0.00146	32.1852	-0.99931	32.1852	-1.9984	32.1852	-2.99868			2528	0.97232	-0.02884	-1.02301	-2.01894
32.2057	0.00109	32.2057	-0.99905	32.2057	-1.99824	32.2057	-2.99892			2527	0.9715	-0.02938	-1.02408	-2.01988
32.2262	0.000802744	32.2262	-0.99937	32.2262	-1.99832	32.2262	-2.99923			2526	0.97005	-0.02972	-1.02589	-2.02144
32.2467	0.000729767	32.2467	-0.99918	32.2467	-1.99832	32.2467	-2.9983			2525	0.96883	-0.03017	-1.02785	-2.02309
32.2672	0.00124	32.2672	-0.99912	32.2672	-1.99904	32.2672	-2.99899			2524	0.96859	-0.03063	-1.0289	-2.02408
32.2877	0.00124	32.2877	-0.99949	32.2877	-1.99904	32.2877	-2.99946			2523	0.96934	-0.03063	-1.02833	-2.02389
32.3082	0.000948697	32.3082	-0.99918	32.3082	-1.99856	32.3082	-2.99814			2522	0.97033	-0.02993	-1.02647	-2.0226
32.3287	0.00131	32.3287	-0.99861	32.3287	-1.9988	32.3287	-2.99861			2521	0.97092	-0.0289	-1.02435	-2.02072
32.3492	0.00153	32.3492	-0.99931	32.3492	-1.9984	32.3492	-2.99884			2520	0.97119	-0.02806	-1.02279	-2.0188
32.3697	0.00065679	32.3697	-0.99937	32.3697	-1.99808	32.3697	-2.99853			2519	0.97173	-0.02767	-1.02195	-2.01724
32.3902	0.00131	32.3902	-0.99912	32.3902	-1.99864	32.3902	-2.99884			2518	0.97259	-0.02782	-1.02164	-2.01635
32.4107	0.00065679	32.4107	-0.99956	32.4107	-1.99816	32.4107	-2.99915			2517	0.97317	-0.02854	-1.02175	-2.01629
32.4312	0.00065679	32.4312	-0.99956	32.4312	-1.99856	32.4312	-2.99884			2516	0.9729	-0.02958	-1.02221	-2.01686
32.4517	0.00124	32.4517	-0.99931	32.4517	-1.99928	32.4517	-2.99892			2515	0.97195	-0.03043	-1.02285	-2.0177
32.4723	0.00102	32.4723	-0.99918	32.4723	-1.99888	32.4723	-2.99853			2514	0.97082	-0.03081	-1.02359	-2.01864
32.4928	0.000875721	32.4928	-0.99931	32.4928	-1.99832	32.4928	-2.99907			2513	0.96982	-0.03086	-1.0245	-2.01958
32.5133	0.000875721	32.5133	-0.99918	32.5133	-1.99824	32.5133	-2.99861			2512	0.96901	-0.0309	-1.02546	-2.02018
32.5338	0.000802744	32.5338	-0.99874	32.5338	-1.99904	32.5338	-2.99868			2511	0.96845	-0.03106	-1.02619	-2.02008
32.5543	0.00124	32.5543	-0.99968	32.5543	-1.9992	32.5543	-2.99837			2510	0.96806	-0.03135	-1.0266	-2.01949
32.5748	0.000875721	32.5748	-0.99943	32.5748	-1.99912	32.5748	-2.99892			2509	0.96749	-0.03168	-1.02692	-2.01914
32.5953	0.000802744	32.5953	-0.99949	32.5953	-1.99848	32.5953	-2.99884			2508	0.96651	-0.0317	-1.02729	-2.0194
32.6158	0.000802744	32.6158	-0.99918	32.6158	-1.99944	32.6158	-2.99892			2507	0.9655	-0.03099	-1.02737	-2.0199
32.6363	0.000802744	32.6363	-0.99962	32.6363	-1.99896	32.6363	-2.99876			2506	0.96529	-0.02956	-1.02687	-2.02015
32.6568	0.000948697	32.6568	-0.99943	32.6568	-1.9988	32.6568	-2.99876			2505	0.9664	-0.02806	-1.02604	-2.02015
32.6773	0.00043786	32.6773	-0.99975	32.6773	-1.99944	32.6773	-2.99837			2504	0.96844	-0.02725	-1.02542	-2.02029
32.6978	0.00109	32.6978	-0.99905	32.6978	-1.99816	32.6978	-2.99876			2503	0.97035	-0.02746	-1.02527	-2.02079
32.7183	0.000729767	32.7183	-0.99924	32.7183	-1.99888	32.7183	-2.99884			2502	0.97118	-0.02848	-1.02538	-2.02153
32.7388	0.000729767	32.7388	-0.99968	32.7388	-1.99864	32.7388	-2.99907			2501	0.97092	-0.02973	-1.02546	-2.02221
32.7593	0.00043786	32.7593	-0.99918	32.7593	-1.99848	32.7593	-2.99853			2500	0.97051	-0.03054	-1.02539	-2.02246
32.7798	0.00139	32.7798	-0.99924	32.7798	-1.9984	32.7798	-2.99884			2499	0.97093	-0.03051	-1.0251	-2.02206
32.8004	0.00102	32.8004	-0.99912	32.8004	-1.99888	32.8004	-2.99884			2498	0.97204	-0.02986	-1.02457	-2.02121
32.8209	0.00109	32.8209	-0.99949	32.8209	-1.99856	32.8209	-2.99876			2497	0.97272	-0.02933	-1.02399	-2.0204
32.8414	0.00124	32.8414	-0.99962	32.8414	-1.9988	32.8414	-2.99845			2496	0.97209	-0.02939	-1.02378	-2.02002
32.8619	0.00102	32.8619	-0.99899	32.8619	-1.9988	32.8619	-2.99892			2495	0.97057	-0.02991	-1.02429	-2.02005
32.8824	0.00109	32.8824	-0.99905	32.8824	-1.9984	32.8824	-2.99853			2494	0.96944	-0.03054	-1.0254	-2.02026
32.9029	0.000583814	32.9029	-0.99943	32.9029	-1.9984	32.9029	-2.99907			2493	0.96952	-0.03112	-1.02661	-2.02041
32.9234	0.00065679	32.9234	-0.99943	32.9234	-1.9988	32.9234	-2.99884			2492	0.97052	-0.03159	-1.02738	-2.02035
32.9439	0.00146	32.9439	-0.99943	32.9439	-1.99864	32.9439	-2.99845			2491	0.97145	-0.03177	-1.02752	-2.02003
32.9644	0.000729767	32.9644	-0.99912	32.9644	-1.99824	32.9644	-2.99884			2490	0.97169	-0.0314	-1.02717	-2.01968
32.9849	0.000802744	32.9849	-0.99924	32.9849	-1.9988	32.9849	-2.99884			2489	0.97135	-0.03038	-1.02648	-2.01951
33.0054	0.00109	33.0054	-0.99956	33.0054	-1.9992	33.0054	-2.99861			2488	0.97096	-0.029	-1.02553	-2.01942
33.0259	0.00117	33.0259	-0.99962	33.0259	-1.9996	33.0259	-2.99868			2487	0.9707	-0.02795	-1.02474	-2.01928
33.0464	0.000948697	33.0464	-0.99918	33.0464	-1.9988	33.0464	-2.99876			2486	0.97026	-0.02799	-1.02476	-2.0193
33.0669	0.00102	33.0669	-0.99918	33.0669	-1.9984	33.0669	-2.99892			2485	0.9695	-0.02921	-1.02584	-2.01987
33.0874	0.00102	33.0874	-0.99987	33.0874	-1.99864	33.0874	-2.99938			2484	0.96877	-0.03069	-1.02723	-2.0208
33.1079	0.000583814	33.1079	-0.99937	33.1079	-1.99784	33.1079	-2.99876			2483	0.96847	-0.03135	-1.02785	-2.02133
33.1285	0.000875721	33.1285	-0.99912	33.1285	-1.99896	33.1285	-2.99915			2482	0.96836	-0.03106	-1.02736	-2.02101
33.1489	0.00102	33.1489	-0.99956	33.1489	-1.99864	33.1489	-2.99907			2481	0.96798	-0.03054	-1.02631	-2.0201
33.1695	0.00146	33.1695	-0.99931	33.1695	-1.9992	33.1695	-2.99845			2480	0.96744	-0.03038	-1.02529	-2.01915
33.19	0.000729767	33.19	-0.99924	33.19	-1.99856	33.19	-2.99907			2479	0.96748	-0.03056	-1.02449	-2.01833
33.2105	0.000802744	33.2105	-0.99943	33.2105	-1.99872	33.2105	-2.99892			2478	0.96849	-0.03085	-1.0239	-2.01756
33.231	0.00139	33.231	-0.9988	33.231	-1.99904	33.231	-2.99876			2477	0.97011	-0.03111	-1.02362	-2.01688
33.2515	0.00153	33.2515	-0.99937	33.2515	-1.99864	33.2515	-2.9993			2476	0.97167	-0.03098	-1.02357	-2.01643
33.272	0.00109	33.272	-0.99924	33.272	-1.9992	33.272	-2.99861			2475	0.9727	-0.03013	-1.02347	-2.01635
33.2925	0.000510837	33.2925	-0.99949	33.2925	-1.99944	33.2925	-2.99868			2474	0.97295	-0.02889	-1.02333	-2.01678
33.313	0.000802744	33.313	-0.99949	33.313	-1.99904	33.313	-2.99868			2473	0.97237	-0.02822	-1.02343	-2.01777
33.3335	0.000875721	33.3335	-0.99905	33.3335	-1.99824	33.3335	-2.99868			2472	0.9713	-0.02851	-1.02377	-2.01902
33.354	0.000729767	33.354	-0.99956	33.354	-1.99896	33.354	-2.99876			2471	0.97038	-0.02906	-1.02384	-2.01994
33.3745	0.00124	33.3745	-0.99943	33.3745	-1.9988	33.3745	-2.99837			2470	0.97001	-0.02909	-1.02337	-2.02008
33.395	0.00102	33.395	-0.99918	33.395	-1.998	33.395	-2.99868			2469	0.97015	-0.02871	-1.02278	-2.01948
33.4155	0.00065679	33.4155	-0.99956	33.4155	-1.99856	33.4155	-2.99861			2468	0.97065	-0.02852	-1.02269	-2.01844
33.436	0.00065679	33.436	-0.99956	33.436	-1.99944	33.436	-2.99954			2467	0.97135	-0.0286	-1.02314	-2.01744
33.4565	0.000364884	33.4565	-0.99975	33.4565	-1.99864	33.4565	-2.9993			2466	0.97191	-0.02858	-1.02373	-2.01711
33.477	0.00131	33.477	-0.99886	33.477	-1.9992	33.477	-2.99861			2465	0.97178	-0.02845	-1.02431	-2.01784
33.4976	0.00131	33.4976	-0.99956	33.4976	-1.99832	33.4976	-2.99899			2464	0.97085	-0.02855	-1.02504	-2.01934
33.5181	0.000729767	33.5181	-0.99931	33.5181	-1.99936	33.5181	-2.99899			2463	0.96968	-0.02911	-1.02604	-2.02078
33.5386	0.000802744	33.5386	-0.99949	33.5386	-1.99824	33.5386	-2.99899			2462	0.96897	-0.03001	-1.02705	-2.02154
33.5591	0.000802744	33.5591	-0.99937	33.5591	-1.99872	33.5591	-2.99892			2461	0.9689	-0.031	-1.02768	-2.02152
33.5796	0.00124	33.5796	-0.99975	33.5796	-1.99856	33.5796	-2.9993			2460	0.96923	-0.03182	-1.02764	-2.0208
33.6001	0.000948697	33.6001	-0.99924	33.6001	-1.99928	33.6001	-2.99915			2459	0.96978	-0.03219	-1.027	-2.01949
33.6206	0.000364884	33.6206	-0.99956	33.6206	-1.99904	33.6206	-2.99907			2458	0.97049	-0.03205	-1.02626	-2.01807
33.6411	0.00065679	33.6411	-0.99943	33.6411	-1.9988	33.6411	-2.9993			2457	0.97124	-0.03167	-1.02605	-2.01737
33.6616	0.000875721	33.6616	-0.99912	33.6616	-1.99888	33.6616	-2.99837			2456	0.97175	-0.03127	-1.02669	-2.01777
33.6821	0.00161	33.6821	-0.99956	33.6821	-1.99912	33.6821	-2.99853			2455	0.97161	-0.03081	-1.0279	-2.01879
33.7026	0.00102	33.7026	-0.99956	33.7026	-1.99936	33.7026	-2.99876			2454	0.97049	-0.03029	-1.02906	-2.01963
33.7231	0.00102	33.7231	-0.99956	33.7231	-1.99976	33.7231	-2.99915			2453	0.96858	-0.0301	-1.02956	-2.01995
33.7436	0.000875721	33.7436	-0.99956	33.7436	-1.99984	33.7436	-2.99892			2452	0.96684	-0.03059	-1.02909	-2.01986
33.7641	0.000875721	33.7641	-0.99943	33.7641	-1.99856	33.7641	-2.99899			2451	0.96636	-0.03146	-1.02782	-2.0196
33.7846	0.000948697	33.7846	-0.99962	33.7846	-1.99888	33.7846	-2.99915			2450	0.96736	-0.03202	-1.02632	-2.01937
33.8051	0.000875721	33.8051	-0.99912	33.8051	-1.9992	33.8051	-2.99915			2449	0.96907	-0.03198	-1.0252	-2.01935
33.8257	0.00102	33.8257	-0.99905	33.8257	-1.99928	33.8257	-2.99923			2448	0.97052	-0.0316	-1.02454	-2.01969
33.8462	0.000948697	33.8462	-0.99931	33.8462	-1.99824	33.8462	-2.99868			2447	0.97113	-0.0312	-1.024	-2.02037
33.8667	0.000802744	33.8667	-0.99956	33.8667	-1.99872	33.8667	-2.99938			2446	0.97081	-0.03082	-1.0233	-2.0212
33.8872	0.00109	33.8872	-0.99949	33.8872	-1.99912	33.8872	-2.99892			2445	0.96978	-0.03041	-1.02255	-2.02182
33.9077	0.00124	33.9077	-0.99912	33.9077	-1.99856	33.9077	-2.99868			2444	0.96875	-0.02991	-1.0221	-2.02172
33.9282	0.00065679	33.9282	-0.99937	33.9282	-1.9992	33.9282	-2.99861			2443	0.96851	-0.02923	-1.02229	-2.02071
33.9487	0.00117	33.9487	-0.99981	33.9487	-1.99904	33.9487	-2.99868			2442	0.96924	-0.02834	-1.02335	-2.01928
33.9692	0.000948697	33.9692	-0.99949	33.9692	-1.99856	33.9692	-2.99861			2441	0.97044	-0.02748	-1.0251	-2.01832
33.9897	0.00109	33.9897	-0.99905	33.9897	-1.9992	33.9897	-2.99892			2440	0.97147	-0.02719	-1.02691	-2.01831
34.0102	0.00139	34.0102	-0.99956	34.0102	-1.99864	34.0102	-2.99907			2439	0.97197	-0.02786	-1.02817	-2.01906
34.0307	0.00102	34.0307	-0.99912	34.0307	-1.9988	34.0307	-2.99938			2438	0.97172	-0.02935	-1.02887	-2.02007
34.0512	0.00065679	34.0512	-0.99899	34.0512	-1.9988	34.0512	-2.99899			2437	0.97082	-0.03088	-1.02936	-2.02091
34.0717	0.00065679	34.0717	-0.99918	34.0717	-1.99816	34.0717	-2.99845			2436	0.96999	-0.03151	-1.02955	-2.02122
34.0922	0.000802744	34.0922	-0.99975	34.0922	-1.99904	34.0922	-2.99946			2435	0.97016	-0.03075	-1.02904	-2.02091
34.1127	0.00065679	34.1127	-0.99931	34.1127	-1.99856	34.1127	-2.99822			2434	0.9713	-0.02913	-1.0279	-2.02041
34.1332	0.000729767	34.1332	-0.99931	34.1332	-1.9984	34.1332	-2.99868			2433	0.97225	-0.02783	-1.02689	-2.02031
34.1538	0.000510837	34.1538	-0.99924	34.1538	-1.99944	34.1538	-2.99868			2432	0.97193	-0.02772	-1.0266	-2.02074
34.1743	0.000510837	34.1743	-0.99956	34.1743	-1.99848	34.1743	-2.99868			2431	0.97053	-0.02864	-1.02669	-2.02123
34.1948	0.000583814	34.1948	-0.99968	34.1948	-1.99832	34.1948	-2.9993			2430	0.96919	-0.0297	-1.0265	-2.02132
34.2153	0.000510837	34.2153	-0.99987	34.2153	-1.998	34.2153	-2.99915			2429	0.96886	-0.03009	-1.02586	-2.02096
34.2358	0.00109	34.2358	-0.99975	34.2358	-1.9992	34.2358	-2.99915			2428	0.96974	-0.02956	-1.02508	-2.02029
34.2563	0.00109	34.2563	-0.99931	34.2563	-1.99912	34.2563	-2.99899			2427	0.97134	-0.02851	-1.02457	-2.01952
34.2768	0.000364884	34.2768	-0.99886	34.2768	-1.99761	34.2768	-2.99946			2426	0.97277	-0.0277	-1.02453	-2.01902
34.2973	0.000583814	34.2973	-0.99931	34.2973	-1.99808	34.2973	-2.99884			2425	0.97321	-0.02769	-1.02485	-2.01914
34.3178	0.00065679	34.3178	-0.99905	34.3178	-1.99808	34.3178	-2.99907			2424	0.97268	-0.02829	-1.02509	-2.01971
34.3383	0.00065679	34.3383	-0.99937	34.3383	-1.99912	34.3383	-2.99899			2423	0.9719	-0.02873	-1.02477	-2.02011
34.3588	0.000729767	34.3588	-0.99956	34.3588	-1.9984	34.3588	-2.99892			2422	0.97147	-0.02853	-1.02401	-2.02002
34.3793	0.000729767	34.3793	-0.99937	34.3793	-1.99936	34.3793	-2.99845			2421	0.97136	-0.028	-1.02344	-2.01963
34.3998	0.00102	34.3998	-0.99943	34.3998	-1.9992	34.3998	-2.99907			2420	0.97127	-0.02764	-1.02338	-2.01916
34.4203	0.00146	34.4203	-0.99968	34.4203	-1.99904	34.4203	-2.99923			2419	0.97119	-0.0275	-1.02347	-2.0186
34.4408	0.00109	34.4408	-0.99924	34.4408	-1.99896	34.4408	-2.99907			2418	0.97117	-0.0272	-1.02325	-2.01798
34.4614	0.000802744	34.4614	-0.99931	34.4614	-1.99872	34.4614	-2.99923			2417	0.9711	-0.02661	-1.02284	-2.01745
34.4819	0.000583814	34.4819	-0.99943	34.4819	-1.99864	34.4819	-2.99884			2416	0.97097	-0.02597	-1.02266	-2.01691
34.5024	0.00043786	34.5024	-0.99949	34.5024	-1.9992	34.5024	-2.99907			2415	0.971	-0.02555	-1.02289	-2.01607
34.5229	0.000802744	34.5229	-0.99956	34.5229	-1.99848	34.5229	-2.9993			2414	0.97126	-0.02549	-1.02342	-2.01513
34.5434	0.00117	34.5434	-0.99931	34.5434	-1.9992	34.5434	-2.99868			2413	0.97151	-0.02586	-1.02406	-2.01488
34.5639	0.000802744	34.5639	-0.99937	34.5639	-1.998	34.5639	-2.99868			2412	0.97155	-0.02665	-1.0245	-2.01571
34.5844	0.00124	34.5844	-0.99956	34.5844	-1.99888	34.5844	-2.99853			2411	0.9716	-0.02758	-1.02435	-2.01692
34.6049	0.00065679	34.6049	-0.99943	34.6049	-1.99888	34.6049	-2.99915			2410	0.97189	-0.02815	-1.02354	-2.01743
34.6254	0.000948697	34.6254	-0.99949	34.6254	-1.99856	34.6254	-2.99861			2409	0.97229	-0.02796	-1.02262	-2.01703
34.6459	0.000729767	34.6459	-0.99918	34.6459	-1.99928	34.6459	-2.99923			2408	0.9724	-0.02707	-1.02227	-2.01644
34.6664	0.000948697	34.6664	-0.99937	34.6664	-1.99912	34.6664	-2.99884			2407	0.97197	-0.02595	-1.02268	-2.01652
34.6869	0.00065679	34.6869	-0.99943	34.6869	-1.99856	34.6869	-2.99923			2406	0.97102	-0.02515	-1.02338	-2.01736
34.7074	0.00043786	34.7074	-0.99949	34.7074	-1.99936	34.7074	-2.99923			2405	0.96996	-0.02483	-1.02382	-2.0183
34.7279	0.000802744	34.7279	-0.99924	34.7279	-1.9988	34.7279	-2.9993			2404	0.96945	-0.02478	-1.02366	-2.01857
34.7484	0.000875721	34.7484	-0.99943	34.7484	-1.9992	34.7484	-2.9993			2403	0.96989	-0.02482	-1.0229	-2.01798
34.7689	0.00043786	34.7689	-0.99912	34.7689	-1.99872	34.7689	-2.99946			2402	0.97079	-0.025	-1.02182	-2.01705
34.7895	0.000802744	34.7895	-0.99968	34.7895	-1.99928	34.7895	-2.9993			2401	0.97129	-0.02534	-1.02067	-2.01641
34.81	0.000729767	34.81	-0.99855	34.81	-1.9992	34.81	-2.99915			2400	0.97127	-0.0256	-1.01953	-2.0161
34.8305	0.000802744	34.8305	-0.99956	34.8305	-1.99896	34.8305	-2.99899			2399	0.97136	-0.02549	-1.01841	-2.01579
34.851	0.00065679	34.851	-0.99899	34.851	-1.99848	34.851	-2.99876			2398	0.97182	-0.02508	-1.0176	-2.01548
34.8715	0.000364884	34.8715	-0.99931	34.8715	-1.9988	34.8715	-2.99946			2397	0.97205	-0.02466	-1.01752	-2.01552
34.892	0.00153	34.892	-0.99937	34.892	-1.99896	34.892	-2.99899			2396	0.97168	-0.02419	-1.01818	-2.01587
34.9125	0.000802744	34.9125	-0.99918	34.9125	-1.99936	34.9125	-2.99861			2395	0.97136	-0.02335	-1.01916	-2.01598
34.933	0.00065679	34.933	-0.99956	34.933	-1.9988	34.933	-2.99861			2394	0.97192	-0.02222	-1.02001	-2.01546
34.9535	0.00131	34.9535	-0.99956	34.9535	-1.99912	34.9535	-2.99954			2393	0.97316	-0.02137	-1.02063	-2.01463
34.974	0.000875721	34.974	-0.99943	34.974	-1.99936	34.974	-2.9983			2392	0.97409	-0.02136	-1.02096	-2.01409
34.9945	0.00117	34.9945	-0.99918	34.9945	-1.99968	34.9945	-2.99884			2391	0.97415	-0.02224	-1.02085	-2.0142
35.015	0.000364884	35.015	-0.99874	35.015	-1.99912	35.015	-2.99861			2390	0.97355	-0.02369	-1.02039	-2.01496
35.0355	0.00124	35.0355	-0.99962	35.0355	-1.99888	35.0355	-2.99961			2389	0.97288	-0.0253	-1.02	-2.01605
35.056	0.000510837	35.056	-0.99943	35.056	-1.99864	35.056	-2.99853			2388	0.97272	-0.02651	-1.01983	-2.01693
35.0765	0.000583814	35.0765	-0.99937	35.0765	-1.99896	35.0765	-2.99907			2387	0.97344	-0.02672	-1.01965	-2.01716
35.097	0.000875721	35.097	-0.99912	35.097	-1.99856	35.097	-2.99853			2386	0.97489	-0.02578	-1.01933	-2.01688
35.1176	0.00124	35.1176	-0.99937	35.1176	-1.9988	35.1176	-2.9993			2385	0.97627	-0.02406	-1.01918	-2.0166
35.138	0.000364884	35.138	-0.99905	35.138	-1.99928	35.138	-2.99915			2384	0.97694	-0.02204	-1.01934	-2.01644
35.1586	0.000875721	35.1586	-0.99937	35.1586	-1.99912	35.1586	-2.99946			2383	0.97708	-0.01992	-1.01923	-2.01608
35.1791	0.000948697	35.1791	-0.99931	35.1791	-1.9992	35.1791	-2.99892			2382	0.97735	-0.01785	-1.0181	-2.01546
35.1996	0.000145953	35.1996	-0.99912	35.1996	-1.99896	35.1996	-2.99899			2381	0.97796	-0.01625	-1.01595	-2.01509
35.2201	0.000948697	35.2201	-0.99893	35.2201	-1.99904	35.2201	-2.99853			2380	0.97859	-0.01555	-1.01356	-2.01545
35.2406	0.000948697	35.2406	-0.99962	35.2406	-1.99944	35.2406	-2.99899			2379	0.979	-0.01568	-1.01175	-2.01636
35.2611	0.00102	35.2611	-0.99924	35.2611	-1.99896	35.2611	-2.99915			2378	0.97941	-0.01616	-1.01095	-2.01723
35.2816	0.00139	35.2816	-0.99949	35.2816	-1.9988	35.2816	-2.99915			2377	0.98004	-0.01652	-1.01135	-2.01767
35.3021	0	35.3021	-0.99931	35.3021	-1.9988	35.3021	-2.99853			2376	0.98097	-0.01664	-1.01298	-2.01753
35.3226	0.00102	35.3226	-0.99931	35.3226	-1.99912	35.3226	-2.99915			2375	0.98213	-0.0166	-1.01556	-2.0167
35.3431	0.000729767	35.3431	-0.99893	35.3431	-1.99936	35.3431	-2.99899			2374	0.98325	-0.01644	-1.01838	-2.0154
35.3636	0.000948697	35.3636	-0.99918	35.3636	-1.99824	35.3636	-2.99954			2373	0.98382	-0.01626	-1.0207	-2.01432
35.3841	0.000729767	35.3841	-0.99968	35.3841	-1.99888	35.3841	-2.99899			2372	0.98346	-0.01609	-1.0221	-2.01411
35.4046	0.000948697	35.4046	-0.99956	35.4046	-1.99808	35.4046	-2.99938			2371	0.98247	-0.01578	-1.02258	-2.01463
35.4251	0.00043786	35.4251	-0.99949	35.4251	-1.99824	35.4251	-2.99923			2370	0.98153	-0.0153	-1.0225	-2.01552
35.4457	0.000875721	35.4457	-0.99987	35.4457	-1.99864	35.4457	-2.99923			2369	0.98087	-0.01532	-1.0225	-2.01689
35.4661	0.000583814	35.4661	-0.99968	35.4661	-1.99936	35.4661	-2.99923			2368	0.98033	-0.01653	-1.02305	-2.01878
35.4867	0.000802744	35.4867	-0.99943	35.4867	-1.99952	35.4867	-2.99884			2367	0.98021	-0.01808	-1.02419	-2.02024
35.5072	0.00109	35.5072	-0.99956	35.5072	-1.99896	35.5072	-2.99845			2366	0.98094	-0.01843	-1.02548	-2.02005
35.5277	0.000145953	35.5277	-0.99937	35.5277	-1.99888	35.5277	-2.99915			2365	0.98188	-0.01711	-1.02627	-2.01842
35.5482	0.000875721	35.5482	-0.99912	35.5482	-1.99896	35.5482	-2.99923			2364	0.98203	-0.01449	-1.02565	-2.01683
35.5687	0.000291907	35.5687	-0.99899	35.5687	-1.99944	35.5687	-2.99876			2363	0.98154	-0.01189	-1.0232	-2.01617
35.5892	0.00065679	35.5892	-0.99899	35.5892	-1.9992	35.5892	-2.99884			2362	0.98137	-0.01078	-1.02025	-2.016
35.6097	0.00117	35.6097	-0.99943	35.6097	-1.99848	35.6097	-2.99915			2361	0.98199	-0.01227	-1.01952	-2.01602
35.6302	0.00102	35.6302	-0.99981	35.6302	-1.99832	35.6302	-2.99923			2360	0.98267	-0.01661	-1.02233	-2.01652
35.6507	0.00021893	35.6507	-0.99924	35.6507	-1.99888	35.6507	-2.99923			2359	0.98267	-0.02108	-1.02661	-2.01737
35.6712	0.000583814	35.6712	-0.99943	35.6712	-1.9988	35.6712	-2.99954			2358	0.98244	-0.02248	-1.02906	-2.01804
35.6917	0.00065679	35.6917	-0.99968	35.6917	-1.99936	35.6917	-2.99892			2357	0.98232	-0.01994	-1.029	-2.01852
35.7122	0.00117	35.7122	-0.99956	35.7122	-1.99904	35.7122	-2.99907			2356	0.98258	-0.01555	-1.02876	-2.01898
35.7327	0.00065679	35.7327	-0.99962	35.7327	-1.99928	35.7327	-2.99961			2355	0.98332	-0.01133	-1.03071	-2.01934
35.7532	0.000729767	35.7532	-0.99924	35.7532	-1.99928	35.7532	-2.99907			2354	0.9836	-0.00658	-1.03487	-2.01936
35.7737	0.000802744	35.7737	-0.99924	35.7737	-1.99872	35.7737	-2.99876			2353	0.98196	-0.00195	-1.03919	-2.01966
35.7942	0.000510837	35.7942	-0.99949	35.7942	-1.99904	35.7942	-2.99915			2352	0.97843	0	-1.04124	-2.02146
35.8148	0.000510837	35.8148	-0.99943	35.8148	-1.99936	35.8148	-2.99861			2351	0.9763	-0.00329	-1.03999	-2.02476
35.8353	0.000510837	35.8353	-0.99956	35.8353	-1.99944	35.8353	-2.99884			2350	0.97775	-0.01077	-1.0364	-2.02835
35.8558	0.000729767	35.8558	-0.99924	35.8558	-1.99808	35.8558	-2.99845			2349	0.9809	-0.017	-1.03176	-2.03041
35.8763	0.00124	35.8763	-0.99956	35.8763	-1.99904	35.8763	-2.99892			2348	0.98256	-0.0183	-1.02653	-2.02992
35.8968	0.000729767	35.8968	-0.99943	35.8968	-1.99888	35.8968	-2.99868			2347	0.9815	-0.01486	-1.02119	-2.02686
35.9173	0.000583814	35.9173	-0.99931	35.9173	-1.99864	35.9173	-2.99899			2346	0.98017	-0.01069	-1.01695	-2.02216
35.9378	0.000510837	35.9378	-0.99956	35.9378	-1.99936	35.9378	-2.99915			2345	0.98095	-0.00849	-1.01469	-2.01778
35.9583	0.00182	35.9583	-0.99924	35.9583	-1.99832	35.9583	-2.99876			2344	0.9842	-0.00785	-1.01385	-2.01529
35.9788	0.000948697	35.9788	-0.99924	35.9788	-1.99856	35.9788	-2.99876			2343	0.98825	-0.00818	-1.01379	-2.01545
35.9993	0.000802744	35.9993	-0.99937	35.9993	-1.99888	35.9993	-2.99923			2342	0.99077	-0.00887	-1.01476	-2.0176
36.0198	0.00117	36.0198	-0.99912	36.0198	-1.99856	36.0198	-2.99884			2341	0.99135	-0.01036	-1.01759	-2.02028
36.0403	0.00065679	36.0403	-0.99855	36.0403	-1.9988	36.0403	-2.99938			2340	0.99025	-0.0128	-1.02215	-2.02181
36.0608	0.000729767	36.0608	-0.99918	36.0608	-1.9992	36.0608	-2.99892			2339	0.98858	-0.01584	-1.02657	-2.02076
36.0813	0.000583814	36.0813	-0.99949	36.0813	-1.99912	36.0813	-2.99915			2338	0.98683	-0.01892	-1.02886	-2.01802
36.1018	0.00109	36.1018	-0.99899	36.1018	-1.99792	36.1018	-2.9993			2337	0.9849	-0.02216	-1.02878	-2.01578
36.1223	0.000802744	36.1223	-0.99918	36.1223	-1.99952	36.1223	-2.99868			2336	0.98281	-0.02602	-1.02782	-2.01593
36.1429	0.000802744	36.1429	-0.99943	36.1429	-1.99856	36.1429	-2.9993			2335	0.98131	-0.03061	-1.02763	-2.0183
36.1634	0.000510837	36.1634	-0.99949	36.1634	-1.99912	36.1634	-2.9993			2334	0.98074	-0.03458	-1.02898	-2.02097
36.1839	0.000583814	36.1839	-0.99962	36.1839	-1.99904	36.1839	-2.99954			2333	0.98029	-0.03695	-1.03144	-2.02231
36.2044	0.00065679	36.2044	-0.99968	36.2044	-1.99912	36.2044	-2.99876			2332	0.9786	-0.03686	-1.03389	-2.02206
36.2249	0.000364884	36.2249	-0.99937	36.2249	-1.9992	36.2249	-2.99923			2331	0.97584	-0.03466	-1.03505	-2.02101
36.2454	0.000948697	36.2454	-0.99968	36.2454	-1.99872	36.2454	-2.99892			2330	0.97344	-0.03238	-1.03478	-2.0201
36.2659	0.000729767	36.2659	-0.99949	36.2659	-1.99896	36.2659	-2.99907			2329	0.97256	-0.03129	-1.03391	-2.0199
36.2864	0.00065679	36.2864	-0.99943	36.2864	-1.99856	36.2864	-2.99876			2328	0.97375	-0.0323	-1.03357	-2.02065
36.3069	0.000875721	36.3069	-0.99931	36.3069	-1.99856	36.3069	-2.99923			2327	0.97572	-0.03361	-1.03414	-2.02209
36.3274	0.00131	36.3274	-0.99937	36.3274	-1.99848	36.3274	-2.99845			2326	0.97775	-0.03399	-1.03498	-2.02311
36.3479	0.000802744	36.3479	-0.99924	36.3479	-1.9992	36.3479	-2.99907			2325	0.97897	-0.03299	-1.035	-2.02261
36.3684	0.00102	36.3684	-0.99968	36.3684	-1.9992	36.3684	-2.99923			2324	0.97972	-0.03155	-1.03339	-2.01999
36.3889	0.00065679	36.3889	-0.99924	36.3889	-1.99912	36.3889	-2.99961			2323	0.98018	-0.03109	-1.03057	-2.01688
36.4094	0.00043786	36.4094	-0.99943	36.4094	-1.99944	36.4094	-2.9993			2322	0.97986	-0.03197	-1.02833	-2.01558
36.4299	0.00065679	36.4299	-0.99962	36.4299	-1.9992	36.4299	-2.99892			2321	0.97837	-0.03382	-1.02866	-2.01725
36.4504	0.00124	36.4504	-0.99918	36.4504	-1.99896	36.4504	-2.9993			2320	0.97587	-0.03518	-1.03177	-2.02085
36.471	0.000729767	36.471	-0.99949	36.471	-1.9996	36.471	-2.99899			2319	0.97402	-0.03527	-1.03552	-2.02394
36.4915	0.00102	36.4915	-0.99931	36.4915	-1.99832	36.4915	-2.9993			2318	0.97389	-0.03431	-1.03726	-2.0253
36.512	0.000510837	36.512	-0.99956	36.512	-1.99896	36.512	-2.99923			2317	0.97508	-0.03326	-1.03612	-2.0249
36.5325	0.00102	36.5325	-0.99943	36.5325	-1.99856	36.5325	-2.99884			2316	0.97595	-0.03254	-1.03329	-2.0234
36.553	0.000875721	36.553	-0.99962	36.553	-1.99896	36.553	-2.99915			2315	0.9757	-0.03158	-1.03	-2.02137
36.5735	0.000729767	36.5735	-0.99937	36.5735	-1.99872	36.5735	-2.9993			2314	0.97522	-0.02992	-1.02681	-2.01964
36.594	0.00102	36.594	-0.9988	36.594	-1.99888	36.594	-2.99892			2313	0.9755	-0.02762	-1.02417	-2.019
36.6145	0.000948697	36.6145	-0.99918	36.6145	-1.9988	36.6145	-2.99961			2312	0.97655	-0.02576	-1.02322	-2.01931
36.635	0.00065679	36.635	-0.99924	36.635	-1.99984	36.635	-2.99915			2311	0.97727	-0.02512	-1.02455	-2.01981
36.6555	0.000875721	36.6555	-0.99931	36.6555	-1.99792	36.6555	-2.99899			2310	0.97722	-0.02594	-1.0272	-2.01975
36.676	0.000948697	36.676	-0.99943	36.676	-1.99848	36.676	-2.99806			2309	0.97676	-0.02701	-1.02896	-2.01917
36.6965	0.000729767	36.6965	-0.99918	36.6965	-1.99832	36.6965	-2.99876			2308	0.97682	-0.02714	-1.0285	-2.01841
36.717	0.00065679	36.717	-0.99886	36.717	-1.99904	36.717	-2.99845			2307	0.97737	-0.02611	-1.02661	-2.01795
36.7375	0.000364884	36.7375	-0.99943	36.7375	-1.99872	36.7375	-2.99892			2306	0.97789	-0.0252	-1.02522	-2.01806
36.758	0.00117	36.758	-0.99949	36.758	-1.99888	36.758	-2.99946			2305	0.97784	-0.02524	-1.02515	-2.01869
36.7786	0.000510837	36.7786	-0.99931	36.7786	-1.99928	36.7786	-2.99899			2304	0.97733	-0.02569	-1.02572	-2.0193
36.7991	0.00139	36.7991	-0.99981	36.7991	-1.99928	36.7991	-2.99892			2303	0.97655	-0.0254	-1.02585	-2.01931
36.8196	0.00117	36.8196	-0.99981	36.8196	-1.9988	36.8196	-2.99837			2302	0.97573	-0.02432	-1.02531	-2.0186
36.8401	0.000948697	36.8401	-0.99943	36.8401	-1.9992	36.8401	-2.99892			2301	0.97524	-0.02326	-1.02444	-2.01757
36.8606	0.000875721	36.8606	-0.99931	36.8606	-1.9984	36.8606	-2.99884			2300	0.97557	-0.02282	-1.02363	-2.01673
36.8811	0.000583814	36.8811	-0.99975	36.8811	-1.9992	36.8811	-2.99938			2299	0.97654	-0.02275	-1.0231	-2.01646
36.9016	0.000510837	36.9016	-0.99956	36.9016	-1.9988	36.9016	-2.99923			2298	0.97735	-0.02289	-1.02301	-2.01703
36.9221	0.000583814	36.9221	-0.99943	36.9221	-1.99912	36.9221	-2.99868			2297	0.97719	-0.02317	-1.02307	-2.0182
36.9426	0.00065679	36.9426	-0.99962	36.9426	-1.99944	36.9426	-2.99899			2296	0.97621	-0.02363	-1.0227	-2.01914
36.9631	0.000875721	36.9631	-0.99937	36.9631	-1.99888	36.9631	-2.99876			2295	0.97497	-0.02402	-1.02174	-2.01925
36.9836	0.00146	36.9836	-0.99962	36.9836	-1.99904	36.9836	-2.99923			2294	0.97387	-0.0245	-1.02099	-2.01879
37.0041	0.000948697	37.0041	-0.99956	37.0041	-1.99896	37.0041	-2.99915			2293	0.97282	-0.02531	-1.02131	-2.01858
37.0246	0.000802744	37.0246	-0.99981	37.0246	-1.99832	37.0246	-2.99884			2292	0.97194	-0.02628	-1.02253	-2.01878
37.0451	0.000802744	37.0451	-0.99937	37.0451	-1.99936	37.0451	-2.99923			2291	0.97155	-0.02651	-1.02355	-2.01885
37.0656	0.000729767	37.0656	-0.99893	37.0656	-1.99912	37.0656	-2.9993			2290	0.97192	-0.02546	-1.02367	-2.01831
37.0862	0.00109	37.0862	-0.99943	37.0862	-1.99864	37.0862	-2.99915			2289	0.97297	-0.02366	-1.02306	-2.01717
37.1067	0.000729767	37.1067	-0.99975	37.1067	-1.99944	37.1067	-2.99868			2288	0.97455	-0.02216	-1.02213	-2.01562
37.1272	0.000729767	37.1272	-0.99956	37.1272	-1.99904	37.1272	-2.99938			2287	0.97644	-0.02146	-1.02086	-2.01397
37.1477	0.000875721	37.1477	-0.99962	37.1477	-1.99872	37.1477	-2.99892			2286	0.97828	-0.02124	-1.01913	-2.0129
37.1682	0.000583814	37.1682	-0.99937	37.1682	-1.99912	37.1682	-2.99954			2285	0.9796	-0.02097	-1.01728	-2.01301
37.1887	0.000583814	37.1887	-0.99924	37.1887	-1.99952	37.1887	-2.99907			2284	0.9802	-0.02037	-1.01598	-2.01398
37.2092	0.000875721	37.2092	-0.99956	37.2092	-1.99896	37.2092	-2.99954			2283	0.98025	-0.0196	-1.01558	-2.01466
37.2297	0.00065679	37.2297	-0.99987	37.2297	-1.99896	37.2297	-2.99938			2282	0.9801	-0.01896	-1.01569	-2.01433
37.2502	0.000875721	37.2502	-0.99975	37.2502	-1.99888	37.2502	-2.99884			2281	0.98009	-0.01854	-1.01542	-2.01337
37.2707	0.00102	37.2707	-0.99931	37.2707	-1.99856	37.2707	-2.99923			2280	0.98048	-0.01796	-1.01429	-2.01252
37.2912	0.00065679	37.2912	-0.99899	37.2912	-1.99896	37.2912	-2.99923			2279	0.98122	-0.01691	-1.0129	-2.01202
37.3117	0.00102	37.3117	-0.99943	37.3117	-1.99872	37.3117	-2.9993			2278	0.98179	-0.0156	-1.01234	-2.01188
37.3322	0.000729767	37.3322	-0.99924	37.3322	-1.99904	37.3322	-2.99938			2277	0.98174	-0.01463	-1.01289	-2.0122
37.3527	0.000802744	37.3527	-0.99924	37.3527	-1.99936	37.3527	-2.99954			2276	0.98118	-0.01434	-1.01362	-2.01283
37.3732	0.00102	37.3732	-0.99962	37.3732	-1.99904	37.3732	-2.99884			2275	0.98057	-0.01458	-1.01374	-2.01321
37.3937	0.000510837	37.3937	-0.99855	37.3937	-1.99848	37.3937	-2.99876			2274	0.97998	-0.01519	-1.01375	-2.01311
37.4143	0.000583814	37.4143	-0.99943	37.4143	-1.99896	37.4143	-2.9993			2273	0.97912	-0.01618	-1.01465	-2.01306
37.4348	0.00043786	37.4348	-0.99949	37.4348	-1.99936	37.4348	-2.99946			2272	0.97804	-0.01742	-1.01635	-2.01371
37.4553	0.000802744	37.4553	-0.99962	37.4553	-1.99872	37.4553	-2.99961			2271	0.97732	-0.01853	-1.01774	-2.01485
37.4758	0.000802744	37.4758	-0.99956	37.4758	-1.99952	37.4758	-2.99938			2270	0.97744	-0.01911	-1.01812	-2.01564
37.4963	0.000583814	37.4963	-0.99937	37.4963	-1.9984	37.4963	-2.99954			2269	0.97828	-0.01895	-1.01781	-2.01559
37.5168	0.000802744	37.5168	-0.99949	37.5168	-1.9992	37.5168	-2.99923			2268	0.97944	-0.01801	-1.01728	-2.01508
37.5373	0.000875721	37.5373	-0.99937	37.5373	-1.99864	37.5373	-2.99907			2267	0.98058	-0.01647	-1.01658	-2.01477
37.5578	0.00021893	37.5578	-0.99931	37.5578	-1.99888	37.5578	-2.99923			2266	0.98136	-0.01486	-1.01573	-2.01485
37.5783	0.00043786	37.5783	-0.99956	37.5783	-1.99848	37.5783	-2.99899			2265	0.98142	-0.01373	-1.01481	-2.01474
37.5988	0.00124	37.5988	-0.99968	37.5988	-1.99848	37.5988	-2.99923			2264	0.98067	-0.01316	-1.01378	-2.01376
37.6193	0.000510837	37.6193	-0.99905	37.6193	-1.9984	37.6193	-2.99923			2263	0.97935	-0.01296	-1.01268	-2.0122
37.6398	0.000875721	37.6398	-0.99937	37.6398	-1.99848	37.6398	-2.99892			2262	0.97789	-0.01323	-1.01219	-2.01137
37.6603	0.000729767	37.6603	-0.99937	37.6603	-1.99864	37.6603	-2.99923			2261	0.97673	-0.01429	-1.01299	-2.0123
37.6808	0.00131	37.6808	-0.99981	37.6808	-1.99888	37.6808	-2.99977			2260	0.97626	-0.01595	-1.01473	-2.01433
37.7013	7.29767e-05	37.7013	-0.99899	37.7013	-1.99928	37.7013	-2.99915			2259	0.97656	-0.01755	-1.01628	-2.01568
37.7218	0.00131	37.7218	-0.99924	37.7218	-1.9996	37.7218	-2.99938			2258	0.97717	-0.01863	-1.01721	-2.01539
37.7424	0.000583814	37.7424	-0.99956	37.7424	-1.99856	37.7424	-2.99868			2257	0.97751	-0.01928	-1.01803	-2.01412
37.7629	0.000364884	37.7629	-0.99956	37.7629	-1.9984	37.7629	-2.99938			2256	0.97736	-0.01963	-1.01895	-2.01315
37.7834	0.00124	37.7834	-0.99949	37.7834	-1.9988	37.7834	-2.99876			2255	0.97693	-0.01958	-1.01937	-2.013
37.8039	0.000875721	37.8039	-0.99956	37.8039	-1.99904	37.8039	-2.99845			2254	0.97628	-0.01916	-1.01906	-2.01338
37.8244	0.00043786	37.8244	-0.99943	37.8244	-1.99856	37.8244	-2.99938			2253	0.9755	-0.01867	-1.01873	-2.01368
37.8449	0.000802744	37.8449	-0.99987	37.8449	-1.99872	37.8449	-2.9993			2252	0.97504	-0.01826	-1.01896	-2.01345
37.8654	0.000802744	37.8654	-0.99949	37.8654	-1.99896	37.8654	-2.99915			2251	0.9755	-0.01767	-1.01927	-2.01264
37.8859	0.000948697	37.8859	-0.99956	37.8859	-1.99816	37.8859	-2.99892			2250	0.97679	-0.01674	-1.01911	-2.01185
37.9064	0.00131	37.9064	-0.99899	37.9064	-1.99952	37.9064	-2.9993			2249	0.97786	-0.01595	-1.01907	-2.01168
37.9269	0.000583814	37.9269	-0.99918	37.9269	-1.9988	37.9269	-2.99876			2248	0.97763	-0.01607	-1.02014	-2.01189
37.9474	0.000729767	37.9474	-0.99956	37.9474	-1.9992	37.9474	-2.99845			2247	0.97617	-0.01728	-1.02198	-2.01145
37.9679	0.000948697	37.9679	-0.99968	37.9679	-1.99944	37.9679	-2.99961			2246	0.97478	-0.01895	-1.02303	-2.00986
37.9884	0.000583814	37.9884	-0.99931	37.9884	-1.99832	37.9884	-2.99876			2245	0.97488	-0.02024	-1.02232	-2.00806
38.0089	0.00065679	38.0089	-0.99905	38.0089	-1.99944	38.0089	-2.99907			2244	0.97668	-0.02094	-1.02061	-2.00757
38.0294	0.00065679	38.0294	-0.99962	38.0294	-1.99848	38.0294	-2.99892			2243	0.97876	-0.02141	-1.01945	-2.00888
38.0499	0.000729767	38.0499	-0.99975	38.0499	-1.99864	38.0499	-2.99822			2242	0.97955	-0.02173	-1.01929	-2.01087
38.0704	0.000291907	38.0704	-0.99956	38.0704	-1.9984	38.0704	-2.99969			2241	0.979	-0.02121	-1.01907	-2.01176
38.0909	0.000948697	38.0909	-0.99937	38.0909	-1.99928	38.0909	-2.99868			2240	0.97836	-0.01928	-1.01766	-2.01074
38.1115	0.000364884	38.1115	-0.99981	38.1115	-1.99928	38.1115	-2.9993			2239	0.97824	-0.01663	-1.01544	-2.00877
38.132	0.000802744	38.132	-0.99931	38.132	-1.99856	38.132	-2.99868			2238	0.97793	-0.01483	-1.01398	-2.00773
38.1525	0.000583814	38.1525	-0.99899	38.1525	-1.99856	38.1525	-2.99923			2237	0.97685	-0.01469	-1.01424	-2.00861
38.173	0.000729767	38.173	-0.99943	38.173	-1.99848	38.173	-2.99892			2236	0.97571	-0.01563	-1.01546	-2.01059
38.1935	0.00109	38.1935	-0.99943	38.1935	-1.99864	38.1935	-2.99868			2235	0.97543	-0.01688	-1.01628	-2.01216
38.214	0.000364884	38.214	-0.99962	38.214	-1.9988	38.214	-2.9993			2234	0.97574	-0.0184	-1.01628	-2.01265
38.2345	0.000948697	38.2345	-0.99981	38.2345	-1.99904	38.2345	-2.99923			2233	0.97591	-0.02019	-1.01597	-2.01235
38.255	0.000875721	38.255	-0.99937	38.255	-1.99896	38.255	-2.99915			2232	0.97612	-0.02161	-1.01583	-2.01168
38.2755	0.000510837	38.2755	-0.99924	38.2755	-1.99912	38.2755	-2.99985			2231	0.97673	-0.02214	-1.01583	-2.01083
38.296	0.00065679	38.296	-0.99981	38.296	-1.99912	38.296	-2.99899			2230	0.97696	-0.0222	-1.01595	-2.01006
38.3165	0.000364884	38.3165	-0.99962	38.3165	-1.99832	38.3165	-2.99845			2229	0.97583	-0.02227	-1.01621	-2.00958
38.337	0.00139	38.337	-0.99962	38.337	-1.99872	38.337	-2.99938			2228	0.97405	-0.02201	-1.01656	-2.00924
38.3575	0.000875721	38.3575	-0.99937	38.3575	-1.99832	38.3575	-2.99946			2227	0.97344	-0.02106	-1.01706	-2.00895
38.378	0.000583814	38.378	-0.99918	38.378	-1.99888	38.378	-2.99884			2226	0.97441	-0.02009	-1.01811	-2.0093
38.3985	0.000291907	38.3985	-0.99968	38.3985	-1.99896	38.3985	-2.99923			2225	0.97541	-0.02006	-1.01979	-2.01109
38.419	0.00117	38.419	-0.99912	38.419	-1.99856	38.419	-2.99961			2224	0.9751	-0.02077	-1.0213	-2.01411
38.4396	0.00065679	38.4396	-0.99962	38.4396	-1.99952	38.4396	-2.99868			2223	0.97376	-0.02119	-1.02174	-2.01698
38.4601	0.00102	38.4601	-0.99924	38.4601	-1.99816	38.4601	-2.99915			2222	0.97234	-0.02084	-1.02121	-2.01813
38.4806	0.00043786	38.4806	-0.99949	38.4806	-1.99896	38.4806	-2.99907			2221	0.97143	-0.01994	-1.02048	-2.01693
38.5011	0.000364884	38.5011	-0.99949	38.5011	-1.9988	38.5011	-2.99876			2220	0.97134	-0.01884	-1.01995	-2.01411
38.5216	0.00102	38.5216	-0.99949	38.5216	-1.99872	38.5216	-2.99915			2219	0.97188	-0.01824	-1.0196	-2.01168
38.5421	0.000291907	38.5421	-0.99949	38.5421	-1.9988	38.5421	-2.99907			2218	0.97212	-0.01939	-1.01951	-2.01165
38.5626	0.00117	38.5626	-0.99962	38.5626	-1.99904	38.5626	-2.99923			2217	0.97132	-0.02242	-1.01963	-2.01401
38.5831	0.00153	38.5831	-0.99912	38.5831	-1.99968	38.5831	-2.99892			2216	0.97057	-0.02519	-1.01932	-2.01617
38.6036	0.000729767	38.6036	-0.99949	38.6036	-1.99904	38.6036	-2.99822			2215	0.97173	-0.0253	-1.01822	-2.01556
38.6241	0.00117	38.6241	-0.99893	38.6241	-1.99848	38.6241	-2.99977			2214	0.97466	-0.02325	-1.01715	-2.01237
38.6446	0.00021893	38.6446	-0.99975	38.6446	-1.99976	38.6446	-2.9993			2213	0.9769	-0.02194	-1.01733	-2.0091
38.6651	0.000510837	38.6651	-0.99931	38.6651	-1.9988	38.6651	-2.99892			2212	0.97691	-0.02304	-1.01862	-2.00762
38.6856	0.000583814	38.6856	-0.99962	38.6856	-1.99904	38.6856	-2.9993			2211	0.97593	-0.02546	-1.01975	-2.00779
38.7061	0.00109	38.7061	-0.99962	38.7061	-1.99912	38.7061	-2.99923			2210	0.97583	-0.02733	-1.02016	-2.00872
38.7266	0.000948697	38.7266	-0.99918	38.7266	-1.99832	38.7266	-2.99868			2209	0.97659	-0.02775	-1.02016	-2.01004
38.7471	0.000510837	38.7471	-0.99943	38.7471	-1.99928	38.7471	-2.99861			2208	0.97721	-0.02627	-1.01944	-2.01147
38.7677	0.00102	38.7677	-0.99949	38.7677	-1.99912	38.7677	-2.99907			2207	0.97804	-0.02272	-1.01701	-2.01252
38.7882	0.000875721	38.7882	-0.99956	38.7882	-1.99888	38.7882	-2.99899			2206	0.98036	-0.01842	-1.01322	-2.01297
38.8087	0.00065679	38.8087	-0.99905	38.8087	-1.99936	38.8087	-2.99853			2205	0.98407	-0.01594	-1.01022	-2.01315
38.8292	0.00043786	38.8292	-0.99956	38.8292	-1.99936	38.8292	-2.99954			2204	0.98726	-0.01629	-1.00965	-2.0134
38.8497	0.00043786	38.8497	-0.99956	38.8497	-1.99904	38.8497	-2.99845			2203	0.98818	-0.01771	-1.01091	-2.01379
38.8702	0.000510837	38.8702	-0.99968	38.8702	-1.99896	38.8702	-2.99923			2202	0.98665	-0.01817	-1.01268	-2.01461
38.8907	0.000875721	38.8907	-0.99981	38.8907	-1.99936	38.8907	-2.99861			2201	0.98374	-0.01807	-1.01499	-2.01609
38.9112	0.000948697	38.9112	-0.99949	38.9112	-1.99944	38.9112	-2.99915			2200	0.98092	-0.01911	-1.01857	-2.01746
38.9317	0.000802744	38.9317	-0.99918	38.9317	-1.99936	38.9317	-2.99907			2199	0.97951	-0.0214	-1.02281	-2.01706
38.9522	0.000729767	38.9522	-0.99949	38.9522	-1.99936	38.9522	-2.99954			2198	0.98015	-0.02332	-1.02587	-2.01424
38.9727	0.000948697	38.9727	-0.99968	38.9727	-1.99888	38.9727	-2.99861			2197	0.98234	-0.02377	-1.02677	-2.01064
38.9932	0.00117	38.9932	-0.99962	38.9932	-1.99944	38.9932	-2.9993			2196	0.98462	-0.02333	-1.02622	-2.00889
39.0137	0.000510837	39.0137	-0.99981	39.0137	-1.99944	39.0137	-2.99938			2195	0.98563	-0.02291	-1.02529	-2.01001
39.0342	0.00021893	39.0342	-0.99905	39.0342	-1.99864	39.0342	-2.99876			2194	0.98479	-0.02224	-1.02392	-2.01255
39.0547	0.000948697	39.0547	-0.99943	39.0547	-1.99872	39.0547	-2.99899			2193	0.98237	-0.02029	-1.02164	-2.01433
39.0752	0.000875721	39.0752	-0.99975	39.0752	-1.99976	39.0752	-2.99954			2192	0.97918	-0.01697	-1.01917	-2.01474
39.0958	0.00146	39.0958	-0.99924	39.0958	-1.99912	39.0958	-2.99938			2191	0.97606	-0.01396	-1.01832	-2.01501
39.1163	0.000510837	39.1163	-0.99931	39.1163	-1.99904	39.1163	-2.99961			2190	0.97357	-0.01368	-1.01991	-2.01636
39.1368	0.000729767	39.1368	-0.99937	39.1368	-1.99944	39.1368	-2.99961			2189	0.97181	-0.01721	-1.0225	-2.01828
39.1573	0.00065679	39.1573	-0.99968	39.1573	-1.99856	39.1573	-2.99961			2188	0.97062	-0.02328	-1.02387	-2.01913
39.1778	0.00109	39.1778	-0.99924	39.1778	-1.99864	39.1778	-2.99923			2187	0.96979	-0.02926	-1.02332	-2.01813
39.1983	0.000510837	39.1983	-0.99949	39.1983	-1.99864	39.1983	-2.99907			2186	0.96946	-0.03293	-1.02183	-2.01577
39.2188	0.000510837	39.2188	-0.99981	39.2188	-1.99904	39.2188	-2.99892			2185	0.97016	-0.03327	-1.02014	-2.01271
39.2393	0.00065679	39.2393	-0.99962	39.2393	-1.9988	39.2393	-2.9993			2184	0.97214	-0.03041	-1.01822	-2.0093
39.2598	0.00043786	39.2598	-0.99987	39.2598	-1.9992	39.2598	-2.99923			2183	0.9746	-0.02558	-1.01664	-2.00651
39.2803	0.000729767	39.2803	-0.99937	39.2803	-1.99952	39.2803	-2.99899			2182	0.97623	-0.02084	-1.01697	-2.00596
39.3008	0.000948697	39.3008	-0.99943	39.3008	-1.99928	39.3008	-2.99892			2181	0.97705	-0.01776	-1.01957	-2.00795
39.3213	0.000875721	39.3213	-0.99949	39.3213	-1.99904	39.3213	-2.99961			2180	0.97886	-0.01628	-1.02211	-2.01067
39.3418	0.000875721	39.3418	-0.99949	39.3418	-1.99984	39.3418	-2.99884			2179	0.98295	-0.01545	-1.0218	-2.01227
39.3623	0.000291907	39.3623	-0.99943	39.3623	-1.99912	39.3623	-2.99907			2178	0.98769	-0.0152	-1.01869	-2.01289
39.3828	0.00109	39.3828	-0.99918	39.3828	-1.99904	39.3828	-2.99884			2177	0.98949	-0.01641	-1.0155	-2.01386
39.4034	0.000510837	39.4034	-0.99981	39.4034	-1.99848	39.4034	-2.99954			2176	0.98631	-0.01923	-1.0144	-2.01555
39.4239	0.00102	39.4239	-0.99912	39.4239	-1.99944	39.4239	-2.99961			2175	0.97956	-0.02228	-1.0151	-2.01708
39.4444	0.000802744	39.4444	-0.99918	39.4444	-1.99936	39.4444	-2.99946			2174	0.97288	-0.02383	-1.01588	-2.01752
39.4649	0	39.4649	-0.99924	39.4649	-2	39.4649	-2.99868			2173	0.96958	-0.02314	-1.01534	-2.01648
39.4854	0.000729767	39.4854	-0.99968	39.4854	-1.99896	39.4854	-2.99946			2172	0.97062	-0.02069	-1.01347	-2.01435
39.5059	0.00021893	39.5059	-0.99912	39.5059	-1.99976	39.5059	-2.99868			2171	0.9739	-0.01777	-1.01175	-2.01276
39.5264	0.000510837	39.5264	-0.99912	39.5264	-1.9996	39.5264	-2.99923			2170	0.97614	-0.01592	-1.01214	-2.01356
39.5469	0.000948697	39.5469	-0.99968	39.5469	-1.99896	39.5469	-2.99884			2169	0.97643	-0.01603	-1.01491	-2.01654
39.5674	0.000729767	39.5674	-0.99943	39.5674	-1.99904	39.5674	-2.99915			2168	0.97733	-0.01758	-1.01798	-2.01894
39.5879	0.00065679	39.5879	-0.99962	39.5879	-1.99904	39.5879	-2.99907			2167	0.98114	-0.0192	-1.01927	-2.01851
39.6084	0.00043786	39.6084	-0.99943	39.6084	-1.99928	39.6084	-2.99938			2166	0.98589	-0.01998	-1.01934	-2.01611
39.6289	0.00124	39.6289	-0.99962	39.6289	-1.99936	39.6289	-2.99946			2165	0.98646	-0.02023	-1.0208	-2.01449
39.6494	0.000948697	39.6494	-0.99994	39.6494	-1.99912	39.6494	-2.99954			2164	0.98027	-0.02122	-1.02508	-2.01532
39.6699	0.000364884	39.6699	-0.99956	39.6699	-1.99928	39.6699	-2.99923			2163	0.97054	-0.02411	-1.03063	-2.01823
39.6904	0.000291907	39.6904	-0.99918	39.6904	-1.99888	39.6904	-2.99946			2162	0.96324	-0.0287	-1.0342	-2.0218
39.7109	0.000802744	39.7109	-0.99981	39.7109	-1.99912	39.7109	-2.99907			2161	0.96178	-0.03293	-1.03363	-2.02423
39.7315	0.000875721	39.7315	-0.99931	39.7315	-1.99912	39.7315	-3			2160	0.96487	-0.03443	-1.0298	-2.02404
39.752	0.00043786	39.752	-0.99949	39.752	-1.99912	39.752	-2.99892			2159	0.9687	-0.03284	-1.02615	-2.02162
39.7725	0.000875721	39.7725	-0.99975	39.7725	-1.99904	39.7725	-2.99876			2158	0.97049	-0.03008	-1.02584	-2.01902
39.793	0.000291907	39.793	-0.99956	39.793	-1.99944	39.793	-2.99938			2157	0.97048	-0.02754	-1.02836	-2.01702
39.8135	0.000583814	39.8135	-1	39.8135	-1.99912	39.8135	-2.99892			2156	0.97096	-0.02428	-1.0296	-2.01365
39.834	0.00117	39.834	-0.99943	39.834	-1.99912	39.834	-2.99899			2155	0.97341	-0.01926	-1.02626	-2.00786
39.8545	0.000510837	39.8545	-0.99981	39.8545	-1.99912	39.8545	-2.99946			2154	0.9767	-0.01433	-1.01966	-2.00299
39.875	0.000875721	39.875	-0.99956	39.875	-1.99896	39.875	-2.99915			2153	0.9787	-0.0125	-1.01378	-2.00323
39.8955	0.000583814	39.8955	-0.99949	39.8955	-1.99912	39.8955	-2.99853			2152	0.97894	-0.01379	-1.01079	-2.00797
39.916	0.00109	39.916	-0.99956	39.916	-1.99808	39.916	-2.99899			2151	0.97854	-0.01529	-1.01013	-2.01313
39.9365	0.00043786	39.9365	-0.99949	39.9365	-1.99928	39.9365	-2.99938			2150	0.97858	-0.01489	-1.01054	-2.01607
39.957	0.00043786	39.957	-0.99943	39.957	-1.99864	39.957	-2.99876			2149	0.97938	-0.01302	-1.01102	-2.01663
39.9775	0.000875721	39.9775	-0.99962	39.9775	-1.99816	39.9775	-2.99985			2148	0.98068	-0.01152	-1.01099	-2.01518
39.998	0.00065679	39.998	-0.99962	39.998	-1.99944	39.998	-2.99954			2147	0.98158	-0.01205	-1.01104	-2.01229
										2146	0.98099	-0.01535	-1.01266	-2.00993
										2145	0.97908	-0.02065	-1.01615	-2.01038
										2144	0.97772	-0.02569	-1.01942	-2.0136
										2143	0.97843	-0.02827	-1.02005	-2.0172
										2142	0.98047	-0.02788	-1.01785	-2.0191
										2141	0.98191	-0.02556	-1.01462	-2.01876
										2140	0.98229	-0.02241	-1.01208	-2.01626
										2139	0.98289	-0.01916	-1.01114	-2.01208
										2138	0.98453	-0.01672	-1.01233	-2.0078
										2137	0.98653	-0.01601	-1.01536	-2.00558
										2136	0.98796	-0.01683	-1.01866	-2.00598
										2135	0.98882	-0.01779	-1.02051	-2.00739
										2134	0.98934	-0.01765	-1.0205	-2.0079
										2133	0.98915	-0.01641	-1.01919	-2.00704
										2132	0.98776	-0.01492	-1.01688	-2.0056
										2131	0.98549	-0.01382	-1.01387	-2.0047
										2130	0.98334	-0.01331	-1.01139	-2.00507
										2129	0.98217	-0.01318	-1.0106	-2.00656
										2128	0.9822	-0.01301	-1.01096	-2.00795
										2127	0.98297	-0.01242	-1.01072	-2.00789
										2126	0.98348	-0.01159	-1.00928	-2.00623
										2125	0.98275	-0.01139	-1.00806	-2.00436
										2124	0.98049	-0.0128	-1.00883	-2.00393
										2123	0.97734	-0.01593	-1.01172	-2.0056
										2122	0.97444	-0.01953	-1.01534	-2.00858
										2121	0.97291	-0.02172	-1.01798	-2.01124
										2120	0.97336	-0.02142	-1.01871	-2.0121
										2119	0.97563	-0.01931	-1.01756	-2.01094
										2118	0.97875	-0.0171	-1.01533	-2.00896
										2117	0.98151	-0.01606	-1.01305	-2.0077
										2116	0.98322	-0.01624	-1.01157	-2.00786
										2115	0.98405	-0.017	-1.01125	-2.00903
										2114	0.9846	-0.01771	-1.01198	-2.01024
										2113	0.9852	-0.01799	-1.01324	-2.0106
										2112	0.98549	-0.01792	-1.01461	-2.00991
										2111	0.98487	-0.01827	-1.01627	-2.00911
										2110	0.983	-0.02004	-1.01883	-2.00984
										2109	0.98027	-0.02324	-1.02227	-2.01275
										2108	0.97748	-0.02664	-1.02549	-2.01649
										2107	0.97525	-0.02884	-1.02719	-2.01877
										2106	0.97385	-0.02939	-1.02714	-2.01837
										2105	0.97326	-0.02862	-1.02622	-2.01603
										2104	0.97325	-0.02686	-1.02543	-2.01346
										2103	0.97347	-0.02439	-1.02495	-2.0119
										2102	0.97391	-0.02169	-1.02411	-2.0114
										2101	0.97498	-0.01939	-1.02211	-2.01128
										2100	0.97685	-0.01791	-1.01903	-2.01113
										2099	0.97868	-0.0175	-1.01621	-2.0113
										2098	0.97919	-0.01828	-1.01525	-2.01231
										2097	0.978	-0.02002	-1.01658	-2.0139
										2096	0.97603	-0.02205	-1.01923	-2.01533
										2095	0.97455	-0.02355	-1.02185	-2.01614
										2094	0.9743	-0.02399	-1.02356	-2.01628
										2093	0.97539	-0.02316	-1.02378	-2.01548
										2092	0.97723	-0.02125	-1.0222	-2.01356
										2091	0.97869	-0.01898	-1.0193	-2.01145
										2090	0.979	-0.01725	-1.01642	-2.01082
										2089	0.97856	-0.01653	-1.01489	-2.01219
										2088	0.97833	-0.01673	-1.01525	-2.01427
										2087	0.97846	-0.01757	-1.01733	-2.01549
										2086	0.97834	-0.01872	-1.02027	-2.01552
										2085	0.97781	-0.01969	-1.02256	-2.01481
										2084	0.97756	-0.02016	-1.02289	-2.01353
										2083	0.97791	-0.02034	-1.02147	-2.01168
										2082	0.9783	-0.02041	-1.01973	-2.00982
										2081	0.9783	-0.01993	-1.01873	-2.00881
										2080	0.97832	-0.01855	-1.0183	-2.00904
										2079	0.97873	-0.01718	-1.01811	-2.01021
										2078	0.97897	-0.0176	-1.01853	-2.01167
										2077	0.97821	-0.02039	-1.02001	-2.01288
										2076	0.97641	-0.02409	-1.02223	-2.01373
										2075	0.97445	-0.02666	-1.02429	-2.01457
										2074	0.97362	-0.02711	-1.02537	-2.01546
										2073	0.97495	-0.02562	-1.02476	-2.01563
										2072	0.97808	-0.02317	-1.0223	-2.01452
										2071	0.98059	-0.02128	-1.01915	-2.01305
										2070	0.97969	-0.02126	-1.01744	-2.01289
										2069	0.97537	-0.02284	-1.01828	-2.01423
										2068	0.9709	-0.02434	-1.02075	-2.01551
										2067	0.96921	-0.02471	-1.0233	-2.01566
										2066	0.9699	-0.02457	-1.02531	-2.01517
										2065	0.97052	-0.02484	-1.02679	-2.01469
										2064	0.96986	-0.02543	-1.02751	-2.01386
										2063	0.96894	-0.02574	-1.02711	-2.01237
										2062	0.96931	-0.02563	-1.02555	-2.0108
										2061	0.9715	-0.0252	-1.02294	-2.00971
										2060	0.97483	-0.02433	-1.01957	-2.00875
										2059	0.97799	-0.02304	-1.01636	-2.00752
										2058	0.97981	-0.02188	-1.01467	-2.00646
										2057	0.98009	-0.02149	-1.01522	-2.00629
										2056	0.97964	-0.02207	-1.01758	-2.00732
										2055	0.97924	-0.02349	-1.02088	-2.00949
										2054	0.97893	-0.02514	-1.02417	-2.01221
										2053	0.9785	-0.02566	-1.02612	-2.01373
										2052	0.97789	-0.02411	-1.02586	-2.01257
										2051	0.97688	-0.02162	-1.0244	-2.00976
										2050	0.97513	-0.02058	-1.02391	-2.00829
										2049	0.97312	-0.02181	-1.02488	-2.00941
										2048	0.97198	-0.02379	-1.02562	-2.01116
										2047	0.97205	-0.02545	-1.02501	-2.01147
										2046	0.9723	-0.02776	-1.02415	-2.01087
										2045	0.97191	-0.03165	-1.0245	-2.0111
										2044	0.97167	-0.03538	-1.02549	-2.01244
										2043	0.97284	-0.03597	-1.0257	-2.01382
										2042	0.9754	-0.0324	-1.02491	-2.01447
										2041	0.97816	-0.02618	-1.02373	-2.01385
										2040	0.97983	-0.02012	-1.02258	-2.01188
										2039	0.97954	-0.01719	-1.02227	-2.01029
										2038	0.97747	-0.01922	-1.02408	-2.01194
										2037	0.97553	-0.02488	-1.02742	-2.0167
										2036	0.97588	-0.03004	-1.02924	-2.02041
										2035	0.97799	-0.03169	-1.02744	-2.01972
										2034	0.9789	-0.03047	-1.02354	-2.01619
										2033	0.97708	-0.0286	-1.0206	-2.01374
										2032	0.97478	-0.027	-1.0196	-2.01399
										2031	0.97519	-0.02542	-1.01932	-2.01598
										2030	0.97895	-0.02386	-1.0186	-2.01845
										2029	0.98447	-0.02195	-1.01691	-2.01976
										2028	0.98996	-0.01838	-1.01399	-2.01778
										2027	0.9934	-0.0129	-1.01072	-2.01271
										2026	0.99249	-0.00803	-1.00929	-2.00856
										2025	0.98728	-0.00672	-1.01081	-2.00882
										2024	0.98136	-0.00907	-1.01379	-2.01184
										2023	0.97825	-0.01318	-1.01629	-2.01338
										2022	0.97763	-0.01795	-1.01804	-2.01223
										2021	0.97696	-0.02305	-1.01919	-2.0107
										2020	0.9754	-0.0271	-1.01894	-2.01067
										2019	0.97434	-0.02818	-1.01692	-2.01189
										2018	0.97482	-0.02619	-1.01473	-2.01335
										2017	0.97642	-0.02328	-1.01425	-2.01418
										2016	0.97817	-0.02181	-1.01555	-2.01354
										2015	0.97939	-0.02233	-1.01741	-2.01153
										2014	0.97992	-0.02324	-1.01876	-2.00952
										2013	0.98051	-0.02218	-1.01866	-2.00836
										2012	0.98205	-0.01875	-1.0167	-2.00749
										2011	0.98353	-0.01583	-1.01457	-2.00704
										2010	0.98221	-0.01684	-1.01515	-2.00896
										2009	0.97717	-0.02134	-1.01862	-2.01385
										2008	0.97134	-0.02511	-1.02142	-2.01865
										2007	0.96852	-0.0249	-1.02047	-2.01964
										2006	0.96958	-0.02143	-1.0166	-2.01645
										2005	0.97253	-0.01718	-1.01274	-2.01151
										2004	0.97529	-0.01338	-1.01042	-2.0069
[truncated: 1,354 more rows]
