# Supplementary material for: Reconstructed covalent organic frameworks
Source: Nature. 2022 Apr 6;604(7904):72–9. doi: 10.1038/s41586-022-04443-4 (PMC8986529; doi:10.1038/s41586-022-04443-4)
Supplement: Supplementary file 9 — Source Data Extended Data Fig. 6 [file 41586_2022_4443_MOESM9_ESM.xlsx]

## Sheet: Sheet1
Extended Data Fig. 6a										Extended Data Fig. 6b								Extended Data Fig. 6c								Extended Data Fig. 6d						Extended Data Fig. 6e										Extended Data Fig. 6f
DP-COF-1_dark		DP-COF-1_light		RC-COF-1_dark		RC-COF-1_light				DP-COF-1		Urea-COF-1		RC-COF-1					Urea-COF-1	RC-COF-1	FS-COF	g-C3N4	DP-COF-1				Batch 1	Batch 2	Batch 3				RC-COF-1	DP-COF-1	Urea-COF-1		RC-COF-1	DP-COF-1	Urea-COF-1					degassing and addition of ascorbic acid
Magnetic field (G)	Intensity (a.u.)	Magnetic field (G)	Intensity (a.u.)	Magnetic field (G)	Intensity (a.u.)	Magnetic field (G)	Intensity (a.u.)			Time (s)	Photocurrent (μA cm-2)	Time (s)	Photocurrent (μA cm-2)	Time (s)	Photocurrent (μA cm-2)			Time (h)	H2 evolved (μmol)	H2 evolved (μmol)	H2 evolved (μmol)	H2 evolved (μmol)	H2 evolved (μmol)			Time (h)	H2 evolved (μmol)	H2 evolved (μmol)	H2 evolved (μmol)			Wavelength (nm)	EQE (%)	EQE (%)	EQE (%)	Wavelength (nm)	Absorbance (a.u.)	Absorbance (a.u.)	Absorbance (a.u.)			Time (h)	H2 evolved (μmol)	H2 evolved (μmol)
3420	78660.9	3420	23763.1	3420	16563.1	3420	22111.2			0	4.25071	0	4.38709	0	6.70565			0	0	0	0	0	0			0	0	0	0			595	1.62	0.54	0	800	0	0	0.0012			0	0	--
3420.2	82315.9	3420.2	26071.1	3420.2	18225.1	3420.2	24311.2			3.977	-66.2285	1.7756	-64.5418	3.2768	-65.238			1	4.18034	77.3044	31.1569	1.39836	17.4798			1	77.9217	75.8979	77.3044			515	5.2	1.37	0.42	798	0.00197	0.00205	0.000645478			1	122.431	--
3420.39	83219.9	3420.39	26664.1	3420.39	17934.1	3420.39	23048.2			4.077	-64.3047	1.8756	-60.9325	3.3768	-63.8537			2	9.1925	154.119	62.2614	2.40537	34.4114			2	149.584	146.366	154.119			490	5.92	1.61	0.96	796	0.0074	0.00589	0.0014			2	202.015	--
3420.59	80222.9	3420.59	26644.1	3420.59	14458.1	3420.59	21073.2			4.177	-64.3592	1.9756	-58.7607	3.4768	-62.4762			3	14.5272	224.831	94.3925	3.43859	52.7112			3	219.85	207.94	224.831			420	6.39	1.97	1.39	794	0.00827	0.00733	0.000338114			3	311.64	--
3420.78	88291.9	3420.78	27492.1	3420.78	11078.1	3420.78	20067.2			4.277	-61.9476	2.0756	-57.0099	3.5768	-59.7199			4	20.5808	287.597	126.044	4.26549	70.0263			4	285.696	261.926	287.597							792	0.013	0.00987	0			4	377.929	--
3420.98	94168.9	3420.98	27200.1	3420.98	7455.11	3420.98	21474.2			4.377	-61.81	2.1756	-54.7523	3.6768	-59.1872			5	26.0563	349.79	154.802	5.14478	87.9683			5	340.014	312.404	349.79							790	0.01421	0.01152	0.00149			5	461.498	--
3421.17	94223.9	3421.17	25748.1	3421.17	4843.11	3421.17	21696.2			4.477	-58.3615	2.2756	-52.9919	3.7768	-57.6148																					788	0.01812	0.0142	0.0011			6	549.767	--
3421.37	93495.9	3421.37	24322.1	3421.37	3713.11	3421.37	19569.2			4.577	-58.3847	2.3756	-51.0967	3.8768	-56.0875																					786	0.02065	0.01589	0.00212			7	642.483	--
3421.56	93387.9	3421.56	22186.1	3421.56	5918.11	3421.56	15162.2			4.677	-57.8042	2.4756	-49.816	3.9768	-54.9635																					784	0.02521	0.02017	0.0018			8	764.959	--
3421.76	91959.9	3421.76	20527.1	3421.76	8815.11	3421.76	14288.2			4.777	-57.1788	2.5756	-47.8199	4.0768	-53.4484																					782	0.0249	0.0204	0.00293			9	818.818	--
3421.96	89944.9	3421.96	19223.1	3421.96	9913.11	3421.96	17697.2			4.8142	-58.5018	2.6756	-46.3362	4.1768	-51.9033																					780	0.02952	0.02462	0.00275			10	892.91	--
3422.15	88894.9	3422.15	18714.1	3422.15	12458.1	3422.15	18951.2			4.9142	-55.7891	2.7756	-45.5228	4.2768	-52.1635																					778	0.03262	0.02664	0.0023			11	972.38	--
3422.35	89734.9	3422.35	18821.1	3422.35	13342.1	3422.35	19880.2			5.0142	-55.3477	2.8756	-44.9737	4.3768	-49.3282																					776	0.03585	0.02965	0.00419			12	1065.63	--
3422.54	89779.9	3422.54	20010.1	3422.54	13686.1	3422.54	21383.2			5.1142	-53.4538	2.9756	-43.3428	4.4768	-49.8064																					774	0.03804	0.03128	0.00291			13	1124.3	--
3422.74	88693.9	3422.74	22296.1	3422.74	11222.1	3422.74	22688.2			5.2142	-53.8762	3.0756	-42.7133	4.5768	-48.5488																					772	0.04244	0.03451	0.00472			14	1179.26	--
3422.93	88626.9	3422.93	23113.1	3422.93	8341.11	3422.93	22532.2			5.3142	-51.936	3.1756	-41.7214	4.6768	-46.8594																					770	0.04512	0.03658	0.00424			15	1246.78	--
3423.13	89026.9	3423.13	24974.1	3423.13	9254.11	3423.13	20356.2			5.4142	-51.0967	3.2756	-40.1327	4.7768	-46.9356																					768	0.05055	0.04131	0.00398			16	1303.59	--
3423.32	88907.9	3423.32	27913.1	3423.32	13388.1	3423.32	17242.2			5.5142	-51.0204	3.3756	-39.3602	4.8768	-45.8361																					766	0.05266	0.0433	0.00548			17	--	1420.13
3423.52	87951.9	3423.52	28896.1	3423.52	13885.1	3423.52	17089.2			5.6142	-48.6878	3.4756	-39.2063	4.9768	-45.2394																					764	0.05544	0.04646	0.00587			18	1537.01	--
3423.71	87876.9	3423.71	28168.1	3423.71	9855.11	3423.71	14578.2			5.7142	-48.4862	3.5756	-38.4283	5.0768	-43.3973																					762	0.05772	0.04707	0.00568			19	1647.65	--
3423.91	89258.9	3423.91	26762.1	3423.91	7002.11	3423.91	15116.2			5.8142	-47.8894	3.6756	-37.3805	5.1768	-42.4422																					760	0.06289	0.05228	0.00617			20	1760.97	--
3424.11	90605.9	3424.11	25515.1	3424.11	5174.11	3424.11	17420.2			5.9142	-47.4629	3.7756	-36.5821	5.2768	-42.4013																					758	0.06487	0.05505	0.00648			21	1860.55	--
3424.3	91335.9	3424.3	21561.1	3424.3	2968.11	3424.3	19914.2			6.0142	-46.4043	3.8756	-35.4962	5.3768	-40.8263																					756	0.06846	0.05749	0.00663			22	1958.58	--
3424.5	89213.9	3424.5	16846.1	3424.5	567.113	3424.5	22858.2			6.1142	-45.7503	3.9756	-35.3327	5.4768	-41.1887																					754	0.07241	0.06061	0.00825			23	2060.79	--
3424.69	85102.9	3424.69	15950.1	3424.69	-362.887	3424.69	25536.2			6.2142	-45.3443	4.0756	-35.1542	5.5768	-40.1818																					752	0.07649	0.06486	0.00902			24	2142.72	--
3424.89	85214.9	3424.89	18326.1	3424.89	-926.887	3424.89	28537.2			6.3142	-44.5404	4.1756	-33.2072	5.6768	-40.0033																					750	0.08056	0.06767	0.00986			25	2230.69	--
3425.08	87556.9	3425.08	20351.1	3425.08	-2147.89	3425.08	27739.2			6.4142	-44.5404	4.2756	-33.8094	5.7768	-38.0849																					748	0.08548	0.07095	0.01022			26	2313.72	--
3425.28	87874.9	3425.28	22943.1	3425.28	-2833.89	3425.28	22771.2			6.5142	-42.9899	4.3756	-33.3285	5.8768	-38.1885																					746	0.08819	0.07383	0.00927			27	2394	--
3425.47	87183.9	3425.47	24401.1	3425.47	-1887.89	3425.47	18902.2			6.6142	-42.2828	4.4756	-32.1595	5.9768	-37.8574																					744	0.09174	0.07754	0.00983			28	2464.68	--
3425.67	84570.9	3425.67	22543.1	3425.67	-1029.89	3425.67	16478.2			6.7142	-42.2065	4.5756	-32.4183	6.0768	-36.7538																					742	0.0959	0.08046	0.01092			29	2577.89	--
3425.86	82212.9	3425.86	20976.1	3425.86	2869.11	3425.86	15126.2			6.8142	-42.6615	4.6756	-31.0504	6.1768	-36.4772																					740	0.09887	0.08401	0.01148			30	--	2696.78
3426.06	81413.9	3426.06	19810.1	3426.06	6050.11	3426.06	16683.2			6.9142	-41.8168	4.7756	-31.376	6.2768	-36.033																					738	0.10336	0.08753	0.01144			31	2823.31	--
3426.26	80592.9	3426.26	18175.1	3426.26	8309.11	3426.26	17904.2			7.0142	-40.8889	4.8756	-29.9386	6.3768	-35.27																					736	0.1076	0.09143	0.01384			32	2908.8	--
3426.45	81104.9	3426.45	17581.1	3426.45	12714.1	3426.45	17916.2			7.1142	-40.6478	4.9756	-29.9631	6.4768	-34.1746																					734	0.11232	0.09633	0.01406			33	3017.99	--
3426.65	83137.9	3426.65	19058.1	3426.65	15466.1	3426.65	17441.2			7.2142	-40.036	5.0756	-30.4059	6.5768	-34.6147																					732	0.11664	0.09992	0.01468			34	3112.57	--
3426.84	85178.9	3426.84	21740.1	3426.84	15116.1	3426.84	16054.2			7.3142	-39.4951	5.1756	-29.9045	6.6768	-33.3571																					730	0.11939	0.10338	0.01528			35	3249.18	--
3427.04	85420.9	3427.04	24285.1	3427.04	15079.1	3427.04	16348.2			7.4142	-39.2689	5.2756	-29.568	6.7768	-32.62																					728	0.1232	0.10565	0.01649			36	3307.05	--
3427.23	84711.9	3427.23	25493.1	3427.23	15418.1	3427.23	15954.2			7.5142	-38.7525	5.3756	-28.4984	6.8768	-33.2849																					726	0.12833	0.11082	0.0166			37	3392.37	--
3427.43	84288.9	3427.43	21645.1	3427.43	15418.1	3427.43	17730.2			7.6142	-38.5809	5.4756	-27.7245	6.9768	-32.6445																					724	0.13228	0.11459	0.01784			38	3506.42	--
3427.62	82427.9	3427.62	16227.1	3427.62	12977.1	3427.62	21116.2			7.7142	-37.8669	5.5756	-27.2504	7.0768	-32.8312																					722	0.1366	0.1183	0.01857			39	3566.6	--
3427.82	80038.9	3427.82	14130.1	3427.82	10578.1	3427.82	21251.2			7.8142	-37.7484	5.6756	-27.6033	7.1768	-31.5886																					720	0.14089	0.12218	0.01957			40	3656.83	--
3428.02	78950.9	3428.02	15336.1	3428.02	9965.11	3428.02	22514.2			7.9142	-36.905	5.7756	-27.7463	7.2768	-31.2507																					718	0.14429	0.12624	0.02114			41	3707.09	--
3428.21	78414.9	3428.21	17655.1	3428.21	10015.1	3428.21	22840.2			8.0142	-36.39	5.8756	-25.847	7.3768	-31.5082																					716	0.1499	0.13104	0.02165			42	3796.46	--
3428.41	79921.9	3428.41	16424.1	3428.41	8894.11	3428.41	21875.2			8.1142	-36.0998	5.9756	-26.2462	7.4768	-30.1825																					714	0.1541	0.13512	0.02304			43	3866.22	--
3428.6	80328.9	3428.6	16722.1	3428.6	6135.11	3428.6	21042.2			8.2142	-35.8791	6.0756	-25.9901	7.5768	-29.9263																					712	0.15808	0.13911	0.02442			44	3941.78	--
3428.8	80733.9	3428.8	18948.1	3428.8	5170.11	3428.8	21837.2			8.3142	-36.1175	6.1756	-25.8075	7.6768	-28.9086																					710	0.16395	0.14368	0.02543			45	4017.92	--
3428.99	82269.9	3428.99	23242.1	3428.99	4234.11	3428.99	22093.2			8.4142	-34.7005	6.2756	-25.6904	7.7768	-29.5707																					708	0.16818	0.14812	0.02604			46	4120.27	--
3429.19	82955.9	3429.19	27415.1	3429.19	3596.11	3429.19	21399.2			8.5142	-35.3695	6.3756	-26.0841	7.8768	-28.8922																					706	0.17205	0.15261	0.0274			47	4152.1	--
3429.38	84534.9	3429.38	28843.1	3429.38	3265.11	3429.38	21470.2			8.6142	-32.3461	6.4756	-24.6535	7.9768	-28.384																					704	0.17782	0.15705	0.02845			48	4217.57	--
3429.58	85448.9	3429.58	31060.1	3429.58	4181.11	3429.58	21205.2			8.7142	-34.1351	6.5756	-24.1875	8.0768	-28.1469																					702	0.18186	0.1611	0.03039			49	4274.48	--
3429.78	85627.9	3429.78	32923.1	3429.78	7061.11	3429.78	22706.2			8.8142	-33.2331	6.6756	-23.9586	8.1768	-27.7818																					700	0.18717	0.16598	0.03146			50	4341.44	--
3429.97	85336.9	3429.97	33052.1	3429.97	8092.11	3429.97	23377.2			8.8462	-52.0573	6.7756	-23.5485	8.2768	-26.6591																					698	0.19177	0.17043	0.03269			51	4398.25	--
3430.17	85138.9	3430.17	30048.1	3430.17	12983.1	3430.17	25323.2			8.8488	-34.1092	6.8756	-23.8156	8.3768	-28.2777																					696	0.19666	0.17496	0.03387			52	4486.8	--
3430.36	85513.9	3430.36	28851.1	3430.36	13859.1	3430.36	24751.2			8.9488	-33.3653	6.9756	-23.851	8.4768	-27.7463																					694	0.20194	0.17925	0.03588			53	--	4590.83
3430.56	84947.9	3430.56	29072.1	3430.56	11491.1	3430.56	22931.2			9.0488	-33.1459	7.0756	-23.9341	8.5768	-26.6032																					692	0.20638	0.18384	0.03655			54	4680.53
3430.75	86481.9	3430.75	30436.1	3430.75	7836.11	3430.75	22402.2			9.1488	-32.9116	7.1756	-23.4055	8.6768	-26.0664																					690	0.21152	0.18881	0.03838			55	4762.7
3430.95	86121.9	3430.95	27487.1	3430.95	8734.11	3430.95	23801.2			9.2488	-31.7657	7.2756	-22.3209	8.7768	-26.1427																					688	0.21714	0.1933	0.04019			56	4830.94
3431.14	83740.9	3431.14	22757.1	3431.14	10824.1	3431.14	25152.2			9.3488	-31.5831	7.3756	-22.434	8.8768	-25.5977																					686	0.22222	0.19818	0.04203			57	4901.23
3431.34	83087.9	3431.34	20442.1	3431.34	8510.11	3431.34	24790.2			9.4488	-31.1308	7.4756	-21.9762	8.9768	-25.9002																					684	0.22699	0.20241	0.04379			58	4966.36
3431.53	83454.9	3431.53	21852.1	3431.53	4944.11	3431.53	22946.2			9.5488	-32.4374	7.5756	-21.844	9.0768	-25.0009																					682	0.23209	0.20762	0.04533			59	5029.34
3431.73	81823.9	3431.73	22440.1	3431.73	6530.11	3431.73	23496.2			9.6488	-30.8338	7.6756	-20.953	9.1768	-24.8878																					680	0.23725	0.21255	0.0476			60	5116.82
3431.93	79206.9	3431.93	22924.1	3431.93	7938.11	3431.93	24237.2			9.7488	-30.6471	7.7756	-22.2991	9.2768	-24.2924																					678	0.24261	0.21768	0.04901
3432.12	80266.9	3432.12	24858.1	3432.12	9783.11	3432.12	24254.2			9.8488	-30.8051	7.8756	-21.205	9.3768	-24.4668																					676	0.24809	0.22279	0.05111
3432.32	80119.9	3432.32	25897.1	3432.32	12139.1	3432.32	23669.2			9.9488	-30.4196	7.9756	-21.1015	9.4768	-23.9763																					674	0.25401	0.22739	0.05246
3432.51	80094.9	3432.51	24448.1	3432.51	15064.1	3432.51	24038.2			10.0488	-30.3337	8.0756	-21.3672	9.5768	-23.554																					672	0.25915	0.23274	0.05435
3432.71	81240.9	3432.71	23794.1	3432.71	14826.1	3432.71	23545.2			10.1488	-30.1171	8.1756	-20.9516	9.6768	-23.554																					670	0.26522	0.23779	0.05673
3432.9	81899.9	3432.9	24088.1	3432.9	12595.1	3432.9	21262.2			10.2488	-29.692	8.2756	-19.9079	9.7768	-23.9341																					668	0.27094	0.24252	0.05899
3433.1	81553.9	3433.1	22514.1	3433.1	11713.1	3433.1	18325.2			10.3488	-29.1988	8.3756	-20.6042	9.8768	-23.5499																					666	0.27634	0.24784	0.06066
3433.29	82995.9	3433.29	21846.1	3433.29	9906.11	3433.29	13310.2			10.4488	-29.4181	8.4756	-19.8575	9.9768	-23.3292																					664	0.28263	0.25331	0.06338
3433.49	81945.9	3433.49	21572.1	3433.49	10234.1	3433.49	10197.2			10.5488	-28.0488	8.5756	-19.209	10.0768	-22.7951																					662	0.28844	0.25882	0.06583
3433.69	78984.9	3433.69	20038.1	3433.69	10488.1	3433.69	11601.2			10.6488	-28.369	8.6756	-19.9652	10.1768	-22.3168																					660	0.29445	0.2636	0.06757
3433.88	76938.9	3433.88	18839.1	3433.88	10418.1	3433.88	15966.2			10.7488	-28.1115	8.7756	-19.4311	10.2768	-21.9094																					658	0.30071	0.26863	0.06994
3434.08	74144.9	3434.08	18392.1	3434.08	10833.1	3434.08	17793.2			10.8488	-27.9943	8.8756	-20.8331	10.3768	-22.6411																					656	0.3071	0.27439	0.07225
3434.27	72564.9	3434.27	19067.1	3434.27	8618.11	3434.27	19167.2			10.9488	-28.2859	8.9756	-19.0973	10.4768	-21.8522																					654	0.31349	0.27985	0.07491
3434.47	72965.9	3434.47	18840.1	3434.47	4261.11	3434.47	19969.2			11.0488	-27.7082	9.0756	-18.8711	10.5768	-21.4884																					652	0.32001	0.28559	0.07754
3434.66	72640.9	3434.66	19204.1	3434.66	1585.11	3434.66	19001.2			11.1488	-27.2368	9.1756	-19.0945	10.6768	-21.6642																					650	0.32642	0.29125	0.07962
3434.86	72881.9	3434.86	18075.1	3434.86	2184.11	3434.86	17048.2			11.2488	-27.7368	9.2756	-18.0359	10.7768	-20.8889																					648	0.33295	0.2967	0.08231
3435.05	70383.9	3435.05	15836.1	3435.05	4022.11	3435.05	15016.2			11.3488	-28.2614	9.3756	-19.0632	10.8768	-21.5279																					646	0.33981	0.30262	0.08511
3435.25	67200.9	3435.25	15044.1	3435.25	4152.11	3435.25	15111.2			11.4488	-26.3675	9.4756	-19.2035	10.9768	-20.9721																					644	0.3475	0.30864	0.08794
3435.44	66977.9	3435.44	15526.1	3435.44	3784.11	3435.44	18390.2			11.5488	-26.3961	9.5756	-19.5755	11.0768	-20.2159																					642	0.35435	0.31452	0.09078
3435.64	68828.9	3435.64	13957.1	3435.64	6551.11	3435.64	22746.2			11.6488	-26.7967	9.6756	-18.0931	11.1768	-21.299																					640	0.36169	0.32119	0.09377
3435.84	70002.9	3435.84	12519.1	3435.84	9646.11	3435.84	23224.2			11.7488	-25.8375	9.7756	-17.9623	11.2768	-19.5251																					638	0.36965	0.32761	0.09668
3436.03	69883.9	3436.03	11430.1	3436.03	9218.11	3436.03	23100.2			11.8488	-26.2612	9.8756	-18.4283	11.3768	-20.4243																					636	0.37744	0.33428	0.09967
3436.23	70463.9	3436.23	11533.1	3436.23	7180.11	3436.23	22700.2			11.9488	-25.7122	9.9756	-18.5414	11.4768	-20.0333																					634	0.38547	0.3408	0.10323
3436.42	70947.9	3436.42	9878.1	3436.42	5296.11	3436.42	18878.2			12.0488	-25.6931	10.0756	-17.9923	11.5768	-20.4298																					632	0.39413	0.348	0.10643
3436.62	70145.9	3436.62	6273.1	3436.62	5143.11	3436.62	14137.2			12.1488	-25.0541	10.1756	-18.7512	11.6768	-19.3098																					630	0.40203	0.35556	0.10998
3436.81	68240.9	3436.81	4250.1	3436.81	5401.11	3436.81	10737.2			12.2488	-25.3238	10.2756	-17.8465	11.7768	-20.0115																					628	0.41082	0.36318	0.11371
3437.01	67059.9	3437.01	4476.1	3437.01	8552.11	3437.01	11501.2			12.3488	-25.2135	10.3756	-17.8492	11.8768	-19.2744																					626	0.41986	0.37072	0.11713
3437.2	67626.9	3437.2	4635.1	3437.2	11995.1	3437.2	14450.2			12.4488	-25.1399	10.4756	-17.8206	11.9768	-19.2757																					624	0.42809	0.37791	0.1212
3437.4	68955.9	3437.4	6622.1	3437.4	11597.1	3437.4	17599.2			12.5488	-24.287	10.5756	-17.3328	12.0768	-18.9242																					622	0.4373	0.38633	0.12563
3437.6	69827.9	3437.6	7226.1	3437.6	9841.11	3437.6	20618.2			12.6488	-24.9451	10.6756	-17.4037	12.1768	-18.2879																					620	0.44624	0.39447	0.13007
3437.79	69654.9	3437.79	7354.1	3437.79	7955.11	3437.79	21200.2			12.7488	-24.2529	10.7756	-17.4514	12.2768	-18.604																					618	0.45586	0.40268	0.13458
3437.99	68313.9	3437.99	4917.1	3437.99	6944.11	3437.99	21706.2			12.8488	-24.8197	10.8756	-16.3982	12.3768	-18.3329																					616	0.46522	0.41154	0.13947
3438.18	68936.9	3438.18	6685.1	3438.18	7043.11	3438.18	20199.2			12.9488	-24.7284	10.9756	-16.7565	12.4768	-18.3888																					614	0.47415	0.42045	0.1448
3438.38	69371.9	3438.38	10050.1	3438.38	5169.11	3438.38	16331.2			13.0488	-24.3306	11.0756	-16.2987	12.5768	-18.1244																					612	0.48371	0.42934	0.15022
3438.57	69660.9	3438.57	10379.1	3438.57	4793.11	3438.57	14744.2			13.1488	-24.3497	11.1756	-16.7415	12.6768	-18.6749																					610	0.49332	0.43867	0.1557
3438.77	70725.9	3438.77	7945.1	3438.77	2655.11	3438.77	15300.2			13.2488	-22.9735	11.2756	-16.7729	12.7768	-18.4256																					608	0.50266	0.44779	0.16154
3438.96	72383.9	3438.96	7282.1	3438.96	1662.11	3438.96	17490.2			13.3488	-23.4422	11.3756	-16.9704	12.8768	-17.8383																					606	0.51269	0.45779	0.16779
3439.16	74202.9	3439.16	6964.1	3439.16	3013.11	3439.16	18422.2			13.4488	-23.1289	11.4756	-17.3206	12.9768	-18.9597																					604	0.52232	0.46779	0.17415
3439.35	73410.9	3439.35	8386.1	3439.35	5289.11	3439.35	16873.2			13.5488	-21.7759	11.5756	-16.7579	13.0768	-17.9269																					602	0.53186	0.47785	0.18092
3439.55	71976.9	3439.55	8545.1	3439.55	7552.11	3439.55	15465.2			13.6488	-22.716	11.6756	-15.4308	13.1768	-18.1163																					600	0.54217	0.48835	0.1879
3439.75	70544.9	3439.75	7216.1	3439.75	9062.11	3439.75	14943.2			13.7488	-22.3577	11.7756	-16.1979	13.2768	-17.2511																					598	0.55284	0.49968	0.19468
3439.94	71697.9	3439.94	7256.1	3439.94	11346.1	3439.94	14137.2			13.8488	-22.8877	11.8756	-15.6216	13.3768	-17.5359																					596	0.56409	0.51104	0.20168
3440.14	71851.9	3440.14	9248.1	3440.14	13072.1	3440.14	14950.2			13.9488	-22.5048	11.9756	-16.4281	13.4768	-17.7879																					594	0.576	0.52349	0.20937
3440.33	70922.9	3440.33	9635.1	3440.33	12438.1	3440.33	16338.2			14.0488	-22.0402	12.0756	-16.3709	13.5768	-18.1258																					592	0.58886	0.53717	0.21666
3440.53	70510.9	3440.53	9355.1	3440.53	12981.1	3440.53	16856.2			14.1488	-22.4803	12.1756	-14.9362	13.6768	-16.8178																					590	0.6025	0.55169	0.22384
3440.72	70008.9	3440.72	8850.1	3440.72	13817.1	3440.72	16309.2			14.2488	-21.735	12.2756	-15.3858	13.7768	-17.2129																					588	0.61785	0.56789	0.23102
3440.92	69472.9	3440.92	8301.1	3440.92	13678.1	3440.92	14262.2			14.3488	-21.7746	12.3756	-15.6338	13.8768	-15.6447																					586	0.63437	0.58532	0.23821
3441.11	66768.9	3441.11	9870.1	3441.11	11466.1	3441.11	13622.2			14.4488	-21.5675	12.4756	-14.6596	13.9768	-16.0071																					584	0.65224	0.60463	0.24517
3441.31	65740.9	3441.31	13007.1	3441.31	11085.1	3441.31	15423.2			14.5488	-21.9599	12.5756	-14.8953	14.0768	-16.127																					582	0.67258	0.62597	0.25194
3441.51	61596.8	3441.51	14778.1	3441.51	9263.11	3441.51	17150.2			14.6488	-21.1083	12.6756	-15.6801	14.1768	-15.7496																					580	0.69434	0.64932	0.2582
3441.7	62486.8	3441.7	13072.1	3441.7	4338.11	3441.7	17350.2			14.7488	-21.6737	12.7756	-14.4103	14.2768	-16.8532																					578	0.71747	0.67445	0.26433
3441.9	62779.8	3441.9	9430.1	3441.9	-840.887	3441.9	15518.2			14.8488	-21.1137	12.8756	-15.003	14.3768	-15.7237																					576	0.7416	0.70129	0.27033
3442.09	64189.8	3442.09	7054.1	3442.09	-1874.89	3442.09	14003.2			14.9488	-21.7936	12.9756	-14.4852	14.4768	-16.0085																					574	0.76664	0.73035	0.27604
3442.29	62711.8	3442.29	5947.1	3442.29	727.113	3442.29	14787.2			15.0488	-21.3372	13.0756	-13.9498	14.5768	-16.0575																					572	0.79175	0.75978	0.28143
3442.48	60447.8	3442.48	7108.1	3442.48	2999.11	3442.48	15427.2			15.1488	-20.442	13.1756	-14.5888	14.6768	-16.1434																					570	0.8159	0.78852	0.28684
3442.68	61070.8	3442.68	8027.1	3442.68	6042.11	3442.68	17954.2			15.2488	-20.4693	13.2756	-14.8422	14.7768	-15.3899																					568	0.83942	0.81671	0.29215
3442.87	63069.8	3442.87	6295.1	3442.87	6874.11	3442.87	19085.2			15.3488	-20.5483	13.3756	-13.9457	14.8768	-15.3368																					566	0.86145	0.84327	0.29739
3443.07	63446.8	3443.07	3468.1	3443.07	8029.11	3443.07	17052.2			15.4488	-21.2037	13.4756	-14.5547	14.9768	-15.7551																					564	0.88097	0.8666	0.3028
3443.26	61678.8	3443.26	1706.1	3443.26	8876.11	3443.26	14884.2			15.5488	-19.7703	13.5756	-14.1392	15.0768	-15.6842																					562	0.89729	0.88607	0.30857
3443.46	62312.8	3443.46	3326.1	3443.46	8794.11	3443.46	14550.2			15.6488	-19.8793	13.6756	-14.037	15.1768	-15.1896																					560	0.91111	0.90239	0.3143
3443.66	62938.8	3443.66	6493.1	3443.66	9590.11	3443.66	15525.2			15.7488	-20.3344	13.7756	-13.5083	15.2768	-14.755																					558	0.92198	0.91552	0.32027
3443.85	62575.8	3443.85	6439.1	3443.85	9456.11	3443.85	15181.2			15.8488	-19.3098	13.8756	-13.958	15.3768	-15.1883																					556	0.93084	0.92585	0.32637
3444.05	61106.8	3444.05	6731.1	3444.05	10385.1	3444.05	12350.2			15.9488	-20.239	13.9756	-14.958	15.4768	-15.3313																					554	0.93797	0.93374	0.33271
3444.24	57459.8	3444.24	8193.1	3444.24	9505.11	3444.24	10402.2			16.0488	-19.9134	14.0756	-13.8067	15.5768	-14.4171																					552	0.94327	0.93881	0.33967
3444.44	51947.8	3444.44	9230.1	3444.44	9505.11	3444.44	9089.18			16.1488	-19.7853	14.1756	-14.2986	15.6768	-14.834																					550	0.9472	0.94252	0.3469
3444.63	48467.8	3444.63	8405.1	3444.63	11382.1	3444.63	6367.18			16.2488	-19.1027	14.2756	-14.6297	15.7768	-14.8463																					548	0.95006	0.9455	0.35459
3444.83	46845.8	3444.83	4341.1	3444.83	10421.1	3444.83	4827.18			16.3488	-19.6014	14.3756	-13.2154	15.8768	-14.4212																					546	0.9519	0.94772	0.36307
3445.02	49687.8	3445.02	662.101	3445.02	8866.11	3445.02	6404.18			16.4488	-19.2567	14.4756	-14.1337	15.9768	-13.5669																					544	0.95376	0.94934	0.37219
3445.22	53817.8	3445.22	-1275.9	3445.22	8230.11	3445.22	7523.18			16.5488	-18.5427	14.5756	-13.0628	16.0768	-14.6842																					542	0.95501	0.9507	0.38203
3445.42	58095.8	3445.42	-1664.9	3445.42	7021.11	3445.42	9330.18			16.6488	-19.3194	14.6756	-13.4906	16.1768	-14.4266																					540	0.95585	0.95187	0.39298
3445.61	56898.8	3445.61	-268.899	3445.61	6023.11	3445.61	11251.2			16.7488	-18.4078	14.7756	-13.4457	16.2768	-13.9362																					538	0.9574	0.95288	0.40507
3445.81	54501.8	3445.81	441.101	3445.81	4384.11	3445.81	11690.2			16.8488	-19.3003	14.8756	-12.5859	16.3768	-13.8926																					536	0.95898	0.95405	0.41876
3446	52683.8	3446	1170.1	3446	4436.11	3446	12774.2			16.9488	-18.9774	14.9756	-12.7903	16.4768	-13.7236																					534	0.9606	0.95534	0.43369
3446.2	51522.8	3446.2	-574.899	3446.2	6682.11	3446.2	12795.2			17.0488	-18.7975	15.0756	-12.9047	16.5768	-13.9757																					532	0.96235	0.95681	0.4495
3446.39	48878.8	3446.39	-1830.9	3446.39	9581.11	3446.39	13525.2			17.1488	-18.3847	15.1756	-13.5656	16.6768	-14.5888																					530	0.96389	0.95839	0.46692
3446.59	47388.8	3446.59	-2199.9	3446.59	8821.11	3446.59	16202.2			17.2488	-18.3888	15.2756	-12.7276	16.7768	-13.4729																					528	0.96567	0.96003	0.48572
3446.78	49171.8	3446.78	-1242.9	3446.78	5293.11	3446.78	15376.2			17.3488	-18.3983	15.3756	-12.4224	16.8768	-14.5561																					526	0.96811	0.96183	0.50523
3446.98	48931.8	3446.98	-1057.9	3446.98	3740.11	3446.98	12344.2			17.4488	-18.1749	15.4756	-12.9988	16.9768	-14.3899																					524	0.96976	0.96357	0.52579
3447.18	49657.8	3447.18	866.101	3447.18	3790.11	3447.18	7731.18			17.5488	-17.8438	15.5756	-12.8012	17.0768	-13.759																					522	0.97114	0.96508	0.54703
3447.37	50419.8	3447.37	1483.1	3447.37	3729.11	3447.37	5515.18			17.6488	-18.1749	15.6756	-13.0383	17.1768	-14.161																					520	0.97299	0.96669	0.56847
3447.57	54036.8	3447.57	3179.1	3447.57	1820.11	3447.57	7841.18			17.7488	-18.3125	15.7756	-11.9687	17.2768	-13.383																					518	0.9735	0.9681	0.59037
3447.76	65525.8	3447.76	6207.1	3447.76	93.1133	3447.76	9980.18			17.8488	-18.4106	15.8756	-12.3816	17.3768	-13.4021																					516	0.97382	0.96893	0.61214
3447.96	64859.8	3447.96	9023.1	3447.96	2176.11	3447.96	12211.2			17.9488	-17.4023	15.9756	-13.0301	17.4768	-13.5805																					514	0.97428	0.96949	0.63367
3448.15	63896.8	3448.15	10996.1	3448.15	3381.11	3448.15	14769.2			18.0488	-17.8397	16.0756	-12.6622	17.5768	-13.7795																					512	0.97392	0.96981	0.65425
3448.35	64676.8	3448.35	10005.1	3448.35	3184.11	3448.35	17031.2			18.1488	-17.356	16.1756	-12.3816	17.6768	-12.496																					510	0.97293	0.9697	0.67394
3448.54	65373.8	3448.54	7606.1	3448.54	5158.11	3448.54	17710.2			18.2488	-18.2021	16.2756	-12.8244	17.7768	-12.8489																					508	0.97188	0.9697	0.69321
3448.74	66413.9	3448.74	4299.1	3448.74	2076.11	3448.74	15384.2			18.3488	-17.5127	16.3756	-12.6704	17.8768	-13.3462																					506	0.97149	0.96973	0.71191
3448.93	65819.9	3448.93	3116.1	3448.93	-450.887	3448.93	12947.2			18.4488	-17.4323	16.4756	-11.9633	17.9768	-12.4006																					504	0.9702	0.96925	0.72982
3449.13	65060.8	3449.13	3644.1	3449.13	-3086.89	3449.13	11542.2			18.5488	-17.1802	16.5756	-11.703	18.0768	-12.5083																					502	0.96866	0.96831	0.74658
3449.33	65291.8	3449.33	3724.1	3449.33	-6003.89	3449.33	10765.2			18.6488	-17.1394	16.6756	-12.2072	18.1768	-13.0492																					500	0.96752	0.96733	0.76228
3449.52	65271.8	3449.52	5887.1	3449.52	-4255.89	3449.52	9553.18			18.7488	-16.5698	16.7756	-12.4143	18.2768	-11.9115																					498	0.96643	0.96698	0.77792
3449.72	66455.9	3449.72	6956.1	3449.72	-3873.89	3449.72	9630.18			18.8488	-16.7919	16.8756	-11.936	18.3768	-13.165																					496	0.96584	0.96667	0.7931
3449.91	67293.9	3449.91	5384.1	3449.91	-6050.89	3449.91	10419.2			18.9488	-16.7524	16.9756	-11.0872	18.4768	-13.2495																					494	0.96527	0.96644	0.80725
3450.11	68160.9	3450.11	2108.1	3450.11	-4737.89	3450.11	8975.18			19.0488	-17.4991	17.0756	-12.1976	18.5768	-11.9973																					492	0.96453	0.96623	0.82063
3450.3	69200.9	3450.3	150.101	3450.3	-1409.89	3450.3	6068.18			19.1488	-16.6557	17.1756	-11.4973	18.6768	-12.1922																					490	0.96487	0.96683	0.83302
3450.5	67913.9	3450.5	-466.899	3450.5	370.113	3450.5	6222.18			19.2488	-16.2687	17.2756	-11.0613	18.7768	-13.0246																					488	0.96557	0.96768	0.84552
3450.69	65393.8	3450.69	1255.1	3450.69	-678.887	3450.69	9003.18			19.3488	-16.7388	17.3756	-11.0013	18.8768	-12.2249																					486	0.96642	0.96829	0.85755
3450.89	62674.8	3450.89	1905.1	3450.89	-1488.89	3450.89	10908.2			19.4488	-16.6693	17.4756	-11.4305	18.9768	-12.0314																					484	0.96748	0.96943	0.86847
3451.08	60710.8	3451.08	3914.1	3451.08	372.113	3451.08	11680.2			19.5488	-16.3995	17.5756	-11.9823	19.0768	-12.7794																					482	0.96859	0.97074	0.87851
3451.28	61154.8	3451.28	5788.1	3451.28	5099.11	3451.28	12158.2			19.6488	-16.9582	17.6756	-11.2439	19.1768	-11.902																					480	0.96983	0.97246	0.88809
3451.48	60391.8	3451.48	5628.1	3451.48	10752.1	3451.48	8860.18			19.7488	-15.8382	17.7756	-11.2875	19.2768	-12.9402																					478	0.97122	0.97358	0.8969
3451.67	58361.8	3451.67	4759.1	3451.67	13213.1	3451.67	6745.18			19.8488	-15.8232	17.8756	-11.9728	19.3768	-12.2712																					476	0.97228	0.97409	0.90478
3451.87	56795.8	3451.87	2592.1	3451.87	10743.1	3451.87	4453.18			19.9488	-16.5344	17.9756	-11.8488	19.4768	-12.4565																					474	0.97282	0.97487	0.91213
3452.06	55792.8	3452.06	2519.1	3452.06	9664.11	3452.06	3808.18			20.0488	-16.9554	18.0756	-11.8311	19.5768	-12.308																					472	0.9735	0.97617	0.91938
3452.26	55694.8	3452.26	4365.1	3452.26	10860.1	3452.26	1397.18			20.1488	-15.5398	18.1756	-12.0232	19.6768	-12.1922																					470	0.97444	0.97724	0.92559
3452.45	56292.8	3452.45	4408.1	3452.45	12260.1	3452.45	48.1816			20.2488	-16.0289	18.2756	-11.3501	19.7768	-10.2602																					468	0.9746	0.97723	0.9314
3452.65	58484.8	3452.65	3008.1	3452.65	10642.1	3452.65	888.182			20.3488	-15.4553	18.3756	-10.8937	19.8768	-11.0518																					466	0.97436	0.97791	0.93669
3452.84	58885.8	3452.84	754.101	3452.84	8704.11	3452.84	6617.18			20.4488	-15.6665	18.4756	-11.2248	19.9768	-11.9946																					464	0.97451	0.97863	0.94126
3453.04	59029.8	3453.04	-412.899	3453.04	6796.11	3453.04	10879.2			20.5488	-15.4281	18.5756	-10.5313	20.0768	-11.9401																					462	0.97469	0.97919	0.94542
3453.24	60309.8	3453.24	-920.899	3453.24	3868.11	3453.24	11667.2			20.6488	-15.7374	18.6756	-10.4386	20.1768	-11.0463																					460	0.97467	0.9796	0.94939
3453.43	59268.8	3453.43	313.101	3453.43	4356.11	3453.43	11403.2			20.7488	-15.8137	18.7756	-11.2057	20.2768	-10.812																					458	0.9756	0.97947	0.95265
3453.63	58728.8	3453.63	-245.899	3453.63	3394.11	3453.63	8327.18			20.8488	-14.2441	18.8756	-12.417	20.3768	-11.4959																					456	0.97605	0.98026	0.95594
3453.82	58948.8	3453.82	-417.899	3453.82	1734.11	3453.82	7703.18			20.9488	-15.6311	18.9756	-11.173	20.4768	-11.8774																					454	0.9764	0.98077	0.95935
3454.02	59972.8	3454.02	1445.1	3454.02	-3302.89	3454.02	7183.18			21.0488	-15.9186	19.0756	-10.8951	20.5768	-10.812																					452	0.97662	0.98216	0.96245
3454.21	61503.8	3454.21	3904.1	3454.21	-6262.89	3454.21	4969.18			21.1488	-15.0261	19.1756	-10.1239	20.6768	-11.5273																					450	0.97619	0.98207	0.96524
3454.41	61006.8	3454.41	4820.1	3454.41	-7839.89	3454.41	5843.18			21.2488	-15.7442	19.2756	-11.0191	20.7768	-11.4728																					448	0.97691	0.9827	0.96709
3454.6	59741.8	3454.6	4060.1	3454.6	-12467.9	3454.6	8531.18			21.3488	-15.315	19.3756	-11.218	20.8768	-10.7043																					446	0.97822	0.98324	0.96862
3454.8	58903.8	3454.8	1349.1	3454.8	-11530.9	3454.8	10295.2			21.4488	-14.5029	19.4756	-10.3119	20.9768	-10.4809																					444	0.97849	0.98352	0.97013
3455	57046.8	3455	-681.899	3455	-9237.89	3455	11946.2			21.5488	-14.9158	19.5756	-10.5204	21.0768	-10.643																					442	0.97883	0.98512	0.97258
3455.19	55786.8	3455.19	-1095.9	3455.19	-8434.89	3455.19	14359.2			21.6488	-15.0725	19.6756	-10.1634	21.1768	-11.5109																					440	0.98018	0.9859	0.97406
3455.39	54521.8	3455.39	-2673.9	3455.39	-11409.9	3455.39	12862.2			21.7488	-14.9076	19.7756	-9.8146	21.2768	-10.7847																					438	0.98131	0.98694	0.97495
3455.58	54516.8	3455.58	-2543.9	3455.58	-11328.9	3455.58	11820.2			21.8488	-14.5098	19.8756	-10.703	21.3768	-10.5558																					436	0.98266	0.98826	0.97636
3455.78	53848.8	3455.78	-1533.9	3455.78	-11313.9	3455.78	10661.2			21.9488	-15.0289	19.9756	-10.722	21.4768	-10.9591																					434	0.98354	0.98895	0.97732
3455.97	53274.8	3455.97	-677.899	3455.97	-9510.89	3455.97	9085.18			22.0488	-14.7005	20.0756	-10.3337	21.5768	-11.5463																					432	0.98421	0.98914	0.97811
3456.17	51362.8	3456.17	1657.1	3456.17	-7680.89	3456.17	7186.18			22.1488	-15.4512	20.1756	-9.9822	21.6768	-11.233																					430	0.9853	0.99024	0.97849
3456.36	51405.8	3456.36	3141.1	3456.36	-5493.89	3456.36	4929.18			22.2488	-14.8095	20.2756	-10.4768	21.7768	-10.8174																					428	0.98639	0.99107	0.97838
3456.56	51967.8	3456.56	5062.1	3456.56	-6559.89	3456.56	5525.18			22.3488	-14.2822	20.3756	-10.2629	21.8768	-10.2234																					426	0.98645	0.99176	0.97927
3456.75	53312.8	3456.75	8868.1	3456.75	-6425.89	3456.75	5781.18			22.4488	-13.5683	20.4756	-9.3282	21.9768	-9.7315																					424	0.98701	0.99217	0.98044
3456.95	53557.8	3456.95	10201.1	3456.95	-4247.89	3456.95	7825.18			22.5488	-13.5928	20.5756	-10.5245	22.0768	-10.3201																					422	0.98816	0.99322	0.98048
3457.15	51382.8	3457.15	11010.1	3457.15	-44.8867	3457.15	10710.2			22.6488	-13.9457	20.6756	-9.7533	22.1768	-9.7356																					420	0.98896	0.99461	0.98059
3457.34	49010.8	3457.34	12762.1	3457.34	1685.11	3457.34	10775.2			22.7488	-14.4226	20.7756	-10.6117	22.2768	-9.8364																					418	0.99022	0.99485	0.98083
3457.54	50123.8	3457.54	14034.1	3457.54	1008.11	3457.54	8518.18			22.8488	-14.2563	20.8756	-9.8664	22.3768	-10.5327																					416	0.99088	0.99533	0.98088
3457.73	49153.8	3457.73	14452.1	3457.73	-688.887	3457.73	6972.18			22.9488	-14.6242	20.9756	-10.1798	22.4768	-9.9727																					414	0.99084	0.99565	0.98139
3457.93	48177.8	3457.93	13976.1	3457.93	-3291.89	3457.93	7885.18			23.0488	-13.7236	21.0756	-9.4822	22.5768	-10.9155																					412	0.99151	0.99664	0.98155
3458.12	44221.8	3458.12	10897.1	3458.12	-5525.89	3458.12	10187.2			23.1488	-13.68	21.1756	-9.2955	22.6768	-10.6893																					410	0.99208	0.99705	0.982
3458.32	32894.8	3458.32	5895.1	3458.32	-5722.89	3458.32	13815.2			23.2488	-14.4212	21.2756	-10.0244	22.7768	-9.7683																					408	0.99296	0.99828	0.982
3458.51	34305.8	3458.51	4680.1	3458.51	-6920.89	3458.51	17122.2			23.3488	-13.5042	21.3756	-10.6526	22.8768	-10.5081																					406	0.99405	0.99815	0.98305
3458.71	36052.8	3458.71	5280.1	3458.71	-8429.89	3458.71	16668.2			23.4488	-13.9675	21.4756	-9.365	22.9768	-10.128																					404	0.9943	0.99794	0.98253
3458.91	47949.8	3458.91	7273.1	3458.91	-10930.9	3458.91	16387.2			23.5488	-14.1078	21.5756	-10.4768	23.0768	-9.8827																					402	0.99473	0.99771	0.98196
3459.1	49979.8	3459.1	10890.1	3459.1	-9204.89	3459.1	16487.2			23.6488	-12.9565	21.6756	-10.0435	23.1768	-10.2533																					400	0.99426	0.99836	0.98318
3459.3	50944.8	3459.3	12531.1	3459.3	-5509.89	3459.3	16328.2			23.7488	-13.6391	21.7756	-9.8787	23.2768	-9.8187																					398	0.99506	0.99831	0.98371
3459.49	52078.8	3459.49	11973.1	3459.49	-1626.89	3459.49	16188.2			23.8488	-13.1813	21.8756	-9.2833	23.3768	-10.549																					396	0.99495	0.99824	0.98321
3459.69	47639.8	3459.69	11409.1	3459.69	4037.11	3459.69	15883.2			23.9488	-13.7073	21.9756	-9.5639	23.4768	-10.0135																					394	0.99494	0.99885	0.98318
3459.88	43760.8	3459.88	12529.1	3459.88	5774.11	3459.88	16092.2			24.0488	-13.8626	22.0756	-10.0953	23.5768	-10.3392																					392	0.99535	0.99803	0.9834
3460.08	41189.8	3460.08	12947.1	3460.08	5333.11	3460.08	18338.2			24.1488	-12.8843	22.1756	-9.2792	23.6768	-9.0939																					390	0.99502	0.999	0.98388
3460.27	40648.8	3460.27	10335.1	3460.27	1813.11	3460.27	18317.2			24.2488	-13.1745	22.2756	-9.2138	23.7768	-10.4986																					388	0.99467	0.99831	0.98462
3460.47	40369.8	3460.47	10421.1	3460.47	-2082.89	3460.47	16470.2			24.3488	-13.9811	22.3756	-10.1198	23.8768	-9.3473																					386	0.9955	0.99879	0.98485
3460.66	40422.8	3460.66	9555.1	3460.66	-5268.89	3460.66	14857.2			24.4488	-13.4211	22.4756	-9.2628	23.9768	-9.8146																					384	0.99662	1	0.98623
3460.86	39564.8	3460.86	6862.1	3460.86	-7530.89	3460.86	14280.2			24.5488	-12.996	22.5756	-9.9917	24.0768	-9.3269																					382	0.99491	0.99934	0.9871
3461.06	39012.8	3461.06	4341.1	3461.06	-6413.89	3461.06	12377.2			24.6488	-13.0287	22.6756	-10.0285	24.1768	-8.9454																					380	0.99482	0.99818	0.98781
3461.25	38766.8	3461.25	2527.1	3461.25	-1955.89	3461.25	8987.18			24.7488	-12.6813	22.7756	-9.0053	24.2768	-9.4059																					378	1	0.99895	0.99006
3461.45	37175.8	3461.45	2358.1	3461.45	904.113	3461.45	6409.18			24.8488	-13.1146	22.8756	-10.2384	24.3768	-9.6184																					376	0.99326	0.99279	0.98902
3461.64	38030.8	3461.64	2627.1	3461.64	1274.11	3461.64	6436.18			24.9488	-13.041	22.9756	-9.2724	24.4768	-9.3146																					374	0.99288	0.99618	0.98803
3461.84	36836.8	3461.84	2375.1	3461.84	2159.11	3461.84	6571.18			25.0488	-12.8571	23.0756	-9.7547	24.5768	-9.5626																					372	0.99319	0.99841	0.98849
3462.03	38311.8	3462.03	1280.1	3462.03	4627.11	3462.03	7899.18			25.1488	-12.1363	23.1756	-9.4304	24.6768	-8.9603																					370	0.99075	0.99441	0.99237
3462.23	40457.8	3462.23	1812.1	3462.23	5707.11	3462.23	7423.18			25.2488	-12.7154	23.2756	-8.1687	24.7768	-9.6661																					368	0.99425	0.99435	0.9932
3462.42	41180.8	3462.42	2578.1	3462.42	6973.11	3462.42	3495.18			25.3488	-11.3161	23.3756	-9.0012	24.8768	-9.3636																					366	0.99432	0.99584	0.99464
3462.62	41794.8	3462.62	2707.1	3462.62	4950.11	3462.62	2087.18			25.4488	-12.669	23.4756	-9.0775	24.9768	-9.5666																					364	0.99265	0.99736	0.99152
3462.82	39726.8	3462.82	2856.1	3462.82	1505.11	3462.82	3836.18			25.5488	-11.9428	23.5756	-8.8949	25.0768	-9.8487																					362	0.99388	0.99587	0.99389
3463.01	38309.8	3463.01	-1306.9	3463.01	-1131.89	3463.01	7215.18			25.6488	-11.9074	23.6756	-9.4277	25.1768	-9.0884																					360	0.99728	0.99196	0.99753
3463.21	37355.8	3463.21	-3350.9	3463.21	-4299.89	3463.21	10615.2			25.7488	-12.5314	23.7756	-8.2982	25.2768	-8.4876																					358	0.99288	0.99222	0.99757
3463.4	38648.8	3463.4	-1085.9	3463.4	-8098.89	3463.4	13144.2			25.8488	-12.8571	23.8756	-9.3718	25.3768	-9.5775																					356	0.99003	0.99655	0.99876
3463.6	39735.8	3463.6	1633.1	3463.6	-11731.9	3463.6	13303.2			25.9488	-11.7821	23.9756	-9.1034	25.4768	-7.8322																					354	0.98977	0.99497	0.99734
3463.79	40035.8	3463.79	2959.1	3463.79	-12476.9	3463.79	12383.2			26.0488	-12.6009	24.0756	-9.1143	25.5768	-9.0789																					352	0.99135	0.99182	0.99943
3463.99	40375.8	3463.99	2568.1	3463.99	-9547.89	3463.99	11150.2			26.1488	-11.8515	24.1756	-8.3867	25.6768	-10.2097																					350	0.99204	0.99134	0.99854
3464.18	39931.8	3464.18	1075.1	3464.18	-10817.9	3464.18	10281.2			26.2488	-12.8734	24.2756	-8.8364	25.7768	-9.1061																					348	0.9877	0.99483	0.99936
3464.38	40769.8	3464.38	35.1006	3464.38	-9734.89	3464.38	10528.2			26.3488	-11.282	24.3756	-8.5761	25.8768	-8.9862																					346	0.98877	0.9948	1
3464.57	37961.8	3464.57	553.101	3464.57	-7687.89	3464.57	8970.18			26.4488	-12.6595	24.4756	-9.1674	25.9768	-8.7096																					344	0.98752	0.99365	0.99723
3464.77	35177.8	3464.77	1658.1	3464.77	-7042.89	3464.77	6496.18			26.5488	-12.5246	24.5756	-8.1306	26.0768	-8.2464																					342	0.98366	0.99423	0.99471
3464.97	34785.8	3464.97	2067.1	3464.97	-6749.89	3464.97	6305.18			26.6488	-12.4388	24.6756	-8.3786	26.1768	-8.6156																					340	0.98349	0.99074	0.99337
3465.16	38497.8	3465.16	-1085.9	3465.16	-6807.89	3465.16	6209.18			26.7488	-12.4946	24.7756	-8.5257	26.2768	-8.7805																					338	0.98293	0.98855	0.99166
3465.36	40642.8	3465.36	-2197.9	3465.36	-4713.89	3465.36	6404.18			26.8488	-11.5491	24.8756	-8.7478	26.3768	-8.6415																					336	0.98219	0.99156	0.9937
3465.55	43405.8	3465.55	-1546.9	3465.55	-5896.89	3465.55	5722.18			26.9488	-11.8638	24.9756	-8.2314	26.4768	-9.1402																					334	0.98613	0.98614	0.99099
3465.75	42841.8	3465.75	-745.899	3465.75	-7049.89	3465.75	4255.18			27.0488	-11.4101	25.0756	-8.1456	26.5768	-8.5625																					332	0.98322	0.97854	0.98943
3465.94	41296.8	3465.94	-2655.9	3465.94	-5734.89	3465.94	1764.18			27.1488	-12.0927	25.1756	-8.8731	26.6768	-7.9889																					330	0.97113	0.98136	0.98956
3466.14	38995.8	3466.14	-4794.9	3466.14	-5089.89	3466.14	591.182			27.2488	-11.3924	25.2756	-9.2015	26.7768	-9.6457																					328	0.96756	0.98017	0.98882
3466.33	36476.8	3466.33	-3811.9	3466.33	-6372.89	3466.33	3047.18			27.3488	-11.4673	25.3756	-9.0135	26.8768	-8.5788																					326	0.97444	0.98286	0.98675
3466.53	36114.8	3466.53	-2474.9	3466.53	-8439.89	3466.53	6149.18			27.4488	-11.8393	25.4756	-8.7219	26.9768	-9.0762																					324	0.96868	0.9806	0.98785
3466.73	36973.8	3466.73	-1642.9	3466.73	-8038.89	3466.73	7243.18			27.5488	-11.4605	25.5756	-8.6511	27.0768	-7.6319																					322	0.96342	0.9728	0.98611
3466.92	37315.8	3466.92	-1095.9	3466.92	-7398.89	3466.92	7596.18			27.6488	-12.3761	25.6756	-9.1034	27.1768	-7.482																					320	0.96082	0.97435	0.99081
3467.12	36501.8	3467.12	-3111.9	3467.12	-3912.89	3467.12	9592.18			27.7488	-11.1253	25.7756	-7.7573	27.2768	-8.5107																					318	0.96653	0.97219	0.98621
3467.31	36184.8	3467.31	-5223.9	3467.31	-4674.89	3467.31	12325.2			27.8488	-11.7112	25.8756	-8.7396	27.3768	-8.3227																					316	0.96321	0.96956	0.98453
3467.51	35119.8	3467.51	-6515.9	3467.51	-4911.89	3467.51	14558.2			27.9488	-11.3651	25.9756	-8.5312	27.4768	-8.102																					314	0.95911	0.96687	0.98216
3467.7	30664.8	3467.7	-5941.9	3467.7	-2668.89	3467.7	16116.2			28.0488	-11.3638	26.0756	-8.5298	27.5768	-8.9563																					312	0.95713	0.96341	0.98353
3467.9	25640.8	3467.9	-3399.9	3467.9	-161.887	3467.9	16278.2			28.1488	-12.3979	26.1756	-8.2219	27.6768	-8.1687																					310	0.95246	0.96244	0.98159
3468.09	22828.8	3468.09	-3390.9	3468.09	1881.11	3468.09	18596.2			28.2488	-11.9347	26.2756	-8.0257	27.7768	-8.3009																					308	0.9534	0.96181	0.98089
3468.29	22210.8	3468.29	-5312.9	3468.29	2679.11	3468.29	18697.2			28.3488	-12.1063	26.3756	-8.0189	27.8768	-7.7205																					306	0.94955	0.95837	0.98015
3468.48	22092.8	3468.48	-5941.9	3468.48	-1846.89	3468.48	17546.2			28.4488	-11.2071	26.4756	-8.2886	27.9768	-8.4685																					304	0.94788	0.95776	0.98073
3468.68	23831.8	3468.68	-6948.9	3468.68	-5527.89	3468.68	15838.2			28.5488	-10.8746	26.5756	-8.6156	28.0768	-7.4643																					302	0.94506	0.95405	0.98057
3468.88	28094.8	3468.88	-6382.9	3468.88	-10011.9	3468.88	11552.2			28.6488	-10.7234	26.6756	-7.8049	28.1768	-8.1824																					300	0.93916	0.95249	0.97888
3469.07	31965.8	3469.07	-3254.9	3469.07	-13090.9	3469.07	9006.18			28.7488	-11.0232	26.7756	-7.3908	28.2768	-7.5202																					298	0.93765	0.94874	0.97852
3469.27	31380.8	3469.27	-1163.9	3469.27	-15934.9	3469.27	8403.18			28.8488	-11.6594	26.8756	-7.6755	28.3768	-8.4426																					296	0.93528	0.94627	0.97912
3469.46	31921.8	3469.46	-700.899	3469.46	-14607.9	3469.46	8907.18			28.9488	-11.0286	26.9756	-7.606	28.4768	-8.1142																					294	0.93518	0.943	0.98069
3469.66	32593.8	3469.66	-1475.9	3469.66	-14421.9	3469.66	7143.18			29.0488	-12.3638	27.0756	-7.3008	28.5768	-8.0761																					292	0.92923	0.94046	0.97898
3469.85	32909.8	3469.85	-844.899	3469.85	-10982.9	3469.85	4758.18			29.1488	-11.1458	27.1756	-8.3145	28.6768	-8.4617																					290	0.92661	0.9391	0.97682
3470.05	31654.8	3470.05	-1082.9	3470.05	-8448.89	3470.05	2860.18			29.2488	-10.2206	27.2756	-7.9807	28.7768	-7.6319																					288	0.92136	0.93554	0.97606
3470.24	28502.8	3470.24	-2150.9	3470.24	-7483.89	3470.24	724.182			29.3488	-9.7833	27.3756	-7.9003	28.8768	-6.9697																					286	0.92295	0.93587	0.97592
3470.44	21718.8	3470.44	-2235.9	3470.44	-7042.89	3470.44	1886.18			29.4488	-11.0381	27.4756	-6.9793	28.9768	-7.76																					284	0.92145	0.93025	0.97667
3470.64	22447.8	3470.64	-1676.9	3470.64	-8554.89	3470.64	5312.18			29.5488	-11.2698	27.5756	-7.5529	29.0768	-7.5147																					282	0.91961	0.92732	0.97517
3470.83	23693.8	3470.83	566.101	3470.83	-9402.89	3470.83	6391.18			29.6488	-10.8528	27.6756	-7.7641	29.1768	-7.5815																					280	0.91642	0.92769	0.97547
3471.03	22772.8	3471.03	3989.1	3471.03	-9274.89	3471.03	5663.18			29.7488	-11.2766	27.7756	-7.76	29.2768	-7.7218																					278	0.91488	0.92366	0.97403
3471.22	19549.8	3471.22	5260.1	3471.22	-5820.89	3471.22	6355.18			29.8488	-10.5	27.8756	-7.4875	29.3768	-7.1387																					276	0.91456	0.92006	0.97105
3471.42	20278.8	3471.42	5205.1	3471.42	-4483.89	3471.42	4440.18			29.9488	-10.9251	27.9756	-7.7627	29.4768	-7.2368																					274	0.91407	0.92253	0.97035
3471.61	18026.8	3471.61	5421.1	3471.61	-3937.89	3471.61	2620.18			30.0488	-10.4904	28.0756	-7.9357	29.5768	-7.2382																					272	0.91079	0.91889	0.96955
3471.81	17273.8	3471.81	3115.1	3471.81	-2653.89	3471.81	1971.18			30.1488	-11.2384	28.1756	-7.4725	29.6768	-7.1768																					270	0.91223	0.91914	0.96922
3472	8192.85	3472	1915.1	3472	-2868.89	3472	2853.18			30.2488	-9.9877	28.2756	-8.057	29.7768	-7.8881																					268	0.90976	0.91395	0.96639
3472.2	19750.8	3472.2	273.101	3472.2	-3175.89	3472.2	1734.18			30.3488	-10.6716	28.3756	-7.6156	29.8768	-7.2164																					266	0.9105	0.91238	0.9652
3472.4	23297.8	3472.4	-425.899	3472.4	-2957.89	3472.4	1037.18			30.4488	-9.741	28.4756	-7.3962	29.9354	-25.5091																					264	0.90828	0.91062	0.95967
3472.59	21928.8	3472.59	-1774.9	3472.59	-2609.89	3472.59	2249.18			30.5488	-10.5667	28.5756	-7.9739	30.0354	-25.065																					262	0.90398	0.90901	0.95683
3472.79	21556.8	3472.79	-2703.9	3472.79	-2537.89	3472.79	4625.18			30.6488	-9.8814	28.6756	-6.7749	30.1354	-25.6345																					260	0.89928	0.90166	0.95248
3472.98	18543.8	3472.98	-732.899	3472.98	-1817.89	3472.98	8803.18			30.7488	-18.5986	28.7756	-6.9643	30.2354	-24.8538																					258	0.89593	0.89705	0.94818
3473.18	17970.8	3473.18	90.1006	3473.18	-1644.89	3473.18	11665.2			30.8488	-16.7347	28.8756	-7.7532	30.3354	-26.0855																					256	0.89246	0.89139	0.94079
3473.37	18933.8	3473.37	-165.899	3473.37	-6817.89	3473.37	12619.2			30.9488	-17.4991	28.9756	-7.7763	30.4354	-25.5732																					254	0.88143	0.88708	0.93618
3473.57	20608.8	3473.57	-1487.9	3473.57	-9103.89	3473.57	12826.2			31.0488	-16.7197	29.0756	-7.5979	30.5354	-26.3171																					252	0.87356	0.87692	0.92857
3473.76	23575.8	3473.76	-1384.9	3473.76	-11001.9	3473.76	12516.2			31.1488	-16.7524	29.1756	-7.5883	30.6354	-25.8116																					250	0.86549	0.86668	0.92053
3473.96	26154.8	3473.96	-1763.9	3473.96	-11407.9	3473.96	9430.18			31.2488	-17.2661	29.2756	-6.546	30.7354	-26.3035																					248	0.85671	0.85727	0.9129
3474.15	27587.8	3474.15	-1862.9	3474.15	-9684.89	3474.15	9243.18			31.3488	-17.247	29.3756	-6.8458	30.8354	-25.8198																					246	0.85238	0.85425	0.90908
3474.35	28241.8	3474.35	-3186.9	3474.35	-10865.9	3474.35	10347.2			31.4488	-17.0481	29.4756	-7.0747	30.9354	-25.9642																					244	0.84426	0.84765	0.9036
3474.55	26700.8	3474.55	-2232.9	3474.55	-7168.89	3474.55	12010.2			31.5488	-17.5427	29.5756	-7.1305	31.0354	-26.0133																					242	0.84254	0.84381	0.89816
3474.74	26742.8	3474.74	-38.8994	3474.74	-10653.9	3474.74	12853.2			31.6488	-16.6829	29.6756	-7.5788	31.1354	-26.5392																					240	0.83463	0.83976	0.89992
3474.94	25988.8	3474.94	280.101	3474.94	-12427.9	3474.94	11093.2			31.7488	-16.5262	29.7756	-7.3744	31.2354	-25.0077																					238	0.8363	0.83977	0.90073
3475.13	23579.8	3475.13	-1345.9	3475.13	-11860.9	3475.13	7039.18			31.8488	-17.8288	29.8756	-6.606	31.3354	-26.3539																					236	0.83817	0.8423	0.90336
3475.33	22391.8	3475.33	-2098.9	3475.33	-11924.9	3475.33	4750.18			31.9488	-16.108	29.9756	-7.3976	31.4354	-24.9042																					234	0.83769	0.84404	0.90591
3475.52	21281.8	3475.52	-152.899	3475.52	-12224.9	3475.52	1110.18			32.0488	-16.7783	30.0756	-6.9357	31.5354	-26.2667																					232	0.84435	0.84481	0.90808
3475.72	20166.8	3475.72	633.101	3475.72	-11910.9	3475.72	-1803.82			32.1488	-15.6011	30.1756	-7.1796	31.6354	-24.9519																					230	0.84641	0.84713	0.91221
3475.91	20043.8	3475.91	-1569.9	3475.91	-13097.9	3475.91	-2322.82			32.2488	-16.3573	30.2756	-7.3649	31.7354	-25.5132																					228	0.84571	0.84938	0.91264
3476.11	20228.8	3476.11	-2336.9	3476.11	-13364.9	3476.11	-1345.82			32.3488	-15.7782	30.3756	-7.4466	31.8354	-25.4151																					226	0.849	0.85021	0.91437
3476.3	21302.8	3476.3	-1342.9	3476.3	-15209.9	3476.3	-725.818			32.4488	-17.1394	30.4756	-7.0883	31.9354	-25.704																					224	0.8507	0.84997	0.91602
3476.5	21403.8	3476.5	-1212.9	3476.5	-16167.9	3476.5	-1261.82			32.5488	-16.1311	30.5756	-7.7954	32.0354	-25.6086																					222	0.84594	0.84899	0.91364
3476.7	20775.8	3476.7	162.101	3476.7	-17563.9	3476.7	-799.818			32.6488	-17.138	30.6756	-7.6251	32.1354	-25.9942																					220	0.84551	0.85112	0.91621
3476.89	19788.8	3476.89	1530.1	3476.89	-19530.9	3476.89	972.182			32.7488	-15.394	30.7756	-7.8077	32.2354	-24.6276																					218	0.84779	0.85071	0.91617
3477.09	19446.8	3477.09	1083.1	3477.09	-20982.9	3477.09	4271.18			32.8488	-16.6625	30.8756	-8.1878	32.3354	-25.4655																					216	0.84728	0.85359	0.91704
3477.28	16538.8	3477.28	175.101	3477.28	-22726.9	3477.28	6414.18			32.9488	-16.6475	30.9756	-7.7818	32.4354	-26.3484																					214	0.84681	0.85281	0.92111
3477.48	15520.8	3477.48	-2748.9	3477.48	-21496.9	3477.48	6300.18			33.0488	-16.3369	31.0756	-7.6006	32.5354	-24.9478																					212	0.85189	0.85758	0.92017
3477.67	12895.8	3477.67	-4200.9	3477.67	-19752.9	3477.67	4487.18			33.1488	-16.3328	31.1756	-8.9045	32.6354	-25.0772																					210	0.85408	0.8551	0.92308
3477.87	11208.8	3477.87	-3943.9	3477.87	-19186.9	3477.87	2817.18			33.2488	-16.7688	31.2756	-8.0025	32.7354	-24.6767																					208	0.85514	0.86165	0.92509
3478.06	10946.8	3478.06	-3921.9	3478.06	-16490.9	3478.06	976.182			33.3488	-16.2319	31.3756	-7.2027	32.8354	-25.4669																					206	0.85074	0.86205	0.92279
3478.26	11029.8	3478.26	-3823.9	3478.26	-16517.9	3478.26	1608.18			33.4488	-16.593	31.4756	-7.6142	32.9354	-25.1971																					204	0.84362	0.85976	0.91842
3478.46	13938.8	3478.46	-5887.9	3478.46	-15598.9	3478.46	2310.18			33.5488	-16.6094	31.5756	-7.2967	33.0354	-25.674																					202	0.84152	0.85254	0.91697
3478.65	15339.8	3478.65	-6630.9	3478.65	-13961.9	3478.65	1994.18			33.6488	-16.3028	31.6756	-7.4453	33.1354	-25.7558																					200	0.82891	0.84295	0.91182
3478.85	14602.8	3478.85	-7294.9	3478.85	-13717.9	3478.85	3937.18			33.7488	-16.1625	31.7756	-7.621	33.2354	-25.4274																					--	--	--	--
3479.04	13250.8	3479.04	-8534.9	3479.04	-14399.9	3479.04	5880.18			33.8488	-15.8913	31.8756	-8.4126	33.3354	-25.0636																					--	--	--	--
3479.24	8957.85	3479.24	-10953.9	3479.24	-15869.9	3479.24	3454.18			33.9488	-16.871	31.9756	-8.0325	33.4354	-24.9124																					--	--	--	--
3479.43	-2717.15	3479.43	-12961.9	3479.43	-15618.9	3479.43	3330.18			34.0488	-16.4418	32.0756	-8.0856	33.5354	-25.1413																					--	--	--	--
3479.63	-3141.15	3479.63	-13412.9	3479.63	-15656.9	3479.63	3639.18			34.1488	-16.2755	32.1756	-8.5025	33.6354	-26.4847																					--	--	--	--
3479.82	-5770.15	3479.82	-11410.9	3479.82	-9927.89	3479.82	1668.18			34.2488	-15.7088	32.2756	-8.1251	33.7354	-25.7994																					--	--	--	--
3480.02	3728.85	3480.02	-9978.9	3480.02	-10932.9	3480.02	736.182			34.3488	-17.3124	32.3756	-8.429	33.8354	-24.9369																					--	--	--	--
3480.22	9331.85	3480.22	-10770.9	3480.22	-12820.9	3480.22	1956.18			34.4488	-15.83	32.4756	-7.918	33.9354	-25.0513																					--	--	--	--
3480.41	12685.8	3480.41	-10883.9	3480.41	-14631.9	3480.41	1032.18			34.5488	-15.3858	32.5756	-7.8376	34.0354	-26.4043																					--	--	--	--
3480.61	13952.8	3480.61	-11320.9	3480.61	-16449.9	3480.61	1326.18			34.6488	-17.1012	32.6756	-7.6592	34.1354	-24.8034																					--	--	--	--
3480.8	12585.8	3480.8	-13409.9	3480.8	-17413.9	3480.8	363.182			34.7488	-16.0303	32.7756	-7.636	34.2354	-24.9151																					--	--	--	--
3481	8881.85	3481	-13549.9	3481	-17342.9	3481	830.182			34.8488	-16.4554	32.8756	-8.8418	34.3354	-25.065																					--	--	--	--
3481.19	7883.85	3481.19	-11882.9	3481.19	-18350.9	3481.19	592.182			34.9488	-16.1311	32.9756	-8.5693	34.4354	-25.2503																					--	--	--	--
3481.39	10314.8	3481.39	-10645.9	3481.39	-19085.9	3481.39	1588.18			35.0488	-16.0249	33.0756	-8.042	34.5354	-24.6753																					--	--	--	--
3481.58	11471.8	3481.58	-8514.9	3481.58	-19417.9	3481.58	2971.18			35.1488	-16.2851	33.1756	-8.4985	34.6354	-24.9124																					--	--	--	--
3481.78	11319.8	3481.78	-7844.9	3481.78	-16909.9	3481.78	5619.18			35.2488	-16.6434	33.2756	-7.6387	34.7354	-25.5773																					--	--	--	--
3481.97	11937.8	3481.97	-8117.9	3481.97	-17404.9	3481.97	6648.18			35.3488	-16.2933	33.3756	-8.211	34.8354	-24.8538																					--	--	--	--
3482.17	10649.8	3482.17	-5047.9	3482.17	-20497.9	3482.17	6489.18			35.4488	-16.2061	33.4756	-7.5406	34.9354	-25.486																					--	--	--	--
3482.37	12114.8	3482.37	-2820.9	3482.37	-19104.9	3482.37	6584.18			35.5488	-16.217	33.5756	-7.7777	35.0354	-24.7421																					--	--	--	--
3482.56	14328.8	3482.56	-2590.9	3482.56	-18452.9	3482.56	3625.18			35.6488	-16.1993	33.6756	-7.4725	35.1354	-24.5363																					--	--	--	--
3482.76	9124.85	3482.76	-3638.9	3482.76	-16382.9	3482.76	2054.18			35.7488	-16.3205	33.7756	-7.9412	35.2354	-24.2897																					--	--	--	--
3482.95	4345.85	3482.95	-4873.9	3482.95	-12995.9	3482.95	2219.18			35.8488	-16.7974	33.8756	-7.433	35.3354	-24.926																					--	--	--	--
3483.15	-1071.15	3483.15	-7363.9	3483.15	-12448.9	3483.15	1867.18			35.9488	-15.8164	33.9756	-6.6632	35.4354	-24.5064																					--	--	--	--
3483.34	-4152.15	3483.34	-9801.9	3483.34	-10823.9	3483.34	1715.18			36.0488	-15.7755	34.0756	-8.1224	35.5354	-25.7544																					--	--	--	--
3483.54	-2724.15	3483.54	-9058.9	3483.54	-10371.9	3483.54	262.182			36.1488	-15.8409	34.1756	-7.3294	35.6354	-25.0309																					--	--	--	--
3483.73	-373.151	3483.73	-6353.9	3483.73	-12174.9	3483.73	-1002.82			36.2488	-15.9867	34.2756	-7.8499	35.7354	-24.9287																					--	--	--	--
3483.93	-49.1514	3483.93	-4023.9	3483.93	-17715.9	3483.93	75.1816			36.3488	-15.9758	34.3756	-7.5434	35.8354	-24.6153																					--	--	--	--
3484.13	-2843.15	3484.13	-2690.9	3484.13	-13245.9	3484.13	1907.18			36.4488	-15.8832	34.4756	-7.4589	35.9354	-24.0581																					--	--	--	--
3484.32	-1693.15	3484.32	-2720.9	3484.32	-14415.9	3484.32	1917.18			36.5488	-16.0031	34.5756	-6.9847	36.0354	-24.9982																					--	--	--	--
3484.52	-1402.15	3484.52	-2910.9	3484.52	-11385.9	3484.52	203.182			36.6488	-15.3204	34.6756	-7.1659	36.1354	-24.5649																					--	--	--	--
3484.71	-2412.15	3484.71	-4769.9	3484.71	-10590.9	3484.71	-339.818			36.7488	-16.1611	34.7756	-7.5801	36.2354	-23.8183																					--	--	--	--
3484.91	-1856.15	3484.91	-5096.9	3484.91	-12454.9	3484.91	637.182			36.8488	-15.8014	34.8756	-7.7668	36.3354	-25.2911																					--	--	--	--
3485.1	-282.151	3485.1	-4752.9	3485.1	-12346.9	3485.1	0.18164			36.9488	-15.4185	34.9756	-7.7314	36.4354	-24.3769																					--	--	--	--
3485.3	797.849	3485.3	-4189.9	3485.3	-12946.9	3485.3	1336.18			37.0488	-16.0766	35.0756	-8.4099	36.5354	-25.0786																					--	--	--	--
3485.49	2858.85	3485.49	-3730.9	3485.49	-15172.9	3485.49	3815.18			37.1488	-15.6365	35.1756	-7.7641	36.6354	-24.6467																					--	--	--	--
3485.69	3639.85	3485.69	-4682.9	3485.69	-17459.9	3485.69	1911.18			37.2488	-16.0249	35.2756	-7.2245	36.7354	-24.4914																					--	--	--	--
3485.88	4350.85	3485.88	-7254.9	3485.88	-15830.9	3485.88	295.182			37.3488	-15.9567	35.3756	-7.3581	36.8354	-24.3837																					--	--	--	--
3486.08	6579.85	3486.08	-8267.9	3486.08	-11619.9	3486.08	-1691.82			37.4488	-15.146	35.4756	-7.1482	36.9354	-24.2788																					--	--	--	--
3486.28	7990.85	3486.28	-7734.9	3486.28	-9403.89	3486.28	-2825.82			37.5488	-16.2606	35.5756	-6.9629	37.0354	-25.0404																					--	--	--	--
3486.47	6897.85	3486.47	-8710.9	3486.47	-9802.89	3486.47	-4265.82			37.6488	-15.0275	35.6756	-7.5979	37.1354	-24.723																					--	--	--	--
3486.67	6276.85	3486.67	-11094.9	3486.67	-9720.89	3486.67	-2930.82			37.7488	-15.4908	35.7756	-6.8744	37.2354	-24.9628																					--	--	--	--
3486.86	6242.85	3486.86	-10800.9	3486.86	-7630.89	3486.86	-1666.82			37.8488	-15.0125	35.8756	-6.9261	37.3354	-24.7121																					--	--	--	--
3487.06	8227.85	3487.06	-9363.9	3487.06	-6994.89	3487.06	-120.818			37.9488	-15.469	35.9756	-7.8881	37.4354	-24.6208																					--	--	--	--
3487.25	9239.85	3487.25	-9309.9	3487.25	-10849.9	3487.25	488.182			38.0488	-15.8191	36.0756	-7.2191	37.5354	-24.1344																					--	--	--	--
3487.45	10881.8	3487.45	-9750.9	3487.45	-12057.9	3487.45	2387.18			38.1488	-16.3818	36.1756	-7.4221	37.6354	-23.915																					--	--	--	--
3487.64	11503.8	3487.64	-9229.9	3487.64	-10701.9	3487.64	1973.18			38.2488	-15.7782	36.2756	-7.0556	37.7354	-23.4491																					--	--	--	--
3487.84	12614.8	3487.84	-11778.9	3487.84	-9817.89	3487.84	692.182			38.3488	-15.7428	36.3756	-7.0774	37.8354	-24.0649																					--	--	--	--
3488.04	12241.8	3488.04	-13299.9	3488.04	-10978.9	3488.04	-1640.82			38.4488	-15.5834	36.4756	-8.1347	37.9354	-24.4641																					--	--	--	--
3488.23	10399.8	3488.23	-10818.9	3488.23	-11795.9	3488.23	-906.818			38.5488	-15.5112	36.5756	-7.4439	38.0354	-24.2475																					--	--	--	--
3488.43	7907.85	3488.43	-9569.9	3488.43	-9406.89	3488.43	1674.18			38.6488	-16.0167	36.6756	-7.121	38.1354	-24.55																					--	--	--	--
3488.62	9163.85	3488.62	-10756.9	3488.62	-7287.89	3488.62	2384.18			38.7488	-15.4431	36.7756	-7.5107	38.2354	-24.2339																					--	--	--	--
3488.82	10929.8	3488.82	-12386.9	3488.82	-3935.89	3488.82	1652.18			38.8488	-16.1502	36.8756	-7.0951	38.3354	-24.8306																					--	--	--	--
3489.01	10568.8	3489.01	-11294.9	3489.01	-2225.89	3489.01	1968.18			38.9488	-15.9731	36.9756	-6.4138	38.4354	-24.8987																					--	--	--	--
3489.21	9163.85	3489.21	-9500.9	3489.21	-4446.89	3489.21	1038.18			39.0488	-15.2401	37.0756	-7.2204	38.5354	-24.0554																					--	--	--	--
3489.4	6959.85	3489.4	-8358.9	3489.4	-7511.89	3489.4	1026.18			39.1488	-15.736	37.1756	-7.527	38.6354	-24.584																					--	--	--	--
3489.6	7062.85	3489.6	-7322.9	3489.6	-11712.9	3489.6	903.182			39.2488	-15.4894	37.2756	-8.4099	38.7354	-24.3755																					--	--	--	--
3489.79	7975.85	3489.79	-6328.9	3489.79	-11439.9	3489.79	67.1816			39.3488	-14.4539	37.3756	-7.7641	38.8354	-24.2393																					--	--	--	--
3489.99	8484.85	3489.99	-3137.9	3489.99	-10919.9	3489.99	-1842.82			39.4488	-14.77	37.4756	-6.6332	38.9354	-25.0186																					--	--	--	--
3490.19	8658.85	3490.19	-1509.9	3490.19	-12494.9	3490.19	-3846.82			39.5488	-15.8041	37.5756	-7.0379	39.0354	-23.6684																					--	--	--	--
3490.38	5741.85	3490.38	-1526.9	3490.38	-13117.9	3490.38	-4049.82			39.6488	-14.6365	37.6756	-7.7532	39.1354	-24.0608																					--	--	--	--
3490.58	7407.85	3490.58	-1393.9	3490.58	-12387.9	3490.58	-2099.82			39.7488	-14.4525	37.7756	-7.3349	39.2354	-23.8728																					--	--	--	--
3490.77	6397.85	3490.77	-623.899	3490.77	-9935.89	3490.77	-579.818			39.8488	-16.5371	37.8756	-7.2995	39.3354	-24.9287																					--	--	--	--
3490.97	6699.85	3490.97	1440.1	3490.97	-10036.9	3490.97	1038.18			39.9488	-14.2809	37.9756	-7.2749	39.4354	-23.9137																					--	--	--	--
3491.16	6011.85	3491.16	488.101	3491.16	-10892.9	3491.16	683.182			40.0488	-16.2483	38.0756	-7.0052	39.5354	-24.0458																					--	--	--	--
3491.36	7496.85	3491.36	-2178.9	3491.36	-8623.89	3491.36	-243.818			40.1488	-14.9703	38.1756	-7.1251	39.6354	-24.6767																					--	--	--	--
3491.55	7276.85	3491.55	-3663.9	3491.55	-7237.89	3491.55	-1618.82			40.2488	-15.2986	38.2756	-7.2967	39.7354	-24.3974																					--	--	--	--
3491.75	6718.85	3491.75	-3950.9	3491.75	-9319.89	3491.75	-3537.82			40.3488	-15.8941	38.3756	-7.5175	39.8354	-23.8973																					--	--	--	--
3491.95	8944.85	3491.95	-2470.9	3491.95	-8519.89	3491.95	-3476.82			40.4488	-14.8654	38.4756	-7.527	39.9354	-23.896																					--	--	--	--
3492.14	7030.85	3492.14	-1417.9	3492.14	-4953.89	3492.14	-2716.82			40.5488	-15.4281	38.5756	-7.3676	40.0354	-24.4341																					--	--	--	--
3492.34	7879.85	3492.34	-2660.9	3492.34	-2994.89	3492.34	-295.818			40.6488	-15.1351	38.6756	-6.6046	40.1354	-23.8633																					--	--	--	--
3492.53	7574.85	3492.53	-2245.9	3492.53	-2125.89	3492.53	1834.18			40.7488	-15.2537	38.7756	-6.6427	40.2354	-23.6112																					--	--	--	--
3492.73	3190.85	3492.73	-1408.9	3492.73	-3411.89	3492.73	305.182			40.8488	-15.1992	38.8756	-7.3662	40.3354	-24.8143																					--	--	--	--
3492.92	506.849	3492.92	-1840.9	3492.92	-6650.89	3492.92	-3489.82			40.9488	-15.6093	38.9756	-7.8744	40.4354	-24.6671																					--	--	--	--
3493.12	1557.85	3493.12	-2368.9	3493.12	-10135.9	3493.12	-3686.82			41.0488	-15.3055	39.0756	-7.5679	40.5354	-24.7012																					--	--	--	--
3493.31	3219.85	3493.31	-1111.9	3493.31	-9124.89	3493.31	-440.818			41.1488	-15.2183	39.1756	-7.1918	40.6354	-24.5377																					--	--	--	--
3493.51	9522.85	3493.51	355.101	3493.51	-8890.89	3493.51	1648.18			41.2488	-14.8613	39.2756	-7.1455	40.7354	-24.663																					--	--	--	--
3493.7	14562.8	3493.7	4682.1	3493.7	-11404.9	3493.7	3426.18			41.3488	-15.0425	39.3756	-6.2204	40.8354	-23.6357																					--	--	--	--
3493.9	15518.8	3493.9	9331.1	3493.9	-10581.9	3493.9	3071.18			41.4488	-14.4484	39.4756	-6.3253	40.9354	-24.6467																					--	--	--	--
3494.1	12400.8	3494.1	11402.1	3494.1	-10219.9	3494.1	2156.18			41.5488	-15.1447	39.5756	-6.7	41.0354	-24.2502																					--	--	--	--
3494.29	12059.8	3494.29	10757.1	3494.29	-9367.89	3494.29	200.182			41.6488	-15.5562	39.6756	-7.5842	41.1354	-24.505																					--	--	--	--
3494.49	11288.8	3494.49	11634.1	3494.49	-10618.9	3494.49	1162.18			41.7488	-15.7769	39.7756	-6.8403	41.2354	-24.0363																					--	--	--	--
3494.68	11263.8	3494.68	13139.1	3494.68	-11972.9	3494.68	4308.18			41.8488	-15.0289	39.8756	-7.2695	41.3354	-24.148																					--	--	--	--
3494.88	10025.8	3494.88	14465.1	3494.88	-10808.9	3494.88	6673.18			41.9488	-15.6147	39.9756	-6.7763	41.4354	-23.212																					--	--	--	--
3495.07	10614.8	3495.07	13944.1	3495.07	-6090.89	3495.07	6660.18			42.0488	-14.7005	40.0756	-6.9071	41.5354	-24.2461																					--	--	--	--
3495.27	12852.8	3495.27	12200.1	3495.27	-7102.89	3495.27	5427.18			42.1488	-15.8559	40.1756	-6.9248	41.6354	-23.6889																					--	--	--	--
3495.46	16017.8	3495.46	11334.1	3495.46	-8053.89	3495.46	3923.18			42.2488	-14.2468	40.2756	-7.279	41.7354	-23.6766																					--	--	--	--
3495.66	16563.8	3495.66	12032.1	3495.66	-5726.89	3495.66	4839.18			42.3488	-14.9485	40.3756	-7.2409	41.8354	-24.099																					--	--	--	--
3495.86	14957.8	3495.86	12290.1	3495.86	-3782.89	3495.86	6105.18			42.4488	-15.0588	40.4756	-6.9915	41.9354	-24.2039																					--	--	--	--
3496.05	17286.8	3496.05	12300.1	3496.05	-4294.89	3496.05	5897.18			42.5488	-15.4376	40.5756	-7.2	42.0354	-22.9313																					--	--	--	--
3496.25	16700.8	3496.25	11160.1	3496.25	-6771.89	3496.25	7349.18			42.6488	-14.7659	40.6756	-7.6483	42.1354	-23.4177																					--	--	--	--
3496.44	17054.8	3496.44	10634.1	3496.44	-6837.89	3496.44	10542.2			42.7488	-14.7741	40.7756	-7.1074	42.2354	-24.8156																					--	--	--	--
3496.64	18569.8	3496.64	10024.1	3496.64	-6940.89	3496.64	11245.2			42.8488	-14.3067	40.8756	-6.9289	42.3354	-24.208																					--	--	--	--
3496.83	19008.8	3496.83	11140.1	3496.83	-4175.89	3496.83	11994.2			42.9488	-15.4349	40.9756	-6.9302	42.4354	-24.2066																					--	--	--	--
3497.03	16768.8	3497.03	12077.1	3497.03	-3532.89	3497.03	11653.2			43.0488	-14.74	41.0756	-6.749	42.5354	-24.4369																					--	--	--	--
3497.22	16775.8	3497.22	11212.1	3497.22	-5861.89	3497.22	9934.18			43.1488	-15.3232	41.1756	-8.1456	42.6354	-23.0676																					--	--	--	--
3497.42	18189.8	3497.42	12894.1	3497.42	-3232.89	3497.42	7307.18			43.2488	-14.6596	41.2756	-6.4806	42.7354	-24.7884																					--	--	--	--
3497.61	19860.8	3497.61	10582.1	3497.61	-4255.89	3497.61	2006.18			43.3488	-14.9362	41.3756	-7.23	42.8354	-24.0077																					--	--	--	--
3497.81	16499.8	3497.81	8952.1	3497.81	-6689.89	3497.81	-1775.82			43.4488	-16.2102	41.4756	-7.5706	42.9354	-23.088																					--	--	--	--
3498.01	13507.8	3498.01	9411.1	3498.01	-4471.89	3498.01	-3005.82			43.5488	-15.8464	41.5756	-6.6659	43.0354	-22.731																					--	--	--	--
3498.2	10901.8	3498.2	11393.1	3498.2	-2718.89	3498.2	-2014.82			43.6488	-15.0452	41.6756	-7.0011	43.1354	-23.3142																					--	--	--	--
3498.4	12239.8	3498.4	14670.1	3498.4	-5432.89	3498.4	61.1816			43.7488	-14.4198	41.7756	-6.7408	43.2354	-24.2747																					--	--	--	--
3498.59	13452.8	3498.59	19251.1	3498.59	-8143.89	3498.59	3275.18			43.8488	-14.5452	41.8756	-7.0501	43.3354	-24.005																					--	--	--	--
3498.79	13596.8	3498.79	23943.1	3498.79	-10201.9	3498.79	4680.18			43.9488	-15.5057	41.9756	-6.576	43.4354	-23.8278																					--	--	--	--
3498.98	14625.8	3498.98	24454.1	3498.98	-11469.9	3498.98	3555.18			44.0488	-15.5616	42.0756	-5.9751	43.5354	-24.024																					--	--	--	--
3499.18	15332.8	3499.18	24825.1	3499.18	-14340.9	3499.18	4038.18			44.1488	-15.3395	42.1756	-7.0202	43.6354	-23.5635																					--	--	--	--
3499.37	15210.8	3499.37	25258.1	3499.37	-13597.9	3499.37	6176.18			44.2488	-14.7305	42.2756	-6.9452	43.7354	-23.4395																					--	--	--	--
3499.57	11111.8	3499.57	25137.1	3499.57	-11523.9	3499.57	8888.18			44.3488	-14.7032	42.3756	-6.9602	43.8354	-23.1071																					--	--	--	--
3499.77	11869.8	3499.77	26010.1	3499.77	-8562.89	3499.77	8808.18			44.4488	-14.2196	42.4756	-5.6767	43.9354	-23.5839																					--	--	--	--
3499.96	10000.8	3499.96	29550.1	3499.96	-6804.89	3499.96	6768.18			44.5488	-15.503	42.5756	-6.4111	44.0354	-23.1956																					--	--	--	--
3500.16	6374.85	3500.16	33068.1	3500.16	-6125.89	3500.16	5844.18			44.6488	-15.1188	42.6756	-7.9793	44.1354	-23.9273																					--	--	--	--
3500.35	8410.85	3500.35	33607.1	3500.35	-2950.89	3500.35	5010.18			44.7488	-14.0452	42.7756	-7.0569	44.2354	-23.554																					--	--	--	--
3500.55	13249.8	3500.55	31001.1	3500.55	-874.887	3500.55	5629.18			44.8488	-14.8095	42.8756	-7.324	44.3354	-23.4858																					--	--	--	--
3500.74	14946.8	3500.74	27871.1	3500.74	-1302.89	3500.74	5814.18			44.9488	-14.3694	42.9756	-6.7136	44.4354	-23.1411																					--	--	--	--
3500.94	13297.8	3500.94	25305.1	3500.94	1950.11	3500.94	6105.18			45.0488	-14.225	43.0756	-6.6632	44.5354	-23.6412																					--	--	--	--
3501.13	13276.8	3501.13	25472.1	3501.13	5520.11	3501.13	7325.18			45.1488	-14.5547	43.1756	-6.6795	44.6354	-23.6139																					--	--	--	--
3501.33	15048.8	3501.33	24294.1	3501.33	4705.11	3501.33	7244.18			45.2488	-14.0288	43.2756	-6.0828	44.7354	-23.1697																					--	--	--	--
3501.52	16476.8	3501.52	22137.1	3501.52	236.113	3501.52	6886.18			45.3488	-15.0152	43.3756	-6.8512	44.8354	-23.7147																					--	--	--	--
3501.72	14434.8	3501.72	19079.1	3501.72	-3105.89	3501.72	6491.18			45.4488	-14.2672	43.4756	-7.1973	44.9354	-22.9																					--	--	--	--
3501.92	11592.8	3501.92	18080.1	3501.92	-6224.89	3501.92	6699.18			45.5488	-14.195	43.5756	-7.4057	45.0354	-23.2324																					--	--	--	--
3502.11	8623.85	3502.11	19615.1	3502.11	-8387.89	3502.11	5326.18			45.6488	-14.5438	43.6756	-6.2136	45.1354	-24.0622																					--	--	--	--
3502.31	7229.85	3502.31	20501.1	3502.31	-10712.9	3502.31	3712.18			45.7488	-14.8885	43.7756	-7.4371	45.2354	-24.317																					--	--	--	--
3502.5	4072.85	3502.5	20974.1	3502.5	-12463.9	3502.5	3000.18			45.8488	-14.8368	43.8756	-7.2245	45.3354	-22.6888																					--	--	--	--
3502.7	1661.85	3502.7	22230.1	3502.7	-13374.9	3502.7	3133.18			45.9488	-14.4171	43.9756	-7.0065	45.4354	-23.3455																					--	--	--	--
3502.89	4316.85	3502.89	23225.1	3502.89	-10835.9	3502.89	5604.18			46.0488	-14.7346	44.0756	-7.8663	45.5354	-22.7269																					--	--	--	--
3503.09	7361.85	3503.09	21874.1	3503.09	-4151.89	3503.09	8401.18			46.1488	-15.3749	44.1756	-6.9561	45.6354	-23.554																					--	--	--	--
3503.28	7928.85	3503.28	18921.1	3503.28	2987.11	3503.28	11101.2			46.2488	-15.2155	44.2756	-6.9439	45.7354	-23.3441																					--	--	--	--
3503.48	11647.8	3503.48	19161.1	3503.48	2818.11	3503.48	15218.2			46.3488	-14.9989	44.3756	-7.0665	45.8354	-23.9096																					--	--	--	--
3503.68	6942.85	3503.68	22021.1	3503.68	273.113	3503.68	16553.2			46.4488	-15.4458	44.4756	-6.9207	45.9354	-23.851																					--	--	--	--
3503.87	3972.85	3503.87	23283.1	3503.87	-955.887	3503.87	16997.2			46.5488	-14.8299	44.5756	-6.7041	46.0354	-24.0063																					--	--	--	--
3504.07	-1857.15	3504.07	24310.1	3504.07	-1677.89	3504.07	15178.2			46.6488	-15.0166	44.6756	-6.7095	46.1354	-23.0648																					--	--	--	--
3504.26	-2333.15	3504.26	25342.1	3504.26	-2224.89	3504.26	14411.2			46.7488	-14.0193	44.7756	-6.9152	46.2354	-24.0853																					--	--	--	--
3504.46	-4741.15	3504.46	26712.1	3504.46	-831.887	3504.46	13471.2			46.8488	-14.9975	44.8756	-7.3281	46.3354	-23.9859																					--	--	--	--
3504.65	-5521.15	3504.65	26045.1	3504.65	-980.887	3504.65	12312.2			46.9488	-14.9185	44.9756	-6.6291	46.4354	-23.0975																					--	--	--	--
3504.85	-7692.15	3504.85	23324.1	3504.85	-1659.89	3504.85	10356.2			47.0488	-14.5792	45.0756	-7.3662	46.5354	-23.4341																					--	--	--	--
3505.04	-9527.15	3505.04	20146.1	3505.04	-2081.89	3505.04	7985.18			47.1488	-14.1569	45.1756	-6.6359	46.6354	-23.0526																					--	--	--	--
3505.24	-8089.15	3505.24	16849.1	3505.24	-3056.89	3505.24	8144.18			47.2488	-15.0384	45.2756	-6.9493	46.7354	-23.603																					--	--	--	--
3505.44	-6249.15	3505.44	13532.1	3505.44	-4550.89	3505.44	10163.2			47.3488	-13.8272	45.3756	-7.3553	46.8354	-24.1058																					--	--	--	--
3505.63	-6400.15	3505.63	11956.1	3505.63	-4737.89	3505.63	10768.2			47.4488	-14.5479	45.4756	-6.8744	46.9354	-23.5567																					--	--	--	--
3505.83	-4899.15	3505.83	9667.1	3505.83	-365.887	3505.83	10364.2			47.5488	-14.3149	45.5756	-5.6073	47.0354	-22.9844																					--	--	--	--
3506.02	-7096.15	3506.02	8054.1	3506.02	1384.11	3506.02	11674.2			47.6488	-13.8844	45.6756	-7.1932	47.1354	-23.3019																					--	--	--	--
3506.22	-8087.15	3506.22	6270.1	3506.22	2214.11	3506.22	12459.2			47.7488	-14.2659	45.7756	-6.7231	47.2354	-22.7133																					--	--	--	--
3506.41	-9464.15	3506.41	6284.1	3506.41	1928.11	3506.41	12482.2			47.8488	-14.9662	45.8756	-6.3335	47.3354	-22.8904																					--	--	--	--
3506.61	-9210.15	3506.61	6602.1	3506.61	2540.11	3506.61	12658.2			47.9488	-14.4171	45.9756	-7.3594	47.4354	-22.964																					--	--	--	--
3506.8	-8571.15	3506.8	6746.1	3506.8	4349.11	3506.8	13406.2			48.0488	-14.0833	46.0756	-6.4534	47.5354	-22.4803																					--	--	--	--
3507	-7746.15	3507	8408.1	3507	4066.11	3507	14522.2			48.1488	-14.6583	46.1756	-7.8908	47.6354	-24.2298																					--	--	--	--
3507.19	-7550.15	3507.19	9327.1	3507.19	2748.11	3507.19	15430.2			48.2488	-14.4048	46.2756	-7.3553	47.7354	-23.1316																					--	--	--	--
3507.39	-9813.15	3507.39	9980.1	3507.39	-819.887	3507.39	15121.2			48.3488	-14.7482	46.3756	-7.1387	47.8354	-23.0553																					--	--	--	--
3507.59	-8622.15	3507.59	9091.1	3507.59	-1913.89	3507.59	14276.2			48.4488	-14.5288	46.4756	-7.3335	47.9354	-23.5499																					--	--	--	--
3507.78	-16340.2	3507.78	7824.1	3507.78	-1083.89	3507.78	14693.2			48.5488	-15.2387	46.5756	-7.17	48.0354	-23.276																					--	--	--	--
3507.98	-19638.2	3507.98	8372.1	3507.98	145.113	3507.98	16198.2			48.6488	-14.8817	46.6756	-6.7218	48.1354	-22.5185																					--	--	--	--
3508.17	-6326.15	3508.17	12017.1	3508.17	1234.11	3508.17	18099.2			48.7488	-14.0574	46.7756	-6.9616	48.2354	-22.6493																					--	--	--	--
3508.37	-2968.15	3508.37	13191.1	3508.37	-604.887	3508.37	20754.2			48.8488	-14.3285	46.8756	-6.7408	48.3354	-24.2761																					--	--	--	--
3508.56	-2409.15	3508.56	11062.1	3508.56	-1788.89	3508.56	23610.2			48.9488	-14.3871	46.9756	-6.967	48.4354	-23.4954																					--	--	--	--
3508.76	-3052.15	3508.76	8698.1	3508.76	-2325.89	3508.76	26640.2			49.0488	-14.4716	47.0756	-7.6455	48.5354	-23.1766																					--	--	--	--
3508.95	-1973.15	3508.95	7864.1	3508.95	9.11328	3508.95	26865.2			49.1488	-14.6733	47.1756	-7.0828	48.6354	-23.9723																					--	--	--	--
3509.15	-2819.15	3509.15	12583.1	3509.15	1984.11	3509.15	24865.2			49.2488	-14.9117	47.2756	-7.4534	48.7354	-23.2992																					--	--	--	--
3509.34	-7255.15	3509.34	17035.1	3509.34	3929.11	3509.34	25947.2			49.3488	-13.2549	47.3756	-6.5569	48.8354	-23.5008																					--	--	--	--
3509.54	-15652.2	3509.54	18219.1	3509.54	5016.11	3509.54	27798.2			49.4488	-14.6882	47.4756	-6.392	48.9354	-22.3468																					--	--	--	--
3509.74	-14364.2	3509.74	16810.1	3509.74	8400.11	3509.74	28167.2			49.5488	-14.894	47.5756	-6.4356	49.0354	-23.4804																					--	--	--	--
3509.93	-17920.2	3509.93	14061.1	3509.93	11531.1	3509.93	28109.2			49.6488	-14.319	47.6756	-7.1918	49.1354	-23.4286																					--	--	--	--
3510.13	-16054.2	3510.13	12501.1	3510.13	14819.1	3510.13	26794.2			49.7488	-14.7782	47.7756	-7.7055	49.2354	-22.4926																					--	--	--	--
3510.32	-16082.2	3510.32	13212.1	3510.32	14338.1	3510.32	29194.2			49.8488	-13.9103	47.8756	-6.8417	49.3354	-22.8686																					--	--	--	--
3510.52	-15410.2	3510.52	16227.1	3510.52	13151.1	3510.52	30702.2			49.9488	-14.9894	47.9756	-6.0146	49.4354	-22.8305																					--	--	--	--
3510.71	-18906.2	3510.71	19107.1	3510.71	13916.1	3510.71	32304.2			50.0488	-14.4594	48.0756	-6.2463	49.5354	-22.573																					--	--	--	--
3510.91	-21545.2	3510.91	19181.1	3510.91	17212.1	3510.91	35919.2			50.1488	-13.6132	48.1756	-7.155	49.6354	-23.3033																					--	--	--	--
3511.1	-22688.2	3511.1	18431.1	3511.1	20897.1	3511.1	40744.2			50.2488	-14.7414	48.2756	-7.0515	49.7354	-22.5757																					--	--	--	--
3511.3	-23956.2	3511.3	19999.1	3511.3	21724.1	3511.3	43744.2			50.3488	-14.4157	48.3756	-6.6523	49.8354	-22.4177																					--	--	--	--
3511.5	-22317.2	3511.5	20031.1	3511.5	21675.1	3511.5	44612.2			50.4488	-14.2359	48.4756	-7.1782	49.9354	-23.5526																					--	--	--	--
3511.69	-24000.2	3511.69	18897.1	3511.69	22560.1	3511.69	46349.2			50.5488	-14.383	48.5756	-6.9806	50.0354	-22.3359																					--	--	--	--
3511.89	-22888.2	3511.89	22446.1	3511.89	25387.1	3511.89	48142.2			50.6488	-13.665	48.6756	-6.9043	50.1354	-22.9667																					--	--	--	--
3512.08	-27707.2	3512.08	28234.1	3512.08	25402.1	3512.08	49075.2			50.7488	-13.6705	48.7756	-7.1237	50.2354	-22.4095																					--	--	--	--
3512.28	-25379.2	3512.28	32946.1	3512.28	24300.1	3512.28	49857.2			50.8488	-14.195	48.8756	-7.8104	50.3354	-23.4613																					--	--	--	--
3512.47	-27931.2	3512.47	37011.1	3512.47	24550.1	3512.47	50261.2			50.9488	-14.4702	48.9756	-6.933	50.4354	-23.3564																					--	--	--	--
3512.67	-29095.2	3512.67	36793.1	3512.67	24910.1	3512.67	50084.2			51.0488	-14.3967	49.0756	-7.2899	50.5354	-23.4654																					--	--	--	--
3512.86	-26598.2	3512.86	39523.1	3512.86	26985.1	3512.86	53255.2			51.1488	-14.4185	49.1756	-7.1223	50.6354	-22.9299																					--	--	--	--
3513.06	-22957.2	3513.06	42569.1	3513.06	28945.1	3513.06	59421.2			51.2488	-14.3613	49.2756	-7.4643	50.7354	-23.3142																					--	--	--	--
3513.26	-19271.2	3513.26	46088.1	3513.26	32334.1	3513.26	64647.2			51.3488	-14.2686	49.3756	-6.298	50.8354	-22.1942																					--	--	--	--
3513.45	-17939.2	3513.45	47185.1	3513.45	34873.1	3513.45	70237.2			51.4488	-14.5384	49.4756	-7.0965	50.9354	-22.7378																					--	--	--	--
3513.65	-11422.2	3513.65	47720.1	3513.65	36209.1	3513.65	77254.2			51.5488	-13.492	49.5756	-6.8962	51.0354	-22.9994																					--	--	--	--
3513.84	-10024.2	3513.84	48064.1	3513.84	36896.1	3513.84	82189.2			51.6488	-14.0642	49.6756	-6.7926	51.1354	-23.0948																					--	--	--	--
3514.04	-20465.2	3514.04	49877.1	3514.04	38224.1	3514.04	86212.2			51.7488	-13.9253	49.7756	-6.9684	51.2354	-23.3932																					--	--	--	--
3514.23	-32110.2	3514.23	51972.1	3514.23	40065.1	3514.23	92924.2			51.8488	-14.661	49.8756	-7.3635	51.3354	-22.31																					--	--	--	--
3514.43	-31536.2	3514.43	54399.1	3514.43	40784.1	3514.43	102155			51.9488	-14.6051	49.9756	-6.8825	51.4354	-22.4831																					--	--	--	--
3514.62	-26559.2	3514.62	56706.1	3514.62	39649.1	3514.62	110966			52.0488	-14.77	50.0756	-6.6959	51.5354	-23.3387																					--	--	--	--
3514.82	-15799.2	3514.82	59546.1	3514.82	37930.1	3514.82	120855			52.1488	-13.9961	50.1756	-7.0256	51.6354	-22.5362																					--	--	--	--
3515.01	-2011.15	3515.01	63974.1	3515.01	40156.1	3515.01	129428			52.2488	-13.2781	50.2756	-7.2858	51.7354	-22.9354																					--	--	--	--
3515.21	-3323.15	3515.21	67865.1	3515.21	44871.1	3515.21	138054			52.3488	-14.6378	50.3756	-8.0679	51.8354	-22.934																					--	--	--	--
3515.41	-4729.15	3515.41	70108.1	3515.41	49321.1	3515.41	145083			52.4488	-14.5833	50.4756	-6.6605	51.9354	-22.9531																					--	--	--	--
3515.6	-3928.15	3515.6	71710.1	3515.6	53546.1	3515.6	155359			52.5488	-13.958	50.5756	-7.1809	52.0354	-23.0144																					--	--	--	--
3515.8	-3369.15	3515.8	72828.1	3515.8	57381.1	3515.8	166107			52.6488	-14.725	50.6756	-7.1278	52.1354	-22.1043																					--	--	--	--
3515.99	-724.151	3515.99	70890.1	3515.99	60599.1	3515.99	178506			52.7488	-14.7891	50.7756	-6.9357	52.2354	-22.6738																					--	--	--	--
3516.19	3708.85	3516.19	71864.1	3516.19	64230.1	3516.19	190267			52.8488	-13.616	50.8756	-7.0774	52.3354	-23.0321																					--	--	--	--
3516.38	4819.85	3516.38	74063.1	3516.38	68152.1	3516.38	205911			52.9488	-14.1746	50.9756	-7.3063	52.4354	-22.7637																					--	--	--	--
3516.58	3548.85	3516.58	75737.1	3516.58	70902.1	3516.58	224308			53.0488	-14.428	51.0756	-7.0174	52.5354	-22.731																					--	--	--	--
3516.77	5310.85	3516.77	77591.1	3516.77	74089.1	3516.77	245796			53.1488	-14.3313	51.1756	-7.5679	52.6354	-21.7514																					--	--	--	--
3516.97	4839.85	3516.97	80730.1	3516.97	79548.1	3516.97	273564			53.2488	-14.6119	51.2756	-6.7204	52.7354	-23.2896																					--	--	--	--
3517.17	4105.85	3517.17	84464.1	3517.17	86696.1	3517.17	295341			53.3488	-14.4103	51.3756	-7.2531	52.8354	-23.2951																					--	--	--	--
3517.36	6686.85	3517.36	87472.1	3517.36	92793.1	3517.36	320705			53.4488	-13.5042	51.4756	-6.4915	52.9354	-22.9626																					--	--	--	--
3517.56	9288.85	3517.56	87152.1	3517.56	99146.1	3517.56	348443			53.5488	-13.9471	51.5756	-7.0842	53.0354	-22.5076																					--	--	--	--
3517.75	8072.85	3517.75	87490.1	3517.75	105414	3517.75	377308			53.6488	-14.7169	51.6756	-7.8295	53.1354	-23.5076																					--	--	--	--
3517.95	8268.85	3517.95	88077.1	3517.95	114181	3517.95	409551			53.7488	-14.2236	51.7756	-6.9207	53.2354	-23.0894																					--	--	--	--
3518.14	11615.8	3518.14	88456.1	3518.14	125670	3518.14	444453			53.8488	-13.6664	51.8756	-5.5991	53.3354	-22.7406																					--	--	--	--
3518.34	13826.8	3518.34	89311.1	3518.34	138533	3518.34	479582			53.9488	-14.4607	51.9756	-7.6455	53.4354	-22.4245																					--	--	--	--
3518.53	13736.8	3518.53	92882.1	3518.53	150373	3518.53	516082			54.0488	-13.8721	52.0756	-6.9248	53.5354	-22.528																					--	--	--	--
3518.73	15958.8	3518.73	96148.1	3518.73	164240	3518.73	551505			54.1488	-14.1528	52.1756	-7.0065	53.6354	-22.5198																					--	--	--	--
3518.92	14377.8	3518.92	97084.1	3518.92	176578	3518.92	589675			54.2488	-13.244	52.2756	-7.0488	53.7354	-21.9462																					--	--	--	--
3519.12	14641.8	3519.12	97837.1	3519.12	187398	3519.12	626138			54.3488	-14.1092	52.3756	-7.4902	53.8354	-22.6643																					--	--	--	--
3519.32	12628.8	3519.32	100119	3519.32	197151	3519.32	661337			54.4488	-13.977	52.4756	-6.6291	53.9354	-22.9081																					--	--	--	--
3519.51	14872.8	3519.51	103096	3519.51	210745	3519.51	697150			54.5488	-14.0397	52.5756	-6.9575	54.0354	-22.3468																					--	--	--	--
3519.71	11543.8	3519.71	107208	3519.71	224469	3519.71	734085			54.6488	-14.8027	52.6756	-7.6278	54.1354	-22.6588																					--	--	--	--
3519.9	489.849	3519.9	110014	3519.9	242479	3519.9	768579			54.7488	-14.8081	52.7756	-7.9971	54.2354	-22.6792																					--	--	--	--
3520.1	7637.85	3520.1	108749	3520.1	263261	3520.1	802598			54.8488	-14.7209	52.8756	-6.7299	54.3354	-22.682																					--	--	--	--
3520.29	17224.8	3520.29	104595	3520.29	280734	3520.29	832870			54.9488	-13.8462	52.9756	-6.7068	54.4354	-22.4422																					--	--	--	--
3520.49	16983.8	3520.49	100244	3520.49	296251	3520.49	861156			55.0488	-13.8885	53.0756	-7.2654	54.5354	-23.1752																					--	--	--	--
3520.68	20444.8	3520.68	95763.1	3520.68	311546	3520.68	885872			55.1488	-13.7672	53.1756	-7.9412	54.6354	-22.37																					--	--	--	--
3520.88	22638.8	3520.88	88402.1	3520.88	323885	3520.88	903472			55.2488	-13.6187	53.2756	-7.4861	54.7354	-22.2433																					--	--	--	--
3521.08	20514.8	3521.08	81111.1	3521.08	331975	3521.08	911320			55.3488	-14.8068	53.3756	-6.9343	54.8354	-22.3114																					--	--	--	--
3521.27	15143.8	3521.27	76504.1	3521.27	335285	3521.27	911179			55.4488	-14.4144	53.4756	-6.715	54.9354	-22.2378																					--	--	--	--
3521.47	11824.8	3521.47	73416.1	3521.47	336586	3521.47	896729			55.5488	-13.0233	53.5756	-7.4017	55.0354	-23.0403																					--	--	--	--
3521.66	7567.85	3521.66	70486.1	3521.66	336972	3521.66	865374			55.6488	-13.759	53.6756	-7.8336	55.1354	-23.2856																					--	--	--	--
3521.86	3322.85	3521.86	65463.1	3521.86	340120	3521.86	817870			55.7488	-13.5615	53.7756	-6.3103	55.2354	-22.9885																					--	--	--	--
3522.05	-3199.15	3522.05	57948.1	3522.05	333134	3522.05	757898			55.8488	-14.6855	53.8756	-7.5284	55.3354	-22.2433																					--	--	--	--
3522.25	-10114.2	3522.25	48360.1	3522.25	318710	3522.25	683914			55.9488	-14.5425	53.9756	-7.6292	55.4354	-21.7255																					--	--	--	--
3522.44	-15077.2	3522.44	40254.1	3522.44	303402	3522.44	596168			56.0488	-13.4893	54.0756	-7.5706	55.5354	-22.1438																					--	--	--	--
3522.64	-17315.2	3522.64	30221.1	3522.64	285070	3522.64	500057			56.1488	-13.7658	54.1756	-7.6837	55.6354	-22.622																					--	--	--	--
3522.83	-17931.2	3522.83	20349.1	3522.83	263404	3522.83	397834			56.2488	-14.4607	54.2756	-6.4479	55.7354	-22.8863																					--	--	--	--
3523.03	-31094.2	3523.03	11533.1	3523.03	240307	3523.03	291632			56.3488	-13.1745	54.3756	-7.2831	55.8354	-22.9041																					--	--	--	--
3523.23	-33955.2	3523.23	3456.1	3523.23	213077	3523.23	183711			56.4488	-13.9552	54.4756	-6.8321	55.9354	-22.9259																					--	--	--	--
3523.42	-39188.2	3523.42	-5420.9	3523.42	182092	3523.42	74786.2			56.5488	-13.7795	54.5756	-7.0569	56.0354	-21.7092																					--	--	--	--
3523.62	-45841.2	3523.62	-13471.9	3523.62	148467	3523.62	-33713.8			56.6488	-13.9825	54.6756	-6.1822	56.1354	-21.5525																					--	--	--	--
3523.81	-54758.2	3523.81	-21923.9	3523.81	112705	3523.81	-136882			56.7488	-13.7945	54.7756	-6.6632	56.2354	-22.8223																					--	--	--	--
3524.01	-68032.1	3524.01	-30235.9	3524.01	76929.1	3524.01	-227881			56.8488	-13.8476	54.8756	-6.9902	56.3354	-21.9503																					--	--	--	--
3524.2	-69727.1	3524.2	-38466.9	3524.2	43548.1	3524.2	-308004			56.9488	-13.3884	54.9756	-7.6115	56.4354	-22.9136																					--	--	--	--
3524.4	-72230.1	3524.4	-47521.9	3524.4	9686.11	3524.4	-377935			57.0488	-14.8368	55.0756	-7.6742	56.5354	-22.4722																					--	--	--	--
3524.59	-77488.1	3524.59	-55781.9	3524.59	-24164.9	3524.59	-436256			57.1488	-14.116	55.1756	-7.0351	56.6354	-21.2173																					--	--	--	--
3524.79	-84481.1	3524.79	-63077.9	3524.79	-57866.9	3524.79	-485087			57.2488	-13.665	55.2756	-7.1469	56.7354	-21.7623																					--	--	--	--
3524.99	-88307.1	3524.99	-68939.9	3524.99	-86923.9	3524.99	-523674			57.3488	-13.2426	55.3756	-7.4711	56.8354	-22.0975																					--	--	--	--
3525.18	-91023.1	3525.18	-74611.9	3525.18	-111722	3525.18	-555120			57.4488	-14.2754	55.4756	-5.9874	56.9354	-21.9326																					--	--	--	--
3525.38	-96774.1	3525.38	-83352.9	3525.38	-133655	3525.38	-578179			57.5488	-13.7045	55.5756	-7.4344	57.0354	-22.3059																					--	--	--	--
3525.57	-103521	3525.57	-91065.9	3525.57	-153513	3525.57	-590426			57.6488	-13.4279	55.6756	-6.7218	57.1354	-22.697																					--	--	--	--
3525.77	-110272	3525.77	-96166.9	3525.77	-170792	3525.77	-597650			57.7488	-13.1296	55.7756	-6.8594	57.2354	-22.5798																					--	--	--	--
3525.96	-112212	3525.96	-101998	3525.96	-187718	3525.96	-603173			57.8488	-14.364	55.8756	-6.4697	57.3354	-22.3809																					--	--	--	--
3526.16	-123110	3526.16	-108464	3526.16	-202892	3526.16	-606069			57.9488	-14.1419	55.9756	-6.7899	57.4354	-22.6847																					--	--	--	--
3526.35	-128413	3526.35	-112721	3526.35	-215062	3526.35	-608410			58.0488	-13.6759	56.0756	-6.9997	57.5354	-23.0853																					--	--	--	--
3526.55	-135661	3526.55	-117300	3526.55	-224601	3526.55	-607637			58.1488	-13.0969	56.1756	-6.3525	57.6354	-22.8823																					--	--	--	--
3526.74	-143366	3526.74	-123601	3526.74	-236759	3526.74	-604959			58.2488	-13.8857	56.2756	-6.8553	57.7354	-21.5334																					--	--	--	--
3526.94	-143967	3526.94	-130127	3526.94	-248015	3526.94	-597011			58.3488	-13.7509	56.3756	-7.2368	57.8354	-21.8917																					--	--	--	--
3527.14	-148028	3527.14	-135227	3527.14	-256331	3527.14	-585823			58.4488	-13.7345	56.4756	-6.0773	57.9354	-22.0402																					--	--	--	--
3527.33	-146897	3527.33	-140306	3527.33	-260746	3527.33	-574314			58.5488	-13.4021	56.5756	-6.5378	58.0354	-22.7174																					--	--	--	--
3527.53	-147532	3527.53	-144819	3527.53	-259934	3527.53	-561479			58.6488	-14.0465	56.6756	-7.2477	58.1354	-22.3264																					--	--	--	--
3527.72	-146621	3527.72	-149393	3527.72	-257507	3527.72	-548276			58.7488	-14.4362	56.7756	-7.5093	58.2354	-21.9381																					--	--	--	--
3527.92	-147158	3527.92	-149823	3527.92	-256479	3527.92	-535080			58.8488	-14.5343	56.8756	-6.6632	58.3354	-22.1329																					--	--	--	--
3528.11	-149018	3528.11	-147234	3528.11	-255132	3528.11	-524295			58.9488	-13.0178	56.9756	-7.1414	58.4354	-21.7282																					--	--	--	--
3528.31	-150858	3528.31	-145303	3528.31	-254143	3528.31	-512699			59.0488	-14.0779	57.0756	-6.6659	58.5354	-22.84																					--	--	--	--
3528.5	-150855	3528.5	-143862	3528.5	-251175	3528.5	-497713			59.1488	-14.4689	57.1756	-7.0324	58.6354	-22.2501																					--	--	--	--
3528.7	-148532	3528.7	-141731	3528.7	-246797	3528.7	-484084			59.2488	-13.5533	57.2756	-6.5937	58.7354	-21.9503																					--	--	--	--
3528.9	-146654	3528.9	-141762	3528.9	-240521	3528.9	-474318			59.3488	-13.4797	57.3756	-7.0842	58.8354	-22.4517																					--	--	--	--
3529.09	-147040	3529.09	-142964	3529.09	-234553	3529.09	-466781			59.4488	-14.4675	57.4756	-6.3866	58.9354	-21.9653																					--	--	--	--
3529.29	-137286	3529.29	-142670	3529.29	-230922	3529.29	-455726			59.5488	-13.4034	57.5756	-6.6305	59.0354	-22.7065																					--	--	--	--
3529.48	-129565	3529.48	-142044	3529.48	-226129	3529.48	-444261			59.6488	-13.6078	57.6756	-6.794	59.1354	-22.5866																					--	--	--	--
3529.68	-129303	3529.68	-137939	3529.68	-220771	3529.68	-434605			59.7488	-14.1051	57.7756	-7.7314	59.2354	-22.5743																					--	--	--	--
3529.87	-126160	3529.87	-135427	3529.87	-214768	3529.87	-423636			59.8488	-6.0242	57.8756	-8.1279	59.3354	-22.3386																					--	--	--	--
3530.07	-124138	3530.07	-134307	3530.07	-206529	3530.07	-409583			59.9488	-4.4178	57.9756	-7.6128	59.4354	-22.712																					--	--	--	--
3530.26	-122794	3530.26	-133434	3530.26	-197455	3530.26	-393531			60.0488	-6.2422	58.0756	-6.9343	59.5354	-22.4626																					--	--	--	--
3530.46	-117847	3530.46	-128620	3530.46	-192529	3530.46	-380483			60.1488	-7.3076	58.1756	-6.5678	59.6354	-22.7038																					--	--	--	--
3530.66	-116070	3530.66	-124303	3530.66	-190622	3530.66	-368053			60.2488	-5.4737	58.2756	-6.4656	59.7026	-4.5404																					--	--	--	--
3530.85	-116935	3530.85	-121626	3530.85	-187941	3530.85	-354949			60.3488	-5.9247	58.3756	-7.4316	59.8026	-1.4557																					--	--	--	--
3531.05	-119612	3531.05	-118607	3531.05	-182253	3531.05	-341750			60.4488	-5.3784	58.4756	-6.2463	59.9236	-3.3407																					--	--	--	--
3531.24	-118892	3531.24	-116183	3531.24	-173027	3531.24	-328735			60.5488	-5.7939	58.5756	-7.4466	60.0236	-1.8736																					--	--	--	--
3531.44	-115794	3531.44	-112538	3531.44	-166482	3531.44	-313493			60.6488	-6.0896	58.6756	-6.5842	60.1236	-1.5812																					--	--	--	--
3531.63	-114463	3531.63	-110108	3531.63	-160960	3531.63	-297984			60.7488	-5.2748	58.7756	-7.2654	60.2236	-1.9603																					--	--	--	--
3531.83	-110443	3531.83	-106692	3531.83	-154150	3531.83	-283254			60.8488	-5.2993	58.8756	-6.6618	60.3236	-1.9021																					--	--	--	--
3532.02	-107486	3532.02	-103906	3532.02	-147460	3532.02	-269357			60.9488	-5.4206	58.9756	-6.9548	60.4236	-1.5511																					--	--	--	--
3532.22	-107044	3532.22	-101397	3532.22	-140158	3532.22	-256445			61.0488	-5.8784	59.0756	-7.2613	60.5236	-1.7514																					--	--	--	--
3532.41	-106448	3532.41	-98722.9	3532.41	-135547	3532.41	-247571			61.1488	-5.1113	59.1756	-6.5106	60.6236	-1.961																					--	--	--	--
3532.61	-104520	3532.61	-96479.9	3532.61	-132925	3532.61	-237325			61.2488	-5.4274	59.2756	-5.8348	60.7236	-1.8858																					--	--	--	--
3532.81	-101186	3532.81	-91671.9	3532.81	-133102	3532.81	-226207			61.3488	-5.4206	59.3756	-7.0883	60.8236	-2.0305																					--	--	--	--
3533	-99561.1	3533	-87447.9	3533	-131877	3533	-217241			61.4488	-6.0092	59.4756	-6.7463	60.9236	-2.1938																					--	--	--	--
3533.2	-97168.1	3533.2	-84095.9	3533.2	-128284	3533.2	-209386			61.5488	-6.1059	59.5756	-7.1537	61.0236	-1.8449																					--	--	--	--
3533.39	-97415.1	3533.39	-81417.9	3533.39	-124633	3533.39	-202157			61.6488	-6.4275	59.6756	-7.0093	61.1236	-1.9949																					--	--	--	--
3533.59	-98541.1	3533.59	-78417.9	3533.59	-119623	3533.59	-195932			61.7488	-5.9179	59.7756	-6.9602	61.2236	-1.5867																					--	--	--	--
3533.78	-93134.1	3533.78	-77651.9	3533.78	-115216	3533.78	-187211			61.8488	-5.5064	59.8756	-6.501	61.3236	-1.9176																					--	--	--	--
3533.98	-87335.1	3533.98	-77295.9	3533.98	-111598	3533.98	-177362			61.9488	-5.5623	59.9756	-7.6973	61.4236	-1.7544																					--	--	--	--
3534.17	-80044.1	3534.17	-75504.9	3534.17	-107225	3534.17	-170590			62.0488	-5.8866	60.0756	-6.6836	61.5236	-2.0411																					--	--	--	--
3534.37	-76759.1	3534.37	-74016.9	3534.37	-103350	3534.37	-164487			62.1488	-5.6127	60.1756	-6.1454	61.6236	-2.0268																					--	--	--	--
3534.56	-73357.1	3534.56	-74365.9	3534.56	-96817.9	3534.56	-155902			62.2488	-5.3075	60.2756	-6.2245	61.7236	-2.1008																					--	--	--	--
3534.76	-70610.1	3534.76	-73575.9	3534.76	-89057.9	3534.76	-146504			62.3488	-6.2803	60.3756	-5.6413	61.8236	-1.8013																					--	--	--	--
3534.96	-71521.1	3534.96	-74830.9	3534.96	-84972.9	3534.96	-140910			62.4488	-6.3157	60.4756	-5.8334	61.9236	-2.2663																					--	--	--	--
3535.15	-70172.1	3535.15	-73441.9	3535.15	-81684.9	3535.15	-138112			62.5488	-5.937	60.5756	-5.7599	62.0236	-2.0459																					--	--	--	--
3535.35	-67168.1	3535.35	-70093.9	3535.35	-80921.9	3535.35	-134167			62.6488	-6.1018	60.6756	-5.8593	62.1236	-1.9942																					--	--	--	--
3535.54	-71084.1	3535.54	-66968.9	3535.54	-81364.9	3535.54	-128701			62.7488	-5.3388	60.7756	-5.7585	62.2236	-2.0769																					--	--	--	--
3535.74	-61805.2	3535.74	-65619.9	3535.74	-80470.9	3535.74	-126536			62.8488	-5.8416	60.8756	-5.2775	62.3236	-1.9442																					--	--	--	--
3535.93	-56942.2	3535.93	-62940.9	3535.93	-77598.9	3535.93	-122567			62.9488	-5.5664	60.9756	-6.0991	62.4236	-2.0587																					--	--	--	--
3536.13	-55899.2	3536.13	-61049.9	3536.13	-76299.9	3536.13	-116787			63.0488	-5.2462	61.0756	-5.1072	62.5236	-1.7412																					--	--	--	--
3536.32	-60091.2	3536.32	-62383.9	3536.32	-76070.9	3536.32	-110971			63.1488	-4.8429	61.1756	-5.535	62.6236	-1.7156																					--	--	--	--
3536.52	-61482.2	3536.52	-63573.9	3536.52	-74230.9	3536.52	-105148			63.2488	-5.3661	61.2756	-5.6713	62.7236	-2.2317																					--	--	--	--
3536.72	-61031.2	3536.72	-60647.9	3536.72	-68679.9	3536.72	-98447.8			63.3488	-5.5064	61.3756	-5.6086	62.8236	-1.8815																					--	--	--	--
3536.91	-59079.2	3536.91	-55779.9	3536.91	-64499.9	3536.91	-92340.8			63.4488	-5.531	61.4756	-6.843	62.9236	-2.0491																					--	--	--	--
3537.11	-56818.2	3537.11	-55062.9	3537.11	-59723.9	3537.11	-86989.8			63.5488	-5.3089	61.5756	-5.2162	63.0236	-2.2331																					--	--	--	--
3537.3	-55170.2	3537.3	-55375.9	3537.3	-55639.9	3537.3	-83461.8			63.6488	-6.061	61.6756	-5.1222	63.1236	-1.8094																					--	--	--	--
3537.5	-54685.2	3537.5	-53024.9	3537.5	-55293.9	3537.5	-80868.8			63.7488	-4.6058	61.7756	-5.3906	63.2236	-1.7214																					--	--	--	--
3537.69	-51682.2	3537.69	-49689.9	3537.69	-55320.9	3537.69	-77788.8			63.8488	-5.1127	61.8756	-5.7449	63.3236	-2.268																					--	--	--	--
3537.89	-47405.2	3537.89	-48401.9	3537.89	-51318.9	3537.89	-72518.8			63.949	-5.3344	61.9756	-5.8416	63.4236	-1.7956																					--	--	--	--
3538.08	-47408.2	3538.08	-48465.9	3538.08	-47244.9	3538.08	-65387.8			64.049	-5.6668	62.0756	-5.2258	63.5236	-1.8502																					--	--	--	--
3538.28	-48608.2	3538.28	-48344.9	3538.28	-44924.9	3538.28	-61526.8			64.149	-5.062	62.1756	-5.3606	63.6236	-1.9131																					--	--	--	--
3538.48	-50716.2	3538.48	-47900.9	3538.48	-43549.9	3538.48	-57688.8			64.249	-5.1379	62.2756	-4.911	63.7236	-1.837																					--	--	--	--
3538.67	-51713.2	3538.67	-46698.9	3538.67	-41349.9	3538.67	-54139.8			64.349	-5.2435	62.3756	-4.7298	63.8236	-2.2834																					--	--	--	--
3538.87	-53797.2	3538.87	-45410.9	3538.87	-37386.9	3538.87	-50357.8			64.449	-5.2406	62.4756	-5.5105	63.9236	-1.8311																					--	--	--	--
3539.06	-53999.2	3539.06	-43363.9	3539.06	-32317.9	3539.06	-47793.8			64.549	-5.5375	62.5756	-5.7735	64.0236	-1.8401																					--	--	--	--
3539.26	-51623.2	3539.26	-39968.9	3539.26	-30794.9	3539.26	-43292.8			64.649	-5.2624	62.6756	-5.7966	64.1236	-1.9478																					--	--	--	--
3539.45	-47444.2	3539.45	-34696.9	3539.45	-29470.9	3539.45	-39354.8			64.749	-5.002	62.7756	-4.7393	64.2236	-1.8268																					--	--	--	--
3539.65	-46692.2	3539.65	-32388.9	3539.65	-27931.9	3539.65	-35963.8			64.849	-5.1564	62.8756	-4.7816	64.3236	-2.1298																					--	--	--	--
3539.84	-43056.2	3539.84	-30737.9	3539.84	-26962.9	3539.84	-33026.8			64.949	-5.3282	62.9756	-5.5773	64.4236	-2.0242																					--	--	--	--
3540.04	-37998.2	3540.04	-31104.9	3540.04	-24425.9	3540.04	-28413.8			65.049	-5.2918	63.0756	-5.5773	64.5236	-1.9397																					--	--	--	--
3540.23	-36133.2	3540.23	-32129.9	3540.23	-24101.9	3540.23	-28021.8			65.149	-5.1687	63.1756	-5.6291	64.6236	-1.8676																					--	--	--	--
3540.43	-34906.2	3540.43	-32044.9	3540.43	-26907.9	3540.43	-27986.8			65.249	-5.1068	63.2756	-5.2748	64.7236	-1.8457																					--	--	--	--
3540.63	-35083.2	3540.63	-31106.9	3540.63	-28092.9	3540.63	-29011.8			65.349	-5.3906	63.3756	-4.3551	64.8236	-1.9016																					--	--	--	--
3540.82	-36082.2	3540.82	-30878.9	3540.82	-26278.9	3540.82	-32028.8			65.449	-5.1217	63.4756	-5.6917	64.9236	-1.9523																					--	--	--	--
3541.02	-35237.2	3541.02	-31150.9	3541.02	-24091.9	3541.02	-33328.8			65.549	-4.9805	63.5756	-4.6644	65.0236	-2.0137																					--	--	--	--
3541.21	-35998.2	3541.21	-29953.9	3541.21	-23391.9	3541.21	-28849.8			65.649	-5.4024	63.6756	-4.8933	65.1236	-1.9882																					--	--	--	--
3541.41	-36923.2	3541.41	-30839.9	3541.41	-23396.9	3541.41	-23766.8			65.749	-4.9817	63.7756	-4.8851	65.2236	-2.1771																					--	--	--	--
3541.6	-35144.2	3541.6	-33555.9	3541.6	-21278.9	3541.6	-22827.8			65.849	-5.1966	63.8756	-5.1849	65.3236	-2.1054																					--	--	--	--
3541.8	-38832.2	3541.8	-35320.9	3541.8	-20168.9	3541.8	-28723.8			65.949	-5.1798	63.9758	-5.3902	65.4236	-2.0031																					--	--	--	--
3541.99	-39213.2	3541.99	-32399.9	3541.99	-20214.9	3541.99	-31294.8			66.049	-4.9467	64.0758	-5.0422	65.5236	-2.1723																					--	--	--	--
3542.19	-37950.2	3542.19	-28474.9	3542.19	-20383.9	3542.19	-32616.8			66.149	-5.2127	64.1758	-5.1285	65.6236	-1.7141																					--	--	--	--
3542.39	-34090.2	3542.39	-26465.9	3542.39	-19265.9	3542.39	-30338.8			66.249	-5.2625	64.2758	-5.127	65.7236	-2.0253																					--	--	--	--
3542.58	-31705.2	3542.58	-26155.9	3542.58	-18496.9	3542.58	-29327.8			66.349	-4.9419	64.3758	-5.4792	65.8236	-1.9033																					--	--	--	--
3542.78	-36073.2	3542.78	-25583.9	3542.78	-13826.9	3542.78	-29950.8			66.449	-5.1837	64.4758	-5.2576	65.9236	-2.0003																					--	--	--	--
3542.97	-37831.2	3542.97	-23526.9	3542.97	-10806.9	3542.97	-26997.8			66.549	-4.9722	64.5758	-4.9968	66.0236	-1.5435																					--	--	--	--
3543.17	-37222.2	3543.17	-25778.9	3543.17	-11267.9	3543.17	-23956.8			66.649	-5.0629	64.6758	-4.8629	66.1236	-1.9486																					--	--	--	--
3543.36	-39175.2	3543.36	-30517.9	3543.36	-13297.9	3543.36	-22921.8			66.749	-5.0215	64.7758	-5.115	66.2236	-1.6375																					--	--	--	--
3543.56	-38118.2	3543.56	-32566.9	3543.56	-15003.9	3543.56	-21605.8			66.849	-4.9925	64.8758	-4.9466	66.3236	-1.8131																					--	--	--	--
3543.75	-34885.2	3543.75	-31964.9	3543.75	-16260.9	3543.75	-22808.8			66.949	-4.9985	64.9758	-5.2448	66.4236	-1.9321																					--	--	--	--
3543.95	-31418.2	3543.95	-32075.9	3543.95	-15199.9	3543.95	-25175.8			67.049	-5.1414	65.0758	-4.8713	66.5236	-1.9463																					--	--	--	--
3544.14	-33454.2	3544.14	-31457.9	3544.14	-12547.9	3544.14	-26039.8			67.149	-4.7764	65.1758	-5.0941	66.6236	-1.9002																					--	--	--	--
3544.34	-35048.2	3544.34	-29926.9	3544.34	-8438.89	3544.34	-26684.8			67.249	-4.8491	65.2758	-5.1922	66.7236	-1.777																					--	--	--	--
3544.54	-38239.2	3544.54	-29540.9	3544.54	-6778.89	3544.54	-24679.8			67.349	-5.0017	65.3758	-5.1792	66.8236	-1.6766																					--	--	--	--
3544.73	-35748.2	3544.73	-31510.9	3544.73	-8576.89	3544.73	-21891.8			67.449	-4.7536	65.4758	-5.088	66.9236	-1.92																					--	--	--	--
3544.93	-39503.2	3544.93	-33282.9	3544.93	-11955.9	3544.93	-20252.8			67.549	-5.1016	65.5758	-5.0015	67.0236	-1.902																					--	--	--	--
3545.12	-36137.2	3545.12	-33299.9	3545.12	-13660.9	3545.12	-17230.8			67.649	-4.8392	65.6758	-5.0666	67.1236	-1.5721																					--	--	--	--
3545.32	-38376.2	3545.32	-31271.9	3545.32	-11769.9	3545.32	-15858.8			67.749	-4.9771	65.7758	-4.8521	67.2236	-1.6192																					--	--	--	--
3545.51	-36852.2	3545.51	-30419.9	3545.51	-8467.89	3545.51	-15059.8			67.849	-5.0993	65.8758	-5.0801	67.3236	-1.874																					--	--	--	--
3545.71	-37730.2	3545.71	-29161.9	3545.71	-4315.89	3545.71	-8576.82			67.949	-5.0744	65.9758	-4.6446	67.4236	-1.8085																					--	--	--	--
3545.9	-38527.2	3545.9	-29879.9	3545.9	-2408.89	3545.9	-5345.82			68.049	-4.807	66.0758	-4.6953	67.5236	-1.8843																					--	--	--	--
3546.1	-38423.2	3546.1	-29326.9	3546.1	-511.887	3546.1	-6140.82			68.149	-4.6867	66.1758	-4.8017	67.6236	-1.6722																					--	--	--	--
3546.3	-39122.2	3546.3	-25976.9	3546.3	49.1133	3546.3	-6647.82			68.249	-5.1856	66.2758	-5.0759	67.7236	-1.8656																					--	--	--	--
3546.49	-43309.2	3546.49	-22393.9	3546.49	-1155.89	3546.49	-7217.82			68.349	-5.1657	66.3758	-4.9474	67.8236	-2.0666																					--	--	--	--
3546.69	-44084.2	3546.69	-19450.9	3546.69	-1160.89	3546.69	-9474.82			68.449	-4.8478	66.4758	-4.6193	67.9236	-1.8461																					--	--	--	--
3546.88	-40737.2	3546.88	-17242.9	3546.88	-1478.89	3546.88	-12101.8			68.549	-4.9261	66.5758	-4.9083	68.0236	-1.5335																					--	--	--	--
3547.08	-35298.2	3547.08	-18378.9	3547.08	-957.887	3547.08	-13815.8			68.649	-5.0603	66.6758	-4.9767	68.1236	-1.8326																					--	--	--	--
3547.27	-35168.2	3547.27	-22527.9	3547.27	1972.11	3547.27	-11080.8			68.749	-5.0211	66.7758	-4.6986	68.2236	-1.7488																					--	--	--	--
3547.47	-34333.2	3547.47	-26386.9	3547.47	2012.11	3547.47	-9321.82			68.849	-4.6619	66.8758	-4.5236	68.3236	-1.9014																					--	--	--	--
3547.66	-34579.2	3547.66	-24007.9	3547.66	3411.11	3547.66	-9776.82			68.949	-4.9335	66.9758	-4.9459	68.4236	-1.6973																					--	--	--	--
3547.86	-36497.2	3547.86	-20384.9	3547.86	4446.11	3547.86	-11282.8			69.049	-4.8196	67.0758	-5.3274	68.5236	-1.548																					--	--	--	--
3548.05	-36642.2	3548.05	-21551.9	3548.05	1445.11	3548.05	-12881.8			69.149	-5.1361	67.1758	-4.9892	68.6236	-1.7654																					--	--	--	--
3548.25	-37281.2	3548.25	-22767.9	3548.25	-2110.89	3548.25	-12111.8			69.249	-4.6452	67.2758	-4.8137	68.7236	-1.6988																					--	--	--	--
3548.45	-35350.2	3548.45	-22202.9	3548.45	-3841.89	3548.45	-12134.8			69.349	-4.8102	67.3758	-4.6189	68.8236	-1.5153																					--	--	--	--
3548.64	-36475.2	3548.64	-22946.9	3548.64	-2214.89	3548.64	-12484.8			69.449	-4.8155	67.4758	-4.9284	68.9236	-1.737																					--	--	--	--
3548.84	-36598.2	3548.84	-23858.9	3548.84	-1319.89	3548.84	-13133.8			69.549	-4.7587	67.5758	-4.6152	69.0236	-1.654																					--	--	--	--
3549.03	-35046.2	3549.03	-23214.9	3549.03	109.113	3549.03	-13588.8			69.649	-4.907	67.6758	-4.7073	69.1236	-1.4931																					--	--	--	--
3549.23	-36476.2	3549.23	-24221.9	3549.23	219.113	3549.23	-14024.8			69.749	-4.8158	67.7758	-4.6333	69.2236	-1.8863																					--	--	--	--
3549.42	-39020.2	3549.42	-25881.9	3549.42	-650.887	3549.42	-14125.8			69.849	-4.7573	67.8758	-4.7638	69.3236	-1.7233																					--	--	--	--
3549.62	-36088.2	3549.62	-28551.9	3549.62	2118.11	3549.62	-13531.8			69.949	-4.9625	67.9758	-4.8038	69.4236	-1.3531																					--	--	--	--
3549.81	-36105.2	3549.81	-30642.9	3549.81	2664.11	3549.81	-14508.8			70.049	-5.0591	68.0758	-4.8719	69.5236	-1.5999																					--	--	--	--
3550.01	-38211.2	3550.01	-30750.9	3550.01	2627.11	3550.01	-17372.8			70.149	-4.5217	68.1758	-5.044	69.6236	-1.6289																					--	--	--	--
3550.21	-38338.2	3550.21	-29667.9	3550.21	3455.11	3550.21	-20315.8			70.249	-4.7196	68.2758	-4.3382	69.7236	-1.4042																					--	--	--	--
3550.4	-36847.2	3550.4	-30048.9	3550.4	2308.11	3550.4	-21421.8			70.349	-4.3555	68.3758	-4.8321	69.8236	-1.7019																					--	--	--	--
3550.6	-34537.2	3550.6	-28690.9	3550.6	4870.11	3550.6	-19228.8			70.449	-4.7103	68.4758	-4.794	69.9236	-1.7499																					--	--	--	--
3550.79	-41566.2	3550.79	-27665.9	3550.79	8324.11	3550.79	-17147.8			70.549	-4.6417	68.5758	-4.7401	70.0236	-1.6057																					--	--	--	--
3550.99	-39933.2	3550.99	-25553.9	3550.99	10022.1	3550.99	-16704.8			70.649	-4.5387	68.6758	-4.4266	70.1236	-1.5583																					--	--	--	--
3551.18	-44254.2	3551.18	-20861.9	3551.18	12263.1	3551.18	-16093.8			70.749	-5.0274	68.7758	-4.6216	70.2236	-1.846																					--	--	--	--
3551.38	-45764.2	3551.38	-16933.9	3551.38	14294.1	3551.38	-13232.8			70.849	-4.8261	68.8758	-4.6918	70.3236	-1.8556																					--	--	--	--
3551.57	-47398.2	3551.57	-16204.9	3551.57	12799.1	3551.57	-10893.8			70.949	-4.5402	68.9758	-4.4675	70.4236	-1.7355																					--	--	--	--
3551.77	-47059.2	3551.77	-14342.9	3551.77	11390.1	3551.77	-10481.8			71.049	-4.5146	69.0758	-4.3204	70.5236	-1.6205																					--	--	--	--
3551.96	-44839.2	3551.96	-12973.9	3551.96	9100.11	3551.96	-11874.8			71.149	-4.5015	69.1758	-4.7518	70.6236	-1.5169																					--	--	--	--
3552.16	-42933.2	3552.16	-11983.9	3552.16	6447.11	3552.16	-11010.8			71.249	-4.8301	69.2758	-4.5882	70.7236	-1.417																					--	--	--	--
3552.36	-39585.2	3552.36	-11901.9	3552.36	4630.11	3552.36	-8557.82			71.349	-4.5599	69.3758	-4.4826	70.8236	-1.538																					--	--	--	--
3552.55	-37743.2	3552.55	-11605.9	3552.55	3452.11	3552.55	-7153.82			71.449	-4.3282	69.4758	-4.3425	70.9236	-1.5459																					--	--	--	--
3552.75	-38921.2	3552.75	-12011.9	3552.75	2539.11	3552.75	-5110.82			71.549	-4.542	69.5758	-4.48	71.0236	-1.5955																					--	--	--	--
3552.94	-41688.2	3552.94	-12398.9	3552.94	3528.11	3552.94	-3229.82			71.649	-4.5004	69.6758	-4.5793	71.1236	-1.6559																					--	--	--	--
3553.14	-41919.2	3553.14	-11686.9	3553.14	4330.11	3553.14	-3484.82			71.749	-4.2485	69.7758	-4.5426	71.2236	-1.6974																					--	--	--	--
3553.33	-41794.2	3553.33	-12316.9	3553.33	5631.11	3553.33	-5528.82			71.849	-4.4259	69.8758	-4.6809	71.3236	-1.3141																					--	--	--	--
3553.53	-43905.2	3553.53	-13086.9	3553.53	9230.11	3553.53	-8114.82			71.949	-4.6561	69.9758	-4.2914	71.4236	-1.4819																					--	--	--	--
3553.72	-46221.2	3553.72	-13379.9	3553.72	10522.1	3553.72	-9526.82			72.049	-4.3743	70.0758	-4.236	71.5236	-1.3888																					--	--	--	--
3553.92	-48162.2	3553.92	-14991.9	3553.92	10188.1	3553.92	-7524.82			72.149	-4.7371	70.1758	-4.4346	71.6236	-1.4155																					--	--	--	--
3554.12	-50734.2	3554.12	-16930.9	3554.12	8886.11	3554.12	-5215.82			72.249	-4.6888	70.2758	-4.4177	71.7236	-1.3828																					--	--	--	--
3554.31	-51071.2	3554.31	-17575.9	3554.31	10793.1	3554.31	-3950.82			72.349	-4.5902	70.3758	-4.2819	71.8236	-1.258																					--	--	--	--
3554.51	-50843.2	3554.51	-20295.9	3554.51	13972.1	3554.51	-347.818			72.449	-4.6105	70.4758	-4.1541	71.9236	-1.45																					--	--	--	--
3554.7	-49536.2	3554.7	-20036.9	3554.7	17194.1	3554.7	1865.18			72.549	-4.497	70.5758	-4.2943	72.0236	-1.426																					--	--	--	--
3554.9	-52793.2	3554.9	-14937.9	3554.9	17438.1	3554.9	3488.18			72.649	-4.2452	70.6758	-4.438	72.1236	-1.3126																					--	--	--	--
3555.09	-48993.2	3555.09	-11888.9	3555.09	16635.1	3555.09	6206.18			72.749	-4.606	70.7758	-4.522	72.2236	-1.5334																					--	--	--	--
3555.29	-50299.2	3555.29	-11204.9	3555.29	16085.1	3555.29	5023.18			72.849	-4.5612	70.8758	-4.6081	72.3236	-1.5463																					--	--	--	--
3555.48	-46514.2	3555.48	-9253.9	3555.48	15970.1	3555.48	1478.18			72.949	-4.2822	70.9758	-4.4762	72.4236	-1.6087																					--	--	--	--
3555.68	-44723.2	3555.68	-7152.9	3555.68	16018.1	3555.68	-974.818			73.049	-4.6272	71.0758	-4.3898	72.5236	-1.4339																					--	--	--	--
3555.87	-45735.2	3555.87	-5329.9	3555.87	15096.1	3555.87	429.182			73.149	-4.208	71.1758	-4.5337	72.6236	-1.5647																					--	--	--	--
3556.07	-46668.2	3556.07	-6120.9	3556.07	14344.1	3556.07	1966.18			73.249	-4.2079	71.2758	-4.2474	72.7236	-1.7355																					--	--	--	--
3556.27	-44622.2	3556.27	-8420.9	3556.27	16070.1	3556.27	1321.18			73.349	-4.3974	71.3758	-4.2986	72.8236	-1.2951																					--	--	--	--
3556.46	-42408.2	3556.46	-11353.9	3556.46	17551.1	3556.46	2012.18			73.449	-4.4141	71.4758	-4.3924	72.9236	-1.5113																					--	--	--	--
3556.66	-44262.2	3556.66	-12600.9	3556.66	18933.1	3556.66	-1386.82			73.549	-4.3778	71.5758	-4.2744	73.0236	-1.346																					--	--	--	--
3556.85	-46253.2	3556.85	-12252.9	3556.85	20482.1	3556.85	-5206.82			73.649	-4.2999	71.6758	-4.5004	73.1236	-1.4402																					--	--	--	--
3557.05	-46092.2	3557.05	-9055.9	3557.05	19959.1	3557.05	-7531.82			73.749	-4.2789	71.7758	-4.0639	73.2236	-1.3545																					--	--	--	--
3557.24	-46050.2	3557.24	-10188.9	3557.24	16326.1	3557.24	-8404.82			73.849	-4.4147	71.8758	-4.3348	73.3236	-1.5149																					--	--	--	--
3557.44	-44476.2	3557.44	-13363.9	3557.44	12296.1	3557.44	-9879.82			73.949	-4.1821	71.9758	-4.4994	73.4236	-1.2836																					--	--	--	--
3557.63	-42387.2	3557.63	-15695.9	3557.63	9878.11	3557.63	-10680.8			74.049	-4.0479	72.0758	-4.2882	73.5236	-1.3909																					--	--	--	--
3557.83	-43177.2	3557.83	-15529.9	3557.83	9364.11	3557.83	-10636.8			74.149	-4.6308	72.1758	-4.008	73.6236	-1.0536																					--	--	--	--
3558.03	-42986.2	3558.03	-16379.9	3558.03	9803.11	3558.03	-10875.8			74.249	-4.2377	72.2758	-3.9333	73.7236	-1.3834																					--	--	--	--
3558.22	-41678.2	3558.22	-16288.9	3558.22	8936.11	3558.22	-10406.8			74.349	-4.3254	72.3758	-4.0613	73.8236	-1.672																					--	--	--	--
3558.42	-44441.2	3558.42	-14009.9	3558.42	8823.11	3558.42	-7993.82			74.449	-4.3553	72.4758	-4.4367	73.9236	-1.5604																					--	--	--	--
3558.61	-43440.2	3558.61	-12844.9	3558.61	7640.11	3558.61	-6208.82			74.549	-4.1242	72.5758	-4.3991	74.0236	-1.4204																					--	--	--	--
3558.81	-41261.2	3558.81	-12602.9	3558.81	8677.11	3558.81	-6864.82			74.649	-4.1518	72.6758	-4.3977	74.1236	-1.5476																					--	--	--	--
3559	-40110.2	3559	-13932.9	3559	11926.1	3559	-5289.82			74.749	-4.167	72.7758	-4.049	74.2236	-1.2873																					--	--	--	--
3559.2	-36187.2	3559.2	-14914.9	3559.2	11516.1	3559.2	-3559.82			74.849	-4.4027	72.8758	-4.3484	74.3236	-1.535																					--	--	--	--
3559.39	-32057.2	3559.39	-11567.9	3559.39	7525.11	3559.39	-6396.82			74.949	-3.985	72.9758	-4.3514	74.4236	-1.3005																					--	--	--	--
3559.59	-30706.2	3559.59	-9301.9	3559.59	4096.11	3559.59	-9365.82			75.049	-4.2084	73.0758	-4.0124	74.5236	-1.4489																					--	--	--	--
3559.78	-33212.2	3559.78	-8886.9	3559.78	3564.11	3559.78	-11856.8			75.149	-4.1162	73.1758	-3.814	74.6236	-1.0478																					--	--	--	--
3559.98	-36670.2	3559.98	-6774.9	3559.98	3971.11	3559.98	-12800.8			75.249	-4.0239	73.2758	-4.4442	74.7236	-1.5688																					--	--	--	--
3560.18	-38447.2	3560.18	-6787.9	3560.18	4827.11	3560.18	-11493.8			75.349	-4.2572	73.3758	-3.8743	74.8236	-1.6237																					--	--	--	--
3560.37	-38369.2	3560.37	-6569.9	3560.37	5841.11	3560.37	-9186.82			75.449	-4.1499	73.4758	-4.4113	74.9236	-1.4572																					--	--	--	--
3560.57	-39638.2	3560.57	-5245.9	3560.57	7916.11	3560.57	-8687.82			75.549	-4.0467	73.5758	-4.0186	75.0236	-1.2667																					--	--	--	--
3560.76	-39812.2	3560.76	-5728.9	3560.76	9819.11	3560.76	-8060.82			75.649	-4.1996	73.6758	-3.9911	75.1236	-1.4584																					--	--	--	--
3560.96	-39607.2	3560.96	-5457.9	3560.96	11162.1	3560.96	-6285.82			75.749	-4.2807	73.7758	-3.9808	75.2236	-1.4218																					--	--	--	--
3561.15	-36760.2	3561.15	-4774.9	3561.15	15891.1	3561.15	-6133.82			75.849	-4.2519	73.8758	-4.0481	75.3236	-1.5512																					--	--	--	--
3561.35	-29380.2	3561.35	-4558.9	3561.35	14748.1	3561.35	-6993.82			75.949	-4.146	73.9758	-3.9813	75.4236	-1.365																					--	--	--	--
3561.54	-21717.2	3561.54	-4623.9	3561.54	12711.1	3561.54	-8905.82			76.049	-4.0245	74.0758	-3.8664	75.5236	-1.3374																					--	--	--	--
3561.74	-20806.2	3561.74	-5218.9	3561.74	8910.11	3561.74	-10891.8			76.149	-4.3323	74.1758	-4.1146	75.6236	-1.3834																					--	--	--	--
3561.94	-17899.2	3561.94	-4246.9	3561.94	6749.11	3561.94	-13755.8			76.249	-4.0913	74.2758	-3.8453	75.7236	-1.4969																					--	--	--	--
3562.13	-20907.2	3562.13	-3292.9	3562.13	5052.11	3562.13	-14823.8			76.349	-4.1994	74.3758	-3.9502	75.8236	-1.4892																					--	--	--	--
3562.33	-21407.2	3562.33	-5890.9	3562.33	4532.11	3562.33	-14946.8			76.449	-4.0575	74.4758	-4.0568	75.9236	-1.305																					--	--	--	--
3562.52	-21060.2	3562.52	-10271.9	3562.52	5264.11	3562.52	-14516.8			76.549	-4.1091	74.5758	-4.0357	76.0236	-1.6048																					--	--	--	--
3562.72	-18258.2	3562.72	-11444.9	3562.72	5951.11	3562.72	-11373.8			76.649	-4.248	74.6758	-3.8617	76.1236	-1.3026																					--	--	--	--
3562.91	-18610.2	3562.91	-10349.9	3562.91	5141.11	3562.91	-9916.82			76.749	-4.0444	74.7758	-3.8262	76.2236	-1.3885																					--	--	--	--
3563.11	-20302.2	3563.11	-9793.9	3563.11	7015.11	3563.11	-9270.82			76.849	-4.1474	74.8758	-3.8787	76.3236	-1.3478																					--	--	--	--
3563.3	-20000.2	3563.3	-10759.9	3563.3	9123.11	3563.3	-10244.8			76.949	-4.0088	74.9758	-3.6011	76.4236	-1.6518																					--	--	--	--
3563.5	-19413.2	3563.5	-10561.9	3563.5	11218.1	3563.5	-12001.8			77.049	-4.2549	75.0758	-3.6212	76.5236	-1.3568																					--	--	--	--
3563.7	-19747.2	3563.7	-10077.9	3563.7	11112.1	3563.7	-12485.8			77.149	-3.9837	75.1758	-3.6552	76.6236	-1.3131																					--	--	--	--
3563.89	-19247.2	3563.89	-8394.9	3563.89	10850.1	3563.89	-13396.8			77.249	-4.2925	75.2758	-3.7276	76.7236	-1.591																					--	--	--	--
3564.09	-17307.2	3564.09	-8635.9	3564.09	11572.1	3564.09	-13135.8			77.349	-4.214	75.3758	-3.7146	76.8236	-1.415																					--	--	--	--
3564.28	-13223.2	3564.28	-8583.9	3564.28	10398.1	3564.28	-13086.8			77.449	-4.0437	75.4758	-3.6078	76.9236	-1.4605																					--	--	--	--
3564.48	-14746.2	3564.48	-8516.9	3564.48	8670.11	3564.48	-13171.8			77.549	-3.8826	75.5758	-3.6791	77.0236	-1.6943																					--	--	--	--
3564.67	-16024.2	3564.67	-8174.9	3564.67	6830.11	3564.67	-13989.8			77.649	-4.1791	75.6758	-3.6412	77.1236	-1.5737																					--	--	--	--
3564.87	-14884.2	3564.87	-6285.9	3564.87	6360.11	3564.87	-11369.8			77.749	-4.0145	75.7758	-3.5672	77.2236	-1.4516																					--	--	--	--
3565.06	-12441.2	3565.06	-5145.9	3565.06	5023.11	3565.06	-8367.82			77.849	-3.8182	75.8758	-3.9049	77.3236	-1.2994																					--	--	--	--
3565.26	-11640.2	3565.26	-4058.9	3565.26	5560.11	3565.26	-8460.82			77.949	-3.9418	75.9758	-3.9306	77.4236	-1.1399																					--	--	--	--
3565.45	-11007.2	3565.45	-4064.9	3565.45	5620.11	3565.45	-8913.82			78.049	-3.8613	76.0758	-3.4165	77.5236	-1.2434																					--	--	--	--
3565.65	-9436.15	3565.65	-2419.9	3565.65	5972.11	3565.65	-10592.8			78.149	-3.9933	76.1758	-3.6244	77.6236	-1.3775																					--	--	--	--
3565.85	-8116.15	3565.85	-3199.9	3565.85	5138.11	3565.85	-10254.8			78.249	-4.0997	76.2758	-3.7244	77.7236	-1.4196																					--	--	--	--
3566.04	-5463.15	3566.04	-4397.9	3566.04	5556.11	3566.04	-11945.8			78.349	-4.0881	76.3758	-3.3632	77.8236	-1.2181																					--	--	--	--
3566.24	-4578.15	3566.24	-3000.9	3566.24	3525.11	3566.24	-13688.8			78.449	-3.9515	76.4758	-3.8517	77.9236	-1.4232																					--	--	--	--
3566.43	-2826.15	3566.43	-2794.9	3566.43	2768.11	3566.43	-13542.8			78.549	-4.1107	76.5758	-3.878	78.0236	-1.2934																					--	--	--	--
3566.63	-3116.15	3566.63	-2436.9	3566.63	3000.11	3566.63	-13938.8			78.649	-3.9617	76.6758	-3.5449	78.1236	-0.9694																					--	--	--	--
3566.82	-2325.15	3566.82	-1889.9	3566.82	5400.11	3566.82	-13539.8			78.749	-3.6257	76.7758	-3.7088	78.2236	-1.1666																					--	--	--	--
3567.02	98.8486	3567.02	-604.899	3567.02	10846.1	3567.02	-12662.8			78.849	-3.9025	76.8758	-3.7242	78.3236	-1.096																					--	--	--	--
3567.21	3441.85	3567.21	831.101	3567.21	13241.1	3567.21	-13172.8			78.949	-3.8773	76.9758	-3.2583	78.4236	-1.0909																					--	--	--	--
3567.41	-1302.15	3567.41	2954.1	3567.41	11709.1	3567.41	-14387.8			79.049	-3.8028	77.0758	-3.3255	78.5236	-1.3028																					--	--	--	--
3567.6	-5270.15	3567.6	3831.1	3567.6	10938.1	3567.6	-13598.8			79.149	-3.8512	77.1758	-3.9216	78.6236	-1.3052																					--	--	--	--
3567.8	-7216.15	3567.8	5890.1	3567.8	10704.1	3567.8	-13365.8			79.249	-3.6619	77.2758	-3.6308	78.7236	-1.4482																					--	--	--	--
3568	-7623.15	3568	8099.1	3568	8744.11	3568	-14209.8			79.349	-4.1155	77.3758	-3.719	78.8236	-1.2754																					--	--	--	--
3568.19	-7435.15	3568.19	7507.1	3568.19	5611.11	3568.19	-13565.8			79.449	-4.028	77.4758	-3.8161	78.9236	-1.0768																					--	--	--	--
3568.39	-8534.15	3568.39	4970.1	3568.39	2105.11	3568.39	-13135.8			79.549	-3.8539	77.5758	-3.521	79.0236	-1.0494																					--	--	--	--
3568.58	-6389.15	3568.58	4557.1	3568.58	637.113	3568.58	-13636.8			79.649	-3.8164	77.6758	-3.7787	79.1236	-1.1802																					--	--	--	--
3568.78	-7284.15	3568.78	4396.1	3568.78	-307.887	3568.78	-15104.8			79.749	-3.7739	77.7758	-3.4034	79.2236	-1.0908																					--	--	--	--
3568.97	-10599.2	3568.97	2193.1	3568.97	459.113	3568.97	-14208.8			79.849	-4.0252	77.8758	-4.0156	79.3236	-1.3132																					--	--	--	--
3569.17	-12356.2	3569.17	508.101	3569.17	2496.11	3569.17	-13786.8			79.949	-3.999	77.9758	-3.4517	79.4236	-1.1273																					--	--	--	--
3569.36	-11458.2	3569.36	-120.899	3569.36	6003.11	3569.36	-11552.8			80.049	-3.8799	78.0758	-3.3357	79.5236	-1.1211																					--	--	--	--
3569.56	-7694.15	3569.56	-2571.9	3569.56	8782.11	3569.56	-7274.82			80.149	-3.9442	78.1758	-3.4508	79.6236	-1.3087																					--	--	--	--
3569.76	-6105.15	3569.76	-3884.9	3569.76	9165.11	3569.76	-6917.82			80.249	-3.7636	78.2758	-3.315	79.7236	-1.5112																					--	--	--	--
3569.95	-3636.15	3569.95	-2998.9	3569.95	7816.11	3569.95	-8808.82			80.349	-4.0684	78.3758	-3.404	79.8236	-1.1429																					--	--	--	--
3570.15	-3494.15	3570.15	-1967.9	3570.15	6117.11	3570.15	-12351.8			80.449	-4.1665	78.4758	-3.4541	79.9236	-1.3169																					--	--	--	--
3570.34	-466.151	3570.34	223.101	3570.34	5951.11	3570.34	-11188.8			80.549	-3.8634	78.5758	-3.5113	80.0236	-1.3015																					--	--	--	--
3570.54	3058.85	3570.54	3900.1	3570.54	4337.11	3570.54	-10654.8			80.649	-3.7092	78.6758	-2.861	80.1236	-0.9886																					--	--	--	--
3570.73	4093.85	3570.73	3966.1	3570.73	3863.11	3570.73	-9015.82			80.749	-3.7317	78.7758	-3.6551	80.2236	-1.0268																					--	--	--	--
3570.93	2690.85	3570.93	3407.1	3570.93	2212.11	3570.93	-8271.82			80.849	-3.7077	78.8758	-3.468	80.3236	-1.2562																					--	--	--	--
3571.12	434.849	3571.12	2183.1	3571.12	4021.11	3571.12	-6330.82			80.949	-3.7525	78.9758	-3.7134	80.4236	-1.0552																					--	--	--	--
3571.32	1249.85	3571.32	2753.1	3571.32	5733.11	3571.32	-3127.82			81.049	-3.7685	79.0758	-3.3225	80.5236	-1.2817																					--	--	--	--
3571.52	-801.151	3571.52	3185.1	3571.52	10076.1	3571.52	-1918.82			81.149	-3.9363	79.1758	-3.6067	80.6236	-1.1922																					--	--	--	--
3571.71	-3990.15	3571.71	3978.1	3571.71	13644.1	3571.71	-2767.82			81.249	-3.894	79.2758	-3.4773	80.7236	-1.3256																					--	--	--	--
3571.91	-7476.15	3571.91	5412.1	3571.91	12836.1	3571.91	-2968.82			81.349	-3.7486	79.3758	-3.3557	80.8236	-1.1148																					--	--	--	--
3572.1	-6773.15	3572.1	6720.1	3572.1	9977.11	3572.1	-2802.82			81.449	-3.7103	79.4758	-3.1507	80.9236	-1.0621																					--	--	--	--
3572.3	-7196.15	3572.3	6193.1	3572.3	9293.11	3572.3	-6654.82			81.549	-3.6669	79.5758	-3.0411	81.0236	-1.275																					--	--	--	--
3572.49	-7992.15	3572.49	5172.1	3572.49	11068.1	3572.49	-8580.82			81.649	-3.3858	79.6758	-3.423	81.1236	-1.2839																					--	--	--	--
3572.69	-9116.15	3572.69	3641.1	3572.69	12287.1	3572.69	-10422.8			81.749	-3.7576	79.7758	-3.3134	81.2236	-1.0431																					--	--	--	--
3572.88	-7606.15	3572.88	-1184.9	3572.88	10943.1	3572.88	-9668.82			81.849	-3.6723	79.8758	-3.2185	81.3236	-1.0191																					--	--	--	--
3573.08	-7395.15	3573.08	-4132.9	3573.08	9336.11	3573.08	-6874.82			81.949	-3.5149	79.9758	-3.2853	81.4236	-0.8222																					--	--	--	--
3573.27	-10128.2	3573.27	-4382.9	3573.27	6555.11	3573.27	-4183.82			82.049	-4	80.0758	-3.3872	81.5236	-1.3159																					--	--	--	--
3573.47	-12084.2	3573.47	-2777.9	3573.47	3902.11	3573.47	-2859.82			82.149	-3.7779	80.1758	-3.1622	81.6236	-1.2118																					--	--	--	--
3573.67	-12885.2	3573.67	629.101	3573.67	5872.11	3573.67	-3638.82			82.249	-3.6845	80.2758	-3.2212	81.7236	-1.0576																					--	--	--	--
3573.86	-10649.2	3573.86	3069.1	3573.86	9218.11	3573.86	-5422.82			82.349	-3.4665	80.3758	-3.2375	81.8236	-1.2899																					--	--	--	--
3574.06	-9312.15	3574.06	2976.1	3574.06	10366.1	3574.06	-6615.82			82.449	-3.4985	80.4758	-2.9216	81.9236	-1.1384																					--	--	--	--
3574.25	-12249.2	3574.25	1213.1	3574.25	9609.11	3574.25	-8053.82			82.549	-3.3575	80.5758	-2.9619	82.0236	-1.0886																					--	--	--	--
3574.45	-14196.2	3574.45	1683.1	3574.45	7325.11	3574.45	-10119.8			82.649	-3.5135	80.6758	-3.0851	82.1236	-1.3181																					--	--	--	--
3574.64	-14433.2	3574.64	5125.1	3574.64	4052.11	3574.64	-9664.82			82.749	-3.5781	80.7758	-3.0846	82.2236	-0.99																					--	--	--	--
3574.84	-13672.2	3574.84	5498.1	3574.84	3865.11	3574.84	-7956.82			82.849	-3.6453	80.8758	-3.1695	82.3236	-0.7777																					--	--	--	--
3575.03	-13043.2	3575.03	3241.1	3575.03	3942.11	3575.03	-7245.82			82.949	-3.766	80.9758	-2.9961	82.4236	-1.1237																					--	--	--	--
3575.23	-13240.2	3575.23	2147.1	3575.23	2983.11	3575.23	-6985.82			83.049	-3.6791	81.0758	-3.2219	82.5236	-1.1614																					--	--	--	--
3575.43	-11198.2	3575.43	1902.1	3575.43	4999.11	3575.43	-5246.82			83.149	-3.742	81.1758	-3.2771	82.6236	-1.1284																					--	--	--	--
3575.62	-9771.15	3575.62	2988.1	3575.62	6736.11	3575.62	-5426.82			83.249	-3.851	81.2758	-3.2369	82.7236	-1.0817																					--	--	--	--
3575.82	-5338.15	3575.82	4406.1	3575.82	7139.11	3575.82	-7512.82			83.349	-3.2143	81.3758	-3.3559	82.8236	-1.0758																					--	--	--	--
3576.01	-1644.15	3576.01	6370.1	3576.01	8212.11	3576.01	-8129.82			83.449	-3.7135	81.4758	-3.2734	82.9236	-1.2621																					--	--	--	--
3576.21	-2557.15	3576.21	6605.1	3576.21	9588.11	3576.21	-9532.82			83.549	-3.574	81.5758	-3.0456	83.0236	-0.9724																					--	--	--	--
3576.4	-2906.15	3576.4	6783.1	3576.4	11168.1	3576.4	-12676.8			83.649	-3.5943	81.6758	-2.9989	83.1236	-1.119																					--	--	--	--
3576.6	-3888.15	3576.6	7978.1	3576.6	13171.1	3576.6	-12966.8			83.749	-3.4153	81.7758	-2.7179	83.2236	-1.0563
3576.79	-3978.15	3576.79	7091.1	3576.79	15106.1	3576.79	-11464.8			83.849	-3.4988	81.8758	-2.8958	83.3236	-1.1553
3576.99	-5091.15	3576.99	6161.1	3576.99	14054.1	3576.99	-9813.82			83.949	-3.3324	81.9758	-3.2268	83.4236	-1.1709
3577.18	-6760.15	3577.18	4567.1	3577.18	12448.1	3577.18	-9684.82			84.049	-3.8664	82.0758	-3.227	83.5236	-1.0949
3577.38	-6810.15	3577.38	2260.1	3577.38	12435.1	3577.38	-8000.82			84.149	-3.2379	82.1758	-3.2034	83.6236	-0.7912
3577.58	-8598.15	3577.58	2179.1	3577.58	12942.1	3577.58	-13594.8			84.249	-3.5421	82.2758	-2.9009	83.7236	-1.2032
3577.77	-9210.15	3577.77	915.101	3577.77	12715.1	3577.77	-15585.8			84.349	-3.74	82.3758	-3.2376	83.8236	-1.2055
3577.97	-11498.2	3577.97	1151.1	3577.97	10763.1	3577.97	-17734.8			84.449	-3.1676	82.4758	-3.1057	83.9236	-0.9648
3578.16	-12583.2	3578.16	235.101	3578.16	8004.11	3578.16	-21228.8			84.549	-3.0124	82.5758	-3.1211	84.0236	-1.0975
3578.36	-10576.2	3578.36	-770.899	3578.36	8568.11	3578.36	-21889.8			84.649	-3.2433	82.6758	-2.8986	84.1236	-0.9337
3578.55	-6678.15	3578.55	1995.1	3578.55	10607.1	3578.55	-21161.8			84.749	-3.5	82.7758	-2.8242	84.2236	-0.9412
3578.75	-3821.15	3578.75	4824.1	3578.75	12907.1	3578.75	-18264.8			84.849	-3.3819	82.8758	-2.9359	84.3236	-0.8363
3578.94	-3497.15	3578.94	4853.1	3578.94	13989.1	3578.94	-15547.8			84.949	-3.6605	82.9758	-3.1159	84.4236	-0.6931
3579.14	-1053.15	3579.14	5776.1	3579.14	16158.1	3579.14	-12521.8			85.049	-3.4688	83.0758	-3.1058	84.5236	-1.3136
3579.34	-413.151	3579.34	7482.1	3579.34	13840.1	3579.34	-10181.8			85.149	-3.4406	83.1758	-2.5339	84.6236	-1.2249
3579.53	941.849	3579.53	8850.1	3579.53	9511.11	3579.53	-10737.8			85.249	-3.2564	83.2758	-3.2841	84.7236	-1.1591
3579.73	44.8486	3579.73	8024.1	3579.73	7774.11	3579.73	-15111.8			85.349	-3.3782	83.3758	-2.9904	84.8236	-0.9554
3579.92	-3214.15	3579.92	7158.1	3579.92	10283.1	3579.92	-18280.8			85.449	-3.1996	83.4758	-2.8438	84.9236	-1.1769
3580.12	-4976.15	3580.12	9051.1	3580.12	13084.1	3580.12	-8718.82			85.549	-3.4237	83.5758	-2.9701	85.0236	-0.8104
3580.31	-4326.15	3580.31	10063.1	3580.31	13697.1	3580.31	-4942.82			85.649	-3.4119	83.6758	-2.8657	85.1236	-1.0634
3580.51	-6788.15	3580.51	8893.1	3580.51	16104.1	3580.51	-2602.82			85.749	-3.3034	83.7758	-3.0912	85.2236	-0.9608
3580.7	-6155.15	3580.7	7124.1	3580.7	16163.1	3580.7	-2784.82			85.849	-3.2952	83.8758	-2.618	85.3236	-1.0374
3580.9	-4977.15	3580.9	4142.1	3580.9	15000.1	3580.9	-2738.82			85.949	-3.3313	83.9758	-2.9286	85.4236	-1.0168
3581.09	-4308.15	3581.09	3747.1	3581.09	11709.1	3581.09	941.182			86.049	-3.1237	84.0758	-2.6787	85.5236	-1.0448
3581.29	-7875.15	3581.29	4439.1	3581.29	10183.1	3581.29	3664.18			86.149	-3.4128	84.1758	-2.8758	85.6236	-0.898
3581.49	-7893.15	3581.49	3853.1	3581.49	9004.11	3581.49	3840.18			86.249	-3.3504	84.2758	-2.7	85.7236	-1.3485
3581.68	-8060.15	3581.68	2577.1	3581.68	8852.11	3581.68	2153.18			86.349	-3.2041	84.3758	-2.7815	85.8236	-0.8209
3581.88	-8805.15	3581.88	2084.1	3581.88	8592.11	3581.88	1282.18			86.449	-3.3168	84.4758	-2.7094	85.9236	-0.7292
3582.07	-9897.15	3582.07	6001.1	3582.07	10410.1	3582.07	757.182			86.549	-3.3044	84.5758	-2.7783	86.0236	-1.2975
3582.27	-15654.2	3582.27	8152.1	3582.27	9132.11	3582.27	-1745.82			86.649	-3.3805	84.6758	-3.2696	86.1236	-1.0578
3582.46	-17014.2	3582.46	8543.1	3582.46	6438.11	3582.46	-391.818			86.749	-3.2257	84.7758	-3.1186	86.2236	-0.6484
3582.66	-13011.2	3582.66	6452.1	3582.66	4329.11	3582.66	-8.81836			86.849	-3.2717	84.8758	-3.197	86.3236	-0.6688
3582.85	-10401.2	3582.85	5073.1	3582.85	4277.11	3582.85	-1189.82			86.949	-3.2105	84.9758	-2.8877	86.4236	-1.0121
3583.05	-8031.15	3583.05	5695.1	3583.05	6174.11	3583.05	128.182			87.049	-3.4987	85.0758	-2.9033	86.5236	-0.5834
3583.25	-8033.15	3583.25	8250.1	3583.25	8702.11	3583.25	-797.818			87.149	-3.4467	85.1758	-2.8358	86.6236	-0.9839
3583.44	-7057.15	3583.44	7623.1	3583.44	9623.11	3583.44	-2059.82			87.249	-3.0615	85.2758	-2.5536	86.7236	-0.8003
3583.64	-7509.15	3583.64	5433.1	3583.64	10452.1	3583.64	-5268.82			87.349	-3.1466	85.3758	-2.9062	86.8236	-0.8863
3583.83	-3376.15	3583.83	4761.1	3583.83	12609.1	3583.83	-4521.82			87.449	-3.3657	85.4758	-2.9878	86.9236	-0.7344
3584.03	581.849	3584.03	4447.1	3584.03	14661.1	3584.03	-1784.82			87.549	-3.09	85.5758	-2.6994	87.0236	-1.1374
3584.22	-2221.15	3584.22	4671.1	3584.22	16427.1	3584.22	-1041.82			87.649	-2.9683	85.6758	-2.937	87.1236	-1.0705
3584.42	-5291.15	3584.42	6050.1	3584.42	21980.1	3584.42	-1165.82			87.749	-3.293	85.7758	-2.5649	87.2236	-0.942
3584.61	-7674.15	3584.61	8452.1	3584.61	26380.1	3584.61	-3493.82			87.849	-2.9558	85.8758	-2.7665	87.3236	-0.9445
3584.81	-9139.15	3584.81	12366.1	3584.81	26065.1	3584.81	-4676.82			87.949	-3.0799	85.9758	-2.7468	87.4236	-0.8081
3585	-10736.2	3585	16859.1	3585	25590.1	3585	-5340.82			88.049	-3.368	86.0758	-2.5331	87.5236	-0.6582
3585.2	-14753.2	3585.2	20127.1	3585.2	23370.1	3585.2	-7928.82			88.149	-3.3199	86.1758	-2.8596	87.6236	-0.6876
3585.4	-15901.2	3585.4	20504.1	3585.4	19884.1	3585.4	-9505.82			88.249	-3.2688	86.2758	-2.5251	87.7236	-0.9255
3585.59	-17101.2	3585.59	16094.1	3585.59	15522.1	3585.59	-9674.82			88.349	-3.102	86.3758	-2.7706	87.8236	-1.1262
3585.79	-21888.2	3585.79	10821.1	3585.79	16061.1	3585.79	-7311.82			88.449	-3.167	86.4758	-2.9681	87.9236	-0.8803
3585.98	-21328.2	3585.98	6928.1	3585.98	15893.1	3585.98	-4839.82			88.549	-3.1933	86.5758	-2.4811	88.0236	-0.965
3586.18	-19887.2	3586.18	6164.1	3586.18	16867.1	3586.18	-3727.82			88.649	-3.2173	86.6758	-2.5356	88.1236	-0.5956
3586.37	-21075.2	3586.37	3598.1	3586.37	18167.1	3586.37	-4917.82			88.749	-3.1522	86.7758	-2.8555	88.2236	-0.7072
3586.57	-23397.2	3586.57	2762.1	3586.57	14532.1	3586.57	-7228.82			88.849	-2.7941	86.8758	-2.7763	88.3236	-0.9582
3586.76	-23509.2	3586.76	3818.1	3586.76	13457.1	3586.76	-7606.82			88.949	-3.3072	86.9758	-2.7251	88.4236	-1.1829
3586.96	-23605.2	3586.96	5859.1	3586.96	14442.1	3586.96	-5820.82			89.049	-3.2599	87.0758	-2.7193	88.5236	-1.0062
3587.16	-23569.2	3587.16	6143.1	3587.16	15183.1	3587.16	-5478.82			89.149	-3.276	87.1758	-2.7018	88.6236	-1.0903
3587.35	-17302.2	3587.35	4170.1	3587.35	14478.1	3587.35	-5675.82			89.249	-3.0974	87.2758	-2.4709	88.7236	-0.7838
3587.55	-14367.2	3587.55	2728.1	3587.55	13341.1	3587.55	-3714.82			89.349	-3.5867	87.3758	-2.5958	88.8236	-0.9081
3587.74	-11401.2	3587.74	1963.1	3587.74	13917.1	3587.74	-665.818			89.449	-2.9038	87.4758	-2.6132	88.9236	-1.0529
3587.94	-11112.2	3587.94	1755.1	3587.94	13527.1	3587.94	-567.818			89.549	-3.0775	87.5758	-2.7114	89.0236	-0.5946
3588.13	-9745.15	3588.13	5016.1	3588.13	14025.1	3588.13	-908.818			89.649	-3.0318	87.6758	-2.5202	89.1236	-0.8108
3588.33	-9390.15	3588.33	7418.1	3588.33	13055.1	3588.33	1370.18			89.749	-3.0527	87.7758	-2.3719	89.2236	-0.8282
3588.52	-7483.15	3588.52	9006.1	3588.52	12078.1	3588.52	3362.18			89.849	-3.131	87.8758	-2.7746	89.3236	-0.837
3588.72	-8671.15	3588.72	10772.1	3588.72	11432.1	3588.72	3925.18			89.949	-3.1849	87.9758	-2.6594	89.4236	-0.8128
3588.92	-8501.15	3588.92	10769.1	3588.92	11367.1	3588.92	4002.18			90.049	-3.2962	88.0758	-2.3485	89.5236	-0.7324
3589.11	-10062.2	3589.11	12098.1	3589.11	11099.1	3589.11	793.182			90.149	-3.1572	88.1758	-2.3668	89.6236	-0.8094
3589.31	-12718.2	3589.31	13253.1	3589.31	11707.1	3589.31	-3887.82			90.249	-3.187	88.2758	-2.8129	89.7236	-0.977
3589.5	-19712.2	3589.5	13368.1	3589.5	11734.1	3589.5	-5287.82			90.349	-3.1076	88.3758	-2.6728	89.8236	-1.1073
3589.7	-13275.2	3589.7	13144.1	3589.7	9523.11	3589.7	-4027.82			90.449	-3.0013	88.4758	-2.5155	89.9236	-0.6729
3589.89	-11226.2	3589.89	14067.1	3589.89	8202.11	3589.89	-2759.82			90.549	-11.6535	88.5758	-2.4721	90.0236	-0.98
3590.09	-10938.2	3590.09	13927.1	3590.09	7078.11	3590.09	-1756.82			90.649	-11.4304	88.6758	-2.4732	90.1236	-0.6095
3590.28	-11845.2	3590.28	12024.1	3590.28	7788.11	3590.28	-3667.82			90.749	-11.0815	88.7758	-2.2639	90.2236	-0.7146
3590.48	-14229.2	3590.48	8393.1	3590.48	8241.11	3590.48	-4160.82			90.849	-10.9752	88.8758	-2.6153	90.3236	-0.7657
3590.67	-16091.2	3590.67	6717.1	3590.67	7721.11	3590.67	-3789.82			90.949	-11.1817	88.9758	-2.451	90.3492	-18.7189
3590.87	-16616.2	3590.87	6559.1	3590.87	6166.11	3590.87	-5215.82			91.049	-11.4786	89.0758	-2.6806	90.4494	-20.2404
3591.07	-16361.2	3591.07	8027.1	3591.07	7391.11	3591.07	-8603.82			91.149	-11.3088	89.1758	-2.7111	90.5494	-21.2486
3591.26	-17966.2	3591.26	9826.1	3591.26	7857.11	3591.26	-10093.8			91.249	-11.4317	89.2758	-2.3418	90.6494	-21.1655
3591.46	-17383.2	3591.46	9266.1	3591.46	8944.11	3591.46	-9257.82			91.349	-11.0986	89.3758	-2.1749	90.7494	-21.3208
3591.65	-17019.2	3591.65	9839.1	3591.65	8093.11	3591.65	-8647.82			91.449	-11.4565	89.4758	-2.8036	90.8494	-20.8099
3591.85	-15765.2	3591.85	10061.1	3591.85	5524.11	3591.85	-8559.82			91.549	-11.2659	89.5758	-2.6547	90.9494	-21.1614
3592.04	-16166.2	3592.04	8347.1	3592.04	3265.11	3592.04	-8244.82			91.649	-11.4152	89.6758	-2.1297	91.0494	-20.8889
3592.24	-16750.2	3592.24	4799.1	3592.24	223.113	3592.24	-7293.82			91.749	-11.0834	89.7758	-2.4105	91.1494	-20.6641
3592.43	-20073.2	3592.43	4133.1	3592.43	-1106.89	3592.43	-5853.82			91.849	-11.4802	89.8758	-2.149	91.2494	-20.9789
3592.63	-20990.2	3592.63	4157.1	3592.63	951.113	3592.63	-5864.82			91.949	-11.2138	89.9758	-2.2891	91.3494	-20.4788
3592.82	-19350.2	3592.82	1969.1	3592.82	3995.11	3592.82	-7025.82			92.049	-11.2396	90.0758	-2.2039	91.4494	-21.671
3593.02	-21428.2	3593.02	432.101	3593.02	6348.11	3593.02	-8915.82			92.149	-11.505	90.1758	-2.7828	91.5494	-20.5074
3593.22	-18456.2	3593.22	322.101	3593.22	8429.11	3593.22	-8436.82			92.249	-11.421	90.2758	-2.3035	91.6494	-21.062
3593.41	-17569.2	3593.41	1232.1	3593.41	9630.11	3593.41	-9198.82			92.349	-11.4998	90.3758	-2.4499	91.7494	-21.3222
3593.61	-16364.2	3593.61	1805.1	3593.61	10308.1	3593.61	-6999.82			92.449	-11.1208	90.4758	-2.4368	91.8494	-21.0565
3593.8	-15240.2	3593.8	3081.1	3593.8	10526.1	3593.8	-7137.82			92.549	-11.4366	90.5758	-2.3687	91.9494	-21.5824
3594	-14806.2	3594	3587.1	3594	10242.1	3594	-7977.82			92.649	-11.4362	90.6758	-2.5816	92.0494	-20.66
3594.19	-16369.2	3594.19	2614.1	3594.19	8865.11	3594.19	-7690.82			92.749	-11.2788	90.7758	-2.3524	92.1494	-21.2268
3594.39	-16875.2	3594.39	681.101	3594.39	6898.11	3594.39	-6262.82			92.849	-11.0909	90.8758	-2.336	92.2494	-21.1492
3594.58	-16697.2	3594.58	-619.899	3594.58	4137.11	3594.58	-5782.82			92.949	-11.3046	90.9758	-3.9808	92.3494	-20.9312
3594.78	-17527.2	3594.78	2399.1	3594.78	1755.11	3594.78	2573.18			93.049	-11.5095	91.0758	-4.0583	92.4494	-21.3713
3594.98	-19468.2	3594.98	7451.1	3594.98	1812.11	3594.98	2346.18			93.149	-11.4614	91.1758	-4.1241	92.5494	-22.1738
3595.17	-22210.2	3595.17	11095.1	3595.17	1433.11	3595.17	-1322.82			93.249	-11.2038	91.2758	-4.2858	92.6494	-20.7268
3595.37	-22332.2	3595.37	11995.1	3595.37	2720.11	3595.37	-3711.82			93.349	-11.2542	91.3758	-4.3433	92.7494	-21.0252
3595.56	-24914.2	3595.56	14718.1	3595.56	2734.11	3595.56	-8870.82			93.449	-11.2378	91.4758	-4.3065	92.8494	-21.1137
3595.76	-25927.2	3595.76	16942.1	3595.76	5780.11	3595.76	-10178.8			93.549	-11.542	91.5758	-4.0535	92.9494	-20.9693
3595.95	-26328.2	3595.95	17144.1	3595.95	6955.11	3595.95	-10249.8			93.649	-11.2705	91.6758	-4.4131	93.0494	-21.5525
3596.15	-24701.2	3596.15	15605.1	3596.15	8742.11	3596.15	-9656.82			93.749	-11.497	91.7758	-4.5688	93.1494	-21.1151
3596.34	-19855.2	3596.34	12057.1	3596.34	12057.1	3596.34	-8851.82			93.849	-11.4695	91.8758	-4.5941	93.2494	-21.0579
3596.54	-18488.2	3596.54	10636.1	3596.54	15750.1	3596.54	-6607.82			93.949	-11.2036	91.9758	-3.9921	93.3494	-20.6573
3596.74	-18521.2	3596.74	13169.1	3596.74	16320.1	3596.74	-7385.82			94.049	-11.4629	92.0758	-4.2594	93.4494	-21.0974
3596.93	-18752.2	3596.93	12661.1	3596.93	16060.1	3596.93	-8553.82			94.149	-11.2516	92.1758	-4.2187	93.5494	-21.5429
3597.13	-19018.2	3597.13	9354.1	3597.13	15673.1	3597.13	-8553.82			94.249	-11.3863	92.2758	-4.5716	93.6494	-20.4557
3597.32	-19414.2	3597.32	7425.1	3597.32	13599.1	3597.32	-9221.82			94.349	-11.226	92.3758	-4.5214	93.7494	-20.596
3597.52	-21591.2	3597.52	7832.1	3597.52	11076.1	3597.52	-11171.8			94.449	-10.9645	92.4758	-4.3311	93.8494	-20.3984
3597.71	-24132.2	3597.71	8559.1	3597.71	9990.11	3597.71	-9209.82			94.549	-11.3257	92.5758	-4.1539	93.9494	-20.5851
3597.91	-23536.2	3597.91	10339.1	3597.91	9898.11	3597.91	-8900.82			94.649	-11.2147	92.6758	-4.434	94.0494	-21.1928
3598.1	-23156.2	3598.1	13688.1	3598.1	11630.1	3598.1	-10571.8			94.749	-11.2896	92.7758	-4.5306	94.1494	-21.4734
3598.3	-19705.2	3598.3	17365.1	3598.3	13099.1	3598.3	-12953.8			94.849	-11.4188	92.8758	-4.5879	94.2494	-21.4912
3598.49	-20413.2	3598.49	18124.1	3598.49	13683.1	3598.49	-15162.8			94.949	-11.0212	92.9758	-4.6877	94.3494	-21.6928
3598.69	-19362.2	3598.69	17754.1	3598.69	13213.1	3598.69	-17356.8			95.049	-11.1727	93.0758	-4.1366	94.4494	-20.4747
3598.89	-16559.2	3598.89	16345.1	3598.89	9977.11	3598.89	-15096.8			95.149	-11.0475	93.1758	-4.129	94.5494	-20.6573
3599.08	-15467.2	3599.08	16748.1	3599.08	6655.11	3599.08	-12391.8			95.249	-10.8795	93.2758	-4.1689	94.6494	-21.3086
3599.28	-14865.2	3599.28	15038.1	3599.28	4029.11	3599.28	-14061.8			95.349	-11.1071	93.3758	-4.3611	94.7494	-20.9734
3599.47	-18610.2	3599.47	13763.1	3599.47	-220.887	3599.47	-13760.8			95.449	-11.2757	93.4758	-4.0744	94.8494	-20.7949
3599.67	-18134.2	3599.67	14847.1	3599.67	443.113	3599.67	-12843.8			95.549	-11.3068	93.5758	-4.3958	94.9494	-19.7186
3599.86	-16136.2	3599.86	13172.1	3599.86	2161.11	3599.86	-11746.8			95.649	-11.1551	93.6758	-4.4346	95.0494	-21.8767
3600.06	-15437.2	3600.06	10849.1	3600.06	3346.11	3600.06	-13066.8			95.749	-11.2957	93.7758	-4.3394	95.1494	-20.9503
3600.25	-20224.2	3600.25	10440.1	3600.25	4310.11	3600.25	-12484.8			95.849	-11.3076	93.8758	-4.4716	95.2494	-20.9216
3600.45	-20450.2	3600.45	8032.1	3600.45	6104.11	3600.45	-12097.8			95.949	-11.4041	93.9758	-3.9723	95.3494	-20.9625
3600.65	-23232.2	3600.65	6416.1	3600.65	5922.11	3600.65	-12116.8			96.049	-11.4291	94.0758	-4.2545	95.4494	-21.3672
3600.84	-26192.2	3600.84	6272.1	3600.84	5682.11	3600.84	-10831.8			96.149	-11.1126	94.1758	-4.3273	95.5494	-21.0824
3601.04	-28231.2	3601.04	7514.1	3601.04	4053.11	3601.04	-8173.82			96.249	-11.3065	94.2758	-4.3056	95.6494	-20.8126
3601.23	-29286.2	3601.23	4945.1	3601.23	2962.11	3601.23	-8382.82			96.349	-11.1922	94.3758	-4.3254	95.7494	-21.7459
3601.43	-29398.2	3601.43	5112.1	3601.43	2652.11	3601.43	-9662.82			96.449	-11.3701	94.4758	-4.2227	95.8494	-20.1409
3601.62	-28396.2	3601.62	5955.1	3601.62	2661.11	3601.62	-9971.82			96.549	-11.3523	94.5758	-4.1508	95.9494	-21.0252
3601.82	-28132.2	3601.82	7755.1	3601.82	2729.11	3601.82	-10771.8			96.649	-11.1818	94.6758	-4.0603	96.0494	-20.9652
3602.01	-29292.2	3602.01	9144.1	3602.01	1530.11	3602.01	-8846.82			96.749	-11.2363	94.7758	-4.1565	96.1494	-21.5143
3602.21	-30418.2	3602.21	11598.1	3602.21	1907.11	3602.21	-9065.82			96.849	-11.31	94.8758	-4.2387	96.2494	-20.6273
3602.4	-29592.2	3602.4	13651.1	3602.4	3199.11	3602.4	-10032.8			96.949	-11.1442	94.9758	-4.1103	96.3494	-21.1533
3602.6	-29511.2	3602.6	14327.1	3602.6	1589.11	3602.6	-10005.8			97.049	-11.0341	95.0758	-4.3301	96.4494	-20.7254
3602.8	-30853.2	3602.8	13698.1	3602.8	455.113	3602.8	-9019.82			97.149	-11.2322	95.1758	-3.988	96.5494	-20.7963
3602.99	-31209.2	3602.99	12843.1	3602.99	381.113	3602.99	-9824.82			97.249	-11.2578	95.2758	-4.3018	96.6494	-20.2731
3603.19	-27366.2	3603.19	10127.1	3603.19	3731.11	3603.19	-10434.8			97.349	-10.9908	95.3758	-4.255	96.7494	-20.3494
3603.38	-24122.2	3603.38	8616.1	3603.38	6245.11	3603.38	-10182.8			97.449	-11.1187	95.4758	-4.23	96.8494	-21.3345
3603.58	-25072.2	3603.58	8374.1	3603.58	6878.11	3603.58	-9908.82			97.549	-10.9923	95.5758	-4.0641	96.9494	-20.4925
3603.77	-25082.2	3603.77	7597.1	3603.77	7873.11	3603.77	-8989.82			97.649	-11.278	95.6758	-4.4405	97.0494	-20.2813
3603.97	-26133.2	3603.97	6795.1	3603.97	6590.11	3603.97	-8994.82			97.749	-11.0235	95.7758	-4.3833	97.1494	-20.9148
3604.16	-28857.2	3604.16	6744.1	3604.16	4645.11	3604.16	-9627.82			97.849	-11.291	95.8758	-4.0316	97.2494	-19.7131
3604.36	-33955.2	3604.36	6798.1	3604.36	1094.11	3604.36	-9391.82			97.949	-11.311	95.9758	-4.4457	97.3494	-20.4761
3604.56	-36704.2	3604.56	8619.1	3604.56	1291.11	3604.56	-9495.82			98.049	-11.35	96.0758	-4.0314	97.4494	-20.3494
3604.75	-42200.2	3604.75	8682.1	3604.75	936.113	3604.75	-8218.82			98.149	-11.3094	96.1758	-3.8653	97.5494	-20.5265
3604.95	-43953.2	3604.95	9387.1	3604.95	-2199.89	3604.95	-9015.82			98.249	-11.3787	96.2758	-3.9249	97.6494	-20.9462
3605.14	-41684.2	3605.14	11020.1	3605.14	-1291.89	3605.14	-10275.8			98.349	-11.3794	96.3758	-4.0671	97.7494	-21.0225
3605.34	-42698.2	3605.34	12015.1	3605.34	2680.11	3605.34	-12634.8			98.449	-11.4494	96.4758	-3.9479	97.8494	-20.6996
3605.53	-41523.2	3605.53	13450.1	3605.53	5550.11	3605.53	-11373.8			98.549	-10.9635	96.5758	-4.4954	97.9494	-21.1601
3605.73	-41454.2	3605.73	14005.1	3605.73	4947.11	3605.73	-9930.82			98.649	-11.1599	96.6758	-4.4195	98.0494	-21.156
3605.92	-43461.2	3605.92	13697.1	3605.92	1797.11	3605.92	-9404.82			98.749	-10.8721	96.7758	-4.1128	98.1494	-21.0334
3606.12	-44167.2	3606.12	14131.1	3606.12	-134.887	3606.12	-9703.82			98.849	-11.4538	96.8758	-4.2793	98.2494	-21.062
3606.31	-43684.2	3606.31	14812.1	3606.31	1772.11	3606.31	-10422.8			98.949	-11.1769	96.9758	-4.1533	98.3494	-19.5823
3606.51	-25991.2	3606.51	14089.1	3606.51	5483.11	3606.51	-10875.8			99.049	-11.287	97.0758	-4.4792	98.4494	-20.6192
3606.71	-25406.2	3606.71	15766.1	3606.71	7806.11	3606.71	-1154.82			99.149	-11.1288	97.1758	-4.2184	98.5494	-20.2281
3606.9	-23368.2	3606.9	16543.1	3606.9	6309.11	3606.9	-140.818			99.249	-11.2438	97.2758	-4.0893	98.6494	-20.2118
3607.1	-21249.2	3607.1	16145.1	3607.1	5031.11	3607.1	252.182			99.349	-11.149	97.3758	-3.9133	98.7494	-21.2813
3607.29	-19290.2	3607.29	16323.1	3607.29	4199.11	3607.29	-2014.82			99.449	-10.9955	97.4758	-4.3243	98.8494	-20.423
3607.49	-19367.2	3607.49	16163.1	3607.49	6299.11	3607.49	-5340.82			99.549	-11.3198	97.5758	-4.3955	98.9494	-21.1219
3607.68	-19995.2	3607.68	13720.1	3607.68	6634.11	3607.68	-4755.82			99.649	-11.2306	97.6758	-4.2875	99.0494	-20.9012
3607.88	-18912.2	3607.88	11184.1	3607.88	5761.11	3607.88	-3332.82			99.749	-11.0062	97.7758	-4.0162	99.1494	-21.1519
3608.07	-19078.2	3608.07	10454.1	3608.07	3911.11	3608.07	-1618.82			99.849	-11.2221	97.8758	-4.1477	99.2494	-20.4679
3608.27	-19302.2	3608.27	11747.1	3608.27	2614.11	3608.27	-208.818			99.949	-11.1788	97.9758	-4.3482	99.3494	-20.1614
3608.47	-21061.2	3608.47	12480.1	3608.47	2957.11	3608.47	2356.18			100.049	-11.1901	98.0758	-4.0437	99.4494	-20.4202
3608.66	-26191.2	3608.66	12502.1	3608.66	5239.11	3608.66	2658.18			100.149	-11.1442	98.1758	-4.3552	99.5494	-20.4271
3608.86	-26391.2	3608.86	11519.1	3608.86	6330.11	3608.86	1615.18			100.249	-11.2287	98.2758	-4.0195	99.6494	-20.3181
3609.05	-25095.2	3609.05	11381.1	3609.05	7149.11	3609.05	-789.818			100.349	-11.1558	98.3758	-4.3151	99.7494	-20.7731
3609.25	-24425.2	3609.25	12803.1	3609.25	10541.1	3609.25	2204.18			100.449	-11.0727	98.4758	-3.9675	99.8494	-20.9829
3609.44	-25776.2	3609.44	14495.1	3609.44	10434.1	3609.44	1589.18			100.549	-11.0381	98.5758	-3.9257	99.9494	-20.7023
3609.64	-28956.2	3609.64	15503.1	3609.64	4192.11	3609.64	-4934.82			100.649	-11.1879	98.6758	-4.2931	100.049	-20.7391
3609.83	-30612.2	3609.83	14817.1	3609.83	1105.11	3609.83	-4827.82			100.749	-11.0199	98.7758	-4.3078	100.149	-20.9012
3610.03	-30494.2	3610.03	15509.1	3610.03	973.113	3610.03	-3232.82			100.849	-10.9299	98.8758	-4.286	100.249	-19.724
3610.22	-30930.2	3610.22	16944.1	3610.22	4114.11	3610.22	-4478.82			100.949	-11.1578	98.9758	-3.9019	100.349	-20.8154
3610.42	-29750.2	3610.42	16701.1	3610.42	6959.11	3610.42	-8595.82			101.049	-11.0599	99.0758	-4.1306	100.449	-21.5021
3610.62	-24736.2	3610.62	15648.1	3610.62	2096.11	3610.62	-11469.8			101.149	-11.1159	99.1758	-3.8933	100.549	-19.8316
3610.81	-23468.2	3610.81	12899.1	3610.81	-2181.89	3610.81	-13068.8			101.249	-11.1653	99.2758	-3.8565	100.649	-20.874
3611.01	-24434.2	3611.01	12160.1	3611.01	-3772.89	3611.01	-10956.8			101.349	-11.18	99.3758	-4.0891	100.749	-20.2063
3611.2	-21995.2	3611.2	11770.1	3611.2	-6515.89	3611.2	-8499.82			101.449	-10.8774	99.4758	-4.183	100.849	-21.2813
3611.4	-22530.2	3611.4	11096.1	3611.4	-6098.89	3611.4	-6867.82			101.549	-11.2205	99.5758	-4.087	100.949	-20.6342
3611.59	-24324.2	3611.59	11888.1	3611.59	-5864.89	3611.59	-4452.82			101.649	-10.9055	99.6758	-4.1459	101.049	-20.3916
3611.79	-23013.2	3611.79	13905.1	3611.79	-2883.89	3611.79	-2289.82			101.749	-11.3092	99.7758	-3.8468	101.149	-20.3453
3611.98	-21963.2	3611.98	13628.1	3611.98	2971.11	3611.98	-227.818			101.849	-11.0909	99.8758	-4.1548	101.249	-20.6846
3612.18	-20496.2	3612.18	13779.1	3612.18	5482.11	3612.18	593.182			101.949	-11.3164	99.9758	-4.205	101.349	-20.9366
3612.38	-21960.2	3612.38	12785.1	3612.38	5048.11	3612.38	-1301.82			102.049	-11.2956	100.076	-4.1715	101.449	-19.9965
3612.57	-22035.2	3612.57	10851.1	3612.57	6601.11	3612.57	-3441.82			102.149	-11.0393	100.176	-4.2477	101.549	-20.1627
3612.77	-22401.2	3612.77	10519.1	3612.77	10341.1	3612.77	-6632.82			102.249	-10.9393	100.276	-4.4965	101.649	-19.9597
3612.96	-24191.2	3612.96	8926.1	3612.96	12599.1	3612.96	-6932.82			102.349	-11.3602	100.376	-4.1622	101.749	-20.3249
3613.16	-25106.2	3613.16	8672.1	3613.16	13147.1	3613.16	-5023.82			102.449	-11.0363	100.476	-3.9036	101.849	-20.2186
3613.35	-28331.2	3613.35	9545.1	3613.35	12298.1	3613.35	-3159.82			102.549	-10.8496	100.576	-4.1723	101.949	-19.6286
3613.55	-33374.2	3613.55	10729.1	3613.55	9702.11	3613.55	-3558.82			102.649	-11.0356	100.676	-4.3109	102.049	-20.7868
3613.74	-29691.2	3613.74	14740.1	3613.74	7316.11	3613.74	-7096.82			102.749	-11.2382	100.776	-4.248	102.149	-20.66
3613.94	-29852.2	3613.94	17276.1	3613.94	7835.11	3613.94	-9932.82			102.849	-11.1644	100.876	-4.2001	102.249	-20.3875
3614.14	-30460.2	3614.14	16347.1	3614.14	7272.11	3614.14	-11053.8			102.949	-10.8763	100.976	-4.0761	102.349	-21.2432
3614.33	-32305.2	3614.33	14553.1	3614.33	6562.11	3614.33	-11075.8			103.049	-11.1115	101.076	-4.1375	102.449	-20.2785
3614.53	-34013.2	3614.53	13770.1	3614.53	4124.11	3614.53	-12057.8			103.149	-11.0062	101.176	-4.1122	102.549	-20.7159
3614.72	-29195.2	3614.72	12778.1	3614.72	1319.11	3614.72	-10087.8			103.249	-10.9988	101.276	-3.9769	102.649	-20.2867
3614.92	-31228.2	3614.92	14844.1	3614.92	191.113	3614.92	-5154.82			103.349	-10.9494	101.376	-4.0636	102.749	-21.1001
3615.11	-29906.2	3615.11	14780.1	3615.11	2238.11	3615.11	-3480.82			103.449	-10.5989	101.476	-4.303	102.849	-20.8944
3615.31	-26899.2	3615.31	15663.1	3615.31	2684.11	3615.31	-3146.82			103.549	-11.0325	101.576	-3.9892	102.949	-20.8181
3615.5	-24512.2	3615.5	17923.1	3615.5	1378.11	3615.5	-386.818			103.649	-11.1047	101.676	-4.1317	103.049	-20.6178
3615.7	-22294.2	3615.7	18651.1	3615.7	949.113	3615.7	429.182			103.749	-11.0762	101.776	-4.5269	103.149	-21.1573
3615.89	-21985.2	3615.89	17389.1	3615.89	3614.11	3615.89	1596.18			103.849	-10.8837	101.876	-4.0557	103.249	-20.3167
3616.09	-21313.2	3616.09	15091.1	3616.09	3796.11	3616.09	1837.18			103.949	-11.2284	101.976	-4.4334	103.349	-20.9026
3616.29	-18428.2	3616.29	11828.1	3616.29	5387.11	3616.29	738.182			104.049	-10.8442	102.076	-4.3497	103.449	-20.7118
3616.48	-16799.2	3616.48	10362.1	3616.48	6413.11	3616.48	-520.818			104.149	-11.2339	102.176	-4.7535	103.549	-21.186
3616.68	-17802.2	3616.68	9668.1	3616.68	8393.11	3616.68	-1027.82			104.249	-11.1288	102.276	-4.0214	103.649	-20.2309
3616.87	-18850.2	3616.87	9296.1	3616.87	8867.11	3616.87	-3240.82			104.349	-11.1111	102.376	-4.374	103.749	-20.7527
3617.07	-18117.2	3617.07	9514.1	3617.07	8675.11	3617.07	-3850.82			104.449	-11.2426	102.476	-4.1396	103.849	-20.502
3617.26	-19169.2	3617.26	10114.1	3617.26	6488.11	3617.26	-2607.82			104.549	-10.9116	102.576	-4.2338	103.949	-20.3426
3617.46	-20594.2	3617.46	11916.1	3617.46	3595.11	3617.46	-2699.82			104.649	-10.8484	102.676	-4.5633	104.049	-20.7186
3617.65	-23086.2	3617.65	13180.1	3617.65	2065.11	3617.65	-5153.82			104.749	-10.8623	102.776	-4.2082	104.149	-20.6628
3617.85	-23736.2	3617.85	13358.1	3617.85	1407.11	3617.85	-6291.82			104.849	-10.9326	102.876	-4.0444	104.249	-20.3126
3618.04	-25174.2	3618.04	12424.1	3618.04	93.1133	3618.04	-3522.82			104.949	-11.031	102.976	-4.5424	104.349	-21.0824
3618.24	-24424.2	3618.24	12996.1	3618.24	1966.11	3618.24	1851.18			105.049	-10.86	103.076	-4.1339	104.449	-21.19
3618.44	-24634.2	3618.44	11979.1	3618.44	2945.11	3618.44	4930.18			105.149	-11.0269	103.176	-4.4228	104.549	-19.8957
3618.63	-26573.2	3618.63	12131.1	3618.63	707.113	3618.63	4750.18			105.249	-10.8615	103.276	-4.5021	104.649	-20.0837
3618.83	-25812.2	3618.83	12139.1	3618.83	-422.887	3618.83	3691.18			105.349	-10.8909	103.376	-4.4289	104.749	-20.3916
3619.02	-22939.2	3619.02	13197.1	3619.02	-129.887	3619.02	658.182			105.449	-11.1186	103.476	-4.6889	104.849	-19.769
3619.22	-20063.2	3619.22	13039.1	3619.22	1069.11	3619.22	-2399.82			105.549	-10.8431	103.576	-4.3943	104.949	-20.6451
3619.41	-20605.2	3619.41	11579.1	3619.41	3017.11	3619.41	-5058.82			105.649	-10.6394	103.676	-4.4729	105.049	-20.8508
3619.61	-23885.2	3619.61	11806.1	3619.61	5089.11	3619.61	-4961.82			105.749	-11.1948	103.776	-4.4169	105.149	-21.0633
3619.8	-26484.2	3619.8	11988.1	3619.8	7930.11	3619.8	-2954.82			105.849	-10.9668	103.876	-4.1873	105.249	-20.5388
3620	-27817.2	3620	10779.1	3620	8448.11	3620	1150.18			105.949	-11.1566	103.976	-4.1001	105.349	-19.9502
										106.049	-11.1453	104.076	-4.174	105.449	-20.7323
										106.149	-10.9966	104.176	-4.1398	105.549	-20.5565
										106.249	-10.8393	104.276	-4.4278	105.649	-19.9965
										106.349	-11.2666	104.376	-4.2452	105.749	-20.1014
										106.449	-11.0669	104.476	-4.2958	105.849	-20.0496
										106.549	-10.9735	104.576	-4.0466	105.949	-20.7663
										106.649	-11.1299	104.676	-3.9585	106.049	-21.0906
										106.749	-10.8726	104.776	-4.4485	106.149	-20.9053
										106.849	-11.1685	104.876	-4.398	106.249	-20.6927
										106.949	-11.0123	104.976	-4.3331	106.349	-20.1614
										107.049	-11.1001	105.076	-4.2925	106.449	-20.6682
										107.149	-10.8751	105.176	-4.22	106.549	-20.0496
										107.249	-10.8228	105.276	-4.2236	106.649	-20.4134
										107.349	-10.9766	105.376	-4.1921	106.749	-19.8575
										107.449	-10.763	105.476	-4.4594	106.849	-20.6001
										107.549	-11.2404	105.576	-4.4104	106.949	-20.3644
										107.649	-11.0307	105.676	-4.666	107.049	-20.9244
										107.749	-11.3801	105.776	-4.3751	107.149	-20.9284
										107.849	-11.2384	105.876	-4.2976	107.249	-20.021
										107.949	-10.9097	105.976	-4.2446	107.349	-20.7459
										108.049	-10.8681	106.076	-4.5266	107.449	-19.8889
										108.149	-10.9861	106.176	-4.4168	107.549	-20.9639
										108.249	-10.9233	106.276	-4.4756	107.649	-20.2254
										108.349	-10.9447	106.376	-4.5212	107.749	-19.5455
										108.449	-10.8572	106.476	-4.4146	107.849	-20.7309
										108.549	-11.0841	106.576	-4.36	107.949	-19.7703
										108.649	-11.1468	106.676	-4.4241	108.049	-21.4108
										108.749	-11.0716	106.776	-4.2525	108.149	-21.2813
										108.849	-11.1063	106.876	-4.3884	108.249	-19.7022
										108.949	-11.0488	106.976	-4.3901	108.349	-19.7853
										109.049	-11.0822	107.076	-4.2154	108.449	-19.9842
										109.149	-10.9853	107.176	-4.5029	108.549	-20.547
										109.249	-10.9158	107.276	-4.2443	108.649	-19.7036
										109.349	-11.052	107.376	-4.4461	108.749	-20.2336
										109.449	-11.001	107.476	-4.2411	108.849	-20.6205
										109.549	-10.953	107.576	-4.7018	108.949	-20.6805
										109.649	-11.1367	107.676	-4.3049	109.049	-20.0183
										109.749	-11.3663	107.776	-4.754	109.149	-19.7622
										109.849	-10.9748	107.876	-4.2365	109.249	-20.6941
										109.949	-11.2621	107.976	-4.3713	109.349	-20.4829
										110.049	-11.1766	108.076	-4.3555	109.449	-19.9543
										110.149	-11.054	108.176	-4.7423	109.549	-20.6791
										110.249	-11.1213	108.276	-4.713	109.649	-19.5251
										110.349	-10.9386	108.376	-4.5111	109.749	-19.9747
										110.449	-11.043	108.476	-4.5573	109.849	-20.9857
										110.549	-11.187	108.576	-4.5135	109.949	-20.547
										110.649	-11.2628	108.676	-4.7067	110.049	-21.0579
										110.749	-11.2039	108.776	-4.6965	110.149	-20.4325
										110.849	-11.0758	108.876	-4.6202	110.249	-20.7963
										110.949	-10.8929	108.976	-4.5608	110.349	-20.2445
										111.049	-11.2649	109.076	-4.4837	110.449	-20.1505
										111.149	-11.1486	109.176	-4.4305	110.549	-20.7663
										111.249	-11.2685	109.276	-4.6213	110.649	-20.517
										111.349	-11.157	109.376	-4.7627	110.749	-20.6709
										111.449	-10.8803	109.476	-4.7078	110.849	-19.5224
										111.549	-11.1618	109.576	-4.3036	110.949	-20.6737
										111.649	-11.0661	109.676	-4.4991	111.049	-20.3998
										111.749	-10.9053	109.776	-4.8095	111.149	-20.8072
										111.849	-10.9371	109.876	-4.389	111.249	-19.9679
										111.949	-11.1554	109.976	-4.6789	111.349	-19.8385
										112.049	-10.9593	110.076	-4.5536	111.449	-20.5483
										112.149	-11.037	110.176	-4.9015	111.549	-21.1655
										112.249	-11.0952	110.276	-4.6003	111.649	-21.0702
										112.349	-11.0035	110.376	-4.7739	111.749	-20.5688
										112.449	-11.0962	110.476	-4.3338	111.849	-20.9816
										112.549	-10.9766	110.576	-4.5167	111.949	-20.656
										112.649	-11.1269	110.676	-4.6332	112.049	-20.6491
										112.749	-11.0421	110.776	-4.9629	112.149	-19.9379
										112.849	-10.7413	110.876	-4.8846	112.249	-19.8793
										112.949	-11.161	110.976	-4.4256	112.349	-20.8426
										113.049	-11.1354	111.076	-4.7529	112.449	-20.5688
										113.149	-10.9633	111.176	-4.8517	112.549	-19.9733
										113.249	-10.9063	111.276	-4.6065	112.649	-20.9284
										113.349	-11.0992	111.376	-4.8265	112.749	-20.5265
										113.449	-10.93	111.476	-4.5044	112.849	-20.051
										113.549	-11.04	111.576	-4.642	112.949	-20.1927
										113.649	-10.8318	111.676	-4.7547	113.049	-20.551
										113.749	-11.0714	111.776	-4.6071	113.149	-20.7759
										113.849	-10.9222	111.876	-4.3736	113.249	-20.7663
										113.949	-10.885	111.976	-4.6637	113.349	-20.3112
										114.049	-10.8608	112.076	-4.8341	113.449	-20.1164
										114.149	-10.7544	112.176	-4.4811	113.549	-21.5593
										114.249	-10.9762	112.276	-5.0796	113.649	-20.0919
										114.349	-10.7917	112.376	-4.4341	113.749	-20.6723
										114.449	-10.8841	112.476	-4.4801	113.849	-20.2349
										114.549	-11.0096	112.576	-4.7227	113.949	-20.9107
										114.649	-10.9445	112.676	-5.0652	114.049	-19.9543
										114.749	-11.0863	112.776	-4.7311	114.149	-20.6301
										114.849	-11.0036	112.876	-4.6303	114.249	-19.5741
										114.949	-11.1408	112.976	-4.6322	114.349	-19.5074
										115.049	-11.0709	113.076	-4.7919	114.449	-20.3167
										115.149	-11.0968	113.176	-4.7945	114.549	-20.8876
										115.249	-11.2273	113.276	-4.7121	114.649	-20.2704
										115.349	-11.1558	113.376	-4.7283	114.749	-20.2704
										115.449	-11.0863	113.476	-4.4612	114.849	-20.7295
										115.549	-10.9446	113.576	-4.6099	114.949	-20.2445
										115.649	-10.7694	113.676	-4.622	115.049	-19.3943
										115.749	-10.7732	113.776	-4.7118	115.149	-20.7282
										115.849	-10.5959	113.876	-4.5717	115.249	-20.2813
										115.949	-11.0315	113.976	-4.4094	115.349	-19.9148
										116.049	-10.9032	114.076	-4.6456	115.449	-20.6519
										116.149	-10.8984	114.176	-4.6427	115.549	-21.1846
										116.249	-10.8409	114.276	-4.7298	115.649	-20.0442
										116.349	-11.0187	114.376	-5.0618	115.749	-20.6137
										116.449	-10.9732	114.476	-4.6561	115.849	-20.596
										116.549	-10.8955	114.576	-4.7514	115.949	-20.8085
										116.649	-10.9213	114.676	-4.7287	116.049	-21.2405
										116.749	-10.8889	114.776	-4.6783	116.149	-20.0537
										116.849	-10.7507	114.876	-4.5222	116.249	-20.1668
										116.949	-11.1018	114.976	-5.092	116.349	-21.0184
										117.049	-10.7786	115.076	-4.9513	116.449	-20.0224
										117.149	-10.7808	115.176	-4.5585	116.549	-20.7227
										117.249	-10.7824	115.276	-4.5778	116.649	-20.7541
										117.349	-10.7129	115.376	-4.956	116.749	-21.205
										117.449	-10.7999	115.476	-4.6404	116.849	-20.2513
										117.549	-10.7117	115.576	-4.85	116.949	-20.3494
										117.649	-10.886	115.676	-4.9107	117.049	-20.3562
										117.749	-10.642	115.776	-4.4105	117.149	-19.9011
										117.849	-10.9634	115.876	-4.637	117.249	-20.3276
										117.949	-10.8011	115.976	-4.8404	117.349	-20.2785
										118.049	-10.7917	116.076	-4.7306	117.449	-19.5333
										118.149	-10.782	116.176	-4.606	117.549	-20.5565
										118.249	-10.9663	116.276	-4.8269	117.649	-20.5061
										118.349	-10.7384	116.376	-5.1133	117.749	-21.3467
										118.449	-10.9218	116.476	-4.8163	117.849	-20.4175
										118.549	-10.9331	116.576	-4.5706	117.949	-20.8767
										118.649	-10.7729	116.676	-4.5202	118.049	-20.5579
										118.749	-10.9787	116.776	-4.7647	118.149	-21.0007
										118.849	-10.7105	116.876	-4.8464	118.249	-20.081
										118.949	-10.9942	116.976	-4.7002	118.349	-21.2691
										119.049	-11.2429	117.076	-4.7697	118.449	-20.4012
										119.149	-11.0396	117.176	-4.2183	118.549	-20.0592
										119.249	-10.8818	117.276	-4.5975	118.649	-19.0646
										119.349	-10.937	117.376	-4.6671	118.749	-20.2363
										119.449	-10.8096	117.476	-4.5193	118.849	-20.442
										119.549	-11.0184	117.576	-4.8588	118.949	-20.4693
										119.649	-10.9427	117.676	-4.852	119.049	-20.4475
										119.749	-11.0096	117.776	-4.5877	119.149	-20.6355
										119.849	-11.0942	117.876	-4.8006	119.249	-20.3099
										119.949	-11.0352	117.976	-4.7055	119.349	-19.8316
										120.049	-10.9737	118.076	-4.7074	119.449	-21.0974
										120.149	-10.9066	118.176	-4.7723	119.549	-19.7199
										120.249	-2.2519	118.276	-4.9652	119.649	-19.9815
										120.349	-2.3764	118.376	-4.8366	119.749	-19.784
										120.449	-2.0059	118.476	-4.8393	119.849	-21.062
										120.549	-2.252	118.576	-5.1441	119.949	-20.0442
										120.649	-2.3606	118.676	-4.3899	120.049	-19.8861
										120.749	-2.2527	118.776	-4.9035	120.119	-1.8154
										120.849	-2.0764	118.876	-4.544	120.219	0.8618
										120.949	-2.2113	118.976	-4.7382	120.319	0.8805
										121.049	-2.2023	119.076	-4.6045	120.419	0.78
										121.149	-2.0715	119.176	-4.6875	120.519	1.0438
										121.249	-2.46	119.276	-5.1108	120.619	0.8944
										121.349	-2.2586	119.376	-4.8878	120.719	0.7505
										121.449	-2.2299	119.476	-4.888	120.819	0.7533
										121.549	-2.1972	119.576	-4.828	120.919	0.6026
										121.649	-2.3985	119.676	-5.058	121.019	0.7893
										121.749	-2.3511	119.776	-4.599	121.119	0.8538
										121.849	-2.4177	119.876	-4.5901	121.219	0.8156
										121.949	-2.3028	119.976	-4.8483	121.319	0.6119
										122.049	-2.1464	120.076	-4.9579	121.419	0.5053
										122.149	-1.8789	120.176	-4.666	121.519	0.6017
										122.249	-1.9394	120.276	-4.6386	121.619	0.7036
										122.349	-2.107	120.376	-4.8058	121.719	0.882
										122.449	-2.4022	120.476	-4.8437	121.819	0.5699
										122.549	-2.2913	120.576	-3.3241	121.919	0.872
										122.649	-2.2815	120.676	-3.2091	122.019	0.7513
										122.749	-2.3842	120.776	-3.2727	122.119	0.9002
										122.849	-2.0017	120.876	-3.468	122.219	0.6417
										122.949	-2.1224	120.976	-3.2782	122.319	0.7859
										123.049	-2.2458	121.076	-2.9831	122.419	0.7413
										123.149	-2.3418	121.176	-3.3026	122.519	0.45
										123.249	-2.1648	121.276	-3.0798	122.619	0.413
										123.349	-2.3057	121.376	-2.9303	122.719	0.7888
										123.449	-2.0768	121.476	-3.2377	122.819	0.6285
										123.549	-2.3103	121.576	-3.291	122.919	0.4784
										123.649	-2.161	121.676	-3.2354	123.019	0.8059
										123.749	-2.3368	121.776	-2.8043	123.119	0.6787
										123.849	-1.9835	121.876	-3.0542	123.219	0.5703
										123.949	-2.0668	121.976	-2.5695	123.319	0.4668
										124.049	-1.9172	122.076	-2.9439	123.419	0.3108
										124.149	-1.8866	122.176	-3.066	123.519	0.6782
										124.249	-1.8991	122.276	-2.7554	123.619	0.7795
										124.349	-2.0505	122.376	-2.6156	123.719	0.6777
										124.449	-2.1932	122.476	-3.0275	123.819	0.9434
										124.549	-1.7691	122.576	-2.751	123.919	0.7892
										124.649	-2.1883	122.676	-2.9903	124.019	0.5102
										124.749	-1.9775	122.776	-2.9416	124.119	0.7139
										124.849	-1.9107	122.876	-2.6176	124.219	0.9449
										124.949	-2.2096	122.976	-3.0401	124.319	0.9906
										125.049	-2.2169	123.076	-3.2703	124.419	0.9034
										125.149	-2.0302	123.176	-2.9414	124.519	0.6836
										125.249	-1.9366	123.276	-2.6495	124.619	1.0084
										125.349	-1.7511	123.376	-3.178	124.719	0.4204
										125.449	-1.9693	123.476	-2.6664	124.819	0.7933
										125.549	-1.7424	123.576	-2.721	124.919	0.7915
										125.649	-2.1541	123.676	-2.8415	125.019	0.7967
										125.749	-1.9473	123.776	-2.5963	125.119	0.4751
										125.849	-2.2588	123.876	-2.2885	125.219	0.8324
										125.949	-1.6205	123.976	-2.8328	125.319	0.9993
										126.049	-2.164	124.076	-2.9622	125.419	0.7163
										126.149	-1.8044	124.176	-2.8724	125.519	0.6349
										126.249	-1.981	124.276	-2.4018	125.619	0.7591
										126.349	-1.8776	124.376	-2.6409	125.719	0.6803
										126.449	-2.1027	124.476	-3.0926	125.819	0.7689
										126.549	-1.7086	124.576	-2.9656	125.919	0.6643
										126.649	-1.7977	124.676	-2.4307	126.019	0.5521
										126.749	-1.8915	124.776	-2.3163	126.119	0.7747
										126.849	-2.07	124.876	-3.1045	126.219	0.8517
										126.949	-2.223	124.976	-2.8254	126.319	0.6382
										127.049	-2.1846	125.076	-2.9294	126.419	0.8378
										127.149	-1.8965	125.176	-2.9351	126.519	0.7417
										127.249	-1.8116	125.276	-2.6481	126.619	0.5733
										127.349	-1.8559	125.376	-2.7866	126.719	0.7402
										127.449	-1.8043	125.476	-2.6788	126.819	0.9915
										127.549	-1.7926	125.576	-2.681	126.919	0.5827
										127.649	-1.6045	125.676	-2.6562	127.019	1.1019
										127.749	-2.0957	125.776	-2.6108	127.119	0.4838
										127.849	-1.9641	125.876	-2.5785	127.219	0.8946
										127.949	-1.899	125.976	-2.6022	127.319	0.804
										128.049	-1.805	126.076	-2.3376	127.419	0.7689
										128.149	-1.8814	126.176	-2.4337	127.519	0.8933
										128.249	-2.048	126.276	-2.7616	127.619	0.9145
										128.349	-2.0698	126.376	-2.6124	127.719	0.7757
										128.449	-1.6376	126.476	-2.6139	127.819	0.9927
										128.549	-1.589	126.576	-2.604	127.919	0.9799
										128.649	-1.9063	126.676	-2.4785	128.019	0.5389
										128.749	-2.0457	126.776	-2.553	128.119	0.7411
										128.849	-1.7776	126.876	-2.3497	128.219	0.6315
										128.949	-1.6781	126.976	-2.4068	128.319	0.5961
										129.049	-1.6473	127.076	-2.833	128.419	1.0036
										129.149	-1.7228	127.176	-2.3275	128.519	0.8547
										129.249	-1.7936	127.276	-2.6037	128.619	0.65
										129.349	-1.8699	127.376	-2.7958	128.719	0.8972
										129.449	-1.7139	127.476	-2.7311	128.819	0.866
										129.549	-1.9025	127.576	-2.1569	128.919	0.9088
										129.649	-1.859	127.676	-2.388	129.019	0.5938
										129.749	-1.7945	127.776	-2.1128	129.119	0.765
										129.849	-1.4895	127.876	-2.4775	129.219	0.9113
										129.949	-1.453	127.976	-2.6094	129.319	0.8796
										130.049	-1.9682	128.076	-2.5324	129.419	0.9715
										130.149	-1.497	128.176	-2.3279	129.519	1.1248
										130.249	-1.6111	128.276	-2.4069	129.619	1.0028
										130.349	-1.644	128.376	-2.3966	129.719	0.7774
										130.449	-1.9076	128.476	-2.247	129.819	0.6991
										130.549	-1.5827	128.576	-2.0114	129.919	0.6678
										130.649	-1.8375	128.676	-2.6934	130.019	0.7082
										130.749	-1.6709	128.776	-2.5643	130.119	0.9178
										130.849	-1.5789	128.876	-2.3189	130.219	0.7484
										130.949	-1.8077	128.976	-2.3236	130.319	0.7144
										131.049	-1.6822	129.076	-2.1686	130.419	0.6799
										131.149	-1.5361	129.176	-2.3467	130.519	0.7536
										131.249	-2.0276	129.276	-2.6201	130.619	0.9062
										131.349	-1.6849	129.376	-2.2483	130.719	0.5964
										131.449	-1.898	129.476	-2.1873	130.819	0.5942
										131.549	-1.7353	129.576	-2.4969	130.919	0.6227
										131.649	-1.6604	129.676	-2.2395	131.019	1.0283
										131.749	-1.7777	129.776	-2.3901	131.119	1.0598
										131.849	-1.6597	129.876	-2.337	131.219	0.8576
										131.949	-1.4659	129.976	-2.4902	131.319	0.7348
										132.049	-1.7236	130.076	-2.3226	131.419	0.727
										132.149	-1.727	130.176	-2.2749	131.519	0.8077
										132.249	-1.8325	130.276	-2.3545	131.619	1.1466
										132.349	-1.8063	130.376	-2.188	131.719	1.0365
										132.449	-1.5292	130.476	-1.9866	131.819	0.7626
										132.549	-1.6571	130.576	-2.3916	131.919	0.8828
										132.649	-1.6795	130.676	-2.5446	132.019	0.7635
										132.749	-1.8855	130.776	-2.6265	132.119	0.9412
										132.849	-1.6823	130.876	-2.3707	132.219	0.8634
										132.949	-1.7822	130.976	-2.0132	132.319	1.046
										133.049	-1.5278	131.076	-2.7874	132.419	0.8859
										133.149	-1.4933	131.176	-1.9136	132.519	0.7134
										133.249	-1.6528	131.276	-2.1541	132.619	0.8602
										133.349	-1.7443	131.376	-1.931	132.719	1.3386
										133.449	-1.7487	131.476	-2.4853	132.819	0.7093
										133.549	-1.5485	131.576	-2.0746	132.919	0.8463
										133.649	-1.7461	131.676	-2.1132	133.019	0.9895
										133.749	-1.6006	131.776	-2.2121	133.119	0.752
										133.849	-1.7529	131.876	-2.0976	133.219	0.8753
										133.949	-1.8744	131.976	-2.0728	133.319	0.78
										134.049	-1.7252	132.076	-1.9401	133.419	0.8796
										134.149	-1.672	132.176	-2.4436	133.519	0.9604
										134.249	-1.5647	132.276	-2.2058	133.619	0.6133
										134.349	-1.5256	132.376	-2.3706	133.719	0.914
										134.449	-1.8592	132.476	-2.1669	133.819	0.7656
										134.549	-1.8432	132.576	-2.0906	133.919	0.9089
										134.649	-1.5064	132.676	-2.0673	134.019	0.9904
										134.749	-1.798	132.776	-1.908	134.119	0.9281
										134.849	-1.8379	132.876	-2.1951	134.219	0.7073
										134.949	-1.4148	132.976	-2.3717	134.319	0.9594
										135.049	-1.7998	133.076	-1.9145	134.419	0.7813
										135.149	-1.7894	133.176	-1.8178	134.519	0.5427
										135.249	-1.4636	133.276	-2.1297	134.619	0.5944
										135.349	-1.745	133.376	-2.1896	134.719	0.888
										135.449	-1.6162	133.476	-2.1325	134.819	0.9397
										135.549	-1.4118	133.576	-1.8436	134.919	0.9151
										135.649	-1.4127	133.676	-1.969	135.019	0.8437
										135.749	-1.7751	133.776	-1.8329	135.119	0.9438
										135.849	-1.39	133.876	-2.0595	135.219	0.634
										135.949	-1.554	133.976	-2.2241	135.319	0.9014
										136.049	-1.6117	134.076	-1.9399	135.419	0.9346
										136.149	-1.7926	134.176	-2.3681	135.519	0.752
										136.249	-1.4941	134.276	-2.0047	135.619	0.8724
										136.349	-1.8055	134.376	-1.9358	135.719	0.7104
										136.449	-1.3117	134.476	-2.0266	135.819	0.5567
										136.549	-1.5853	134.576	-2.0047	135.919	0.9685
										136.649	-1.654	134.676	-2.0404	136.019	0.7212
										136.749	-1.9035	134.776	-2.1494	136.119	0.9261
										136.849	-1.2998	134.876	-1.9647	136.219	0.6728
										136.949	-1.9095	134.976	-1.9103	136.319	0.9002
										137.049	-1.2411	135.076	-1.5756	136.419	0.7507
										137.149	-1.5127	135.176	-2.0168	136.519	0.7785
										137.249	-1.74	135.276	-1.819	136.619	0.8243
										137.349	-1.6916	135.376	-1.9924	136.719	1.0031
										137.449	-1.5955	135.476	-1.7573	136.819	0.9753
										137.549	-1.6634	135.576	-2.164	136.919	0.7285
										137.649	-1.6842	135.676	-1.8505	137.019	0.9042
										137.749	-1.5839	135.776	-1.9456	137.119	1.0497
										137.849	-1.7058	135.876	-1.9618	137.219	0.8349
										137.949	-1.4902	135.976	-1.7037	137.319	0.8037
										138.049	-1.4666	136.076	-2.0848	137.419	0.82
										138.149	-1.8903	136.176	-1.931	137.519	0.9502
										138.249	-1.6568	136.276	-1.7627	137.619	0.7773
										138.349	-1.5887	136.376	-1.978	137.719	0.6152
										138.449	-1.5816	136.476	-1.4857	137.819	0.8066
										138.549	-1.6228	136.576	-1.8431	137.919	1.0583
										138.649	-1.5503	136.676	-1.8254	138.019	0.8851
										138.749	-1.4951	136.776	-2.0213	138.119	1.2638
										138.849	-1.5349	136.876	-1.8709	138.219	0.7336
										138.949	-1.6789	136.976	-1.6752	138.319	0.9742
										139.049	-1.5142	137.076	-1.5456	138.419	1.1929
										139.149	-1.3043	137.176	-1.7074	138.519	0.7551
										139.249	-1.548	137.276	-1.907	138.619	0.8201
										139.349	-1.6587	137.376	-1.9633	138.719	1.0945
										139.449	-1.6683	137.476	-1.7195	138.819	0.9818
										139.549	-1.2114	137.576	-1.6857	138.919	1.1955
										139.649	-1.4792	137.676	-1.8822	139.019	0.9583
										139.749	-1.3245	137.776	-1.8559	139.119	0.826
										139.849	-1.429	137.876	-1.7928	139.219	0.9749
										139.949	-1.489	137.976	-1.4255	139.319	0.6751
										140.049	-1.4176	138.076	-1.6705	139.419	0.9991
										140.149	-1.4489	138.176	-2.1565	139.519	0.4628
										140.249	-1.3508	138.276	-1.7645	139.619	0.826
										140.349	-1.6131	138.376	-1.6627	139.719	0.999
										140.449	-1.5128	138.476	-1.7866	139.819	0.8101
										140.549	-1.5446	138.576	-1.533	139.919	0.7661
										140.649	-1.4103	138.676	-1.5512	140.019	0.9517
										140.749	-1.5324	138.776	-1.6311	140.119	0.7776
										140.849	-1.5192	138.876	-1.523	140.219	0.9998
										140.949	-1.378	138.976	-1.5136	140.319	0.6066
										141.049	-1.4762	139.076	-1.4711	140.419	1.0306
										141.149	-1.5913	139.176	-2.1137	140.519	0.8108
										141.249	-1.6038	139.276	-1.8035	140.619	0.9288
										141.349	-1.5499	139.376	-1.6562	140.719	0.7148
										141.449	-1.3421	139.476	-1.6739	140.819	0.8309
										141.549	-1.3883	139.576	-1.7465	140.919	0.9956
										141.649	-1.4297	139.676	-1.7983	141.019	0.7916
										141.749	-1.4602	139.776	-1.6233	141.119	0.7434
										141.849	-1.1967	139.876	-1.4831	141.219	1.0599
										141.949	-1.276	139.976	-1.2423	141.319	0.8007
										142.049	-1.4793	140.076	-1.6521	141.419	0.8516
										142.149	-1.3321	140.176	-1.6567	141.519	1.2411
										142.249	-1.3279	140.276	-1.6788	141.619	0.9589
										142.349	-1.4651	140.376	-1.5085	141.719	1.162
										142.449	-1.1889	140.476	-1.5258	141.819	0.9062
										142.549	-1.5691	140.576	-1.5908	141.919	0.8111
										142.649	-1.4332	140.676	-1.4138	142.019	0.7744
										142.749	-1.3981	140.776	-1.71	142.119	1.126
										142.849	-1.3222	140.876	-1.6469	142.219	0.9115
										142.949	-1.5318	140.976	-1.3704	142.319	0.6552
										143.049	-1.4529	141.076	-1.5061	142.419	0.7905
										143.149	-1.3943	141.176	-1.757	142.519	1.0501
										143.249	-1.373	141.276	-1.7684	142.619	1.124
										143.349	-1.494	141.376	-1.2188	142.719	0.8264
										143.449	-1.3534	141.476	-1.7653	142.819	0.6657
										143.549	-1.5068	141.576	-1.5097	142.919	0.947
										143.649	-1.1039	141.676	-1.384	143.019	0.8776
										143.749	-1.3505	141.776	-1.7326	143.119	1.114
										143.849	-1.4963	141.876	-1.2494	143.219	0.8935
										143.949	-1.6507	141.976	-1.821	143.319	0.9062
										144.049	-1.356	142.076	-1.3226	143.419	0.6724
										144.149	-1.2843	142.176	-1.4902	143.519	0.9693
										144.249	-1.4152	142.276	-1.4263	143.619	0.9737
										144.349	-1.6205	142.376	-1.5966	143.719	0.807
										144.449	-1.2167	142.476	-1.3657	143.819	0.9711
										144.549	-1.8047	142.576	-1.7883	143.919	0.8028
										144.649	-1.2573	142.676	-1.2464	144.019	0.981
										144.749	-1.4204	142.776	-1.4691	144.119	0.858
										144.849	-1.4102	142.876	-1.5074	144.219	1.0058
										144.949	-1.4178	142.976	-1.374	144.319	0.9539
										145.049	-1.4484	143.076	-1.6141	144.419	0.8119
										145.149	-1.2659	143.176	-1.4777	144.519	1.01
										145.249	-1.5169	143.276	-1.3407	144.619	1.0169
										145.349	-1.5462	143.376	-1.2682	144.719	0.8344
										145.449	-1.2904	143.476	-1.3516	144.819	0.9096
										145.549	-1.3265	143.576	-1.3667	144.919	0.882
										145.649	-1.255	143.676	-1.2087	145.019	0.8084
										145.749	-1.4297	143.776	-1.5521	145.119	1.1234
										145.849	-1.1313	143.876	-1.4084	145.219	1.0669
										145.949	-1.2825	143.976	-1.252	145.319	0.7807
										146.049	-1.1276	144.076	-1.4279	145.419	1.2497
										146.149	-1.3477	144.176	-1.5003	145.519	1.0696
										146.249	-1.2724	144.276	-1.6414	145.619	0.8258
										146.349	-1.2819	144.376	-1.349	145.719	1.0565
										146.449	-1.4296	144.476	-1.4557	145.819	0.7291
										146.549	-1.1723	144.576	-1.1903	145.919	0.92
										146.649	-1.1592	144.676	-1.2941	146.019	1.1864
										146.749	-1.2498	144.776	-1.5469	146.119	0.9648
										146.849	-1.5226	144.876	-1.2745	146.219	0.7986
										146.949	-1.5195	144.976	-1.3148	146.319	1.1727
										147.049	-1.2387	145.076	-1.3122	146.419	0.8306
										147.149	-1.3662	145.176	-1.2981	146.519	0.8097
										147.249	-1.3618	145.276	-1.3042	146.619	0.9347
										147.349	-1.3268	145.376	-1.031	146.719	0.9299
										147.449	-1.4778	145.476	-1.6074	146.819	0.7746
										147.549	-1.3975	145.576	-1.0899	146.919	0.8859
										147.649	-1.3468	145.676	-1.3173	147.019	0.9525
										147.749	-1.1997	145.776	-1.4462	147.119	1.0576
										147.849	-1.0848	145.876	-1.3876	147.219	1.0445
										147.949	-1.2476	145.976	-0.9475	147.319	1.0926
										148.049	-1.3353	146.076	-0.9896	147.419	1.4085
										148.149	-1.2171	146.176	-0.9161	147.519	0.7867
										148.249	-1.2305	146.276	-1.544	147.619	0.916
										148.349	-1.2432	146.376	-1.1535	147.719	0.8809
										148.449	-1.4955	146.476	-1.2282	147.819	1.2129
										148.549	-1.0251	146.576	-1.3543	147.919	0.8195
										148.649	-1.2565	146.676	-1.0037	148.019	1.0895
										148.749	-1.27	146.776	-1.1521	148.119	0.9078
										148.849	-1.1873	146.876	-1.2682	148.219	1.2046
										148.949	-1.3193	146.976	-1.1117	148.319	1.1359
										149.049	-1.1486	147.076	-1.4353	148.419	0.9944
										149.149	-1.3763	147.176	-0.8048	148.519	1.0318
										149.249	-1.1117	147.276	-1.0577	148.619	0.7556
										149.349	-1.1871	147.376	-1.3133	148.719	1.0031
										149.449	-1.004	147.476	-1.0926	148.819	0.823
										149.549	-1.1559	147.576	-1.1245	148.919	0.8717
										149.649	-1.1313	147.676	-1.1613	149.019	0.7735
										149.749	-1.1039	147.776	-1.1145	149.119	0.7525
										149.849	-1.4527	147.876	-1.2851	149.219	0.82
										149.949	-1.2159	147.976	-0.9325	149.319	0.8517
										150.049	-1.0657	148.076	-0.9092	149.419	0.9927
										150.149	-1.2466	148.176	-1.7397	149.519	1.0915
										150.249	-1.4286	148.276	-1.4762	149.619	1.0688
										150.349	-1.2614	148.376	-1.0414	149.719	0.8465
										150.449	-1.2342	148.476	-1.1381	149.819	1.0659
										150.549	-1.3177	148.576	-1.154	149.919	1.1166
										150.649	-1.1494	148.676	-1.5146	150.019	1.2966
										150.749	-1.0984	148.776	-1.2534	150.119	0.7848
										150.849	-1.0208	148.876	-1.2485	150.219	0.9959
										150.949	-0.9859	148.976	-1.0724	150.319	1.2496
										151.049	-0.9736	149.076	-1.1625	150.419	1.0415
										151.149	-1.2426	149.176	-0.9762	150.519	1.0317
										151.249	-9.7143	149.276	-1.264	150.619	1.059
										151.349	-9.7357	149.376	-1.1114	150.689	-17.1392
										151.449	-9.7384	149.476	-1.1389	150.794	-19.6436
										151.549	-9.8655	149.576	-0.8893	150.894	-19.5019
										151.649	-10.0209	149.676	-1.2305	150.994	-19.3398
										151.749	-10.2463	149.776	-1.0332	151.094	-19.9461
										151.849	-9.9543	149.876	-1.0174	151.194	-19.6831
										151.949	-9.9002	149.976	-0.9446	151.294	-20.2908
										152.049	-9.9105	150.076	-1.1299	151.394	-19.8412
										152.149	-10.1465	150.176	-0.6992	151.494	-19.348
										152.249	-9.9067	150.276	-1.1705	151.594	-20.1001
										152.349	-10.3707	150.376	-1.0968	151.694	-20.1382
										152.449	-9.85	150.476	-0.772	151.794	-20.8508
										152.549	-9.9206	150.576	-0.8307	151.894	-20.1273
										152.649	-10.1009	150.676	-1.0764	151.994	-19.6654
										152.749	-10.2277	150.776	-1.252	152.094	-19.8303
										152.849	-10.2904	150.876	-1.1989	152.194	-19.5796
										152.949	-9.7291	150.976	-0.922	152.294	-19.2471
										153.049	-10.0109	151.076	-1.1621	152.394	-20.0742
										153.149	-10.0664	151.176	-0.8912	152.494	-19.9529
										153.249	-10.0994	151.276	-1.1634	152.594	-20.3099
										153.349	-10.1584	151.376	-3.143	152.694	-20.5279
										153.449	-10.1048	151.476	-3.0716	152.794	-20.0224
										153.549	-9.8247	151.576	-3.5654	152.894	-20.1559
										153.649	-9.9844	151.676	-3.385	152.994	-19.9352
										153.749	-10.0901	151.776	-3.4215	153.094	-19.8957
										153.849	-10.1242	151.876	-3.7202	153.194	-19.6586
										153.949	-9.8286	151.976	-3.6225	153.294	-20.423
										154.049	-10.0176	152.076	-3.8008	153.394	-20.1614
										154.149	-10.3401	152.176	-3.4289	153.494	-19.5346
										154.249	-10.187	152.276	-3.3894	153.594	-19.9679
										154.349	-10.1182	152.376	-3.6454	153.694	-19.6654
										154.449	-10.1449	152.476	-3.6052	153.794	-19.6804
										154.549	-10.0618	152.576	-3.5451	153.894	-19.9597
										154.649	-10.1706	152.676	-3.6595	153.994	-20.0823
										154.749	-10.3055	152.776	-3.6543	154.094	-19.491
										154.849	-10.293	152.876	-3.813	154.194	-20.0823
										154.949	-10.3468	152.976	-3.6063	154.294	-20.3371
										155.049	-10.1705	153.076	-3.3867	154.394	-20.2145
										155.149	-10.0921	153.176	-3.3249	154.494	-19.6981
										155.249	-10.0868	153.276	-3.3488	154.594	-20.4884
										155.349	-10.3211	153.376	-3.5893	154.694	-20.0565
										155.449	-10.3638	153.476	-3.5699	154.794	-19.382
										155.549	-10.0789	153.576	-3.5807	154.894	-20.329
										155.649	-10.1977	153.676	-3.577	154.994	-20.3957
										155.749	-10.4031	153.776	-3.8772	155.094	-19.8017
										155.849	-10.1473	153.876	-3.6667	155.194	-19.6382
										155.949	-10.224	153.976	-3.7221	155.294	-20.2785
										156.049	-10.2933	154.076	-3.4229	155.394	-20.0551
										156.149	-9.8392	154.176	-3.5346	155.494	-19.7921
										156.249	-10.0725	154.276	-3.4889	155.594	-19.3834
										156.349	-9.9969	154.376	-3.3985	155.694	-19.6177
										156.449	-9.982	154.476	-3.5137	155.794	-19.8698
										156.549	-10.4665	154.576	-3.5032	155.894	-19.4461
										156.649	-10.1603	154.676	-3.7833	155.994	-19.7758
										156.749	-10.1345	154.776	-3.8317	156.094	-19.1068
										156.849	-10.2572	154.876	-3.4249	156.194	-19.8357
										156.949	-10.096	154.976	-3.5712	156.294	-20.1818
										157.049	-10.3258	155.076	-3.4992	156.394	-20.3794
										157.149	-10.5005	155.176	-3.1974	156.494	-20.0932
										157.249	-10.2012	155.276	-3.4669	156.594	-19.2281
										157.349	-10.3716	155.376	-3.6739	156.694	-19.5932
										157.449	-10.3253	155.476	-3.227	156.794	-20.0755
										157.549	-10.0893	155.576	-3.5904	156.894	-19.4733
										157.649	-10.1946	155.676	-3.5007	156.994	-19.942
										157.749	-9.8218	155.776	-3.5881	157.094	-19.6409
										157.849	-10.2392	155.876	-3.2665	157.194	-20.2554
										157.949	-10.2148	155.976	-3.317	157.294	-20.3153
										158.049	-10.2175	156.076	-3.4349	157.394	-19.8603
										158.149	-10.0025	156.176	-3.4691	157.494	-18.2266
										158.249	-10.4761	156.276	-3.5984	157.594	-19.6572
										158.349	-10.0657	156.376	-3.4041	157.694	-18.9501
										158.449	-10.1976	156.476	-3.2937	157.794	-19.6395
										158.549	-10.3983	156.576	-3.4149	157.894	-20.1368
										158.649	-9.9954	156.676	-3.4754	157.994	-19.3711
										158.749	-10.4962	156.776	-3.4264	158.094	-20.5456
										158.849	-10.0851	156.876	-3.5878	158.194	-19.1763
										158.949	-9.7674	156.976	-3.527	158.294	-19.6504
										159.049	-10.2097	157.076	-3.2969	158.394	-19.769
										159.149	-10.0995	157.176	-3.3499	158.494	-19.3371
										159.249	-10.2288	157.276	-3.4357	158.594	-20.5592
										159.349	-9.9184	157.376	-3.6847	158.694	-19.709
										159.449	-10.3767	157.476	-3.5975	158.794	-19.2621
										159.549	-10.039	157.576	-3.5379	158.894	-18.9283
										159.649	-9.6921	157.676	-3.407	158.994	-19.6899
										159.749	-9.9943	157.776	-3.7886	159.094	-19.2008
										159.849	-10.0604	157.876	-3.2278	159.194	-19.585
										159.949	-9.7864	157.976	-3.6059	159.294	-19.7703
										160.049	-10.2617	158.076	-3.6754	159.394	-19.021
										160.149	-10.0987	158.176	-3.5513	159.494	-19.6695
										160.249	-10.246	158.276	-3.4412	159.594	-19.4324
										160.349	-10.062	158.376	-3.3249	159.694	-19.5428
										160.449	-9.9248	158.476	-3.683	159.794	-19.412
										160.549	-10.3482	158.576	-3.569	159.894	-19.2785
										160.649	-9.9214	158.676	-2.9042	159.994	-19.5823
										160.749	-10.0353	158.776	-3.7854	160.094	-19.566
										160.849	-10.499	158.876	-3.6251	160.194	-20.0278
										160.949	-10.2839	158.976	-3.8074	160.294	-20.2758
										161.049	-10.1359	159.076	-3.5724	160.394	-19.9406
										161.149	-10.0431	159.176	-3.4149	160.494	-19.2798
										161.249	-10.0939	159.276	-3.6562	160.594	-19.5905
										161.349	-10.1592	159.376	-3.2375	160.694	-19.4529
										161.449	-10.0434	159.476	-3.5714	160.794	-19.3602
										161.549	-9.9094	159.576	-3.5761	160.894	-19.7962
										161.649	-9.7703	159.676	-3.3405	160.994	-19.1354
										161.749	-9.8011	159.776	-3.4794	161.094	-19.6818
										161.849	-10.078	159.876	-3.3335	161.194	-19.2894
										161.949	-10.0971	159.976	-3.4019	161.294	-19.9856
										162.049	-10.1758	160.076	-3.211	161.394	-19.4801
										162.149	-10.1303	160.176	-3.7328	161.494	-19.4801
										162.249	-10.2602	160.276	-3.3892	161.594	-18.694
										162.349	-9.9123	160.376	-3.5736	161.694	-19.1654
										162.449	-9.9632	160.476	-3.4838	161.794	-19.3384
										162.549	-10.1483	160.576	-3.2801	161.894	-19.893
										162.649	-9.9756	160.676	-3.7815	161.994	-19.4338
										162.749	-10.2809	160.776	-3.4785	162.094	-19.442
										162.849	-10.199	160.876	-3.2823	162.194	-20.1287
										162.949	-10.0605	160.976	-3.5436	162.294	-19.6368
										163.049	-10.1168	161.076	-3.4807	162.394	-20.4611
										163.149	-9.8873	161.176	-3.2524	162.494	-19.3289
										163.249	-10.0669	161.276	-3.2801	162.594	-18.9746
										163.349	-9.8315	161.376	-3.2558	162.694	-20.2268
										163.449	-10.3122	161.476	-3.6319	162.794	-20.4516
										163.549	-10.1268	161.576	-3.169	162.894	-19.9107
										163.649	-9.6759	161.676	-3.4833	162.994	-19.1123
										163.749	-10.083	161.776	-2.9867	163.094	-20.2608
										163.849	-10.1701	161.876	-3.2612	163.194	-19.3575
										163.949	-9.8482	161.976	-3.5277	163.294	-19.8684
										164.049	-10.2118	162.076	-3.4759	163.394	-19.9229
										164.149	-9.9826	162.176	-3.4239	163.494	-19.7186
										164.249	-10.3456	162.276	-3.5718	163.594	-19.3425
										164.349	-10.0513	162.376	-3.5855	163.694	-20.0851
										164.449	-10.0998	162.476	-3.1508	163.794	-19.0155
										164.549	-9.8745	162.576	-3.5608	163.894	-20.19
										164.649	-10.0113	162.676	-3.4169	163.994	-19.8371
										164.749	-9.9913	162.776	-3.4879	164.094	-20.1709
										164.849	-10.039	162.876	-3.6758	164.194	-19.6136
										164.949	-10.283	162.976	-3.3867	164.294	-19.0496
										165.049	-9.8954	163.076	-3.4933	164.394	-19.4502
										165.149	-10.1017	163.176	-3.7353	164.494	-19.803
										165.249	-10.2446	163.276	-3.3601	164.594	-20.2595
										165.349	-10.0915	163.376	-3.0248	164.694	-19.6995
										165.449	-10.0402	163.476	-3.5417	164.794	-19.4243
										165.549	-10.054	163.576	-3.6885	164.894	-18.8261
										165.649	-9.7473	163.676	-3.7373	164.994	-19.4202
										165.749	-10.0885	163.776	-3.4604	165.094	-19.4488
										165.849	-10.2503	163.876	-3.8652	165.194	-19.2689
										165.949	-10.0004	163.976	-3.7754	165.294	-19.5905
										166.049	-9.9549	164.076	-3.5335	165.394	-20.4148
										166.149	-10.1304	164.176	-3.5597	165.494	-19.6981
										166.249	-9.9068	164.276	-3.7052	165.594	-19.0373
										166.349	-10.1859	164.376	-3.7005	165.694	-20.1723
										166.449	-10.1957	164.476	-3.2507	165.794	-19.7649
										166.549	-9.8225	164.576	-3.6141	165.894	-19.5741
										166.649	-10.0634	164.676	-3.4104	165.994	-19.8494
										166.749	-10.1633	164.776	-3.3943	166.094	-19.9284
										166.849	-9.8179	164.876	-3.4834	166.194	-20.1491
										166.949	-9.7914	164.976	-3.6186	166.294	-19.5019
										167.049	-10.0101	165.076	-3.5626	166.394	-19.7295
										167.149	-9.8567	165.176	-3.6927	166.494	-20.0142
										167.249	-10.2732	165.276	-3.4414	166.594	-19.1027
										167.349	-9.8929	165.376	-4.0596	166.694	-19.5823
										167.449	-9.9624	165.476	-3.5062	166.794	-19.0264
										167.549	-9.8575	165.576	-3.4841	166.894	-19.491
										167.649	-9.7976	165.676	-3.7129	166.994	-19.7826
										167.749	-9.9729	165.776	-3.708	167.094	-19.7812
										167.849	-10.2171	165.876	-3.8559	167.194	-19.6913
										167.949	-10.0915	165.976	-3.7739	167.294	-19.3561
										168.049	-10.0047	166.076	-3.3208	167.394	-19.8643
										168.149	-10.0243	166.176	-3.3576	167.494	-20.066
										168.249	-9.9711	166.276	-3.8531	167.594	-19.6273
										168.349	-10.0791	166.376	-3.7798	167.694	-19.9188
										168.449	-10.0154	166.476	-3.5596	167.794	-19.3044
										168.549	-9.9116	166.576	-3.8461	167.894	-20.1014
										168.649	-9.8478	166.676	-3.8587	167.994	-19.8834
										168.749	-10.0316	166.776	-3.8548	168.094	-20.1355
										168.849	-10.3602	166.876	-3.4773	168.194	-19.4788
										168.949	-10.0844	166.976	-3.6201	168.294	-19.9107
										169.049	-10.031	167.076	-3.8914	168.394	-19.5987
										169.149	-10.0052	167.176	-3.4112	168.494	-19.4965
										169.249	-9.8496	167.276	-3.6856	168.594	-19.9665
										169.349	-10.0759	167.376	-3.604	168.694	-19.6259
										169.449	-9.853	167.476	-3.6678	168.794	-19.3589
										169.549	-10.2896	167.576	-3.86	168.894	-19.818
										169.649	-10.1811	167.676	-3.8283	168.994	-19.4583
										169.749	-10.1849	167.776	-3.515	169.094	-20.6696
										169.849	-9.9951	167.876	-3.4312	169.194	-19.7226
										169.949	-10.3122	167.976	-3.969	169.294	-19.9257
										170.049	-10.2715	168.076	-3.7144	169.394	-20.3371
										170.149	-10.1708	168.176	-3.4399	169.494	-20.6287
										170.249	-10.0668	168.276	-3.6863	169.594	-19.6981
										170.349	-10.1397	168.376	-3.7355	169.694	-19.2294
										170.449	-9.8278	168.476	-3.869	169.794	-19.3589
										170.549	-10.3558	168.576	-3.7912	169.894	-19.6695
										170.649	-10.2582	168.676	-3.5233	169.994	-20.5715
										170.749	-9.9699	168.776	-3.5939	170.094	-19.1967
										170.849	-9.9057	168.876	-3.3052	170.194	-19.491
										170.949	-10.2495	168.976	-3.5224	170.294	-20.299
										171.049	-10.2407	169.076	-3.6034	170.394	-20.3262
										171.149	-10.3471	169.176	-3.7885	170.494	-19.2213
										171.249	-9.8958	169.276	-3.6269	170.594	-19.8657
										171.349	-10.3314	169.376	-3.8046	170.694	-19.3057
										171.449	-10.2454	169.476	-3.9824	170.794	-19.0278
										171.549	-10.3498	169.576	-3.7731	170.894	-19.7949
										171.649	-10.0717	169.676	-3.7074	170.994	-19.0332
										171.749	-9.9706	169.776	-3.6043	171.094	-20.239
										171.849	-10.4558	169.876	-3.5461	171.194	-19.6899
										171.949	-10.1742	169.976	-3.4367	171.294	-18.5795
										172.049	-10.2473	170.076	-3.737	171.394	-19.9747
										172.149	-10.2899	170.176	-3.8764	171.494	-19.3943
										172.249	-9.9025	170.276	-3.701	171.594	-19.6232
										172.349	-10.0594	170.376	-4.0366	171.694	-19.1763
										172.449	-9.9232	170.476	-3.6288	171.794	-19.4774
										172.549	-10.0812	170.576	-3.8163	171.894	-19.3643
										172.649	-10.2531	170.676	-3.71	171.994	-19.5142
										172.749	-10.2663	170.776	-3.8866	172.094	-19.397
										172.849	-10.2702	170.876	-3.9342	172.194	-19.7404
										172.949	-9.9996	170.976	-3.8831	172.294	-19.9911
										173.049	-10.099	171.076	-4.0106	172.394	-19.4215
										173.149	-10.0558	171.176	-3.7618	172.494	-18.7076
										173.249	-9.8967	171.276	-3.9117	172.594	-20.1518
										173.349	-10.1569	171.376	-3.6683	172.694	-20.1041
										173.449	-10.119	171.476	-3.8405	172.794	-20.3562
										173.549	-10.2063	171.576	-4.1494	172.894	-20.3385
										173.649	-9.9589	171.676	-3.6938	172.994	-19.7853
										173.749	-10.2736	171.776	-3.842	173.094	-19.8085
										173.849	-10.2499	171.876	-3.7375	173.194	-20.1328
										173.949	-10.0337	171.976	-3.6954	173.294	-19.2226
										174.049	-9.9917	172.076	-4.1421	173.394	-20.1982
										174.149	-10.0603	172.176	-3.5304	173.494	-20.0701
										174.249	-10.1566	172.276	-3.7088	173.594	-19.6818
										174.349	-10.0972	172.376	-3.9934	173.694	-19.5578
										174.449	-9.9637	172.476	-3.6769	173.794	-20.2636
										174.549	-9.9356	172.576	-4.0042	173.894	-19.7622
										174.649	-10.2622	172.676	-3.5177	173.994	-18.9229
										174.749	-10.0844	172.776	-4.0625	174.094	-19.9216
										174.849	-9.9942	172.876	-3.8623	174.194	-19.9788
										174.949	-10.2284	172.976	-3.9247	174.294	-19.8153
										175.049	-9.9785	173.076	-4.2106	174.394	-19.5387
										175.149	-10.03	173.176	-3.8647	174.494	-20.1641
										175.249	-10.04	173.276	-3.8174	174.594	-20.0428
										175.349	-10.1567	173.376	-3.7537	174.694	-19.9733
										175.449	-10.5447	173.476	-3.4429	174.794	-19.7267
										175.549	-10.202	173.576	-3.9734	174.894	-19.57
										175.649	-10.2375	173.676	-3.97	174.994	-19.7308
										175.749	-10.2642	173.776	-3.8499	175.094	-20.3344
										175.849	-10.343	173.876	-3.9873	175.194	-19.8412
										175.949	-10.0053	173.976	-3.9043	175.294	-19.6777
										176.049	-9.992	174.076	-3.866	175.394	-20.0565
										176.149	-10.222	174.176	-4.2623	175.494	-20.0387
										176.249	-9.9416	174.276	-3.7585	175.594	-19.7077
										176.349	-10.1794	174.376	-3.7488	175.694	-20.3439
										176.449	-10.3712	174.476	-4.035	175.794	-20.0605
										176.549	-10.1804	174.576	-3.6218	175.894	-19.8235
										176.649	-10.1934	174.676	-3.8122	175.994	-19.3357
										176.749	-10.0761	174.776	-3.9177	176.094	-20.6451
										176.849	-9.7937	174.876	-4.2478	176.194	-20.1396
										176.949	-10.1901	174.976	-3.8885	176.294	-18.8738
										177.049	-10.2445	175.076	-4.0836	176.394	-19.457
										177.149	-10.1453	175.176	-3.5932	176.494	-19.2063
										177.249	-10.3207	175.276	-4.2143	176.594	-19.7703
										177.349	-10.1075	175.376	-4.2704	176.694	-20.4693
										177.449	-10.2313	175.476	-3.7283	176.794	-19.6654
										177.549	-10.1315	175.576	-3.882	176.894	-19.115
										177.649	-9.8651	175.676	-4.2875	176.994	-19.7717
										177.749	-10.0082	175.776	-4.0109	177.094	-19.2757
										177.849	-10.1255	175.876	-3.6559	177.194	-20.0183
										177.949	-10.1547	175.976	-3.5181	177.294	-19.2921
										178.049	-10.1964	176.076	-3.8682	177.394	-19.0659
										178.149	-9.9443	176.176	-3.6577	177.494	-19.1368
										178.249	-10.1646	176.276	-4.2311	177.594	-20.1845
										178.349	-10.0327	176.376	-3.8258	177.694	-19.8793
										178.449	-10.1697	176.476	-3.7776	177.794	-19.1518
										178.549	-9.9211	176.576	-3.9708	177.894	-20.0033
										178.649	-10.3354	176.676	-3.9053	177.994	-19.7853
										178.749	-10.0109	176.776	-4.1022	178.094	-19.9706
										178.849	-9.885	176.876	-3.875	178.194	-19.5782
										178.949	-9.7167	176.976	-3.8527	178.294	-19.6177
										179.049	-9.8582	177.076	-3.8991	178.394	-19.769
										179.149	-10.1051	177.176	-3.5871	178.494	-19.4256
										179.249	-10.1299	177.276	-3.805	178.594	-19.3044
										179.349	-10.0169	177.376	-3.7877	178.694	-20.378
										179.449	-9.9025	177.476	-3.8839	178.794	-20.0932
										179.549	-10.228	177.576	-4.0436	178.894	-20.4148
										179.649	-9.8774	177.676	-4.0323	178.994	-20.2322
										179.749	-9.907	177.776	-3.8389	179.094	-19.6354
										179.849	-10.0292	177.876	-3.8871	179.194	-18.5414
										179.949	-10.0288	177.976	-3.917	179.294	-19.9393
										180.049	-10.119	178.076	-4.1319	179.394	-19.7417
										180.149	-9.9634	178.176	-3.9163	179.494	-19.3207
										180.249	-10.397	178.276	-3.715	179.594	-18.5741
										180.349	-10.0417	178.376	-4.0784	179.694	-19.9706
										180.449	-10.1225	178.476	-4.1069	179.794	-19.9311
										180.549	-10.1987	178.576	-4.3811	179.894	-19.2049
										180.649	-1.004	178.676	-3.9921	179.994	-19.8085
										180.749	-0.9199	178.776	-4.0606	180.094	-20.2595
										180.849	-0.9992	178.876	-4.0175	180.194	-19.1954
										180.949	-1.0597	178.976	-3.8739	180.294	-20.938
										181.049	-1.2666	179.076	-4.0358	180.394	-19.9597
										181.149	-1.1318	179.176	-3.9138	180.494	-19.6913
										181.249	-1.0802	179.276	-3.9252	180.534	-1.2636
										181.349	-0.9544	179.376	-4.1072	180.634	1.7829
										181.449	-0.9773	179.476	-4.1012	180.735	2.0712
										181.549	-1.2229	179.576	-4.1828	180.835	2.0429
										181.649	-1.0081	179.676	-3.9917	180.935	2.1402
										181.749	-1.0562	179.776	-3.923	181.035	2.1072
										181.849	-1.0817	179.876	-4.0662	181.135	2.1708
										181.949	-1.0689	179.976	-4.0768	181.235	2.2773
										182.049	-0.8627	180.076	-4.0726	181.335	1.9863
										182.149	-1.0546	180.176	-3.9878	181.435	2.0378
										182.249	-1.1716	180.276	-3.6817	181.535	2.0764
										182.349	-0.7127	180.376	-4.4019	181.635	1.7509
										182.449	-1.1189	180.476	-3.9711	181.735	1.6375
										182.549	-0.9709	180.576	-3.9708	181.835	1.9859
										182.649	-0.8792	180.676	-4.0041	181.935	1.8707
										182.749	-1.3666	180.776	-3.8371	182.035	2.0374
										182.849	-0.7665	180.876	-3.9168	182.135	1.9498
										182.949	-0.7645	180.976	-2.7468	182.235	1.8694
										183.049	-1.1005	181.076	-2.0754	182.335	1.5855
										183.149	-1.0234	181.176	-2.2444	182.435	1.7514
										183.249	-1.1798	181.276	-2.1541	182.535	1.6571
										183.349	-0.886	181.376	-1.8484	182.635	1.8538
										183.449	-1.1802	181.476	-2.0936	182.735	1.6032
										183.549	-0.6116	181.576	-1.8603	182.835	1.5033
										183.649	-0.5635	181.676	-1.7132	182.935	1.6823
										183.749	-0.9779	181.776	-1.9929	183.035	1.7056
										183.849	-1.0961	181.876	-1.9349	183.135	1.454
										183.949	-0.7902	181.976	-1.9911	183.235	1.931
										184.049	-0.9363	182.076	-1.6988	183.335	1.6586
										184.149	-1.0518	182.176	-1.5123	183.435	1.9534
										184.249	-1.0397	182.276	-1.7695	183.535	1.7307
										184.349	-0.9198	182.376	-1.52	183.635	1.7377
										184.449	-0.9509	182.476	-2.1874	183.735	1.8495
										184.549	-0.8079	182.576	-1.5412	183.835	1.8846
										184.649	-1.2342	182.676	-2.0174	183.935	1.7971
										184.749	-0.9957	182.776	-1.4226	184.035	1.6863
										184.849	-0.8026	182.876	-1.6293	184.135	1.6081
										184.949	-0.9618	182.976	-1.7847	184.235	1.8365
										185.049	-0.9874	183.076	-1.7797	184.335	1.917
										185.149	-0.6222	183.176	-1.4691	184.435	2.0932
										185.249	-0.7694	183.276	-1.7374	184.535	1.7002
										185.349	-0.7826	183.376	-1.4296	184.635	1.4072
										185.449	-0.5706	183.476	-1.7878	184.735	1.63
										185.549	-0.7335	183.576	-1.5516	184.835	1.772
										185.649	-0.6815	183.676	-1.4117	184.935	1.8416
										185.749	-0.8097	183.776	-1.8377	185.035	1.6368
										185.849	-0.5271	183.876	-1.2513	185.135	1.5845
										185.949	-0.9569	183.976	-1.7153	185.235	1.6721
										186.049	-0.7502	184.076	-1.7158	185.335	1.7869
										186.149	-0.8687	184.176	-1.9031	185.435	1.7249
										186.249	-1.2618	184.276	-1.3969	185.535	1.8489
										186.349	-0.8698	184.376	-1.7291	185.635	1.7608
										186.449	-0.6521	184.476	-1.7945	185.735	1.5143
										186.549	-0.7226	184.576	-1.7297	185.835	1.78
										186.649	-1.1284	184.676	-1.6319	185.935	1.7078
										186.749	-0.8236	184.776	-1.7582	186.035	1.9418
										186.849	-0.6357	184.876	-1.3222	186.135	1.9305
										186.949	-1.134	184.976	-1.3223	186.235	1.5845
										187.049	-0.5616	185.076	-1.2974	186.335	1.7093
										187.149	-0.8496	185.176	-1.2997	186.435	1.4293
										187.249	-0.5392	185.276	-1.3757	186.535	1.4592
										187.349	-1.0126	185.376	-1.3913	186.635	1.8803
										187.449	-0.7117	185.476	-1.3584	186.735	1.7864
										187.549	-0.754	185.576	-1.1675	186.835	1.6627
										187.649	-0.8096	185.676	-1.0976	186.935	1.7017
										187.749	-0.8551	185.776	-1.2331	187.035	1.6287
										187.849	-0.8663	185.876	-1.361	187.135	1.8723
										187.949	-0.9141	185.976	-1.6722	187.235	1.9065
										188.049	-0.9257	186.076	-1.3167	187.335	2.0369
										188.149	-0.6794	186.176	-1.3883	187.435	1.8438
										188.249	-0.9548	186.276	-1.3354	187.535	1.8549
										188.349	-0.6326	186.376	-1.3661	187.635	2.0252
										188.449	-0.7116	186.476	-1.3812	187.735	1.5739
										188.549	-0.7078	186.576	-0.9348	187.835	1.5836
										188.649	-0.7927	186.676	-1.5551	187.935	1.6116
										188.749	-0.7195	186.776	-1.4247	188.035	1.8193
										188.849	-0.7115	186.876	-1.3324	188.135	1.4071
										188.949	-0.6232	186.976	-1.3471	188.235	2.0076
										189.049	-0.7934	187.076	-1.4499	188.335	1.5785
										189.149	-0.8782	187.176	-1.3283	188.435	2.0249
										189.249	-0.5703	187.276	-1.3038	188.535	1.5182
										189.349	-0.7879	187.376	-1.4614	188.635	1.7697
										189.449	-0.6436	187.476	-1.2554	188.735	1.8197
										189.549	-0.5497	187.576	-1.6578	188.835	1.7835
										189.649	-0.7034	187.676	-1.4779	188.935	1.6079
										189.749	-0.6972	187.776	-1.4127	189.035	1.8016
										189.849	-0.6707	187.876	-1.2858	189.135	1.7456
										189.949	-0.7188	187.976	-1.2388	189.235	1.9336
										190.049	-0.762	188.076	-1.2196	189.335	1.9098
										190.149	-0.5323	188.176	-1.2246	189.435	1.7599
										190.249	-0.7929	188.276	-1.381	189.535	1.9068
										190.349	-0.4737	188.376	-1.2009	189.635	1.8888
										190.449	-0.6653	188.476	-1.1445	189.735	1.9359
										190.549	-0.6425	188.576	-1.2339	189.835	1.78
										190.649	-0.561	188.676	-1.3587	189.935	1.8196
										190.749	-0.5967	188.776	-1.553	190.035	1.6255
										190.849	-0.6064	188.876	-1.4647	190.135	2.186
										190.949	-0.4794	188.976	-1.4433	190.235	1.932
										191.049	-0.4894	189.076	-1.6052	190.335	2.0246
										191.149	-0.8064	189.176	-1.3242	190.435	1.5376
										191.249	-0.468	189.276	-1.3582	190.535	1.6251
										191.349	-0.8975	189.376	-1.1951	190.635	1.8901
										191.449	-0.3921	189.476	-1.1722	190.735	1.7648
										191.549	-0.747	189.576	-1.0424	190.835	1.5507
										191.649	-0.6412	189.676	-1.2775	190.935	1.9414
										191.749	-0.8986	189.776	-1.2148	191.035	2.0245
										191.849	-0.7552	189.876	-0.984	191.135	1.8836
										191.949	-0.8536	189.976	-1.4146	191.235	1.8408
										192.049	-0.6903	190.076	-1.087	191.335	2.1965
										192.149	-0.6105	190.176	-1.2512	191.435	1.8137
										192.249	-0.6601	190.276	-1.1159	191.535	1.7111
										192.349	-0.9163	190.376	-1.3102	191.635	1.9211
										192.449	-0.6327	190.476	-1.5827	191.735	1.6683
										192.549	-0.3288	190.576	-1.6819	191.835	2.012
										192.649	-0.6605	190.676	-1.1581	191.935	1.8829
										192.749	-0.666	190.776	-1.4456	192.035	1.677
										192.849	-0.7398	190.876	-1.1724	192.135	1.8885
										192.949	-1.0641	190.976	-1.3534	192.235	1.8698
										193.049	-0.9174	191.076	-1.105	192.335	1.7781
										193.149	-0.8485	191.176	-1.0945	192.435	1.7651
										193.249	-0.5162	191.276	-1.3831	192.535	1.8202
										193.349	-0.5745	191.376	-1.0258	192.635	1.9557
										193.449	-0.6596	191.476	-1.2323	192.735	1.4902
										193.549	-0.795	191.576	-1.1997	192.835	1.9542
										193.649	-0.6349	191.676	-1.1024	192.935	1.693
										193.749	-0.8567	191.776	-0.8435	193.035	1.9516
										193.849	-0.7964	191.876	-1.1964	193.135	2.0283
										193.949	-0.7984	191.976	-1.0509	193.235	1.9844
										194.049	-0.8014	192.076	-1.0344	193.335	1.7111
										194.149	-0.7158	192.176	-1.1842	193.435	1.7625
										194.249	-0.4043	192.276	-1.4138	193.535	1.9744
										194.349	-0.5356	192.376	-0.8254	193.635	1.6291
										194.449	-0.8214	192.476	-0.934	193.735	1.9181
										194.549	-0.7845	192.576	-1.0592	193.835	1.7856
										194.649	-0.5029	192.676	-1.2556	193.935	1.7329
										194.749	-0.6161	192.776	-1.1207	194.035	1.9802
										194.849	-0.3704	192.876	-1.0345	194.135	1.5969
										194.949	-0.5862	192.976	-1.0483	194.235	1.9933
										195.049	-0.4862	193.076	-1.0595	194.335	1.6657
										195.149	-0.6711	193.176	-1.0424	194.435	1.9756
										195.249	-0.5813	193.276	-1.2432	194.535	1.8149
										195.349	-0.6848	193.376	-1.0332	194.635	1.4211
										195.449	-0.4646	193.476	-1.1389	194.735	1.666
										195.549	-0.5177	193.576	-0.7574	194.835	2.019
										195.649	-0.582	193.676	-1.0544	194.935	1.8846
										195.749	-0.7378	193.776	-1.046	195.035	1.8444
										195.849	-0.8323	193.876	-1.4837	195.135	1.9606
										195.949	-0.6447	193.976	-0.9792	195.235	1.9087
										196.049	-0.5672	194.076	-1.2448	195.335	1.9658
										196.149	-0.597	194.176	-1.0623	195.435	2.0425
										196.249	-0.8643	194.276	-1.1539	195.535	2.1169
										196.349	-0.2798	194.376	-1.1275	195.635	1.6783
										196.449	-0.5755	194.476	-0.952	195.735	1.6022
										196.549	-0.8912	194.576	-1.2204	195.835	1.8291
										196.649	-0.6165	194.676	-1.0833	195.935	1.7303
										196.749	-0.7867	194.776	-1.1633	196.035	1.5927
										196.849	-0.4279	194.876	-1.1209	196.135	2.1406
										196.949	-0.6239	194.976	-0.8599	196.235	2.0891
										197.049	-0.5664	195.076	-0.9419	196.335	2.0712
										197.149	-0.585	195.176	-0.8619	196.435	2.096
										197.249	-0.5822	195.276	-1.1302	196.535	2.0691
										197.349	-0.6349	195.376	-1.1464	196.635	1.7968
										197.449	-0.8848	195.476	-0.896	196.735	1.8568
										197.549	-1.1749	195.576	-1.3219	196.835	1.8266
										197.649	-1.0412	195.676	-0.9472	196.935	1.7289
										197.749	-0.299	195.776	-1.0941	197.035	1.9974
										197.849	-0.4584	195.876	-1.148	197.135	1.7589
										197.949	-0.803	195.976	-1.0208	197.235	1.7514
										198.049	-0.5124	196.076	-1.3632	197.335	1.9884
										198.149	-0.6116	196.176	-0.7215	197.435	2.0226
										198.249	-0.7883	196.276	-1.2429	197.535	1.9134
										198.349	-0.4869	196.376	-1.2611	197.635	1.6694
										198.449	-0.5807	196.476	-0.8732	197.735	1.9896
										198.549	-0.8318	196.576	-0.8458	197.835	1.9088
										198.649	-0.6741	196.676	-1.0617	197.935	1.9021
										198.749	-0.5044	196.776	-1.0307	198.035	1.9645
										198.849	-0.6204	196.876	-1.204	198.135	1.341
										198.949	-0.7661	196.976	-0.5839	198.235	2.1608
										199.049	-0.3868	197.076	-0.9939	198.335	1.9607
										199.149	-0.7799	197.176	-1.0126	198.435	2.0719
										199.249	-0.7517	197.276	-1.055	198.535	1.778
										199.349	-0.5933	197.376	-1.0476	198.635	1.8517
										199.449	-0.7142	197.476	-1.0003	198.735	1.9272
										199.549	-0.6612	197.576	-1.3606	198.835	1.9137
										199.649	-0.6229	197.676	-0.9323	198.935	1.8817
										199.749	-0.556	197.776	-0.9723	199.035	1.9681
										199.849	-0.6527	197.876	-1.0201	199.135	2.0564
										199.949	-0.6333	197.976	-0.8951	199.235	1.5365
										200.049	-0.8923	198.076	-0.886	199.335	2.0932
										200.149	-0.669	198.176	-0.8941	199.435	1.9079
										200.249	-0.7021	198.276	-0.654	199.535	1.893
										200.349	-0.7248	198.376	-0.7906	199.635	1.8847
										200.449	-0.5903	198.476	-0.9792	199.735	1.4247
										200.549	-0.4376	198.576	-0.8285	199.835	1.7036
										200.649	-0.7	198.676	-0.945	199.935	1.8598
										200.749	-0.5999	198.776	-0.6334	200.035	1.6694
										200.849	-0.7947	198.876	-0.5857	200.135	1.707
										200.949	-0.5519	198.976	-0.6472	200.235	2.0637
										201.049	-0.6575	199.076	-0.9263	200.335	1.8013
										201.149	-0.5101	199.176	-1.1444	200.435	1.8911
										201.249	-0.6685	199.276	-1.0952	200.535	1.8722
										201.349	-0.6991	199.376	-0.8171	200.635	1.823
										201.449	-0.4797	199.476	-0.766	200.735	1.9471
										201.549	-0.527	199.576	-0.5606	200.835	1.8219
										201.649	-0.2711	199.676	-0.7339	200.935	1.6432
										201.749	-0.8742	199.776	-0.2431	201.035	1.7328
										201.849	-0.6198	199.876	-0.748	201.135	1.7419
										201.949	-0.902	199.976	-0.862	201.235	1.9534
										202.049	-0.4411	200.076	-0.8575	201.335	1.772
										202.149	-0.5572	200.176	-0.7973	201.435	1.9208
										202.249	-0.4565	200.276	-0.7476	201.535	1.9216
										202.349	-0.5441	200.376	-0.8074	201.635	1.772
										202.449	-0.3675	200.476	-0.7562	201.735	1.9997
										202.549	-0.387	200.576	-0.3791	201.835	2.2594
										202.649	-0.5706	200.676	-0.86	201.935	1.7754
										202.749	-0.3557	200.776	-0.6743	202.035	2.043
										202.849	-0.4388	200.876	-1.1704	202.135	1.8053
										202.949	-0.4315	200.976	-0.8498	202.235	1.9366
										203.049	-0.4379	201.076	-1.0084	202.335	1.8483
										203.149	-0.5155	201.176	-1.1324	202.435	1.8946
										203.249	-0.2926	201.276	-0.804	202.535	1.6206
[truncated: 4,088 more rows]
