# Supplementary material for: Reconstructed covalent organic frameworks
Source: Nature. 2022 Apr 6;604(7904):72–9. doi: 10.1038/s41586-022-04443-4 (PMC8986529; doi:10.1038/s41586-022-04443-4)
Supplement: Supplementary file 10 — Source Data Extended Data Fig. 7 [file 41586_2022_4443_MOESM10_ESM.xlsx]

## Sheet: Sheet1
Extended Data Fig. 7b
Diameter (nm)
1.14391
1.22694
1.29151
1.57749
1.63284
1.66052
1.72509
1.75277
1.75277
1.76199
1.76199
1.78967
1.78967
1.84502
1.93727
1.93727
1.93727
1.94649
1.94649
1.95572
1.99262
2.02952
2.02952
2.02952
2.02952
2.03875
2.03875
2.04797
2.06642
2.10332
2.12177
2.12177
2.12177
2.14022
2.14945
2.15867
2.1679
2.17712
2.21402
2.21402
2.21402
2.22325
2.22325
2.23247
2.23247
2.2786
2.30627
2.30627
2.30627
2.32472
2.32472
2.33395
2.3524
2.36162
2.36162
2.39852
2.40775
2.40775
2.41697
2.41697
2.41697
2.45387
2.47232
2.48155
2.49077
2.5
2.5369
2.56458
2.58303
2.58303
2.58303
2.59225
2.6107
2.6107
2.6107
2.6107
2.61993
2.61993
2.63838
2.63838
2.69373
2.69373
2.70295
2.71218
2.71218
2.71218
2.71218
2.71218
2.73063
2.76753
2.76753
2.77675
2.82288
2.84133
2.84133
2.85978
2.85978
2.85978
2.85978
2.85978
2.869
2.869
2.869
2.88745
2.93358
2.93358
2.95203
2.95203
2.95203
2.95203
2.96125
2.96125
2.96125
2.97048
2.9797
3.00738
3.01661
3.02583
3.04428
3.04428
3.04428
3.06273
3.09041
3.13653
3.14576
3.15498
3.15498
3.20111
3.20111
3.21033
3.21956
3.23801
3.23801
3.23801
3.27491
3.29336
3.33026
3.33948
3.36716
3.41328
3.41328
3.42251
3.50554
3.63469
3.67159
3.79151
4.05904
