# Supplementary material for: Reconstructed covalent organic frameworks
Source: Nature. 2022 Apr 6;604(7904):72–9. doi: 10.1038/s41586-022-04443-4 (PMC8986529; doi:10.1038/s41586-022-04443-4)
Supplement: Supplementary file 11 — Source Data Extended Data Fig. 8 [file 41586_2022_4443_MOESM11_ESM.xlsx]

## Sheet: Sheet1
Extended Data Fig. 8a						Extended Data Fig. 8b
Without vacuum degassing		With vacuum sealing				Adsorption isotherm		Desorption isotherm
2θ (°)	Intensity (a.u.)	2θ (°)	Intensity (a.u.)			P/P0	N2 uptake (cm3 g-1)	P/P0	N2 uptake (cm3 g-1)	Pore width (nm)	Incremental pore volume (cm3 g-1)
2	10134	2	11994			8.90368e-06	10.1522	0.99066	613.956	0.9151	0
2.02051	9729	2.02051	11530			7.77843e-06	20.3213	0.98308	610.518	0.95084	0
2.04101	9478	2.04101	11080			8.03467e-06	30.4875	0.97732	602.775	0.98659	0.03823
2.06152	9159	2.06152	10656			9.24968e-06	40.6477	0.9722	593.356	1.02234	0.00588
2.08203	8953	2.08203	10272			1.13931e-05	50.7971	0.95681	564.49	1.05808	0
2.10253	8405	2.10253	9987			1.4736e-05	60.9312	0.94638	543.699	1.09383	0
2.12304	8467	2.12304	9559			1.95625e-05	71.0449	0.9327	522.021	1.12957	0
2.14354	8223	2.14354	9177			2.6431e-05	81.2334	0.92499	517.531	1.16532	0
2.16405	7558	2.16405	8966			3.55469e-05	91.4194	0.90683	507.086	1.20107	0
2.18456	7471	2.18456	8636			4.83331e-05	101.6	0.87367	496.105	1.23681	0
2.20506	7231	2.20506	8171			6.6125e-05	111.759	0.84878	488.685	1.27256	0
2.22557	7160	2.22557	7978			9.06047e-05	121.879	0.82479	484.392	1.3083	0
2.24608	6758	2.24608	7681			0.000123682	131.952	0.80162	480.494	1.34405	0
2.26658	6563	2.26658	7384			0.00016849	142.089	0.75041	474.539	1.3798	0.00709
2.28709	6301	2.28709	7087			0.000228518	152.202	0.70134	469.818	1.41554	0.00728
2.30759	6001	2.30759	6655			0.00030923	162.283	0.65058	465.74	1.45129	0
2.3281	5867	2.3281	6525			0.000417918	172.321	0.60071	462.093	1.48703	0
2.34861	5594	2.34861	6243			0.000564386	182.297	0.55028	458.803	1.52278	0
2.36911	5409	2.36911	6063			0.00076112	192.191	0.50061	455.512	1.55853	0.22146
2.38962	5147	2.38962	5774			0.00102	201.972	0.45105	450.263	1.59427	0.29036
2.41012	5033	2.41012	5466			0.00137	211.608	0.39865	446.527	1.63002	0
2.43063	4697	2.43063	5268			0.00182	221.06	0.35126	443.06	1.66576	0
2.45114	4512	2.45114	4942			0.00238	230.295	0.30063	438.981	1.70151	0.00875
2.47164	4454	2.47164	4848			0.00308	239.287	0.25052	434.396	1.73726	0
2.49215	4170	2.49215	4655			0.00393	248.226	0.20058	428.908	1.773	0
2.51266	4148	2.51266	4415			0.00493	256.872	0.14176	420.41	1.80875	0
2.53316	3876	2.53316	4324			0.00604	265.216			1.84449	0.07986
2.55367	3778	2.55367	4102			0.0072	272.976			1.88024	0
2.57417	3495	2.57417	3931			0.00846	281.089			1.91599	0
2.59468	3383	2.59468	3603			0.0098	289.558			1.95173	0
2.61519	3106	2.61519	3515			0.01111	297.707			1.98748	0
2.63569	3047	2.63569	3397			0.01739	339.972			2.02322	0
2.6562	2975	2.6562	3206			0.02139	360.837			2.05897	0
2.67671	2901	2.67671	3106			0.02951	380.992			2.09472	0
2.69721	2772	2.69721	2999			0.04093	393.287			2.13046	0
2.71772	2569	2.71772	2822			0.05423	401.677			2.16621	0
2.73822	2448	2.73822	2844			0.06038	404.457			2.2377	0
2.75873	2432	2.75873	2651			0.07058	408.35			2.30919	0
2.77924	2448	2.77924	2630			0.08105	411.533			2.38068	0
2.79974	2379	2.79974	2575			0.09088	414.188			2.45218	0
2.82025	2322	2.82025	2526			0.1014	416.693			2.52367	0
2.84076	2295	2.84076	2378			0.10346	417.003			2.59516	0
2.86126	2260	2.86126	2315			0.10601	417.412			2.66665	0
2.88177	2152	2.88177	2388			0.1083	417.757			2.73814	0
2.90227	2063	2.90227	2304			0.11059	418.092			2.80964	0
2.92278	2074	2.92278	2269			0.11307	418.457			2.88113	0
2.94329	2064	2.94329	2163			0.1155	418.812			2.95262	0
2.96379	2063	2.96379	2192			0.11807	419.158			3.02411	0
2.9843	1956	2.9843	2114			0.12046	419.459			3.0956	0
3.00481	1929	3.00481	1952			0.123	419.809			3.1671	0
3.02531	1960	3.02531	1970			0.12542	420.098			3.23859	0
3.04582	1880	3.04582	2001			0.12786	420.401			3.31008	0
3.06632	1868	3.06632	1926			0.13038	420.694			3.38157	0
3.08683	1816	3.08683	1807			0.13302	421.017			3.45306	0
3.10734	1818	3.10734	1815			0.13541	421.275			3.52456	0
3.12784	1747	3.12784	1775			0.13799	421.549			3.59605	0
3.14835	1725	3.14835	1763			0.1403	421.814			3.66754	0
3.16886	1706	3.16886	1765			0.14301	422.091			3.73903	0
3.18936	1668	3.18936	1615			0.14551	422.34			3.81052	0
3.20987	1662	3.20987	1656			0.14802	422.554			3.88202	0
3.23037	1550	3.23037	1608			0.15039	422.776			3.95351	0
3.25088	1587	3.25088	1542			0.15302	423.034			4.025	0
3.27139	1565	3.27139	1589			0.15531	423.35			4.09649	0
3.29189	1646	3.29189	1510			0.15794	423.658			4.16798	0
3.3124	1538	3.3124	1528			0.16051	423.997			4.23948	0
3.3329	1600	3.3329	1431			0.17955	426.316			4.31097	0
3.35341	1596	3.35341	1432			0.2006	428.859			4.38246	0
3.37392	1550	3.37392	1377			0.2497	433.833			4.45395	0
3.39442	1458	3.39442	1426			0.30189	438.224			4.52544	0
3.41493	1535	3.41493	1439			0.35209	441.9			4.59694	0
3.43544	1449	3.43544	1263			0.40031	445.126			4.66843	0
3.45594	1485	3.45594	1382			0.45026	448.171			4.73992	0
3.47645	1488	3.47645	1312			0.50014	451.225			4.81141	0
3.49695	1443	3.49695	1324			0.55033	454.159			4.8829	0
3.51746	1423	3.51746	1244			0.60014	457.168			4.9544	0
3.53797	1479	3.53797	1197			0.65032	460.307			5.02589	0
3.55847	1411	3.55847	1314			0.70021	463.816			5.20462	0
3.57898	1426	3.57898	1256			0.75032	467.804			5.49059	0
3.59949	1425	3.59949	1295			0.8001	472.73			5.77655	0
3.61999	1421	3.61999	1191			0.82017	475.846			6.09827	0
3.6405	1420	3.6405	1148			0.85129	479.878			6.41998	0
3.661	1383	3.661	1243			0.87432	484.477			6.7417	0
3.68151	1372	3.68151	1191			0.90073	490.821			7.09916	0
3.70202	1385	3.70202	1174			0.92498	498.831			7.45662	0
3.72252	1386	3.72252	1175			0.94922	512.111			7.84982	0
3.74303	1354	3.74303	1126			0.97265	538.283			8.27877	0
3.76354	1379	3.76354	1181			0.98087	559.13			8.70773	0
3.78404	1344	3.78404	1133			0.98436	573.615			9.13668	0
3.80455	1372	3.80455	1155			0.9878	598.042			9.63712	0
3.82505	1396	3.82505	1096			0.99066	613.956			10.1376	0
3.84556	1426	3.84556	1121							10.638	0
3.86607	1330	3.86607	1105							11.2099	0
3.88657	1361	3.88657	1136							11.7819	0
3.90708	1447	3.90708	1128							12.3896	0
3.92759	1452	3.92759	1149							13.033	0
3.94809	1517	3.94809	1106							13.6764	0
3.9686	1669	3.9686	1169							14.3913	0
3.9891	1573	3.9891	1175							15.1063	0
4.00961	1609	4.00961	1207							15.8927	0
4.03012	1642	4.03012	1202							16.7148	0
4.05062	1642	4.05062	1176							17.5727	0
4.07113	1779	4.07113	1254							18.4664	0
4.09164	1721	4.09164	1281							19.3958	0.000509749
4.11214	1901	4.11214	1185							20.3967	0.000716329
4.13265	2005	4.13265	1299							21.4333	0.000567684
4.15315	2077	4.15315	1331							22.5057	0.000556459
4.17366	2235	4.17366	1437							23.6496	0.000549005
4.19417	2439	4.19417	1439							24.8292	0.000866681
4.21467	2572	4.21467	1544							26.116	0.00034843
4.23518	2720	4.23518	1767							27.4386	0.000463091
4.25568	2844	4.25568	1746							28.797	0.000649795
4.27619	3131	4.27619	1859							30.2626	0.00052376
4.2967	3419	4.2967	1973							31.7996	0.00060423
4.3172	3734	4.3172	2168							33.4082	0.000382986
4.33771	3943	4.33771	2439							35.0883	0.000184294
4.35822	4736	4.35822	2678							36.8756	0.000498445
4.37872	5042	4.37872	2900							38.7344	0.01764
4.39923	5543	4.39923	3350
4.41973	6197	4.41973	3571
4.44024	6710	4.44024	4093
4.46075	7613	4.46075	4631
4.48125	8601	4.48125	5327
4.50176	9778	4.50176	6058
4.52227	10323	4.52227	6963
4.54277	11442	4.54277	7868
4.56328	12539	4.56328	8957
4.58378	13076	4.58378	10198
4.60429	13679	4.60429	11454
4.6248	13878	4.6248	12763
4.6453	14024	4.6453	13881
4.66581	14011	4.66581	14400
4.68632	13354	4.68632	14946
4.70682	12468	4.70682	15077
4.72733	11122	4.72733	14481
4.74783	10165	4.74783	13929
4.76834	8737	4.76834	12910
4.78885	7421	4.78885	11609
4.80935	6225	4.80935	10245
4.82986	5321	4.82986	8481
4.85037	4589	4.85037	7346
4.87087	3911	4.87087	5751
4.89138	3525	4.89138	5013
4.91188	3064	4.91188	4214
4.93239	2791	4.93239	3573
4.9529	2571	4.9529	3105
4.9734	2419	4.9734	2892
4.99391	2207	4.99391	2591
5.01442	2183	5.01442	2346
5.03492	1999	5.03492	2187
5.05543	1924	5.05543	1966
5.07593	1825	5.07593	1874
5.09644	1783	5.09644	1746
5.11695	1663	5.11695	1691
5.13745	1667	5.13745	1658
5.15796	1493	5.15796	1573
5.17846	1557	5.17846	1457
5.19897	1495	5.19897	1385
5.21948	1405	5.21948	1305
5.23998	1358	5.23998	1310
5.26049	1316	5.26049	1260
5.281	1321	5.281	1201
5.3015	1280	5.3015	1145
5.32201	1235	5.32201	1163
5.34251	1249	5.34251	1103
5.36302	1192	5.36302	1108
5.38353	1220	5.38353	1043
5.40403	1118	5.40403	1015
5.42454	1109	5.42454	984
5.44505	1084	5.44505	1040
5.46555	1050	5.46555	942
5.48606	1091	5.48606	975
5.50656	1052	5.50656	925
5.52707	1009	5.52707	958
5.54758	1000	5.54758	885
5.56808	982	5.56808	871
5.58859	1007	5.58859	907
5.6091	929	5.6091	880
5.6296	924	5.6296	847
5.65011	922	5.65011	819
5.67061	921	5.67061	852
5.69112	937	5.69112	806
5.71163	880	5.71163	821
5.73213	927	5.73213	757
5.75264	845	5.75264	809
5.77315	887	5.77315	734
5.79365	885	5.79365	739
5.81416	823	5.81416	742
5.83466	840	5.83466	739
5.85517	827	5.85517	711
5.87568	799	5.87568	723
5.89618	759	5.89618	714
5.91669	787	5.91669	688
5.9372	798	5.9372	737
5.9577	684	5.9577	630
5.97821	755	5.97821	617
5.99871	711	5.99871	667
6.01922	739	6.01922	625
6.03973	712	6.03973	661
6.06023	739	6.06023	643
6.08074	740	6.08074	675
6.10124	741	6.10124	650
6.12175	677	6.12175	622
6.14226	727	6.14226	600
6.16276	753	6.16276	601
6.18327	680	6.18327	663
6.20378	722	6.20378	625
6.22428	687	6.22428	616
6.24479	653	6.24479	584
6.26529	655	6.26529	579
6.2858	661	6.2858	558
6.30631	643	6.30631	638
6.32681	639	6.32681	612
6.34732	634	6.34732	622
6.36783	647	6.36783	578
6.38833	653	6.38833	572
6.40884	639	6.40884	550
6.42934	637	6.42934	540
6.44985	630	6.44985	557
6.47036	571	6.47036	556
6.49086	656	6.49086	556
6.51137	623	6.51137	576
6.53188	607	6.53188	521
6.55238	599	6.55238	573
6.57289	636	6.57289	501
6.59339	569	6.59339	516
6.6139	580	6.6139	499
6.63441	560	6.63441	506
6.65491	532	6.65491	507
6.67542	550	6.67542	484
6.69593	526	6.69593	495
6.71643	562	6.71643	492
6.73694	586	6.73694	510
6.75744	597	6.75744	522
6.77795	602	6.77795	444
6.79846	563	6.79846	469
6.81896	514	6.81896	496
6.83947	577	6.83947	513
6.85998	556	6.85998	486
6.88048	562	6.88048	470
6.90099	569	6.90099	513
6.92149	520	6.92149	505
6.942	568	6.942	443
6.96251	574	6.96251	515
6.98301	539	6.98301	520
7.00352	539	7.00352	482
7.02402	533	7.02402	449
7.04453	516	7.04453	481
7.06504	550	7.06504	513
7.08554	552	7.08554	508
7.10605	527	7.10605	537
7.12656	519	7.12656	477
7.14706	555	7.14706	429
7.16757	580	7.16757	501
7.18807	547	7.18807	458
7.20858	499	7.20858	466
7.22909	538	7.22909	502
7.24959	553	7.24959	433
7.2701	514	7.2701	454
7.29061	540	7.29061	477
7.31111	569	7.31111	420
7.33162	567	7.33162	453
7.35212	585	7.35212	491
7.37263	592	7.37263	511
7.39314	536	7.39314	475
7.41364	583	7.41364	468
7.43415	607	7.43415	502
7.45466	619	7.45466	485
7.47516	605	7.47516	497
7.49567	668	7.49567	520
7.51617	682	7.51617	522
7.53668	679	7.53668	535
7.55719	705	7.55719	571
7.57769	747	7.57769	515
7.5982	808	7.5982	556
7.61871	776	7.61871	579
7.63921	849	7.63921	558
7.65972	923	7.65972	641
7.68022	1039	7.68022	657
7.70073	1019	7.70073	697
7.72124	1135	7.72124	720
7.74174	1248	7.74174	784
7.76225	1389	7.76225	809
7.78276	1533	7.78276	930
7.80326	1668	7.80326	1000
7.82377	1859	7.82377	1065
7.84427	2113	7.84427	1232
7.86478	2314	7.86478	1323
7.88529	2564	7.88529	1475
7.90579	2758	7.90579	1750
7.9263	2964	7.9263	1924
7.9468	3309	7.9468	2232
7.96731	3413	7.96731	2445
7.98782	3428	7.98782	2865
8.00832	3473	8.00832	3111
8.02883	3523	8.02883	3288
8.04934	3320	8.04934	3365
8.06984	3158	8.06984	3567
8.09035	2891	8.09035	3472
8.11085	2752	8.11085	3421
8.13136	2392	8.13136	3151
8.15187	2182	8.15187	3016
8.17237	1876	8.17237	2640
8.19288	1756	8.19288	2413
8.21339	1432	8.21339	2089
8.23389	1309	8.23389	1825
8.2544	1240	8.2544	1605
8.2749	1133	8.2749	1363
8.29541	1038	8.29541	1230
8.31592	910	8.31592	1123
8.33642	869	8.33642	1019
8.35693	830	8.35693	952
8.37744	830	8.37744	860
8.39794	747	8.39794	840
8.41845	799	8.41845	817
8.43895	758	8.43895	770
8.45946	699	8.45946	709
8.47997	734	8.47997	693
8.50047	602	8.50047	679
8.52098	638	8.52098	649
8.54149	634	8.54149	605
8.56199	600	8.56199	603
8.5825	581	8.5825	569
8.603	568	8.603	588
8.62351	625	8.62351	568
8.64402	540	8.64402	527
8.66452	532	8.66452	552
8.68503	541	8.68503	521
8.70554	523	8.70554	525
8.72604	516	8.72604	519
8.74655	564	8.74655	482
8.76705	544	8.76705	502
8.78756	502	8.78756	484
8.80807	528	8.80807	505
8.82857	493	8.82857	509
8.84908	509	8.84908	509
8.86958	547	8.86958	470
8.89009	515	8.89009	528
8.9106	498	8.9106	479
8.9311	517	8.9311	497
8.95161	514	8.95161	494
8.97212	540	8.97212	452
8.99262	544	8.99262	465
9.01313	583	9.01313	480
9.03363	551	9.03363	485
9.05414	573	9.05414	455
9.07465	571	9.07465	487
9.09515	586	9.09515	492
9.11566	646	9.11566	461
9.13617	616	9.13617	543
9.15667	699	9.15667	513
9.17718	657	9.17718	546
9.19768	667	9.19768	602
9.21819	700	9.21819	627
9.2387	821	9.2387	667
9.2592	698	9.2592	648
9.27971	751	9.27971	700
9.30022	718	9.30022	729
9.32072	647	9.32072	708
9.34123	688	9.34123	753
9.36173	621	9.36173	735
9.38224	618	9.38224	671
9.40275	551	9.40275	613
9.42325	547	9.42325	618
9.44376	470	9.44376	583
9.46427	501	9.46427	548
9.48477	490	9.48477	560
9.50528	508	9.50528	556
9.52578	499	9.52578	447
9.54629	478	9.54629	479
9.5668	446	9.5668	499
9.5873	476	9.5873	460
9.60781	465	9.60781	495
9.62831	407	9.62831	449
9.64882	404	9.64882	417
9.66933	439	9.66933	387
9.68983	390	9.68983	420
9.71034	391	9.71034	431
9.73085	421	9.73085	406
9.75135	393	9.75135	452
9.77186	434	9.77186	427
9.79236	395	9.79236	382
9.81287	394	9.81287	399
9.83338	370	9.83338	419
9.85388	399	9.85388	401
9.87439	351	9.87439	373
9.8949	379	9.8949	378
9.9154	396	9.9154	403
9.93591	383	9.93591	364
9.95641	357	9.95641	366
9.97692	368	9.97692	372
9.99743	381	9.99743	379
10.0179	370	10.0179	362
10.0384	346	10.0384	384
10.0589	407	10.0589	383
10.0794	383	10.0794	369
10.1	357	10.1	370
10.1205	311	10.1205	366
10.141	350	10.141	363
10.1615	354	10.1615	404
10.182	377	10.182	367
10.2025	377	10.2025	379
10.223	349	10.223	369
10.2435	357	10.2435	342
10.264	317	10.264	352
10.2845	357	10.2845	343
10.305	345	10.305	360
10.3255	354	10.3255	397
10.346	326	10.346	360
10.3665	346	10.3665	310
10.3871	352	10.3871	382
10.4076	354	10.4076	380
10.4281	371	10.4281	351
10.4486	339	10.4486	351
10.4691	322	10.4691	345
10.4896	355	10.4896	363
10.5101	344	10.5101	375
10.5306	360	10.5306	352
10.5511	329	10.5511	394
10.5716	313	10.5716	336
10.5921	286	10.5921	357
10.6126	340	10.6126	318
10.6331	340	10.6331	350
10.6536	342	10.6536	367
10.6741	321	10.6741	363
10.6946	343	10.6946	340
10.7151	310	10.7151	326
10.7356	342	10.7356	337
10.7562	335	10.7562	367
10.7767	335	10.7767	374
10.7972	298	10.7972	378
10.8177	334	10.8177	363
10.8382	315	10.8382	352
10.8587	347	10.8587	335
10.8792	311	10.8792	357
10.8997	325	10.8997	359
10.9202	335	10.9202	345
10.9407	334	10.9407	345
10.9612	346	10.9612	380
10.9817	320	10.9817	330
11.0022	349	11.0022	347
11.0227	321	11.0227	350
11.0432	337	11.0432	326
11.0638	328	11.0638	331
11.0843	319	11.0843	364
11.1048	313	11.1048	373
11.1253	305	11.1253	335
11.1458	323	11.1458	357
11.1663	331	11.1663	328
11.1868	308	11.1868	325
11.2073	346	11.2073	371
11.2278	343	11.2278	383
11.2483	313	11.2483	364
11.2688	318	11.2688	350
11.2893	310	11.2893	333
11.3098	308	11.3098	362
11.3303	304	11.3303	344
11.3508	322	11.3508	331
11.3713	327	11.3713	364
11.3918	307	11.3918	348
11.4124	304	11.4124	370
11.4329	337	11.4329	361
11.4534	290	11.4534	355
11.4739	317	11.4739	375
11.4944	328	11.4944	334
11.5149	297	11.5149	338
11.5354	310	11.5354	363
11.5559	330	11.5559	342
11.5764	312	11.5764	358
11.5969	315	11.5969	334
11.6174	303	11.6174	365
11.6379	309	11.6379	352
11.6584	328	11.6584	389
11.6789	330	11.6789	376
11.6994	317	11.6994	363
11.72	315	11.72	362
11.7405	348	11.7405	383
11.761	336	11.761	385
11.7815	369	11.7815	365
11.802	386	11.802	394
11.8225	368	11.8225	376
11.843	332	11.843	400
11.8635	424	11.8635	403
11.884	418	11.884	409
11.9045	404	11.9045	397
11.925	405	11.925	399
11.9455	502	11.9455	426
11.966	486	11.966	453
11.9865	518	11.9865	439
12.007	539	12.007	438
12.0275	544	12.0275	435
12.048	616	12.048	523
12.0686	672	12.0686	493
12.0891	688	12.0891	512
12.1096	718	12.1096	588
12.1301	781	12.1301	625
12.1506	810	12.1506	661
12.1711	852	12.1711	736
12.1916	926	12.1916	786
12.2121	912	12.2121	836
12.2326	865	12.2326	963
12.2531	860	12.2531	938
12.2736	863	12.2736	983
12.2941	834	12.2941	1029
12.3146	803	12.3146	1094
12.3351	770	12.3351	1047
12.3556	662	12.3556	1063
12.3762	620	12.3762	950
12.3966	640	12.3966	880
12.4172	537	12.4172	851
12.4377	543	12.4377	826
12.4582	535	12.4582	729
12.4787	491	12.4787	724
12.4992	483	12.4992	637
12.5197	494	12.5197	597
12.5402	458	12.5402	563
12.5607	403	12.5607	548
12.5812	413	12.5812	551
12.6017	401	12.6017	509
12.6222	333	12.6222	473
12.6427	403	12.6427	474
12.6632	383	12.6632	483
12.6837	359	12.6837	468
12.7043	354	12.7043	482
12.7248	348	12.7248	441
12.7453	351	12.7453	469
12.7658	334	12.7658	436
12.7863	351	12.7863	430
12.8068	335	12.8068	394
12.8273	344	12.8273	409
12.8478	321	12.8478	392
12.8683	317	12.8683	418
12.8888	308	12.8888	399
12.9093	350	12.9093	404
12.9298	310	12.9298	400
12.9503	301	12.9503	365
12.9708	310	12.9708	392
12.9913	329	12.9913	381
13.0118	299	13.0118	392
13.0323	311	13.0323	416
13.0528	332	13.0528	349
13.0734	307	13.0734	402
13.0939	316	13.0939	397
13.1144	291	13.1144	345
13.1349	291	13.1349	348
13.1554	311	13.1554	360
13.1759	295	13.1759	358
13.1964	295	13.1964	376
13.2169	301	13.2169	362
13.2374	283	13.2374	388
13.2579	252	13.2579	396
13.2784	294	13.2784	363
13.2989	262	13.2989	347
13.3194	290	13.3194	341
13.3399	276	13.3399	343
13.3605	294	13.3605	334
13.381	287	13.381	350
13.4015	291	13.4015	346
13.422	276	13.422	360
13.4425	250	13.4425	357
13.463	272	13.463	366
13.4835	278	13.4835	358
13.504	258	13.504	341
13.5245	297	13.5245	338
13.545	273	13.545	317
13.5655	299	13.5655	351
13.586	276	13.586	330
13.6065	299	13.6065	349
13.627	286	13.627	376
13.6475	299	13.6475	338
13.668	299	13.668	351
13.6885	291	13.6885	345
13.709	269	13.709	313
13.7296	286	13.7296	362
13.7501	301	13.7501	331
13.7706	251	13.7706	362
13.7911	285	13.7911	380
13.8116	330	13.8116	344
13.8321	313	13.8321	357
13.8526	292	13.8526	394
13.8731	286	13.8731	355
13.8936	316	13.8936	374
13.9141	307	13.9141	381
13.9346	282	13.9346	343
13.9551	296	13.9551	391
13.9756	283	13.9756	377
13.9961	267	13.9961	356
14.0167	295	14.0167	357
14.0372	308	14.0372	361
14.0577	264	14.0577	363
14.0782	250	14.0782	372
14.0987	285	14.0987	344
14.1192	273	14.1192	346
14.1397	244	14.1397	361
14.1602	257	14.1602	338
14.1807	289	14.1807	318
14.2012	289	14.2012	343
14.2217	265	14.2217	331
14.2422	217	14.2422	324
14.2627	247	14.2627	332
14.2832	214	14.2832	333
14.3037	267	14.3037	297
14.3242	248	14.3242	319
14.3447	247	14.3447	290
14.3652	254	14.3652	311
14.3858	233	14.3858	304
14.4063	260	14.4063	293
14.4268	284	14.4268	335
14.4473	245	14.4473	314
14.4678	285	14.4678	314
14.4883	262	14.4883	291
14.5088	245	14.5088	340
14.5293	274	14.5293	331
14.5498	228	14.5498	342
14.5703	246	14.5703	331
14.5908	251	14.5908	331
14.6113	245	14.6113	312
14.6318	226	14.6318	300
14.6523	231	14.6523	318
14.6729	239	14.6729	292
14.6934	247	14.6934	291
14.7139	244	14.7139	329
14.7344	260	14.7344	322
14.7549	258	14.7549	283
14.7754	237	14.7754	331
14.7959	235	14.7959	307
14.8164	256	14.8164	353
14.8369	271	14.8369	262
14.8574	276	14.8574	325
14.8779	241	14.8779	280
14.8984	292	14.8984	286
14.9189	281	14.9189	316
14.9394	225	14.9394	315
14.9599	267	14.9599	289
14.9804	256	14.9804	297
15.0009	222	15.0009	279
15.0214	306	15.0214	295
15.042	247	15.042	303
15.0625	242	15.0625	309
15.083	260	15.083	319
15.1035	259	15.1035	295
15.124	254	15.124	310
15.1445	259	15.1445	319
15.165	246	15.165	319
15.1855	262	15.1855	308
15.206	276	15.206	305
15.2265	251	15.2265	277
15.247	244	15.247	288
15.2675	266	15.2675	294
15.288	252	15.288	270
15.3085	237	15.3085	268
15.329	257	15.329	290
15.3496	280	15.3496	279
15.3701	261	15.3701	303
15.3906	250	15.3906	286
15.4111	286	15.4111	282
15.4316	256	15.4316	290
15.4521	282	15.4521	279
15.4726	270	15.4726	266
15.4931	254	15.4931	318
15.5136	257	15.5136	317
15.5341	294	15.5341	322
15.5546	275	15.5546	298
15.5751	270	15.5751	324
15.5956	289	15.5956	299
15.6161	277	15.6161	304
15.6366	262	15.6366	336
15.6571	311	15.6571	298
15.6776	253	15.6776	338
15.6982	305	15.6982	339
15.7187	328	15.7187	315
15.7392	309	15.7392	321
15.7597	284	15.7597	315
15.7802	350	15.7802	327
15.8007	340	15.8007	330
15.8212	323	15.8212	304
15.8417	345	15.8417	346
15.8622	347	15.8622	338
15.8827	350	15.8827	347
15.9032	374	15.9032	372
15.9237	393	15.9237	401
15.9442	392	15.9442	399
15.9647	382	15.9647	396
15.9852	420	15.9852	415
16.0057	430	16.0057	425
16.0263	435	16.0263	463
16.0468	383	16.0468	498
16.0673	362	16.0673	456
16.0878	386	16.0878	470
16.1083	400	16.1083	497
16.1288	379	16.1288	515
16.1493	340	16.1493	475
16.1698	397	16.1698	506
16.1903	332	16.1903	440
16.2108	350	16.2108	458
16.2313	319	16.2313	444
16.2518	331	16.2518	402
16.2723	333	16.2723	411
16.2928	282	16.2928	393
16.3133	290	16.3133	364
16.3339	288	16.3339	382
16.3544	318	16.3544	352
16.3749	260	16.3749	348
16.3954	279	16.3954	354
16.4159	307	16.4159	350
16.4364	282	16.4364	358
16.4569	281	16.4569	327
16.4774	277	16.4774	309
16.4979	295	16.4979	343
16.5184	310	16.5184	348
16.5389	288	16.5389	312
16.5594	293	16.5594	384
16.5799	299	16.5799	334
16.6004	267	16.6004	324
16.6209	263	16.6209	353
16.6414	304	16.6414	343
16.662	328	16.662	338
16.6825	292	16.6825	347
16.703	271	16.703	314
16.7235	291	16.7235	361
16.744	302	16.744	323
16.7645	286	16.7645	343
16.785	273	16.785	286
16.8055	262	16.8055	315
16.826	275	16.826	308
16.8465	292	16.8465	329
16.867	275	16.867	285
16.8875	241	16.8875	295
16.908	258	16.908	322
16.9285	259	16.9285	313
16.949	261	16.949	300
16.9695	281	16.9695	290
16.9901	255	16.9901	300
17.0105	233	17.0105	313
17.0311	262	17.0311	288
17.0516	241	17.0516	305
17.0721	256	17.0721	307
17.0926	248	17.0926	297
17.1131	274	17.1131	269
17.1336	270	17.1336	296
17.1541	234	17.1541	273
17.1746	259	17.1746	267
17.1951	230	17.1951	294
17.2156	238	17.2156	279
17.2361	233	17.2361	276
17.2566	234	17.2566	277
17.2771	248	17.2771	267
17.2976	218	17.2976	271
17.3181	229	17.3181	250
17.3387	241	17.3387	278
17.3592	222	17.3592	284
17.3797	233	17.3797	293
17.4002	213	17.4002	274
17.4207	270	17.4207	255
17.4412	234	17.4412	289
17.4617	210	17.4617	292
17.4822	242	17.4822	248
17.5027	240	17.5027	268
17.5232	235	17.5232	262
17.5437	240	17.5437	284
17.5642	245	17.5642	243
17.5847	195	17.5847	267
17.6052	260	17.6052	256
17.6257	216	17.6257	273
17.6462	235	17.6462	257
17.6668	230	17.6668	271
17.6873	224	17.6873	266
17.7078	244	17.7078	277
17.7283	249	17.7283	255
17.7488	257	17.7488	268
17.7693	240	17.7693	258
17.7898	244	17.7898	239
17.8103	234	17.8103	284
17.8308	228	17.8308	277
17.8513	254	17.8513	266
17.8718	230	17.8718	265
17.8923	234	17.8923	250
17.9128	229	17.9128	261
17.9333	241	17.9333	266
17.9538	206	17.9538	252
17.9744	227	17.9744	279
17.9948	228	17.9948	280
18.0154	217	18.0154	252
18.0359	230	18.0359	253
18.0564	218	18.0564	261
18.0769	228	18.0769	271
18.0974	228	18.0974	261
18.1179	231	18.1179	261
18.1384	228	18.1384	297
18.1589	238	18.1589	226
18.1794	239	18.1794	295
18.1999	207	18.1999	274
18.2204	231	18.2204	243
18.2409	243	18.2409	272
18.2614	223	18.2614	262
18.2819	256	18.2819	265
18.3025	251	18.3025	270
18.3229	229	18.3229	262
18.3435	254	18.3435	259
18.364	217	18.364	267
18.3845	247	18.3845	251
18.405	254	18.405	294
18.4255	235	18.4255	229
18.446	249	18.446	273
18.4665	246	18.4665	250
18.487	231	18.487	278
18.5075	235	18.5075	256
18.528	239	18.528	277
18.5485	259	18.5485	252
18.569	250	18.569	304
18.5895	259	18.5895	291
18.61	248	18.61	295
18.6305	265	18.6305	265
18.6511	260	18.6511	279
18.6716	220	18.6716	277
18.6921	272	18.6921	271
18.7126	234	18.7126	275
18.7331	246	18.7331	263
18.7536	207	18.7536	268
18.7741	266	18.7741	268
18.7946	236	18.7946	257
18.8151	195	18.8151	256
18.8356	238	18.8356	279
18.8561	222	18.8561	282
18.8766	248	18.8766	267
18.8971	258	18.8971	281
18.9176	230	18.9176	268
18.9381	220	18.9381	231
18.9586	228	18.9586	230
18.9792	262	18.9792	227
18.9997	261	18.9997	249
19.0202	247	19.0202	256
19.0407	252	19.0407	259
19.0612	239	19.0612	242
19.0817	246	19.0817	273
19.1022	230	19.1022	249
19.1227	253	19.1227	281
19.1432	230	19.1432	239
19.1637	262	19.1637	240
19.1842	219	19.1842	255
19.2047	265	19.2047	235
19.2252	233	19.2252	250
19.2457	248	19.2457	267
19.2662	243	19.2662	247
19.2868	237	19.2868	244
19.3072	252	19.3072	243
19.3278	254	19.3278	247
19.3483	210	19.3483	266
19.3688	268	19.3688	285
19.3893	242	19.3893	265
19.4098	261	19.4098	252
19.4303	258	19.4303	246
19.4508	233	19.4508	230
19.4713	240	19.4713	264
19.4918	218	19.4918	257
19.5123	231	19.5123	262
19.5328	232	19.5328	246
19.5533	244	19.5533	241
19.5738	247	19.5738	246
19.5943	256	19.5943	244
19.6148	252	19.6148	273
19.6353	234	19.6353	260
19.6559	244	19.6559	254
19.6764	233	19.6764	245
19.6969	263	19.6969	261
19.7174	238	19.7174	269
19.7379	245	19.7379	273
19.7584	220	19.7584	237
19.7789	243	19.7789	246
19.7994	266	19.7994	246
19.8199	243	19.8199	283
19.8404	237	19.8404	278
19.8609	258	19.8609	262
19.8814	260	19.8814	270
19.9019	252	19.9019	272
19.9224	215	19.9224	261
19.9429	272	19.9429	284
19.9635	254	19.9635	259
19.984	227	19.984	274
20.0045	263	20.0045	286
20.025	241	20.025	259
20.0455	258	20.0455	274
20.066	257	20.066	304
20.0865	243	20.0865	253
20.107	268	20.107	247
20.1275	264	20.1275	290
20.148	255	20.148	304
20.1685	288	20.1685	287
20.189	301	20.189	305
20.2095	258	20.2095	290
20.23	304	20.23	277
20.2505	263	20.2505	277
20.271	269	20.271	290
20.2916	267	20.2916	295
20.3121	277	20.3121	299
20.3326	241	20.3326	299
20.3531	242	20.3531	304
20.3736	278	20.3736	287
20.3941	259	20.3941	294
20.4146	243	20.4146	292
20.4351	300	20.4351	274
20.4556	281	20.4556	284
20.4761	247	20.4761	269
20.4966	241	20.4966	284
20.5171	268	20.5171	267
20.5376	241	20.5376	257
20.5581	243	20.5581	261
20.5786	227	20.5786	264
20.5991	238	20.5991	246
20.6197	267	20.6197	266
20.6402	260	20.6402	255
20.6607	278	20.6607	250
20.6812	257	20.6812	268
20.7017	248	20.7017	259
20.7222	266	20.7222	262
20.7427	274	20.7427	232
20.7632	256	20.7632	235
20.7837	257	20.7837	283
20.8042	263	20.8042	254
20.8247	238	20.8247	239
20.8452	285	20.8452	240
20.8657	240	20.8657	280
20.8862	240	20.8862	262
20.9067	221	20.9067	268
20.9272	229	20.9272	256
20.9477	213	20.9477	257
20.9683	232	20.9683	253
20.9888	246	20.9888	260
21.0093	241	21.0093	269
21.0298	274	21.0298	255
21.0503	248	21.0503	253
21.0708	285	21.0708	224
21.0913	229	21.0913	243
21.1118	235	21.1118	266
21.1323	259	21.1323	249
21.1528	238	21.1528	279
21.1733	246	21.1733	255
21.1938	219	21.1938	252
21.2143	249	21.2143	261
21.2348	247	21.2348	271
21.2553	229	21.2553	260
21.2758	230	21.2758	256
21.2964	267	21.2964	258
21.3169	247	21.3169	274
21.3374	257	21.3374	266
21.3579	235	21.3579	265
21.3784	272	21.3784	267
21.3989	248	21.3989	270
21.4194	268	21.4194	283
21.4399	277	21.4399	251
21.4604	249	21.4604	257
21.4809	273	21.4809	251
21.5014	250	21.5014	277
21.5219	263	21.5219	253
21.5424	253	21.5424	263
21.5629	221	21.5629	259
21.5834	273	21.5834	284
21.604	254	21.604	272
21.6244	236	21.6244	274
21.645	254	21.645	247
21.6655	250	21.6655	280
21.686	270	21.686	250
21.7065	241	21.7065	255
21.727	260	21.727	264
21.7475	247	21.7475	267
21.768	240	21.768	263
21.7885	259	21.7885	269
21.809	236	21.809	232
21.8295	263	21.8295	274
21.85	289	21.85	263
21.8705	239	21.8705	264
21.891	245	21.891	240
21.9115	242	21.9115	276
21.9321	251	21.9321	256
21.9525	252	21.9525	274
21.9731	237	21.9731	239
21.9936	249	21.9936	281
22.0141	239	22.0141	268
22.0346	237	22.0346	272
22.0551	237	22.0551	263
22.0756	249	22.0756	273
22.0961	273	22.0961	228
22.1166	259	22.1166	252
22.1371	236	22.1371	286
22.1576	259	22.1576	250
22.1781	247	22.1781	245
22.1986	245	22.1986	249
22.2191	264	22.2191	253
22.2396	260	22.2396	239
22.2601	282	22.2601	273
22.2807	278	22.2807	237
22.3012	251	22.3012	218
22.3217	222	22.3217	286
22.3422	266	22.3422	247
22.3627	253	22.3627	267
22.3832	256	22.3832	272
22.4037	270	22.4037	241
22.4242	258	22.4242	261
22.4447	232	22.4447	245
22.4652	275	22.4652	229
22.4857	231	22.4857	226
22.5062	226	22.5062	260
22.5267	235	22.5267	245
22.5472	257	22.5472	260
22.5677	252	22.5677	241
22.5882	258	22.5882	278
22.6088	262	22.6088	273
22.6293	229	22.6293	273
22.6498	236	22.6498	221
22.6703	259	22.6703	239
22.6908	271	22.6908	276
22.7113	262	22.7113	231
22.7318	244	22.7318	251
22.7523	280	22.7523	258
22.7728	248	22.7728	261
22.7933	238	22.7933	266
22.8138	231	22.8138	282
22.8343	231	22.8343	288
22.8548	240	22.8548	233
22.8753	236	22.8753	266
22.8958	294	22.8958	238
22.9164	268	22.9164	254
22.9368	238	22.9368	225
22.9574	242	22.9574	260
22.9779	276	22.9779	281
22.9984	243	22.9984	259
23.0189	270	23.0189	250
23.0394	267	23.0394	255
23.0599	245	23.0599	244
23.0804	226	23.0804	255
23.1009	252	23.1009	263
23.1214	244	23.1214	281
23.1419	237	23.1419	244
23.1624	266	23.1624	222
23.1829	247	23.1829	269
23.2034	269	23.2034	269
23.2239	251	23.2239	266
23.2445	276	23.2445	284
23.2649	240	23.2649	270
23.2855	274	23.2855	290
23.306	245	23.306	277
23.3265	265	23.3265	270
23.347	228	23.347	259
23.3675	255	23.3675	231
23.388	236	23.388	225
23.4085	250	23.4085	260
23.429	236	23.429	281
23.4495	231	23.4495	249
23.47	275	23.47	244
23.4905	255	23.4905	265
23.511	229	23.511	253
23.5315	250	23.5315	263
23.552	246	23.552	262
23.5725	268	23.5725	263
23.5931	269	23.5931	284
23.6136	227	23.6136	243
23.6341	274	23.6341	265
23.6546	237	23.6546	255
23.6751	216	23.6751	240
23.6956	254	23.6956	258
23.7161	246	23.7161	248
23.7366	255	23.7366	271
23.7571	270	23.7571	262
23.7776	271	23.7776	247
23.7981	230	23.7981	242
23.8186	269	23.8186	247
23.8391	252	23.8391	230
23.8596	277	23.8596	246
23.8801	252	23.8801	270
23.9006	256	23.9006	219
23.9212	269	23.9212	266
23.9417	274	23.9417	286
23.9622	263	23.9622	269
23.9827	242	23.9827	242
24.0032	261	24.0032	273
24.0237	244	24.0237	260
24.0442	255	24.0442	259
24.0647	305	24.0647	252
24.0852	244	24.0852	256
24.1057	285	24.1057	269
24.1262	267	24.1262	248
24.1467	243	24.1467	250
24.1672	251	24.1672	278
24.1877	255	24.1877	228
24.2082	295	24.2082	284
24.2287	256	24.2287	299
24.2492	272	24.2492	274
24.2698	246	24.2698	265
24.2903	273	24.2903	252
24.3108	267	24.3108	288
24.3313	265	24.3313	267
24.3518	295	24.3518	264
24.3723	270	24.3723	230
24.3928	292	24.3928	279
24.4133	286	24.4133	267
24.4338	320	24.4338	247
24.4543	270	24.4543	290
24.4748	272	24.4748	266
24.4953	289	24.4953	274
24.5158	296	24.5158	253
24.5363	245	24.5363	247
24.5568	298	24.5568	266
24.5773	275	24.5773	274
24.5979	253	24.5979	286
24.6184	276	24.6184	269
24.6389	260	24.6389	286
24.6594	280	24.6594	265
24.6799	305	24.6799	275
24.7004	224	24.7004	276
24.7209	268	24.7209	281
24.7414	273	24.7414	279
24.7619	271	24.7619	257
24.7824	275	24.7824	269
24.8029	286	24.8029	280
24.8234	299	24.8234	266
24.8439	261	24.8439	273
24.8644	284	24.8644	262
24.8849	282	24.8849	273
24.9054	289	24.9054	268
24.926	294	24.926	253
24.9465	290	24.9465	271
24.967	265	24.967	277
24.9875	279	24.9875	303
25.008	259	25.008	270
25.0285	281	25.0285	269
25.049	262	25.049	299
25.0695	260	25.0695	266
25.09	299	25.09	257
25.1105	292	25.1105	269
25.131	284	25.131	288
25.1515	254	25.1515	274
25.172	298	25.172	261
25.1925	290	25.1925	293
25.213	273	25.213	284
25.2336	268	25.2336	284
25.2541	304	25.2541	280
25.2746	279	25.2746	284
25.2951	307	25.2951	268
25.3156	318	25.3156	288
25.3361	308	25.3361	306
25.3566	286	25.3566	268
25.3771	311	25.3771	299
25.3976	303	25.3976	279
25.4181	304	25.4181	293
25.4386	296	25.4386	268
25.4591	304	25.4591	271
25.4796	289	25.4796	278
25.5001	279	25.5001	320
25.5206	314	25.5206	283
25.5411	324	25.5411	252
25.5617	317	25.5617	300
25.5822	293	25.5822	299
25.6027	333	25.6027	310
25.6232	316	25.6232	328
25.6437	306	25.6437	299
25.6642	330	25.6642	291
25.6847	339	25.6847	283
25.7052	351	25.7052	327
25.7257	341	25.7257	343
25.7462	345	25.7462	334
25.7667	353	25.7667	327
25.7872	351	25.7872	327
25.8077	355	25.8077	329
25.8282	340	25.8282	310
25.8487	356	25.8487	352
25.8692	355	25.8692	347
25.8897	385	25.8897	341
25.9103	361	25.9103	359
25.9308	366	25.9308	374
25.9513	380	25.9513	353
25.9718	361	25.9718	346
25.9923	386	25.9923	346
26.0128	402	26.0128	364
26.0333	391	26.0333	372
26.0538	358	26.0538	371
26.0743	427	26.0743	372
26.0948	414	26.0948	404
26.1153	443	26.1153	371
26.1358	405	26.1358	426
26.1563	423	26.1563	350
26.1768	451	26.1768	402
26.1973	464	26.1973	380
26.2178	458	26.2178	416
26.2384	481	26.2384	380
26.2589	515	26.2589	398
26.2794	492	26.2794	403
26.2999	494	26.2999	421
26.3204	536	26.3204	443
26.3409	548	26.3409	479
26.3614	615	26.3614	483
26.3819	567	26.3819	468
26.4024	589	26.4024	474
26.4229	606	26.4229	476
26.4434	571	26.4434	547
26.4639	631	26.4639	554
26.4844	623	26.4844	523
26.5049	677	26.5049	540
26.5254	702	26.5254	592
26.546	723	26.546	551
26.5664	743	26.5664	602
26.587	770	26.587	606
26.6075	798	26.6075	618
26.628	770	26.628	652
26.6485	789	26.6485	699
26.669	866	26.669	678
26.6895	862	26.6895	715
26.71	899	26.71	752
26.7305	883	26.7305	727
26.751	911	26.751	780
26.7715	943	26.7715	844
26.792	970	26.792	801
26.8125	984	26.8125	843
26.833	994	26.833	957
26.8535	970	26.8535	912
26.8741	1043	26.8741	931
26.8945	949	26.8945	973
26.9151	1008	26.9151	962
26.9356	1062	26.9356	1052
26.9561	1010	26.9561	1016
26.9766	1039	26.9766	1021
26.9971	996	26.9971	1054
27.0176	934	27.0176	1073
27.0381	971	27.0381	1092
27.0586	960	27.0586	1104
27.0791	943	27.0791	1124
27.0996	938	27.0996	1055
27.1201	910	27.1201	1091
27.1406	904	27.1406	1110
27.1611	924	27.1611	1039
27.1816	880	27.1816	1074
27.2021	848	27.2021	1043
27.2227	855	27.2227	983
27.2432	784	27.2432	984
27.2637	814	27.2637	998
27.2842	883	27.2842	1004
27.3047	768	27.3047	905
27.3252	723	27.3252	950
27.3457	795	27.3457	936
27.3662	752	27.3662	884
27.3867	724	27.3867	839
27.4072	727	27.4072	875
27.4277	700	27.4277	870
27.4482	674	27.4482	840
27.4687	678	27.4687	798
27.4892	649	27.4892	789
27.5097	643	27.5097	765
27.5302	623	27.5302	729
27.5508	626	27.5508	750
27.5713	663	27.5713	747
27.5918	629	27.5918	757
27.6123	595	27.6123	714
27.6328	588	27.6328	687
27.6533	589	27.6533	666
27.6738	573	27.6738	714
27.6943	587	27.6943	639
27.7148	597	27.7148	665
27.7353	520	27.7353	624
27.7558	561	27.7558	621
27.7763	483	27.7763	552
27.7968	559	27.7968	594
27.8173	528	27.8173	614
27.8378	515	27.8378	632
27.8584	498	27.8584	540
27.8788	521	27.8788	547
27.8994	506	27.8994	573
27.9199	503	27.9199	545
27.9404	461	27.9404	537
27.9609	445	27.9609	554
27.9814	521	27.9814	532
28.0019	502	28.0019	549
28.0224	438	28.0224	510
28.0429	432	28.0429	537
28.0634	455	28.0634	522
28.0839	462	28.0839	513
28.1044	447	28.1044	497
28.1249	465	28.1249	489
28.1454	448	28.1454	470
28.1659	451	28.1659	445
28.1865	456	28.1865	445
28.2069	408	28.2069	485
28.2275	385	28.2275	456
28.248	399	28.248	476
28.2685	435	28.2685	451
28.289	409	28.289	449
28.3095	401	28.3095	425
28.33	399	28.33	473
28.3505	385	28.3505	404
28.371	400	28.371	417
28.3915	386	28.3915	414
28.412	373	28.412	415
28.4325	403	28.4325	406
28.453	418	28.453	435
28.4735	350	28.4735	370
28.494	383	28.494	382
28.5145	378	28.5145	405
28.535	361	28.535	417
28.5556	367	28.5556	376
28.5761	339	28.5761	417
28.5966	366	28.5966	381
28.6171	339	28.6171	350
28.6376	340	28.6376	394
28.6581	340	28.6581	397
28.6786	350	28.6786	351
28.6991	326	28.6991	366
28.7196	332	28.7196	335
28.7401	375	28.7401	366
28.7606	322	28.7606	354
28.7811	330	28.7811	345
28.8016	325	28.8016	363
28.8221	346	28.8221	375
28.8426	352	28.8426	324
28.8632	334	28.8632	380
28.8837	332	28.8837	343
28.9042	335	28.9042	385
28.9247	315	28.9247	328
28.9452	323	28.9452	330
28.9657	307	28.9657	294
28.9862	317	28.9862	336
29.0067	310	29.0067	355
29.0272	302	29.0272	347
29.0477	299	29.0477	287
29.0682	307	29.0682	372
29.0887	330	29.0887	290
29.1092	321	29.1092	330
29.1297	301	29.1297	322
29.1502	296	29.1502	316
29.1707	323	29.1707	324
29.1913	301	29.1913	296
29.2118	290	29.2118	372
29.2323	298	29.2323	312
29.2528	289	29.2528	332
29.2733	291	29.2733	281
29.2938	310	29.2938	286
29.3143	311	29.3143	302
29.3348	265	29.3348	282
29.3553	306	29.3553	300
29.3758	250	29.3758	299
29.3963	274	29.3963	284
29.4168	307	29.4168	271
29.4373	274	29.4373	272
29.4578	275	29.4578	304
29.4783	257	29.4783	314
29.4988	265	29.4988	337
29.5193	272	29.5193	340
29.5399	273	29.5399	336
29.5604	277	29.5604	310
29.5809	312	29.5809	305
29.6014	267	29.6014	344
29.6219	265	29.6219	293
29.6424	284	29.6424	303
29.6629	279	29.6629	312
29.6834	283	29.6834	261
29.7039	272	29.7039	295
29.7244	263	29.7244	272
29.7449	242	29.7449	273
29.7654	278	29.7654	266
29.7859	287	29.7859	259
29.8064	266	29.8064	294
29.8269	230	29.8269	264
29.8474	262	29.8474	251
29.868	267	29.868	276
29.8885	257	29.8885	239
29.909	250	29.909	259
29.9295	256	29.9295	260
29.95	265	29.95	259
29.9705	249	29.9705	251
29.991	265	29.991	236
30.0115	248	30.0115	262
30.032	234	30.032	239
30.0525	263	30.0525	242
30.073	254	30.073	246
30.0935	224	30.0935	222
30.114	255	30.114	251
30.1345	252	30.1345	219
30.155	249	30.155	237
30.1756	246	30.1756	251
30.1961	264	30.1961	299
30.2166	257	30.2166	266
30.2371	243	30.2371	225
30.2576	228	30.2576	245
30.2781	226	30.2781	243
30.2986	254	30.2986	216
30.3191	219	30.3191	247
30.3396	209	30.3396	221
30.3601	243	30.3601	199
30.3806	241	30.3806	238
30.4011	230	30.4011	248
30.4216	238	30.4216	235
30.4421	231	30.4421	237
30.4626	250	30.4626	209
30.4831	222	30.4831	240
30.5037	246	30.5037	233
30.5241	235	30.5241	243
30.5447	221	30.5447	253
30.5652	227	30.5652	234
30.5857	231	30.5857	224
30.6062	202	30.6062	249
30.6267	207	30.6267	214
30.6472	228	30.6472	204
30.6677	209	30.6677	232
30.6882	222	30.6882	208
30.7087	212	30.7087	201
30.7292	243	30.7292	202
30.7497	214	30.7497	251
30.7702	225	30.7702	223
30.7907	233	30.7907	227
30.8112	214	30.8112	220
30.8317	206	30.8317	207
30.8523	218	30.8523	222
30.8728	245	30.8728	197
30.8933	234	30.8933	182
30.9138	217	30.9138	249
30.9343	196	30.9343	203
30.9548	212	30.9548	203
30.9753	182	30.9753	225
30.9958	214	30.9958	195
31.0163	202	31.0163	197
31.0368	216	31.0368	197
31.0573	200	31.0573	234
31.0778	231	31.0778	202
31.0983	204	31.0983	219
31.1188	205	31.1188	200
31.1393	227	31.1393	199
31.1598	191	31.1598	198
31.1804	200	31.1804	201
31.2009	202	31.2009	235
31.2214	190	31.2214	191
31.2419	202	31.2419	213
31.2624	183	31.2624	208
31.2829	202	31.2829	199
31.3034	206	31.3034	198
31.3239	200	31.3239	197
31.3444	227	31.3444	186
31.3649	200	31.3649	214
31.3854	189	31.3854	212
31.4059	207	31.4059	174
31.4264	189	31.4264	153
31.4469	218	31.4469	196
31.4674	221	31.4674	201
31.488	211	31.488	197
31.5084	208	31.5084	190
31.529	187	31.529	175
31.5495	216	31.5495	204
31.57	194	31.57	178
31.5905	190	31.5905	213
31.611	225	31.611	184
31.6315	202	31.6315	194
31.652	199	31.652	214
31.6725	193	31.6725	184
31.693	171	31.693	196
31.7135	220	31.7135	229
31.734	203	31.734	186
31.7545	209	31.7545	208
31.775	199	31.775	205
31.7955	210	31.7955	208
31.8161	194	31.8161	222
31.8365	168	31.8365	179
31.8571	174	31.8571	183
31.8776	206	31.8776	172
31.8981	196	31.8981	174
31.9186	196	31.9186	169
31.9391	223	31.9391	213
31.9596	186	31.9596	162
31.9801	160	31.9801	183
32.0006	187	32.0006	188
32.0211	167	32.0211	195
32.0416	193	32.0416	172
32.0621	212	32.0621	190
32.0826	187	32.0826	190
32.1031	188	32.1031	193
32.1236	194	32.1236	189
32.1442	193	32.1442	180
32.1647	184	32.1647	177
32.1852	164	32.1852	169
32.2057	180	32.2057	193
32.2262	153	32.2262	168
32.2467	197	32.2467	177
32.2672	169	32.2672	170
32.2877	170	32.2877	196
32.3082	182	32.3082	179
32.3287	193	32.3287	188
32.3492	188	32.3492	158
32.3697	160	32.3697	199
32.3902	177	32.3902	173
32.4107	177	32.4107	196
32.4312	190	32.4312	189
32.4517	198	32.4517	187
32.4723	167	32.4723	173
32.4928	177	32.4928	163
32.5133	183	32.5133	175
32.5338	184	32.5338	181
32.5543	176	32.5543	166
32.5748	186	32.5748	171
32.5953	177	32.5953	181
32.6158	164	32.6158	170
32.6363	175	32.6363	167
32.6568	161	32.6568	177
32.6773	174	32.6773	188
32.6978	175	32.6978	175
32.7183	155	32.7183	162
32.7388	197	32.7388	165
32.7593	180	32.7593	169
32.7798	167	32.7798	186
32.8004	153	32.8004	160
32.8209	173	32.8209	186
32.8414	178	32.8414	171
32.8619	169	32.8619	176
32.8824	167	32.8824	160
32.9029	184	32.9029	155
32.9234	177	32.9234	172
32.9439	188	32.9439	181
32.9644	152	32.9644	169
32.9849	181	32.9849	177
33.0054	192	33.0054	169
33.0259	197	33.0259	147
33.0464	143	33.0464	182
33.0669	186	33.0669	173
33.0874	162	33.0874	167
33.1079	167	33.1079	186
33.1285	180	33.1285	175
33.1489	173	33.1489	177
33.1695	155	33.1695	150
33.19	171	33.19	169
33.2105	171	33.2105	153
33.231	150	33.231	166
33.2515	151	33.2515	165
33.272	176	33.272	159
33.2925	160	33.2925	167
33.313	131	33.313	172
33.3335	163	33.3335	155
33.354	168	33.354	143
33.3745	161	33.3745	141
33.395	159	33.395	172
33.4155	164	33.4155	158
33.436	135	33.436	155
33.4565	156	33.4565	143
33.477	177	33.477	181
33.4976	168	33.4976	163
33.5181	152	33.5181	168
33.5386	168	33.5386	162
33.5591	176	33.5591	148
33.5796	186	33.5796	174
33.6001	153	33.6001	182
33.6206	148	33.6206	147
33.6411	165	33.6411	158
33.6616	175	33.6616	153
33.6821	163	33.6821	137
33.7026	170	33.7026	165
33.7231	169	33.7231	170
33.7436	180	33.7436	152
33.7641	160	33.7641	168
33.7846	171	33.7846	151
33.8051	180	33.8051	147
33.8257	166	33.8257	157
33.8462	155	33.8462	172
33.8667	160	33.8667	147
33.8872	144	33.8872	168
33.9077	153	33.9077	163
33.9282	169	33.9282	147
33.9487	177	33.9487	164
33.9692	163	33.9692	170
33.9897	156	33.9897	172
34.0102	159	34.0102	153
34.0307	142	34.0307	146
34.0512	169	34.0512	157
34.0717	169	34.0717	155
34.0922	170	34.0922	156
34.1127	158	34.1127	145
34.1332	162	34.1332	163
34.1538	156	34.1538	165
34.1743	173	34.1743	167
34.1948	159	34.1948	164
34.2153	150	34.2153	151
34.2358	169	34.2358	138
34.2563	148	34.2563	149
34.2768	143	34.2768	140
34.2973	147	34.2973	162
34.3178	133	34.3178	177
34.3383	154	34.3383	148
34.3588	160	34.3588	154
34.3793	171	34.3793	147
34.3998	142	34.3998	131
34.4203	157	34.4203	160
34.4408	141	34.4408	151
34.4614	151	34.4614	159
34.4819	178	34.4819	141
34.5024	144	34.5024	150
34.5229	153	34.5229	139
34.5434	168	34.5434	163
34.5639	159	34.5639	167
34.5844	158	34.5844	143
34.6049	170	34.6049	146
34.6254	134	34.6254	138
34.6459	119	34.6459	144
34.6664	174	34.6664	156
34.6869	159	34.6869	156
34.7074	141	34.7074	146
34.7279	155	34.7279	133
34.7484	140	34.7484	151
34.7689	159	34.7689	135
34.7895	170	34.7895	157
34.81	163	34.81	152
34.8305	153	34.8305	156
34.851	135	34.851	152
34.8715	177	34.8715	145
34.892	123	34.892	148
34.9125	161	34.9125	142
34.933	162	34.933	147
34.9535	161	34.9535	159
34.974	139	34.974	161
34.9945	141	34.9945	130
35.015	164	35.015	140
35.0355	136	35.0355	120
35.056	166	35.056	146
35.0765	140	35.0765	134
35.097	143	35.097	142
35.1176	150	35.1176	156
35.138	135	35.138	159
35.1586	155	35.1586	144
35.1791	168	35.1791	127
35.1996	150	35.1996	157
35.2201	148	35.2201	131
35.2406	156	35.2406	149
35.2611	146	35.2611	148
35.2816	149	35.2816	137
35.3021	156	35.3021	150
35.3226	147	35.3226	165
35.3431	139	35.3431	136
35.3636	158	35.3636	154
35.3841	150	35.3841	135
35.4046	165	35.4046	140
35.4251	152	35.4251	128
35.4457	135	35.4457	141
35.4661	148	35.4661	133
35.4867	150	35.4867	142
35.5072	148	35.5072	138
35.5277	144	35.5277	129
35.5482	154	35.5482	144
35.5687	157	35.5687	138
35.5892	151	35.5892	156
35.6097	146	35.6097	140
35.6302	124	35.6302	141
35.6507	137	35.6507	129
35.6712	114	35.6712	149
35.6917	172	35.6917	136
35.7122	150	35.7122	156
35.7327	169	35.7327	127
35.7532	148	35.7532	142
35.7737	151	35.7737	146
35.7942	139	35.7942	158
35.8148	148	35.8148	143
35.8353	150	35.8353	142
35.8558	154	35.8558	150
35.8763	151	35.8763	136
35.8968	170	35.8968	153
35.9173	162	35.9173	149
35.9378	135	35.9378	149
35.9583	140	35.9583	172
35.9788	152	35.9788	138
35.9993	154	35.9993	115
36.0198	143	36.0198	137
36.0403	137	36.0403	176
36.0608	135	36.0608	127
36.0813	124	36.0813	137
36.1018	145	36.1018	124
36.1223	152	36.1223	132
36.1429	128	36.1429	143
36.1634	155	36.1634	145
36.1839	140	36.1839	134
36.2044	141	36.2044	137
36.2249	169	36.2249	143
36.2454	137	36.2454	129
36.2659	176	36.2659	122
36.2864	154	36.2864	152
36.3069	139	36.3069	152
36.3274	154	36.3274	131
36.3479	150	36.3479	141
36.3684	144	36.3684	138
36.3889	147	36.3889	139
36.4094	111	36.4094	126
36.4299	145	36.4299	137
36.4504	150	36.4504	122
36.471	138	36.471	165
36.4915	139	36.4915	142
36.512	141	36.512	139
36.5325	146	36.5325	133
36.553	121	36.553	156
36.5735	137	36.5735	139
36.594	141	36.594	151
36.6145	166	36.6145	129
36.635	145	36.635	121
36.6555	152	36.6555	140
36.676	140	36.676	158
36.6965	127	36.6965	161
36.717	124	36.717	143
36.7375	124	36.7375	129
36.758	146	36.758	134
36.7786	144	36.7786	141
36.7991	134	36.7991	133
36.8196	148	36.8196	138
36.8401	150	36.8401	134
36.8606	138	36.8606	141
36.8811	135	36.8811	130
36.9016	152	36.9016	147
36.9221	135	36.9221	149
36.9426	149	36.9426	140
36.9631	143	36.9631	146
36.9836	147	36.9836	133
37.0041	160	37.0041	135
37.0246	142	37.0246	141
37.0451	141	37.0451	132
37.0656	115	37.0656	133
37.0862	140	37.0862	133
37.1067	142	37.1067	141
37.1272	147	37.1272	150
37.1477	108	37.1477	135
37.1682	119	37.1682	147
37.1887	124	37.1887	129
37.2092	141	37.2092	124
37.2297	126	37.2297	143
37.2502	150	37.2502	133
37.2707	143	37.2707	139
37.2912	131	37.2912	145
37.3117	142	37.3117	136
37.3322	142	37.3322	140
37.3527	123	37.3527	137
37.3732	112	37.3732	136
37.3937	135	37.3937	161
37.4143	136	37.4143	140
37.4348	121	37.4348	141
37.4553	123	37.4553	124
37.4758	153	37.4758	154
37.4963	144	37.4963	155
37.5168	152	37.5168	130
37.5373	160	37.5373	133
37.5578	134	37.5578	125
37.5783	136	37.5783	121
37.5988	123	37.5988	133
37.6193	139	37.6193	130
37.6398	146	37.6398	163
37.6603	155	37.6603	116
37.6808	146	37.6808	138
37.7013	122	37.7013	138
37.7218	132	37.7218	148
37.7424	134	37.7424	143
37.7629	125	37.7629	136
37.7834	118	37.7834	137
37.8039	159	37.8039	141
37.8244	125	37.8244	136
37.8449	123	37.8449	153
37.8654	108	37.8654	135
37.8859	120	37.8859	148
37.9064	140	37.9064	135
37.9269	120	37.9269	119
37.9474	153	37.9474	145
37.9679	122	37.9679	130
37.9884	144	37.9884	151
38.0089	141	38.0089	133
38.0294	136	38.0294	115
38.0499	152	38.0499	139
38.0704	158	38.0704	138
38.0909	124	38.0909	140
38.1115	161	38.1115	124
38.132	156	38.132	127
38.1525	126	38.1525	121
38.173	128	38.173	117
38.1935	139	38.1935	139
38.214	147	38.214	138
38.2345	151	38.2345	125
38.255	148	38.255	149
38.2755	118	38.2755	150
38.296	125	38.296	108
38.3165	126	38.3165	123
38.337	148	38.337	121
38.3575	128	38.3575	138
38.378	125	38.378	138
38.3985	123	38.3985	118
38.419	128	38.419	128
38.4396	152	38.4396	134
38.4601	142	38.4601	118
38.4806	154	38.4806	128
38.5011	121	38.5011	174
38.5216	112	38.5216	140
38.5421	153	38.5421	129
38.5626	133	38.5626	121
38.5831	118	38.5831	123
38.6036	139	38.6036	124
38.6241	131	38.6241	134
38.6446	130	38.6446	127
38.6651	138	38.6651	125
38.6856	132	38.6856	130
38.7061	125	38.7061	115
38.7266	123	38.7266	136
38.7471	127	38.7471	129
38.7677	148	38.7677	132
38.7882	135	38.7882	111
38.8087	133	38.8087	114
38.8292	116	38.8292	132
38.8497	135	38.8497	117
38.8702	137	38.8702	120
38.8907	123	38.8907	133
38.9112	147	38.9112	154
38.9317	138	38.9317	133
38.9522	131	38.9522	135
38.9727	130	38.9727	130
38.9932	141	38.9932	124
39.0137	134	39.0137	107
39.0342	118	39.0342	96
39.0547	134	39.0547	121
39.0752	112	39.0752	143
39.0958	129	39.0958	133
39.1163	105	39.1163	113
39.1368	160	39.1368	100
39.1573	123	39.1573	109
39.1778	127	39.1778	129
39.1983	123	39.1983	133
39.2188	129	39.2188	124
39.2393	140	39.2393	136
39.2598	144	39.2598	122
39.2803	130	39.2803	117
39.3008	124	39.3008	123
39.3213	100	39.3213	120
39.3418	121	39.3418	115
39.3623	117	39.3623	120
39.3828	156	39.3828	120
39.4034	110	39.4034	125
39.4239	121	39.4239	150
39.4444	119	39.4444	128
39.4649	130	39.4649	115
39.4854	134	39.4854	132
39.5059	130	39.5059	99
39.5264	128	39.5264	110
39.5469	152	39.5469	105
39.5674	109	39.5674	137
39.5879	146	39.5879	139
39.6084	123	39.6084	114
39.6289	123	39.6289	119
39.6494	107	39.6494	154
39.6699	157	39.6699	137
39.6904	136	39.6904	134
39.7109	109	39.7109	123
39.7315	138	39.7315	123
39.752	115	39.752	117
39.7725	110	39.7725	123
39.793	117	39.793	140
39.8135	97	39.8135	128
39.834	147	39.834	110
39.8545	109	39.8545	143
39.875	142	39.875	117
39.8955	136	39.8955	139
39.916	128	39.916	119
39.9365	129	39.9365	137
39.957	138	39.957	128
39.9775	135	39.9775	138
39.998	131	39.998	124
